# Supplementary material for: Cellular profiling of a recently-evolved social behavior in cichlid fishes
Source: Nat Commun. 2023 Aug 14;14:4891. doi: 10.1038/s41467-023-40331-9 (PMC10425353; doi:10.1038/s41467-023-40331-9)
Supplement: Supplementary file 4 — Supplementary Data 1 [file 41467_2023_40331_MOESM4_ESM.csv]

subject	cond	run	sample	pair	gsi	standard_length	build_events	depth	depth_adj	bower_activity_index	quiver_events	build_15_45	build_25_55	build_35_65	build_45_75	build_5_35	build_55_85	build_65_95	depth_5_35_adj	depth_15_45_adj	depth_25_55_adj	depth_35_65_adj	depth_45_75_adj	depth_55_85_adj	depth_65_95_adj	quiver_5_35	quiver_15_45	quiver_25_55	quiver_35_65	quiver_45_75	quiver_55_85	quiver_65_95
b1.4	BHVE	run1	b1	11	0.36	5.7	1050	103.3209069	132.4251409	3.049154788	16	317	369	468	415	181	358	401	55.54413864	63.88271921	76.88371762	88.45683356	88.14191987	81.62306022	80.27530815	0	3	3	8	8	10	8
b1.1	BHVE	run1	b1	18	0.42	5.5	741	13.75525775	19.62399686	1.26266403	17	107	188	285	290	81	345	375	6.687824413	7.756723097	9.359686662	11.72186672	13.03888921	14.68697044	13.66588769	8	8	8	3	3	4	6
b1.2	BHVE	run1	b1	4	0.33	5.8	1012	78.79306365	95.85412517	2.556083385	10	351	374	396	426	227	432	389	84.48821677	90.51603619	87.85381685	87.78911042	92.58075943	94.89594956	89.16230252	0	0	0	3	3	4	7
b1.3	BHVE	run1	b1	5	0.58	5.7	960	75.63055562	96.93475688	2.497075102	5	359	405	388	325	213	363	359	48.25198158	56.61842935	59.52045594	62.63990907	63.62774334	66.51031627	66.22555162	2	5	3	3	0	0	0
b2.1	BHVE	run2	b2	10	0.91	5.5	450	16.98597554	24.23311411	0.91512301	18	71	222	353	329	31	191	66	9.640061423	12.72300803	18.82597656	23.05668192	25.3488727	19.58918587	17.63715257	8	12	12	9	5	3	1
b2.2	BHVE	run2	b2	13	0.74	6.1	1172	167.9461181	175.6253757	3.738408994	28	422	330	207	343	433	451	532	129.2229634	136.588315	133.471085	115.6382196	124.546446	135.5977738	137.7427417	13	11	7	3	8	11	12
b2.3	BHVE	run2	b2	17	0.28	6	166	52.11791624	57.27170255	0.919664864	1	75	61	59	39	53	36	54	33.52123517	38.80575528	39.09590745	43.98736015	37.02299874	34.79367246	32.82014112	1	1	0	0	0	0	0
b2.4	BHVE	run2	b2	19	0.57	5.8	1280	78.01746523	94.91058643	2.915914213	18	347	423	412	500	403	390	465	62.50758359	59.59221598	55.53133399	59.53808776	57.81272551	59.04813197	50.80338869	4	5	6	6	6	6	8
b3.3	BHVE	run3	b3	2	0.38	5.2	919	24.70323235	41.70139217	1.7750904	7	395	448	391	283	246	313	282	28.11258712	34.4761392	35.30131162	34.37995461	35.90837001	38.53897863	38.72618121	1	1	5	5	5	1	1
b3.2	BHVE	run3	b3	6	0.4	5.1	1055	44.77437481	80.11720753	2.426114671	11	292	332	372	422	319	388	364	50.73996435	42.36591848	48.90529852	49.20551424	52.4147993	46.67823189	45.21037677	1	2	7	8	8	4	2
b3.1	BHVE	run3	b3	7	0.91	4.9	861	22.31758318	45.0262443	1.734799843	11	344	354	295	307	304	225	262	38.88999895	37.35751294	36.35658829	37.18836094	39.40510031	39.07994778	40.54925878	7	3	4	2	3	2	2
b3.4	BHVE	run3	b3	9	0.49	5	788	48.33200559	91.77652412	2.196723299	28	132	230	284	345	170	346	334	52.94269803	45.74802316	53.16569069	54.77237513	61.62843566	65.28817487	68.38912984	15	8	4	3	10	11	10
b4.1	BHVE	run4	b4	12	0.38	6.1	860	117.3865288	122.7539729	2.669520942	15	172	205	250	352	205	401	405	64.96931006	62.53811522	71.34481561	77.05621113	90.76857737	95.33588206	94.17087417	5	5	7	3	2	3	7
b4.2	BHVE	run4	b4	14	0.54	6.1	1012	206.2875982	215.7200021	3.999676128	28	275	325	353	294	273	295	386	154.77376	146.7935273	145.7982828	148.3212104	148.7826635	156.4345152	162.6770373	6	4	5	6	9	11	16
b4.3	BHVE	run4	b4	25	0.72	6.3	1114	166.8589989	158.3925631	3.450534251	13	609	432	269	194	499	272	346	110.09417	121.41444	106.8486438	92.35453488	86.92493938	93.9854741	99.87353007	6	5	1	0	4	6	7
b5.3	BHVE	run4	b5	22	0.5	7.3	249	14.46335563	8.824849061	0.451159423	8	25	14	67	67	68	121	114	9.779012211	8.889176138	8.266476632	9.887526795	9.58463101	10.06619454	9.056542012	5	2	1	3	3	3	0
b5.4	BHVE	run4	b5	23	1.08	6.7	1062	178.3975293	140.7898119	3.166514507	21	520	563	383	248	496	108	183	93.08525829	94.26966141	98.30207479	76.67966604	68.31843074	49.40622181	53.0088792	9	5	10	9	9	4	3
b5.2	BHVE	run4	b5	24	0.51	7.4	1114	252.6573322	147.9938091	3.325297893	78	304	317	377	458	275	547	462	101.5122348	101.3745898	101.5638967	105.1860521	107.601315	111.3080285	106.6798246	18	9	10	22	33	44	38
b5.1	BHVE	run4	b5	26	0.77	7.2	315	57.96153044	36.85947595	0.880205166	383	174	131	76	48	229	42	10	35.55536816	38.33398988	36.98683103	37.0392362	33.0393656	30.20294788	26.530566	25	74	114	176	207	216	182
c1.2	CTRL	run1	c1	11	0.74	5.2	36	0	0	0.049861913	5	8	8	19	17	6	22	11	0	0	0	0	0	0	0	2	2	2	1	2	1	2
c1.4	CTRL	run1	c1	17	0.16	5.5	4	0	0	0.005540213	1	2	3	3	2	0	1	1	0	0	0	0	0	0	0	0	0	0	0	1	1	1
c1.3	CTRL	run1	c1	4	0.26	5.4	0	0	0	0	3	0	0	0	0	0	0	0	0	0	0	0	0	0	0	0	0	0	0	0	3	3
c1.1	CTRL	run1	c1	5	0.51	5.4	0	0	0	0	0	0	0	0	0	0	0	0	0	0	0	0	0	0	0	0	0	0	0	0	0	0
c2.2	CTRL	run2	c2	10	0.72	6	25	0	0	0.034626329	8	6	5	1	2	8	13	16	0	0	0	0	0	0	0	3	3	6	4	4	1	1
c2.3	CTRL	run2	c2	14	0.67	5.5	1	0	0	0.001385053	0	0	0	0	0	1	0	0	0	0	0	0	0	0	0	0	0	0	0	0	0	0
c2.4	CTRL	run2	c2	18	0.33	6	352	0	0	0.487538707	11	13	17	156	272	53	270	143	0	0	0	0	0	0	0	6	3	3	0	4	5	5
c2.1	CTRL	run2	c2	19	0.41	5.9	16	0	0	0.02216085	4	0	0	7	11	2	13	7	0	0	0	0	0	0	0	0	0	0	1	4	4	3
c3.4	CTRL	run3	c3	2	0.053	5	3	0	0	0.004155159	1	0	1	3	3	0	2	0	0	0	0	0	0	0	0	1	1	0	0	0	0	0
c3.3	CTRL	run3	c3	6	0.66	5.3	7	0	0	0.009695372	7	2	1	0	3	3	4	4	0	0	0	0	0	0	0	3	2	1	1	3	4	3
c3.1	CTRL	run3	c3	7	0.45	5.2	148	0	0	0.204987865	6	57	31	52	33	39	33	57	0	0	0	0	0	0	0	0	3	3	3	0	3	3
c3.2	CTRL	run3	c3	9	0.35	5.2	5	0	0	0.006925266	3	4	5	3	1	2	0	0	0	0	0	0	0	0	0	0	1	1	2	1	2	1
c4.2	CTRL	run4	c4	12	0.11	5.9	1	0	0	0.001385053	1	0	0	0	0	0	0	1	0	0	0	0	0	0	0	0	0	1	1	1	0	0
c4.3	CTRL	run4	c4	13	0.42	6.1	35	0	0	0.04847686	7	22	33	19	11	14	0	2	0	0	0	0	0	0	0	1	4	7	6	3	0	0
c4.1	CTRL	run4	c4	25	0.71	6.4	49	0	0	0.067867604	2	32	43	36	12	12	0	1	0	0	0	0	0	0	0	0	0	1	2	2	1	0
c5.2	CTRL	run4	c5	22	0.16	6.8	1	0	0	0.001385053	2	0	0	0	1	0	1	1	0	0	0	0	0	0	0	0	0	0	0	1	1	2
c5.3	CTRL	run4	c5	23	0.41	7.2	1	0	0	0.001385053	0	0	0	0	1	0	1	1	0	0	0	0	0	0	0	0	0	0	0	0	0	0
c5.4	CTRL	run4	c5	24	0.29	6.5	2	0	0	0.002770106	3	0	1	1	1	1	0	0	0	0	0	0	0	0	0	0	0	1	1	1	0	2
c5.1	CTRL	run4	c5	26	0.6	6.1	12	0	0	0.016620638	4	4	1	0	0	5	7	7	0	0	0	0	0	0	0	1	0	0	1	3	3	2
