# Supplementary material for: Cellular profiling of a recently-evolved social behavior in cichlid fishes
Source: Nat Commun. 2023 Aug 14;14:4891. doi: 10.1038/s41467-023-40331-9 (PMC10425353; doi:10.1038/s41467-023-40331-9)
Supplement: Supplementary file 6 — Supplementary Data 3 [file 41467_2023_40331_MOESM6_ESM.xlsx]

## Sheet: primary_summary
cluster	n_nuclei	description	markers_top5
1_RG/MG	2089	non-neuronal, radial glia cell, microglia	gpm6bb, ptprz1a, gli3, ptn, LOC101486280
2_OPC/Oligo	614	non-neuronal, oligodendrocyte precursor cell, oligodendrocyte	mpz, LOC101467477, myrf, LOC101476233, mical3b
3_Peri	72	non-neuronal, pericyte, hematopoietic stem cell lineage	LOC101478779, epd, obscna, ghrhrb, LOC101473399
4_GABA	5618	inhibitory neuronal	dachb, LOC101486958, LOC101482519, LOC101478875, LOC112429747
5_GABA	1883	inhibitory neuronal	pcbp3, kcnab1a, synprb, unc13b, LOC101484019
6_GABA	1138	inhibitory neuronal	nxph1, etv1, sox6, srrm4, LOC101480758
7_GABA	57	inhibitory neuronal	foxp4, foxp2, shroom1, casz1, LOC101474376
8_Glut	8003	excitatory neuronal	slc4a10b, col12a1b, LOC101482226, cbx6b, tshz1
9_Glut	5925	excitatory neuronal	asic4a, zfpm2a, LOC101470995, mag, homer3
10_Glut	1938	excitatory neuronal	cacnb2a, LOC101463916, pld1a, id2a, LOC101471480
11_Glut	1588	excitatory neuronal	LOC101463916, mef2cb, LOC101481351, grid1a, id2a
12_Glut	584	excitatory neuronal	tshz1, slit3, clcn2, LOC101486067, hs6st3b
13_Glut	312	excitatory neuronal	LOC101478014, ecel1, pdzrn4, pear1, slc1a9
14_Glut	302	excitatory neuronal	LOC101481351, ebf3a, kcnj19a, LOC101480165, cux2b
15_GABA/Glut	3551	neuronal, mixed excitatory and inhibitory	zfhx3b, prdm16, zfhx4, LOC101467919, LOC101477622

## Sheet: secondary_summary
cluster	n_nuclei	description	markers_top5
1.1_RG	1165	non-neuronal, radial glia cell	gli3, ptprz1a, lrig1, gpm6bb, fgfr2
1.2_RG	734	non-neuronal, radial glia cell	slc1a2b, gpm6bb, LOC101486280, swap70a, ptn
1.3_MG	190	non-neuronal, microglia	c1ql4a, stab1, card9, enpp2, esrrga
2.1_OPC	431	non-neuronal, oligodendrocyte precursor cell	LOC101467477, dscamb, traf4a, sema5a, zcchc24
2.2_Oligo	183	non-neuronal, oligodendrocyte	mpz, LOC101487221, LOC101476233, myrf, rnf220a
3_Peri	72	non-neuronal, pericyte, hematopoietic stem cell lineage	LOC101478779, epd, obscna, ghrhrb, LOC101473399
4.1_GABA	1905	inhibitory neuronal	dachb, LOC112429747, LOC101485789, LOC101483367, LOC101486958
4.2_GABA	848	inhibitory neuronal	rtn4rl2b, mapk8a, dachb, LOC112429747, baiap2b
4.3_GABA	722	inhibitory neuronal	LOC101477207, LOC101486071, gli3, LOC101482519, ndst3
4.4_GABA	701	inhibitory neuronal	LOC101478875, cpne9, lrp1bb, LOC101486958, LOC101485789
4.5_GABA	619	inhibitory neuronal	LOC101482519, LOC101482336, dachb, LOC101478875, LOC101486958
4.6_GABA	334	inhibitory neuronal	dachb, hspg2, LOC112430653, slc18a2, kremen1
4.7_GABA	284	inhibitory neuronal	cdh23, hcrtr2, hs3st3b1b, col13a1, pparg
4.8_GABA	205	inhibitory neuronal	foxp4, gfra4b, foxp1b, LOC101471543, micall2a
5.1_GABA	1103	inhibitory neuronal	kcnab1a, pcbp3, synprb, cpne5a, dpp10
5.2_GABA	780	inhibitory neuronal	pcbp3, LOC101484019, LOC112432296, unc13b, LOC101477647
6_GABA	1138	inhibitory neuronal	nxph1, etv1, sox6, srrm4, LOC101480758
7_GABA	57	inhibitory neuronal	foxp4, foxp2, shroom1, casz1, LOC101474376
8.1_Glut	1263	excitatory neuronal	antxr2a, sema5ba, LOC101487767, col12a1b, tshz1
8.2_Glut	1055	excitatory neuronal	pvalb7, LOC101487767, col12a1b, sema5ba, grin2aa
8.3_Glut	949	excitatory neuronal	cbx6b, slc4a10b, epha10, adgrl2a, rasgef1ba
8.4_Glut	870	excitatory neuronal	npy2rl, chrm3a, sphkap, dachd, zic3
8.5_Glut	809	excitatory neuronal	LOC101481478, col25a1, cpne4a, tenm2a, grm8b
8.6_Glut	756	excitatory neuronal	LOC101482489, LOC101471480, gpr4, gria4b, rftn1a
8.7_Glut	754	excitatory neuronal	cbln1, cacna2d1, tshz1, col12a1b, LOC112431253
8.8_Glut	673	excitatory neuronal	LOC101473094, LOC101474113, bhlhe22, LOC101465476, LOC101472388
8.9_Glut	549	excitatory neuronal	LOC101470995, LOC101484147, hs3st2, tcf7, crhr1
8.10_Glut	140	excitatory neuronal	rxfp2a, LOC101478550, cbln2b, cbln1, pdyn
8.11_Glut	76	excitatory neuronal	rxfp2a, LOC101471517, wdr49, pde11al, LOC101485089
8-9_Glut	221	excitatory neuronal	palm3, LOC101473308, sema3f, erich3, LOC101484526
9.1_Glut	1273	excitatory neuronal	caln1, LOC101470995, mag, c1ql3b, znf385b
9.2_Glut	1089	excitatory neuronal	atrnl1a, LOC101471915, tafa3a, ptprm, osbpl1a
9.3_Glut	865	excitatory neuronal	asic4a, sstr3, cnksr2a, znf536, aqp9b
9.4_Glut	698	excitatory neuronal	homer3, st18, LOC101470995, cntn5, alk
9.5_Glut	677	excitatory neuronal	LOC101476487, mex3a, LOC105940918, neo1a, shc1
9.6_Glut	635	excitatory neuronal	cpne7, nmbr, sox5, vav2, elavl4
9.7_Glut	317	excitatory neuronal	LOC101465895, LOC112431447, LOC101475608, lamb2, id2a
9.8_Glut	253	excitatory neuronal	adgrg6, nmbr, ecel1, lamb2, asic4a
10.1_Glut	1475	excitatory neuronal	cacnb2a, LOC101463916, pld1a, npy2rl, id2a
10.2_Glut	463	excitatory neuronal	id2a, LOC101465233, obscna, LOC101474122, st18
11.1_Glut	972	excitatory neuronal	LOC101463916, LOC101481351, LOC101480711, id2a, LOC101470854
11.2_Glut	351	excitatory neuronal	npy2rl, LOC101465999, sstr3, mef2cb, LOC101463916
11.3_Glut	270	excitatory neuronal	LOC101475608, slit1b, cbln2b, mef2cb, LOC101480701
12_Glut	584	excitatory neuronal	tshz1, slit3, clcn2, LOC101486067, hs6st3b
13_Glut	313	excitatory neuronal	LOC101478014, ecel1, pdzrn4, pear1, slc1a9
14_Glut	302	excitatory neuronal	LOC101481351, ebf3a, kcnj19a, LOC101480165, cux2b
15.1_GABA/Glut	1370	neuronal, mixed excitatory and inhibitory	zfhx3b, zfhx4, LOC101477622, dscamb, vax2
15.2_GABA	1046	inhibitory neuronal	prdm16, foxp2, foxp4, LOC101467919, prdm12b
15.3_GABA	371	inhibitory neuronal	sst1.1, npy, LOC101479570, pdzrn4, cygb2
15.4_GABA	343	inhibitory neuronal	adarb2, lhx6a, sorcs3b, casz1, pde11al
15.5_GABA/Glut	211	neuronal, mixed excitatory and inhibitory	nrp1a, lhx9, eya1, vwa5b1, insyn2a
15.6_Glut	148	excitatory neuronal	plxnd1, LOC101464263, LOC101485630, fhod3a, lhx9
15.7_Glut	62	excitatory neuronal	ebf3a, LOC101487065, LOC101481238, lhx1a, tp73

## Sheet: n_nuclei_by_subject_primary
cluster	b1.1	b1.2	b1.3	b1.4	b2.1	b2.2	b2.3	b2.4	b3.1	b3.2	b3.3	b3.4	b4.1	b4.2	b4.3	b5.1	b5.2	b5.3	b5.4	c1.1	c1.2	c1.3	c1.4	c2.1	c2.2	c2.3	c2.4	c3.1	c3.2	c3.3	c3.4	c4.1	c4.2	c4.3	c5.1	c5.2	c5.3	c5.4
1_RG/MG	73	56	69	56	72	67	58	68	34	32	25	23	74	100	89	56	34	46	49	42	43	56	37	42	53	54	69	36	16	31	47	93	95	98	43	62	43	48
2_OPC/Oligo	13	15	20	12	16	19	13	18	11	11	5	7	26	25	37	14	25	17	13	11	12	15	14	15	12	16	16	15	8	10	7	33	22	18	18	15	27	13
3_Peri	1	3	0	2	2	0	0	1	1	1	0	1	2	2	4	1	4	3	4	2	1	0	2	0	3	4	6	0	0	0	0	8	2	2	2	4	1	3
4_GABA	121	132	111	115	118	117	141	160	106	98	105	87	205	247	250	150	198	164	185	87	97	72	92	123	124	105	149	147	116	151	131	242	217	232	163	182	183	195
5_GABA	30	44	51	36	33	55	49	46	51	24	43	38	65	82	81	45	65	46	46	30	28	39	37	31	53	42	65	44	47	42	34	83	83	86	41	60	66	42
6_GABA	25	23	25	35	18	18	25	31	32	23	11	16	38	50	52	32	29	32	35	16	12	15	21	22	32	26	34	21	33	28	29	63	57	36	29	32	45	37
7_GABA	2	1	0	1	0	0	2	4	0	0	1	2	1	5	2	3	1	0	2	0	1	0	0	1	2	2	1	2	3	1	1	1	2	7	2	2	2	0
8_Glut	179	182	167	191	151	202	245	212	151	162	186	160	267	304	386	221	237	210	218	91	120	104	107	183	186	200	216	199	175	215	154	340	348	304	231	241	282	276
9_Glut	163	157	121	120	113	148	180	121	122	117	112	79	218	224	289	167	181	180	174	93	73	74	98	129	129	158	181	129	98	133	103	290	256	253	157	204	199	182
10_Glut	39	43	44	46	30	60	62	52	50	21	27	24	98	107	107	43	55	51	56	19	25	28	44	53	49	45	62	51	36	32	38	91	83	71	35	61	59	41
11_Glut	36	39	29	31	34	36	53	37	35	39	26	12	40	70	67	60	57	56	48	11	26	18	25	33	36	39	52	32	29	35	30	70	68	60	54	44	55	66
12_Glut	10	11	10	17	7	17	18	16	7	14	13	18	18	26	14	15	18	21	16	3	6	8	12	14	17	13	18	22	19	16	13	21	24	25	19	14	14	20
13_Glut	13	5	12	11	15	4	7	4	7	5	9	5	13	9	13	8	8	7	5	5	2	3	4	9	9	5	8	8	5	6	6	10	20	12	8	14	9	9
14_Glut	11	9	8	3	11	0	8	2	4	9	10	0	14	20	16	10	5	8	6	7	6	8	10	3	6	3	8	7	8	5	10	9	15	14	11	1	11	6
15_GABA/Glut	95	71	108	73	77	72	76	73	76	100	82	48	138	172	161	103	98	86	82	53	70	54	64	78	78	74	110	85	88	74	98	159	156	136	104	79	111	89

## Sheet: n_nuclei_by_subject_secondary
cluster	b1.1	b1.2	b1.3	b1.4	b2.1	b2.2	b2.3	b2.4	b3.1	b3.2	b3.3	b3.4	b4.1	b4.2	b4.3	b5.1	b5.2	b5.3	b5.4	c1.1	c1.2	c1.3	c1.4	c2.1	c2.2	c2.3	c2.4	c3.1	c3.2	c3.3	c3.4	c4.1	c4.2	c4.3	c5.1	c5.2	c5.3	c5.4
1.1_RG	41	35	34	35	47	34	44	39	22	15	17	11	51	47	48	35	19	25	28	25	18	31	20	26	24	30	36	21	11	17	25	51	50	48	23	37	19	26
1.2_RG	26	15	28	18	14	22	9	23	8	10	6	8	19	42	38	19	15	16	19	14	18	20	12	13	25	17	26	10	4	14	17	31	39	38	20	21	20	20
1.3_MG	6	6	7	3	11	11	5	6	4	7	2	4	4	11	3	2	0	5	2	3	7	5	5	3	4	7	7	5	1	0	5	11	6	12	0	4	4	2
2.1_OPC	9	9	14	8	8	13	12	9	8	9	4	7	20	15	19	8	16	11	11	9	9	12	8	14	10	13	11	12	7	9	7	18	13	11	13	11	24	10
2.2_Oligo	4	6	6	4	8	6	1	9	3	2	1	0	6	10	18	6	9	6	2	2	3	3	6	1	2	3	5	3	1	1	0	15	9	7	5	4	3	3
3_Peri	1	3	0	2	2	0	0	1	1	1	0	1	2	2	4	1	4	3	4	2	1	0	2	0	3	4	6	0	0	0	0	8	2	2	2	4	1	3
4.1_GABA	49	46	28	30	32	42	42	60	36	34	40	27	60	75	82	43	62	52	66	38	41	27	32	52	46	40	50	56	35	61	48	75	73	68	63	59	67	68
4.2_GABA	19	23	13	21	14	22	33	20	4	9	16	12	37	41	38	26	49	29	37	8	9	6	10	18	11	20	22	15	16	14	14	42	37	35	16	27	27	38
4.3_GABA	15	16	16	14	13	8	21	19	15	15	15	8	26	37	39	15	24	20	17	6	11	12	16	13	15	13	19	26	13	20	23	29	23	32	27	22	26	23
4.4_GABA	7	18	19	22	19	9	14	17	22	4	20	19	25	34	35	18	17	19	19	12	14	7	15	10	15	8	20	20	17	16	12	29	25	30	21	32	20	21
4.5_GABA	13	14	16	18	14	16	19	20	15	13	5	8	26	21	23	22	18	21	13	8	13	12	9	13	19	14	20	8	13	13	11	28	23	24	13	19	20	24
4.6_GABA	7	4	8	5	11	8	4	7	9	9	2	6	11	12	16	9	13	16	15	8	4	4	5	8	6	3	6	9	12	11	7	9	17	20	9	6	11	7
4.7_GABA	7	7	6	2	4	7	4	10	3	7	5	4	13	15	6	12	10	5	11	2	4	2	4	5	8	1	6	9	7	11	10	20	10	11	11	9	6	10
4.8_GABA	4	4	5	3	11	5	4	7	2	7	2	3	7	12	11	5	5	2	7	5	1	2	1	4	4	6	6	4	3	5	6	10	9	12	3	8	6	4
5.1_GABA	12	30	25	18	23	29	27	27	32	15	24	25	33	51	46	27	41	26	28	24	17	25	21	18	30	29	37	23	37	21	23	54	46	46	24	33	30	26
5.2_GABA	18	14	26	18	10	26	22	19	19	9	19	13	32	31	35	18	24	20	18	6	11	14	16	13	23	13	28	21	10	21	11	29	37	40	17	27	36	16
6_GABA	25	23	25	35	18	18	25	31	32	23	11	16	38	50	52	32	29	32	35	16	12	15	21	22	32	26	34	21	33	28	29	63	57	36	29	32	45	37
7_GABA	2	1	0	1	0	0	2	4	0	0	1	2	1	5	2	3	1	0	2	0	1	0	0	1	2	2	1	2	3	1	1	1	2	7	2	2	2	0
8.1_Glut	27	17	27	26	28	22	20	21	20	24	32	39	40	45	53	41	42	31	21	18	22	22	28	33	19	26	48	44	29	42	25	58	49	57	47	37	36	47
8.10_Glut	4	3	4	1	4	2	8	7	3	1	4	5	5	6	11	4	5	6	0	0	2	2	1	4	2	2	2	3	3	3	4	4	7	5	3	4	1	5
8.11_Glut	3	0	3	3	2	4	1	2	1	0	2	0	4	1	6	1	5	2	2	4	2	0	0	1	3	3	1	2	3	2	2	3	1	2	2	1	1	1
8.2_Glut	12	21	13	29	21	33	49	35	22	27	18	21	29	43	37	27	30	32	31	9	13	13	8	29	31	28	22	27	23	30	25	41	59	34	34	42	38	19
8.3_Glut	27	21	21	25	18	33	25	29	23	21	24	20	37	26	46	25	23	24	23	8	17	11	13	13	24	26	32	23	15	28	14	42	38	34	21	21	36	42
8.4_Glut	16	25	23	18	15	14	37	27	23	18	19	10	29	32	59	28	32	28	29	11	11	8	10	23	16	21	12	21	17	17	11	31	41	31	10	25	38	34
8.5_Glut	30	16	23	25	11	23	24	18	15	22	13	15	22	46	36	15	33	19	21	6	14	13	10	20	29	14	21	17	16	19	10	37	31	27	18	23	33	24
8.6_Glut	16	21	15	17	12	21	26	10	12	8	22	13	34	32	41	16	17	20	25	8	10	5	7	17	12	24	27	14	18	17	13	28	40	29	19	35	22	33
8.7_Glut	8	22	13	13	16	18	24	17	10	8	14	13	29	31	28	24	24	19	28	10	11	12	9	16	15	25	17	21	23	20	23	38	27	29	31	21	26	21
8.8_Glut	12	19	10	14	15	14	15	29	15	17	18	6	25	18	31	17	18	14	18	9	7	10	12	13	11	13	19	18	18	14	16	31	23	23	31	22	33	25
8.9_Glut	19	13	13	17	9	13	13	17	7	13	15	16	13	18	34	23	7	13	18	7	9	6	9	10	19	14	12	6	7	21	7	21	28	26	12	9	12	23
8-9_Glut	7	10	6	7	151	9	6	5	2	4	7	4	8	10	9	1	3	3	5	2	6	3	3	9	10	9	6	4	4	3	4	12	7	12	3	4	10	4
9.1_Glut	27	31	25	29	22	36	34	19	20	20	32	20	39	45	80	38	50	37	34	11	19	14	20	23	16	24	42	22	22	35	33	67	50	56	37	51	53	40
9.2_Glut	34	26	19	16	20	25	30	20	21	26	20	19	44	32	38	34	33	29	39	33	7	12	23	24	25	34	34	27	23	14	19	50	45	47	35	40	40	32
9.3_Glut	17	17	15	17	17	14	26	22	14	12	13	12	32	27	35	30	33	33	28	16	4	11	13	18	23	25	23	31	13	24	10	43	38	34	25	39	32	29
9.4_Glut	23	19	11	12	11	22	18	17	13	20	13	7	23	35	32	21	23	29	20	6	7	6	9	12	7	21	18	14	10	20	14	38	36	34	11	23	22	21
9.5_Glut	26	26	13	17	18	17	26	10	24	13	13	6	34	30	29	12	12	15	8	12	12	9	11	16	25	21	28	16	8	13	8	25	32	36	18	14	10	14
9.6_Glut	16	13	18	9	14	12	28	12	12	13	6	7	24	25	35	19	18	18	21	6	10	14	9	17	14	15	15	12	13	10	12	33	26	22	21	18	25	23
9.7_Glut	8	10	5	4	6	11	11	5	6	7	6	4	8	16	19	5	6	10	13	4	6	6	5	13	6	8	12	5	3	9	5	18	9	12	7	8	9	12
9.8_Glut	10	8	11	12	5	7	4	11	10	5	7	2	6	10	14	7	4	7	8	4	4	1	5	1	8	4	6	1	5	7	2	10	17	7	3	8	3	9
10.1_Glut	27	34	28	29	19	50	51	35	39	21	20	18	76	81	86	35	42	43	43	16	15	22	35	41	39	27	48	43	33	23	27	69	55	48	27	51	47	32
10.2_Glut	12	9	16	17	11	10	11	17	11	0	7	6	22	26	21	8	13	8	13	3	10	6	9	12	10	18	14	8	3	9	11	22	28	23	8	10	12	9
11.1_Glut	24	26	17	21	14	25	30	23	25	28	16	5	23	44	50	34	35	35	29	10	18	13	14	23	20	19	33	21	14	19	21	37	45	31	35	24	34	37
11.2_Glut	4	7	8	8	12	7	14	7	6	6	3	3	9	16	10	13	11	12	11	1	3	2	8	3	6	13	13	6	9	11	3	19	16	17	10	13	14	17
11.3_Glut	8	7	4	2	8	4	9	7	4	5	7	4	8	10	9	13	11	10	8	2	5	3	3	7	10	8	6	5	6	5	6	14	7	12	9	7	7	12
12_Glut	10	11	10	17	7	17	18	16	7	14	13	18	18	26	14	15	18	21	16	3	6	8	12	14	17	13	18	22	19	16	13	21	24	25	19	14	14	20
13_Glut	13	5	12	11	15	4	7	4	7	5	9	5	13	9	13	8	8	7	5	5	2	3	4	9	9	5	8	8	5	6	6	10	20	12	8	14	10	9
14_Glut	11	9	8	3	11	0	8	2	4	9	10	0	14	20	16	10	5	8	6	7	6	8	10	3	6	3	8	7	8	5	10	9	15	14	11	1	11	6
15.1_GABA/Glut	40	31	42	23	24	20	30	22	26	49	40	8	60	73	69	43	34	36	24	20	29	20	25	34	26	15	43	37	39	32	49	59	60	51	42	23	47	25
15.2_GABA	26	19	34	26	19	25	20	26	23	20	22	16	37	49	49	30	29	28	32	16	19	19	16	19	27	25	32	26	21	18	23	46	50	35	33	26	35	30
15.3_GABA	7	4	13	10	7	6	8	9	15	7	3	10	12	28	13	9	10	8	9	7	9	3	9	13	7	12	5	9	10	8	8	13	16	15	7	8	12	12
15.4_GABA	6	7	4	6	17	9	8	11	3	11	8	9	13	13	14	12	10	5	9	5	7	4	6	6	11	6	16	5	8	6	6	19	15	17	8	9	6	8
15.5_GABA/Glut	10	5	9	2	8	4	6	4	4	9	4	4	8	6	10	3	7	5	4	3	4	3	6	2	4	9	7	2	2	4	9	11	7	8	8	3	4	7
15.6_Glut	4	4	4	6	2	7	3	5	5	4	4	1	6	1	3	3	5	3	3	1	1	3	2	3	0	6	6	3	3	3	3	7	5	8	4	7	5	5
15.7_Glut	2	1	2	0	0	1	1	0	0	0	1	0	2	2	3	3	3	1	1	1	1	2	0	1	3	1	1	3	5	3	0	4	3	2	2	3	2	2

## Sheet: variable_genes_primary
	1_RG/MG	2_OPC/Oligo	3_Peri	4_GABA	5_GABA	6_GABA	7_GABA	8_Glut	9_Glut	10_Glut	11_Glut	12_Glut	13_Glut	14_Glut	15_GABA/Glut
LOC101485677	0.317221	0.144377	0.289288	0.1735	0.100954	0.263561	0.403961	0.122194	0.162201	0.120219	0.121464	0.21064	0.0702258	0.162007	6.81005
LOC101478779	0.0400704	0	188.62	0.00792158	0.00627391	0.00670706	0	0.00898054	0.019292	0.0161171	0.00657241	0.0061484	0.00526034	0	0.0130394
LOC101483255	1.97681	0.883663	0.0823778	4.60397	2.87569	3.07512	6.66392	3.05144	5.38249	5.49275	3.1369	4.04459	4.21368	4.97871	4.88248
th	0.0130439	0.054612	1.34485	0.028854	5.16039	0.0159379	0	0.0132635	0.0128851	0.00187643	0.0166123	0.0129506	0	0.0332231	0.372689
npy	0.252302	0.115	0.179211	2.36508	1.08492	0.0824239	0	0.0562491	0.0786473	0.092717	0.0912907	0.0492269	0.0241306	0.156713	4.74608
LOC101481569	0.983087	0.618019	0	0.285026	4.54529	142.77	0.165246	0.275034	0.568695	0.315671	0.293471	0.226663	0.211931	1.1751	3.08411
LOC101480705	11.8857	0	0	0.0125278	0.00882266	0.0198802	0	0.0122645	0.00992041	0.0135325	0	0	0	0	0.0380103
LOC101485530	0.0542246	0.0336777	75.0543	0.017973	0.0186688	0.0164187	0	0.0139251	0.0237449	0.0319216	0.0168037	0.0168033	0.0432339	0.0263845	0.0236309
gal	0.00590985	0	0	0.00987296	0.00314055	0.00792113	0.0498688	0.00415348	0.00521059	0.00421003	0.00488606	0.0037584	0.00939369	0	0.73903
fosb	0.136764	0	0	0.723324	0.494736	0.0182783	0.130385	0.226858	0.480709	0.700275	0.260781	0.140823	0.328537	0.0523616	0.227005
crh	0.0228221	0.011625	0	0.00824012	0.00642339	0.00768125	0	0.00359178	0.00690317	0.00966974	0.00440567	0.0197306	0.0155024	0	0.49257
LOC101487439	0.0771401	0.0537022	0.151625	0.0299147	0.0341078	6.28136	0	0.0216911	0.0323029	0.0352034	0.0239171	0.0232383	0.0625133	0.0903273	0.480298
LOC112436207	0.418542	0.114414	87.9682	0.106687	0.103011	0.10821	0.0543658	0.12963	0.383675	0.0534894	0.200939	0.114994	0.163552	0.0995294	0.133709
LOC101470177	0.0463705	0.0212619	0	0.0417241	0.410401	0.463322	0	0.0169113	0.0308312	0.0170249	0.0229151	0.0364925	0.197975	0	0.539309
mpz	0.0518405	29.5069	0	0.0141045	0.00693224	0.00570825	0	0.0141591	0.0111384	0.0584381	0.0126373	0.00492615	0.0154019	0	0.0430284
LOC101475240	0.119056	1.21507	65.9919	0.0747905	0.123777	0.141316	0	0.0350644	0.0341392	0.0344992	0.0322626	0.0419788	0.0368249	0.0637757	0.135657
chgb	0.0429706	0.0260011	0.199977	0.0771027	0.149104	0.00932984	0.0473008	0.568569	0.0653505	2.12344	0.722289	0.0400914	0.133624	0	0.156296
LOC101479570	6.51107	5.36614	0.107167	0.0414437	0.0403051	9.59857	0.0870377	0.0449043	0.04447	0.0373799	0.0295873	0.0282106	0.0490814	0.059716	3.94122
foxp4	1.38155	0.0511332	5.74686	0.64847	0.0747541	0.0279159	53.111	0.0195891	0.0206614	0.0227027	0.0119837	0.0202318	0.0434978	0	2.61277
arhgef18	0.614711	0.251703	0.603943	0.179516	0.573447	0.12472	0.0954321	0.179571	0.240705	0.263529	0.247735	0.107775	0.185415	0.127659	0.967646
gli3	23.5535	0.100491	2.39764	2.12517	0.020734	0.0290003	0	0.0342092	0.0374492	0.0255305	0.0245726	0.00762592	0.00770278	0.0339268	0.759858
LOC112435395	0.0909465	0	0	0.0137356	0	0.0234329	0	0.010191	0.0138669	0.00354758	0.00839949	0.0397915	0.0675499	0	0.0331806
prdm16	9.7062	0.0532425	0	0.0272169	0.0554449	0.0400525	0.0729474	0.0262144	0.0282029	0.0175375	0.0363336	0.0510303	0	0.129804	7.01817
LOC101481351	0.260545	0.260237	0.18693	0.0638897	0.0687574	0.0742611	0	0.0797164	0.421194	0.10433	6.7414	0.0568035	0.113282	81.865	0.932808
LOC101474397	0.0443178	0.060186	0	0.0694901	2.05445	0.0311945	0.195289	0.0742076	0.172882	0.0482299	0.0250793	0.0276871	0.0211003	0.165297	0.805982
LOC101466880	0.00593918	0	0	0.0044589	0.374559	0.010543	0	0.00455573	0.000812988	0.0708656	0.00600503	0	0	0	0.00186621
LOC101475523	0.34258	0.0276522	73.9555	0.042255	0.0374851	0.0356913	0.453868	0.0473657	0.0794024	0.481788	0.046445	0.0153781	0.0775225	0.0301297	0.115043
LOC101473051	0.322695	0.497352	3.65436	0.0688139	29.3348	7.3956	0.18943	0.204622	0.129367	0.0422031	0.0576645	0.0569944	0.115512	0.016673	0.441933
LOC101486892	0.0400489	0.0188473	0	0.0105646	1.12206	0.00300731	0.114822	0.010049	0.00989589	0.00335935	0.0115618	0	0	0	0.438855
LOC106675461	5.79195	0	0	0.0105528	0.0123508	0	0	0.0117237	0.0121297	0.00413716	0.0105977	0	0	0	0.171534
nmu	0	0	0	0	0	0	0	0.000457872	0.0149467	0	0.0272388	0	0	0	0.0886086
nr4a3	0.0548181	0.0394241	0.288333	0.191311	0.297183	0.0245624	0	0.675577	0.665073	1.22331	0.310009	0.0573639	0.12237	0.0141085	0.297365
LOC101485630	0.095751	0.00775185	0	0.0445913	0.0505804	0.00321175	0	0.0152883	0.0189484	0.00556375	0	0	0.0342022	0.153314	0.463949
ahnak	4.2489	0.133171	4.97597	0.0126164	0.0131805	0.0111667	0	0.00188276	0.022729	0.00170296	0.0149819	0.0112975	0	0	0.00343709
satb2	0.00288546	0	0	0.00488853	0.00499284	0	0	0.00655019	0.00947864	0.0120569	0.00696009	0.0115308	0	0	0.208039
LOC101467477	1.40482	26.7301	0	0.0376637	0.0627333	4.25979	0	0.0152661	0.0609795	0.0132138	0.0271256	0.0180736	0.166162	0.0214044	0.138232
LOC101486280	16.0822	0.0471791	0	0.0640857	0.0241594	0.0524711	0	0.0844592	0.0475987	0.0420665	0.0376166	0.0360092	0.0988631	0.0530008	0.0976703
LOC101486758	0.222839	0.0532635	0	4.66792	0.177933	0.158734	0.0696461	0.827929	1.17306	0.883	0.717328	0.485801	0.209609	0.111805	0.125732
LOC101483962	0.0422067	0.00769327	0	0.0118675	0	0.0390549	0	0.00709885	0.00737133	0.00603143	0.00311958	0.0368929	0.0230419	0	0.0133011
slc6a3	0.0348891	0.0105757	0	0.91948	0.771812	0.0193438	0	0.0146579	0.00888543	0.00328384	0.00375954	0.0176483	0.00751143	0	0.298863
LOC101481085	0.122222	0.00594837	0	0.320969	0.0192667	0.604736	0	0.0569639	0.23789	0.00975521	0.239867	0.196418	3.46213	0.591893	2.98336
slc13a4	0.0980221	0.137036	29.0571	0.000364156	0	0.00788108	0	0.00505287	0.00317077	0.00268608	0	0.00499804	0	0	0.00206267
LOC101480275	0.010339	0	0	0.00666149	0.00280099	0.00185936	0	0.00225789	0.000800005	0.00256989	0	0	0	0.0238908	0.288466
foxp2	0.452173	0.00562773	0.379346	0.0195053	0.0231296	0.00258756	12.1223	0.00611366	0.00466795	0.0142664	0.00403339	0.00682067	0	0	2.03259
LOC101474921	0	0	0	0.00204569	0	0.00313498	0	0.0727154	0.0690114	0	0.00487347	0	0.0170758	0	0.0041514
trh	0.0233302	0.0197517	0	0.00907357	3.2727	0.00753984	0.0687186	0.105396	0.275866	0.00554568	0.0541075	0.00463167	0.0106095	0.423403	0.401295
LOC101482519	1.83633	0.990961	0.451344	50.0213	0.825657	2.40158	0.479009	6.23663	0.932182	1.58241	7.02194	31.7606	3.01522	2.89973	20.6746
vip	0	0	0	0	0	0	0	0.00940578	0.00271799	0.00310753	0.00145837	0	0	0	0.106163
calcb	0	0	0.0767766	0.00114723	0	0	0	0.00116479	0	0	0.0015423	0	0	0	0.249879
LOC112432296	0.723371	0.175535	0.250928	0.872647	16.5111	0.0798662	0.375979	0.830575	0.299209	0.212641	1.07956	0.210982	0.0320209	0.222929	1.56874
adgrg6	0.172872	0.121717	0	0.0982495	0.0931375	0.0882609	0.235741	0.0997386	0.679612	0.157832	0.203998	0.0576801	0.188223	0.0694183	0.143238
LOC101467905	4.65548	0.0274084	0	0.00623293	0.0107469	0.00309196	0	0.0156358	0.0256187	0.0114303	0.012478	0.0051873	0	0	0.0386822
ucn	0.233171	0.144555	0.0627321	0.0688187	0.0795954	0.0606846	0	0.448426	0.434235	0.297224	0.173583	0.123715	0.11949	0.195048	0.0760786
LOC101475601	0.0434143	0.0150968	0	0.015699	0.006838	0.0172235	0	0.529481	0.0143927	0.144714	0.0125518	0.0445728	0.010447	0.0845537	0.0383939
cald1	0.0736411	0.0403596	0	0.0294008	0.0383696	0.0640286	0	0.116279	0.0454417	0.0236933	0.0607104	0.0131887	0.0439457	0	0.0458444
myrf	0.00918293	13.6992	0.188504	0.0047022	0.00331503	0	0	0.00151169	0.00199735	0	0	0	0	0	0.00434576
LOC112435422	0.0320669	0	0	0.00860744	0.00215007	0.0234329	0	0.00669832	0.00606629	0.00354758	0.00510022	0.0196176	0.00768063	0	0.0255785
LOC101482175	0.0588641	0	0	0.00207831	0.00591768	0	0	0.00542146	0.00573559	0.00248433	0.00397781	0	0	0	0.621845
LOC101483050	0.00142216	0.013045	0	0.00195858	0.00420173	0.542446	0	0.0454134	0.00119115	0.0033528	0.004145	0.0162859	0	0	0.555965
LOC101465305	0.0342459	0.0113637	0.249352	0.771886	0.0317259	0.0221608	0	0.155619	0.395022	0.266604	0.339523	0.188297	0.161132	0.114596	0.113775
tcf7l2	7.58716	1.68012	2.72597	0.0102002	0.00556122	1.65039	0	0.0204847	0.0198028	0.00210002	0.0163051	0.0124578	0.0149377	0.176916	0.617621
LOC101487567	0.0350311	0.397266	0	0.0465843	0.0120141	0.0488792	0	0.0356593	0.008061	0.00257569	0.00663292	0.00376584	0.0397289	0	0.699156
scara3	0.0605961	0	18.0946	0.00148474	0.00356421	0	0	0	0.00909571	0.00478271	0.00883126	0.00806941	0	0	0.0164501
eppk1	0.199175	0.0107046	0	0.0032129	0.00697638	0	0	0.417085	0.0149944	0.0215274	0.00738312	0.016804	0	0	0.00167529
LOC101470959	5.86456	8.81057	0.260092	0.0365187	0.0436391	22.3857	0.047403	0.0295716	0.0439548	0.0302417	0.0390179	0.0333006	0.0371617	0.147111	2.72102
wdr73	10.6003	0.192938	71.5839	0.129812	0.12259	0.159562	0.0519664	0.176239	0.230477	0.141397	0.182494	0.172343	0.116521	0.173288	0.202862
LOC101482549	0.0154256	1.50902	0	0.00381762	0.00642678	0.00325337	0	0.011284	0.0042213	0.00687761	0.00994679	0.00420926	0	0	0.0121057
LOC101484019	0.716502	0.149884	0.421231	0.83291	17.1978	0.0653273	0.720718	0.778164	0.30349	0.172271	0.970575	0.229288	0.0112896	0.201436	1.44836
LOC101468439	0.0104634	10.9407	0	0.00305235	0.00953151	0.0033928	0	0.00515413	0.00232144	0.00620881	0.00930434	0.00466956	0	0.0404305	0.004092
gpm6b	23.4589	4.02485	0.280884	0.0275397	0.0497884	1.1926	0	0.0585701	0.0913886	0.0470368	0.0410189	0.0098122	0.0222032	0.0283014	0.199945
LOC101472103	0.167197	3.16678	0.276121	0.115554	2.73834	0.1246	0.904176	0.920421	0.391027	0.175538	3.17141	0.321025	0.201381	0.105027	6.02825
LOC101484147	0.0718664	0.228879	0	0.204895	0.191159	0.366488	0.85544	1.23275	0.178232	0.0869305	0.133782	0.0728301	0.359711	0.0819618	2.93294
LOC101483472	0.0176834	0	0	0.00449134	0.00482584	0.00392467	0	0.00712435	0.00261473	0.00111639	0.00552874	0	0	0	0.117722
LOC101478100	1.34995	4.74503	12.9917	17.9423	0.24704	0.230478	0.0966336	1.13384	0.26919	0.171006	0.167594	0.188789	0.141443	0.346814	0.471856
LOC101467375	0.514093	0.349361	0.808112	0.668793	19.5335	0.26645	0.351136	3.26537	1.30281	0.761075	1.21734	0.417826	0.432085	2.52822	9.12899
LOC106675072	0	0	0	0.00203837	0.0235776	0	0.0473774	0.000573706	0.00219651	0.00267079	0.00490356	0.0120317	0.00914445	0	0.0759071
LOC112436459	0.00269537	0	0	0	0.289624	0.00953074	0	0.0194682	0	0	0	0	0	0	0
LOC101479239	0.738425	13.0843	1.95583	0.0221614	0.00249089	0.0296588	0	0.375912	0.0287905	0.0317797	0.0150193	0.0196442	0.0219685	0.0370139	0.0543908
LOC101464395	16.4299	0.237255	20.4068	0.0316188	0.025935	0.0200445	0	0.0311153	0.0401802	0.0399134	0.0224258	0.0123078	0.0366391	0.0283014	0.0356086
LOC101486129	2.22864	0.200522	0	0.662942	0.186361	0.185552	0.237442	1.76219	1.06036	0.201959	1.97351	0.307918	0.374712	4.55086	1.77252
cck	0	0.0135159	0	0.00185963	0	0	0	0.00877468	0.010519	0.00507529	0.00117376	0	0	0	0.0734668
LOC106676123	0	0.00415158	0	0.000672711	0.00166531	0.0119937	0	0.00745498	0.00538933	0.00192896	0.00352553	0.00943952	0	0	0.0668862
LOC101476322	1.49373	1.75866	1.51769	2.66268	0.546326	1.06865	2.30888	2.24062	3.15555	4.57746	2.55336	1.8809	0.593545	0.253796	1.03457
LOC101468176	0.261857	0.305754	0.302155	2.46278	0.333037	0.380129	0	3.80379	0.981107	10.4989	9.22689	1.13328	0.148045	0.364613	2.17955
lama2	0.286117	0.236961	100.915	0.263416	0.275741	0.128265	2.75476	0.286674	0.289619	0.327372	0.464811	0.315832	0.416636	0.234323	0.358017
LOC101483178	0.360868	1.54787	0.953058	3.1901	3.70283	2.09773	2.32119	3.06441	2.14209	2.63249	2.27563	4.95462	3.84919	1.26583	2.90837
LOC101479170	0.0448302	0.0608593	0.107167	0.0920977	0.0496178	0.0351256	0	2.93218	0.10726	0.100349	0.0801193	1.09663	0.437283	0.140501	0.125492
LOC101466122	0.0463356	8.09202	0	0.0180404	0.0285376	0.0200291	6.34067	0.038408	0.0343218	0.0232421	0.0258511	0.0425478	0.0981668	0.0663153	0.0367992
LOC101486362	0.0977251	0.041002	0.139509	0.429501	0.161933	0.0598711	0.156128	0.842482	0.454603	0.390576	0.473048	0.546091	0.748855	0.18201	0.211056
LOC101465895	0.428382	2.48451	0.295487	2.34758	0.0967869	0.136939	0.216427	0.290383	2.31619	0.183012	0.651642	0.0874137	0.399671	0.113718	0.925297
vax2	0.882195	0.0078226	0.722384	0.00644868	0.122366	0.218379	0.186659	0.00324609	0.00785887	0.00172979	0.00473796	0	0.0249329	0	1.04918
LOC101477647	0.0586971	0.0431556	0.0430797	0.0171159	7.36781	0.0330977	0.0473008	0.0224979	0.0205257	0.0165824	0.0132759	0.0593613	0.0236668	0.0718226	0.0335673
LOC101475634	0.0328519	1.37389	0	0.00993583	0.00361629	0.0107371	0	0.010887	0.0165712	0.00660946	0.014414	0.0205574	0	0.0409809	0.785092
LOC101472151	2.55764	0.0644671	0	0.0506677	0.0499363	0.0339213	0.307496	0.0515124	0.0547485	0.0351391	0.03946	0.0411111	0.0978922	0.11794	0.446969
LOC101472413	0.177379	0.184055	0.579608	0.434753	7.37115	0.807584	4.40289	2.12417	2.03472	0.280803	1.64857	6.80891	0.486411	0	1.66313
unc13b	0.108806	0.0298145	0.0627321	0.0205402	10.8505	0.00861151	0.227181	0.0209419	0.0142899	0.0266968	0.011483	0.0266852	0.0343295	0.064609	0.222976
LOC101473399	0.104313	0.0175734	33.6336	0.000595515	0.010654	0.00253457	0	0.0417255	0.0247088	0.00503841	0	0.0119718	0	0	0.0136884
bnc2	0.662106	0.0164429	0.122154	0.0248471	0.0394426	0.0500762	0	0.0113627	0.0137529	0.0117038	0.0122383	0.00552186	0.00552894	0	0.291523
etv1	0.582797	1.35591	0.621399	0.174666	6.6068	23.2994	0.135999	0.308106	0.074379	0.254772	0.0679985	0.0185853	0.0711331	0.093149	1.37499
kcnab1	2.40402	1.95541	3.04349	5.03548	49.5455	7.2714	0.462105	2.42831	2.17226	3.53808	1.92096	0.522951	2.65085	0.0372296	1.62666
LOC101469430	2.72474	0	0	0.000753596	0	0.0166485	0	0.000672756	0.00197812	0.00238909	0	0	0.0227314	0	0
LOC101468020	0.323503	0.0032989	0	0.00632569	1.66351	0.0050706	0	0.00403191	0.00646851	0.00987937	0.00609304	0.0143783	0	0.0312088	0.0104688
LOC101478422	0.0281678	0.0830667	0.983284	0.0188274	0.0100884	0.980085	0	0.0263878	0.0235069	0.0217453	0.0206325	0.0427043	0.0137736	0.165445	0.286488
LOC101468834	0.0418588	12.9732	0	0.0240802	0.0374218	0.00826314	0	0.0270593	0.0294772	0.0238723	0.0531876	0.0110842	0.021592	0.0461841	0.0382694
ahnak2	0.0162034	0.347839	0	0.0679744	0.0354673	0.928551	0	1.25467	0.535269	0.385377	0.700527	1.28435	0.294148	0.55121	0.908457
ntng1	0.135287	0.180557	0.211077	0.124436	0.177434	0.0795334	0.112669	1.01272	1.86982	3.8309	1.16333	0.158862	0.41438	2.5669	3.70002
zfhx3	1.46299	0.274256	2.76584	3.65008	0.0816117	0.0577643	0.824661	0.047475	0.0490188	0.0943789	0.0751842	0.0372556	0.319308	18.9419	9.15779
LOC101482479	0.349603	0.0247772	0.135106	1.75797	4.47486	6.81334	34.4218	0.159868	0.0358561	0.0258513	1.94751	0.0296874	0.0382018	0.114559	4.19732
zfhx4	1.40743	3.66667	1.16259	2.01101	0.0426007	0.0308625	0	0.0763846	0.0280158	0.0563768	0.0347711	0.0510212	0.101985	15.6341	7.10837
gfra1	0.300298	0.092472	0	7.40894	0.121305	0.314634	0.0806985	0.202222	3.12651	0.172581	0.0606777	0.118439	0.190145	0.296235	3.22076
swap70	8.85421	0.0165117	0	0.0239196	0.0063716	0.0122576	0	0.0195016	0.0151085	0.00461829	0.0101317	0	0	0.07011	0.0279508
kiaa1147	0.181423	0.222721	0	0.797976	0.141866	0.116047	0.227538	0.247537	0.358483	0.505008	0.222563	0.195422	0.7119	0.142585	0.159885
sall3	5.16524	3.24153	0.24786	0.0146743	5.77062	0.00393698	0	0.00993232	0.0127387	0.0120091	0.0113517	0	0.0137855	0	0.160906
crhbp	0.0083835	0	0	0.00834272	0.00254465	0.916129	0	0.03533	0.00619998	0.00722538	0.00370207	0	0.0108099	0	0.114016
cdh23	0.185467	0.146944	0.343523	3.57368	0.0814725	0.102071	0	0.129625	0.495971	0.106662	0.133592	0.153687	0.16688	0.0778718	1.74701
prkcq	0.0277198	0	0	0.0330521	0.0055438	0.026258	0	0.0164238	0.00191944	0.0017533	0.00625902	0.0403614	0.123527	0	0.207146
LOC112435172	0.0163172	0.00505639	5.2913	0.00723911	0.0085611	0	0	0.00145448	0.00312843	0.00121812	0.00403519	0	0	0	0.00109037
LOC101473568	0.0243965	0.0157815	0.0868598	1.27739	0.0525598	0.0167069	0	0.0151045	0.0212676	0.0117041	0.0176216	0.0406517	0	0	0.12865
bcas1	0	3.44582	0	0.00141754	0.00220177	0.00169607	0	0.00053674	0.000925185	0.00589595	0.00234098	0.00627227	0	0	0.00167227
lhx6	0.020314	0.0215622	0	0.0157559	0.00480457	0.790322	0	0.00669378	0.00939623	0.0168401	0.00847873	0.0193188	0.00801082	0	1.89176
rgs3	10.7148	0.711274	0.387926	1.19964	1.90688	0.608026	0.314338	0.36121	0.208685	0.292934	0.259662	0.0674402	0.0904732	1.06819	0.630409
LOC101478416	0.0693327	0.0324069	0	0.035748	0.0408706	0.159439	0	0.0800594	0.0461691	0.167841	0.122107	0.0834988	0.00647501	0.0409809	1.10013
LOC101478568	0.0110384	0.00756112	0	0.00730773	0.00351235	0.0170506	0	0.00146227	0.00468123	0.0125433	0	0.01284	0	0	0.195003
satb1	0.690413	0.563965	0.245821	0.404763	0.13148	0.439782	0	0.265603	0.123705	0.0376621	0.167297	0.0437506	0.0227466	0.0390479	1.92771
LOC101483654	0.0482005	0.0599766	0.0627321	0.0481096	11.289	0.0250378	0	0.021495	0.0192295	0.0389682	0.025884	0.053684	0.018484	0.019218	0.0396718
lhx8	0	0.00586483	0	0.00863442	0.00573817	0.0772704	0	0.00809938	0.00325942	0.00151942	0.0110027	0.0119594	0.0102107	0.0589188	0.874718
LOC101483150	1.73115	41.4418	0.181308	2.72215	9.22822	0.922021	1.13221	0.86559	0.34188	0.188029	1.08806	2.65083	0.0942319	7.33131	7.14344
cftr	0.0209783	2.0211	0	0.00179931	0.00135338	0.00834592	0	0.0117782	0.00298449	0	0.00086548	0	0	0	0.0392272
LOC101478190	0.189659	0	0	0.001266	0	0.00444744	0	0.000593602	0.000425344	0.00272869	0.000966574	0	0	0	0.00094532
cd74	1.40389	0	0	0.00414358	0.00367775	0	0	0.00552822	0.00711379	0.0146457	0.0045306	0.00880375	0	0	0.00290389
npb	0.0039464	0	0	0.000963721	0	0	0	0.00305086	0.00223498	0	0.0358515	0	0	0	0.0355237
nrn1l	0.15776	0.145247	0.107167	0.107293	0.133838	0.266604	0.0519664	0.13338	0.113682	0.121075	0.15773	0.101157	0.203292	0.104517	0.956271
LOC101487221	0.156003	21.0485	0.30009	0.164079	0.53107	0.10589	0.163185	0.38881	0.108292	0.0778764	0.178927	0.832244	0.0303288	0.186646	0.295713
LOC101483761	0.113548	7.28944	0	0.0380049	0.0478376	0.0458603	0	0.00375881	0.00216055	0.00207061	0.00637749	0	0.0143535	0	0.0156949
LOC106675000	6.59681	3.25489	0.192246	2.95843	0.768209	1.49386	2.6429	2.13249	4.15717	4.61242	4.06237	7.04154	2.83396	0.374672	2.92336
asic4	0.194784	2.20039	0	0.221875	0.285816	0.698719	0	0.511348	7.4415	0.119533	4.20171	0.132254	1.6004	0.481387	4.39773
LOC101476668	0.110323	0.0528983	0.255747	0.0639024	0.0968808	0.0480023	0	0.0906642	0.0901554	0.145262	0.0912522	0.240106	0.151577	17.8396	0.721105
nmbr	0.152774	0.204897	0.245821	0.47581	3.19279	0.147832	0.200069	0.223276	2.21355	0.164374	0.34001	0.209221	0.118686	0.0647957	0.881487
LOC101464431	0	0	9.54908	0	0.00175443	0	0	0.00035752	0	0.00127344	0	0	0	0	0
LOC101464110	0	0.00658578	0	0.000608129	0	0.00595349	0	0.00241523	0.00109067	0.00149564	0	0	0	0	0.234711
casz1	0.0801228	0.00733633	0	0.0151067	1.35654	0.00918218	8.36709	0.00238713	0.00719317	0.00371817	0	0.00900278	0.0106165	0	0.777881
nts	0	0	0	0.0017371	0	0	0	0.000241409	0.000702987	0	0	0	0	0	0.0434167
iapp	0.0103815	0	0	0.000493483	0	0	0	0.00227215	0.00100668	0	0	0	0	0	0.114971
col23a1	0.0700955	0.0192557	30.8979	0.143113	0.0611899	0.250613	0	0.2371	0.0313341	0.0231971	0.0418307	0.11585	0.0198209	0	0.17656
fst	0.0865471	0	0	0.0286843	0.00679792	0.00746588	0	0.259121	0.134336	0.0259226	0.00216996	0.0462178	0.00877877	0.0160429	0.0334735
LOC101478840	0	7.05185	0	0.00116644	0	0.00325096	0	0.00170382	0.000913292	0.00186415	0	0.00472497	0	0	0.00237395
itgb8	0.123541	0.0428584	0	0.512342	0.163136	0.11918	0.276195	0.0337923	0.0443403	0.20813	0.086112	0.0590678	0.110952	0	0.109064
LOC105940928	0.010412	9.05075	0	0.0178032	0.0414564	0.0185636	0	0.0304726	0.0250006	0.0134974	0.0278466	0.0187945	0	0	0.0229147
LOC101470579	12.5781	9.17193	0.563026	9.66854	8.86772	22.6504	6.10369	5.93818	19.3619	5.89863	27.4293	0.762287	46.738	38.6901	11.8137
LOC112435466	0.0399602	0	4.26637	0.00119671	0	0	0	0.000594166	0.000251605	0	0	0	0	0	0
LOC105941274	3.46621	5.26454	0	0.0255433	2.81233	0.0437946	0	0.0210024	0.0348296	0.0230496	0.0307791	0.00299673	0.0303557	0.189663	0.275315
pdyn	0.00986465	0.0252909	0	0.015497	0.0306063	0.00623572	0	0.353342	0.0200968	0.0299216	0.188029	1.75995	0	0.0301297	0.371006
LOC101473065	0.00795649	10.8912	0	0.0290422	0.031439	0.070039	0.118061	0.0544286	0.0412278	0.0277821	0.0309492	0.0196465	0.0557541	0.079299	0.0426497
LOC101477682	0.0832632	0.016389	0	0.030908	0.190091	0.0186768	0	0.065714	0.0619208	0.011458	0.0539102	0.036471	0.955888	0.106503	0.559788
cbln1	0.108345	0.206001	0	0.0585398	0.0858038	0.0300004	0.0679995	1.73212	0.130046	0.59745	1.85278	2.35106	0.0363239	0.0548242	0.762563
meis2	3.82626	0.233647	0.296172	18.8196	30.9892	0.130842	50.4584	0.115524	0.179326	0.207481	0.147204	0.299838	0.161961	0.454298	9.06625
LOC101486506	0	8.54294	0	0.00960026	0.00640697	0.0070671	0	0.01084	0.011017	0.00856523	0.00564346	0.012543	0	0	0.0101374
LOC101475710	0.0159884	0	0.281712	0.00931546	0.016776	0.707767	0	0.00492314	0.00827915	0.00573108	0.0122313	0.0070699	0	0	1.16951
erbb4	2.83139	14.1363	0.60359	6.47323	33.0501	0.685672	0.767741	4.17728	9.78818	8.87863	5.43476	18.324	23.7734	20.0899	9.46116
LOC101481478	1.76851	2.67016	0.124676	1.82354	1.18854	0.405308	2.02604	4.65395	0.177496	0.126037	0.739601	0.233648	0.366775	0.282763	1.01932
LOC101483975	21.4283	0.0890364	0.0853126	0.181102	0.060573	0.0929444	0.261714	0.139548	0.421164	0.0604364	0.144283	0.119783	0.0453442	0.101563	0.2358
LOC101484505	0.0335136	0	0	0.0320754	0.0275042	0.0656941	0	0.0374746	0.120709	0.0507663	0.0584992	0.0906603	0.017048	0.117292	1.07628
prdm12	0.00660182	0	0	0.00279988	0.0136626	0	0	0.00204914	0.00258675	0.00103634	0.00406362	0	0	0	0.72314
LOC101475608	0.117335	0.206771	0	0.0458108	0.0601534	0.796525	0.0729474	0.434142	0.884876	0.550045	3.4293	0.0501768	0.0773282	1.61621	0.460592
slc1a2	41.5526	3.14928	0.204829	1.58931	1.3788	0.829829	0.41689	3.15181	3.1065	1.17073	1.78237	2.3346	4.26663	0.609952	0.734821
LOC101465701	1.98455	0.723606	0.232523	7.15105	6.57151	0.892742	3.57611	1.61367	1.81867	3.87174	1.26755	2.25516	3.85477	3.36177	1.50745
LOC101481826	0.0543817	0.0240859	0	0.0954773	0.036825	0.165306	0.092057	0.09293	0.0971428	0.108779	0.234665	0.040648	0.402358	0	0.303779
LOC101477622	0.380329	5.85312	0.0881834	0.480075	0.353856	0.198119	5.87924	2.00384	0.839286	1.15835	1.84555	7.35144	3.47431	3.95341	7.95966
LOC101468455	2.72069	1.62358	3.27897	0.715753	0.379611	1.31451	0.146777	0.40785	0.471325	0.488793	0.508643	0.691463	0.524725	0.149279	3.39328
LOC101487165	0.107051	0.0427975	0.0360002	0.956351	0.16433	0.0208938	1.71466	3.13502	0.0441076	2.80933	2.59308	0.0906674	0.022508	4.43872	0.354057
LOC101488089	1.39578	0	0	0.0043869	0	0.00524305	0	0.00402035	0.00203517	0.010029	0	0.0151534	0	0	0.00864381
LOC101466239	1.51657	0.00600097	8.50749	0.00579718	0.00351145	0.0112742	0	0.00561308	0.00465145	0.00801156	0.0077818	0	0	0	0.0118388
raly	0.361214	0.362618	0.293488	11.3295	0.288549	2.1806	0.230382	0.621318	1.52696	0.194229	0.723093	0.75795	2.55954	0.736334	2.1003
LOC101478935	0.22718	0.0267872	0	0.0169174	0.0126672	0.0104022	0	0.0067982	0.00675941	0.0140732	0.0113976	0.0276209	0.0135926	0	0.0123936
LOC101470793	0.0419986	0.181359	0	0.102315	0.0934067	0.234605	0.047403	0.144996	0.548762	0.167017	0.106433	0.0218158	1.09718	0.137757	0.895892
LOC101476487	4.66529	0.12659	0.0430797	0.177058	0.0805787	0.354995	0	0.162339	1.66561	0.212972	0.227533	0.0556121	0.0909469	0.0601248	0.914183
LOC112431289	0	0	0	0	0	0	0	0.0168029	0.021415	0	0	0	0	0	0.00107814
LOC101463916	2.45508	0.518725	3.79566	0.202716	0.322135	0.364625	0.0687186	3.8325	8.93043	26.7458	29.2359	0.125319	0.659122	1.64279	0.657083
LOC101480300	1.33843	0.327873	0.0853126	1.80287	0.772744	3.91912	0.14845	1.28778	0.878949	0.261283	1.42039	12.7629	0.19558	3.08406	1.81274
LOC101477913	0.0162778	7.24909	0	0.00202373	0.00192695	0.00327032	0	0.00029477	0.003328	0.00683608	0.00475716	0.00613958	0	0	0.00595492
LOC101479964	0.567894	0.022295	0	0	0.00754275	0.00477833	0	0.00285339	0.00770756	0	0	0.0595899	0.015219	0	0.00266632
srrm4	0.847038	0.0798379	0.363094	1.4053	0.661824	19.1665	0.153821	0.545896	0.392979	0.311799	0.783927	0.642376	0.537137	0.906896	3.31425
LOC101481189	0.544526	0	0	0.00124649	0.00287219	0	0	0.00268156	0.000640518	0	0	0	0	0	0.00240196
doc2b	0.256563	0.429538	0.650868	1.742	0.23324	5.04317	0.182147	1.19547	1.95356	0.605416	1.85143	0.0878432	0.154746	0.515175	4.51558
pth2r	0.22573	0.554318	0.445318	0.282716	0.112603	0.0749624	0.18473	0.0983718	0.149738	0.0826432	0.180121	0.0379072	0.0675229	0.903759	1.28087
traf4	0.0865875	19.0649	0.506319	1.59267	0.311326	2.90874	0.672488	0.240087	0.23631	0.263161	0.250267	0.175257	0.266176	2.04142	0.843525
nmb	0	0	0	0	0.007448	0.00230095	0	0.00218958	0.00126327	0	0	0	0	0	0.0382997
rho	0.0293969	0.047753	0	0.0302016	0.0509245	0.0649473	0.189838	0.0502463	0.0559287	0.0302933	0.0527959	0.08894	0.0615815	0.0177547	0.201275
LOC101478875	5.93578	18.744	1.23036	50.0165	2.26605	0.63234	209.355	6.26257	2.20701	0.969208	11.328	15.6332	0.786409	3.2711	11.0921
LOC101474887	0.105174	0.0676786	0.107167	2.31383	0.0817025	0.0522766	0.278303	1.16242	0.597558	0.697411	1.66455	0.339432	1.75633	0.0561393	0.882902
LOC101476226	0.0634515	0.061957	0.130549	0.854791	2.33392	0.0359015	1.42582	1.28112	0.726167	0.501279	0.795542	0.901727	1.68678	0.825277	0.710751
LOC101478557	8.86445	4.49249	5.3111	0.0527544	0.0534573	0.512084	0	1.48117	0.830824	0.0972147	0.343075	0.0353926	0.0391616	0.380158	0.703384
LOC101484787	0.0759043	0.0749085	0	0.056577	0.0544352	0.0539296	0	0.997676	0.487474	0.054152	0.0833685	0.0524828	0.108693	0.0461178	0.257945
LOC101463687	0.346249	0.301943	0.681353	1.06533	1.03364	1.28741	0.950392	1.60946	1.97726	1.17069	3.26681	2.41678	2.19639	1.36635	3.31325
LOC101466115	0.0371899	0	0	0.30235	0.160889	0.0021485	0	0.104593	0.231634	0.113273	0.0607344	0.0703577	0.0480553	0	0.0181305
LOC101473002	0.113348	0.105813	0.172859	0.476265	0.184942	2.14068	0.0397369	0.144797	0.102043	0.235379	0.150652	0.117033	0.230225	0.081052	1.49672
LOC101482584	0.00524313	0	0	0	0	0	0	0.00142837	0	0	0.00223623	0	0	0	0.0537243
LOC101475914	0.187611	10.9943	5.40683	0.0203573	0.0225076	0.110149	0	0.126296	0.0224422	0.0112055	0.0897167	0	0.0209069	0	0.121665
stab1	4.57541	0.0698893	0.522986	0.221834	0.220454	0.235453	0.227225	0.16895	0.206156	0.208169	0.150649	0.221529	0.303376	0.169274	0.357769
sema5a	1.59987	42.8212	1.57109	0.613186	6.64614	8.82202	1.34721	1.70803	3.98534	1.60211	2.35599	0.393689	2.0774	9.54848	2.86428
LOC101485350	0.231112	0.016985	0	0.0197491	0.00785066	0.0553627	0	0.167474	0.0385353	0.0189384	1.83057	0.0917125	0	0.0700865	0.432272
LOC101465887	0.33952	0.280167	0.235981	0.340293	0.381735	6.31571	0.444165	0.279093	0.337773	0.324426	0.321255	0.466896	0.639278	2.88547	2.53246
hs3st5	0.252494	0.304016	0.0678168	1.39901	0.546491	0.260367	0.967519	1.02032	2.10333	0.344039	0.5563	0.336205	6.74293	0.206224	2.81964
LOC101465105	0	6.58864	0	0.00260329	0.0030243	0.00557219	0	0.00268718	0.00283009	0	0.0151268	0	0	0	0
LOC101480567	0.0117252	0.00832651	0	0.0265562	0.0221139	0.00569867	0.0830675	0.0208	0.0276895	0.0278505	0.0674786	0.0375362	0.0295772	0	0.139089
LOC101480758	4.37674	5.26358	1.14957	0.841702	3.04593	22.107	0.326047	0.45352	0.911057	0.500441	0.599991	0.562439	0.439423	1.37502	4.16533
LOC101485096	0.524879	2.11927	0.358594	1.20255	14.9805	0.428337	0.342949	0.50227	0.21304	0.0708447	0.195637	2.90905	9.54375	2.02319	2.42388
grip2	0.540364	3.27316	7.69072	6.59019	9.77633	1.32613	34.5895	1.35381	1.31776	8.01644	4.40003	1.1073	1.41025	8.05351	11.4653
esr2	3.37429	0.202881	0.235785	0.119396	0.151329	0.496962	0.43826	0.10388	0.152161	0.0761096	0.152456	0.056747	0.0525637	0.159546	1.19928
LOC101477207	0.332946	4.33687	0.24477	8.01757	8.20209	0.866445	0.0498688	0.345198	3.18761	0.201936	0.479002	0.0823784	0.59837	0.286804	2.83803
cacna2d3	0.233719	0.42402	0.212675	0.18664	0.918108	0.337408	1.67809	0.251334	0.465726	0.321582	0.469867	0.132211	0.179654	2.2179	4.34368
cygb	0.040051	0.123335	0	1.08703	1.67	3.72637	0	0.142247	0.0350256	0.0230081	0.0990078	0.97983	0.103447	0.220321	1.77259
LOC101482978	1.79256	6.02263	0.15108	0.257634	0.96998	4.52236	0	0.463969	1.56916	8.20647	5.63307	0.821368	0.138968	16.5137	5.20812
slc13a3	0.0511336	0	6.9231	0	0	0	0	0.00040152	0.000498306	0	0	0	0	0	0.00115794
slc6a9	2.65401	2.9283	64.5604	1.00696	3.97275	0.131836	11.168	0.085707	0.156614	0.0748928	0.119943	0.059123	0.0945019	0.0611464	0.871916
otp	0.00350952	0	0	0.00906603	0.00634466	0.0136554	0	0.0102727	0.0249295	0.00792542	0.0228428	0	0	0	0.181514
cacnb2	0.691249	0.194823	0.637763	0.907471	0.24311	0.541744	0.582536	2.49181	0.943781	12.1488	2.04067	1.52124	0.457329	0.758412	0.751517
LOC101481736	0.109793	0.00822143	0	0.000658769	0	0	0	0	0.00160601	0	0	0	0	0	0.00135847
papln	0.233383	0	0	0.11186	0.312209	0.00912197	0	0.00865553	0.00497089	0	0.0048013	0.184291	0.0688451	0	0.0054399
pax6	2.60559	0.00822143	0	0.0143701	0.504244	0.0125147	0	0.00651586	0.00911597	0.0114109	0.0142426	0	0	0	0.345018
megf11	0.205268	1.72669	0	0.0313137	0.0825851	0.0380119	2.45323	0.401768	0.319475	0.017032	0.0541672	0.0194817	0.0484477	0.456539	0.959181
LOC101472039	0.191779	0.183853	33.1328	0.0513763	0.0392378	0.111031	0.107006	0.0463952	0.0562751	0.047808	0.0713399	0.0445534	0.0575969	0.053065	0.0670513
prickle3	0.201271	0.0464478	0	0.0559203	0.00656319	0.0110401	0	0.0838384	0.800622	0.0364996	0.060843	0.0291106	0.0582745	0	0.00920374
LOC101476233	0.0556475	14.9049	2.1733	0.114315	0.0739205	0.495365	0	0.196479	0.184553	0.0164226	0.0251651	0.176101	0.266482	0.00909436	0.289862
LOC101468732	2.74578	8.97482	0	0.747299	4.37022	1.69791	2.52473	1.3447	2.55655	4.2703	7.89693	0.119633	3.17491	3.56907	6.50342
LOC112431276	1.62572	0	0	0.00440311	0	0	0	0.00359418	0.00198585	0	0.00369225	0	0	0	0.0463307
LOC112429747	3.42653	0.183341	2.05783	11.4212	0.528567	1.03291	0.086722	0.225136	0.17567	0.676443	0.302851	0.0601398	2.80999	0.102944	2.48178
LOC101464377	0.227852	0.134273	0	0.113853	4.01659	0.191045	0.13423	0.157143	0.385989	0.0457281	0.0412579	0.035573	0.0489181	0.582471	0.206808
hhla1	3.49504	0.0368773	0.0810793	0.072442	0.0430967	0.828873	0	0.0920124	0.056266	0.1212	0.113141	0.0504593	0.121525	0.013593	0.0718344
LOC112434732	0.153233	0.0226605	12.861	0.0103888	0.0134388	0.033957	0	0.0160443	0.0494908	0.0107067	0.0209961	0.0172265	0.0160016	0.0195817	0.0264017
erich3	0.0363168	0.0308406	0.249352	0.173364	0.0388097	0.163895	0	0.210934	0.0746554	0.0468401	0.0185871	0	0.45041	0	0.506949
APK84-gp10	1.51011	1.12206	3.4578	1.71982	1.31593	1.15457	0.661565	1.58523	1.68122	2.6508	2.71566	1.57042	2.63309	1.22829	1.5481
LOC101466093	13.4268	4.69169	0	0.708168	0.564266	0.489074	0	0.296308	0.376387	0.178592	0.197376	0.0671126	0	0.84135	0.876561
LOC101472470	4.08962	6.52313	0.107167	4.68903	2.55352	15.4472	0.856153	0.718458	1.30461	0.400295	3.39115	3.4932	1.79906	0.282497	5.74271
lhx4	0	0	0	0	0	0	0	0.000560831	0	0	0	0	0	0	0.0191174
LOC101472691	0.0131273	0.0250179	0	0.00529946	0.0278265	0.0288937	0	0.00316963	0.0308508	0.0212376	0.00487808	0.00880828	0	0	0.00683139
LOC101480016	6.95813	0.258724	0	0.0324924	0.0206991	0.0375823	0.0763773	0.0317721	0.0577598	0.0303199	0.0629095	0.0298596	0.0278761	0	0.0588265
fras1	1.40198	1.46164	9.60543	0.181373	0.33247	0.338841	0.349924	0.579116	1.82402	0.156004	1.07716	0.317257	1.29876	7.20747	3.23997
LOC101470995	0.396993	0.277852	0	0.258514	0.22202	0.307872	0.184099	5.88257	8.77421	0.963926	0.812315	0.261399	10.4348	0.202802	0.219149
sox5	16.457	20.7613	0.261273	0.492026	0.167691	1.14017	0.235551	4.30589	9.69531	2.4982	4.64891	0.238686	15.4753	0.0304267	1.79367
LOC101463795	0.0381828	0.0155589	0.188196	0.112079	0.312161	0.00853665	0	0.037853	0.0458763	0.0626867	0.0409619	0.0467076	0.0773856	0.0430873	0.0560412
LOC112432545	0.166985	0.0588841	0.635648	0.826547	0.235275	0.124768	0.700579	1.43462	0.75414	0.88958	2.05503	2.66991	1.4469	2.21012	0.275418
dpp10	1.72994	2.98863	0.457469	5.70356	59.5441	4.43023	10.0214	14.1787	2.60376	2.40364	7.80188	16.2619	0.674141	23.413	9.02562
tbx21	0.0399965	0.0521361	0	0.00593435	0	0	0	0.0181869	0.0119874	0.00543082	0.0203004	0	0	0	0.0532106
plcb3	0.849258	0.166394	0.897512	0.0129772	0.0515573	0.00943605	0.0776277	0.556381	0.0135926	0.0146653	0.00971897	0.0929013	0.0148454	0.0461178	0.0293218
LOC101476713	1.74136	0.802741	1.14062	0.0176179	0.0392378	0.0155639	0.10418	0.0161758	0.0161747	0.00630644	0.011097	0.00677613	0.0135237	0	0.0119002
LOC101475590	0	0	0	0.00211954	0.00890198	0	1.99629	0	0.000604933	0	0	0	0	0	0.00298362
slc6a20	0.244531	0.0158478	16.7849	0.0131353	0.00300208	0.00252946	0	0.00504195	0.350433	0.00251648	0.0120952	0.0225951	0	0	0.0533338
LOC101464729	0	0	5.94027	0.000947309	0	0	0	0.000583155	0	0	0	0	0	0	0
LOC101487065	0.11935	0.0055529	0	0.00213156	0.00246207	0	0	0.0258202	0.0933317	0.00709185	0.148306	0	0	0	0.242824
LOC101471711	6.24417	0.182963	0.270739	0.937592	0.0170978	0.0636048	0.0687186	0.0512791	0.0544965	0.0539001	0.0325789	0.0988977	0.146233	0.100543	0.145929
LOC112431447	0.15689	0.826449	0	0.91601	0.019014	0.0391666	0.181236	0.0946783	0.9734	0.0522466	0.244001	0.0290516	0.161195	0.0161683	0.353621
LOC101487312	0.158955	0.0297874	0.686163	0.23114	0.637134	0.0151028	0.631786	0.177574	0.256502	0.137698	0.264889	0.168654	0.382188	0.595047	0.371511
LOC101469162	2.436	11.8411	0	0.24114	0.221879	5.3968	0.0621682	0.109909	0.168307	0.0868637	0.102374	0.13486	0.168352	0.302177	0.386928
LOC101486071	2.07795	12.6186	1.99261	80.0004	54.1884	1.64127	50.6811	9.52619	3.17252	1.55884	14.0938	4.67605	11.2685	6.31015	25.7424
LOC101476499	0	0.00921238	0.0823778	0.0035487	0	0.00832396	0	0.301233	0.02321	0.00527362	0	0.0225874	0.00637963	0	0.143902
LOC101471480	0.325035	0.898195	0.642584	0.229888	0.726001	0.970018	0.142479	4.12963	5.75902	13.1593	6.18884	0.277514	0.21137	0.184531	3.26236
LOC101465137	5.54232	1.04794	1.68938	0.5654	0.223038	0.233282	0.144555	1.4895	1.84632	2.29746	0.744229	6.91425	4.10875	0.5562	1.65207
LOC101464181	0.0355052	0.0148732	0.546167	0.00341363	0.0019375	0	0	0.12163	0.0161951	0.00543435	1.4103	0	0.0280367	0.0303156	0.230478
pbx3	3.33077	1.70365	0.714181	11.418	56.6275	0.418014	38.4809	6.90648	1.75054	0.736632	2.52424	22.5858	9.65319	2.68868	9.85719
pacsin2	0.955417	7.43704	0.671795	0.043402	0.0975639	0.140778	0.10499	0.0522804	0.0590898	0.0604368	0.0524886	0.0797039	0.0565946	0.0968573	0.0508985
cdh20	2.69983	3.16555	0	0.125557	1.87032	2.16992	1.40804	0.257315	0.436736	0.0375411	0.475604	0.0520838	0.11402	0.0513239	2.72939
col25a1	0.327295	0.10602	0.828214	3.71358	0.161503	1.95436	2.6068	2.32466	0.249676	0.149059	0.603564	0.0775777	0.0824497	0.338943	1.84928
LOC101469016	0.543124	5.89548	0.194915	0.205229	0.229438	4.04877	0.675882	1.46475	0.688699	6.81483	3.63064	2.92256	0.158173	0.879399	5.31861
gpc3	0.192473	1.72183	0.222222	1.97016	0.889283	0.0850876	15.0692	0.647417	0.654071	0.755013	0.519211	0.0191359	3.34962	1.00444	0.819117
zic1	0.93144	0.0821984	8.66641	0.0679411	0.405289	1.07739	0	0.00982278	0.0110413	0.0107541	0.00703294	0.0125966	0	0.0252192	2.3744
nfib	9.40865	2.70086	2.60524	0.0733385	0.670226	14.6445	0	2.44886	2.02914	0.165434	8.28386	0.635531	0.0943774	0.0701147	1.33069
pex5l	0.476776	0.767514	0.93919	0.274961	1.04351	0.825379	3.77794	1.41737	0.868458	1.70169	0.427348	1.20924	0.153024	1.68021	2.14953
kcnk3	0.00638077	0.0220988	0	0.187093	0.197639	0.00947985	0	0.0141149	0.0226091	0.00530437	0.0237374	0.0428561	0.0284833	7.75026	0.429151
LOC101480854	0.297908	0.460789	0.495625	0.0336291	0.0328486	0.105201	0.115454	0.158123	0.0354251	0.0449837	0.103607	0.0709417	0.147777	0.246665	0.0803405
LOC101470924	0.39046	1.7629	0.169791	0.317803	0.210235	0.923235	0.197947	0.702426	2.75693	0.325511	0.796663	0.371151	2.67557	5.41709	4.70013
LOC101469644	1.02952	0	0	0.000699683	0.00241834	0	0	0.00294502	0.00159916	0	0.00414521	0	0	0	0.00362848
calcr	0.693956	2.17119	0.0823778	1.11578	0.627216	1.22063	6.36193	0.563264	2.55101	0.274711	0.482631	2.36721	4.93822	5.71068	3.96574
LOC101481175	0.10872	0	2.93772	0.00129172	0.00120097	0	0	0.000187956	0.00438171	0	0	0	0	0	0.00240554
grik3	0.504622	4.83158	0.577451	2.08383	21.8542	28.3554	6.75993	1.6729	3.64599	0.141766	0.781031	0.145999	0.147149	0.206971	9.04216
LOC101466412	3.55794	14.2921	0.294397	1.08488	3.57303	1.16753	0.525479	2.40685	4.33934	9.0793	1.80269	5.96293	4.23489	49.1452	14.1407
LOC101475222	0	0.017016	0	0.00170402	0.00692219	0.0528081	0	0	0	0	0	0	0	0	0.0255291
nos1	0.0353662	0.101825	0	0.697336	0.252744	1.32073	0.421653	0.547636	0.330727	0.105623	2.07065	1.54629	0.0397261	1.15184	1.87579
slc4a4	6.20554	2.45666	9.02795	0.0220649	0.0202292	0.0111558	0	0.0187154	0.0262808	0.0211614	0.00821628	0.0070699	0.00899306	0	0.0253927
sntg2	0.483087	1.06841	0	3.03116	0.617167	2.50103	20.3041	0.373267	2.53729	0.242717	1.55028	0.107199	0.852493	1.528	4.31314
hsd17b3	0.425582	0.630046	0	0.0239056	0	0.0025679	0	0	0.00134982	0.00498544	0.0124828	0.00408573	0	0	0.00653473
LOC101469687	0.00346381	0.00946348	9.61123	0.00814853	0.00763713	0	0	0.00489184	0.00675331	0	0.00819941	0.00753666	0	0.0241345	0.00453155
LOC101476084	0.0100626	0	0	0.0027062	0.423972	0.0130418	0	0.0051815	0.00185915	0.00763259	0	0	0	0	0.319419
pcdh7	5.38629	11.7218	1.67125	15.6015	34.8704	10.0886	15.9192	12.6815	4.40517	6.51062	22.0127	0.333516	0.30014	11.7762	21.9409
LOC101471576	0.0238903	0	0	0.00606716	0	0	0	0.00102316	0.00172697	0	0	0	0	0	0.013561
fgfr2	23.6403	2.32085	0.586005	0.041124	0.0444852	0.0571582	0.0904323	0.768995	1.98828	0.161814	1.70382	0.30175	0.213157	6.06689	0.506714
LOC101482034	5.10126	2.00179	0.993848	0.0141698	0.00948514	0.0220742	0	0.0110905	0.0168924	0.0190887	0.0122656	0.0242964	0	0.0261553	0.0148269
LOC101483958	0.189347	0.217338	0.107167	1.32523	1.35277	0.293661	0.0352074	2.60222	1.38886	2.50549	1.89773	0.137684	0.0283497	0.146672	0.403358
LOC101483822	1.61884	0.0168424	0	0.000569962	0.0056738	0.00166364	0	0.00281447	0.00558195	0.00179915	0.00611742	0	0	0	0.00598973
rxfp1	0.176822	1.40067	0.244093	4.47107	0.147618	1.90069	0.374537	0.215176	0.194007	0.290331	0.345403	0.297516	0.259652	4.25119	1.28943
LOC112435903	0.262014	0.140545	0.25025	0.149027	4.00797	3.85633	7.4409	1.97925	3.73505	0.915172	4.65146	0.726454	10.9522	3.67043	2.54653
LOC101484089	0.308946	13.112	0.627042	4.30781	12.5409	11.1088	0.579124	1.28299	0.374428	2.3499	5.10707	1.02025	1.02812	0.502606	9.24424
LOC101468574	0.0156177	0	0	0.00552452	0.331936	0.00530058	0	0.00449218	0.00425353	0.00243624	0.00436151	0	0.00842789	0	0.0732626
nr4a2	0.01145	0	0	0.0010956	0.00802681	0.00554757	0	0	0.000441939	0.00107746	0.00165673	0	0	0	0.448435
LOC101468359	0.0107211	0.0301927	0	0.0231834	0.00867744	0.0404717	0	0.0297616	0.0129424	0.0249343	0.0355629	0.016909	0	0	0.0585122
LOC101467299	0.204911	0.0161484	0	0.0460366	0.0347176	0.116484	0	0.120501	0.0479865	0.0295994	0.0592045	0.0419142	0.0426888	0.187643	0.953482
pdgfa	0.564141	0.0643	0.0853126	0.0126345	0.00162307	0	0	0.0124656	0.140857	0.00138448	0.0605322	0	0.351966	0	0.0119536
lef1	0.0882911	1.30834	0.187577	0.00088822	0	0	1.02306	0.00422701	0.00633147	0.00218921	0	0	0	0	0.100535
LOC101483038	0.0570454	6.38651	0	0.00263511	0.00475411	0	0	0.00239324	0.00358532	0.00227813	0.00417311	0	0	0	0.00272413
rxfp2	0.252672	0.0132466	0	0.00393062	0.0305217	0.00930312	0	0.223127	0.00748524	0.00778202	0.0122297	3.31716	0	0.501523	0.229428
LOC101487767	1.8163	0.872544	1.13723	11.6141	7.90158	0.609383	5.13358	22.981	1.28082	12.8588	27.2358	47.1736	1.55343	3.08103	8.29662
LOC101473308	0.0488213	0.056185	4.21867	0.0321896	0.126737	0.0260647	0.0690431	0.617345	0.248489	0.258949	0.148029	0.0741787	0.0306493	0	0.323808
lsamp	17.4901	49.3547	2.60191	11.8946	37.9574	37.5439	7.5908	9.33226	13.0907	8.47739	7.35745	53.296	12.9968	7.35182	42.4884
rbp4	0.00197564	0	9.83256	0.00235836	0.00272063	0	0	0.00363809	0.000277867	0.00287919	0	0	0	0	0
cntfr	15.3661	10.9868	1.08191	18.4196	14.7807	21.4595	0.30151	4.34976	3.56846	3.1142	1.87247	0.523807	11.4498	16.3277	15.3123
ipcef1	0.386972	1.29928	0	0.0301521	0.0473869	0	0	0.073996	0.043253	0.182482	0.0637746	0	0	0	0.00559736
sdk2	3.29846	14.8855	16.161	2.75096	0.340532	0.736422	0.138688	5.55352	6.29056	5.07604	2.93218	0.221872	2.94337	4.48221	9.94794
LOC101472710	0.417787	0.176087	0	0.0402702	0.998296	0.0496622	0.0481313	0.0492349	0.0478134	0.0482299	0.0529178	0.0691117	0.377981	0.0866008	0.379125
lrig1	11.8647	0.108707	1.88067	0.0168161	0.0150986	0.0685399	0	0.212843	0.207276	0.0495476	0.0338	0.00703504	0.195499	0.205428	0.125196
cpne9	0.78453	1.13411	0.997173	12.8877	3.02941	0.805773	11.6474	1.49546	2.0058	0.765604	6.31027	1.10368	1.81898	1.4109	4.34091
LOC101479186	0.266587	0.00822143	0	0.00117028	0.00717268	0	0	0.000972563	0.000519632	0	0	0.00376584	0	0	0.0186001
msi2	9.16523	9.38332	79.3609	3.04925	8.87732	21.3875	26.7976	3.28987	1.85875	0.55236	1.39115	1.08776	0.606382	49.0326	16.8304
ecel1	0.024521	0.00796024	0.329584	0.243109	0.012575	0.071726	0.078216	0.0383804	1.0207	0.183105	0.0549642	0.0274432	3.73261	0.0379731	0.668751
tshz1	1.546	0.899664	0.95025	0.331735	12.1276	0.948276	28.3069	12.4587	0.953975	0.904944	8.51037	37.1297	0.552936	0.327298	1.49342
LOC101467762	0.91773	0.574589	0.682629	21.549	0.891275	6.78019	0.386527	6.93937	3.19944	3.81172	6.22554	0.673441	0.680808	1.16546	2.6382
APK84-gp07	0.856911	0.833698	3.76096	1.14516	0.939548	0.755945	0.274803	1.06242	1.11844	1.57747	1.8204	1.10668	1.97477	1.38902	1.0015
LOC101467474	1.39281	7.08096	1.98357	0.0345547	0.0371908	0.0326849	0	0.0290048	0.0282495	0.0177289	0.0505344	0.00667314	0.0490015	0.0419969	0.0344851
gpr83	0.0780004	0.0591875	0	0.27755	0.125288	0.074565	0.188688	0.140927	0.0745962	0.117109	0.140858	0.0447437	0.135752	0.539047	0.976192
LOC101479770	0	0	4.62217	0.00298044	0.00103643	0	0	0.00145911	0.000880879	0.00512273	0.00188822	0	0	0	0.00523782
LOC101475574	0.0584278	0.0226953	0.391127	0.161746	2.85232	0.0910897	0.351982	0.211141	0.0921992	0.0199528	0.837247	0.0497545	0.134182	0.0810228	0.641533
rerg	0.577873	0.864864	0.0360002	1.24085	0.17778	4.04991	0.0968204	1.14536	0.409748	1.86822	0.50587	2.20475	1.46747	4.60816	2.14944
LOC101473463	0.110064	0.00841687	0	0.131312	0.0417978	2.07716	0	0.110229	0.0315253	0.0275345	0.0436835	0.0219458	0.0557134	0.196823	0.546459
mdga1	6.4086	6.62525	0.245821	3.67072	0.684885	0.351675	0.367423	3.0919	2.46665	0.705976	0.591268	0.616982	0.613808	23.708	5.459
LOC101470384	4.8465	0.279317	0.376533	0.00346489	0.00682494	0	0	0.00479205	0.00747552	0.00338358	0	0.00880828	0	0	0.0174836
LOC101471308	0.0566108	0.00652248	0	0.00118212	0	0	0	0.000392687	0	0.00143691	0.00245793	0	0	0	0.00346928
LOC101469997	0.561678	0.039113	0	1.54215	0.239337	0.133646	0	0.282557	0.21879	1.17065	0.463537	0.131991	1.24015	6.49207	2.3914
LOC101469534	0.542441	0.075142	7.23848	0	0	0.0287009	0	0.0025914	0.0024033	0.00688216	0.00857901	0	0	0.0387735	0.0195218
LOC101470175	7.21827	0.0839484	2.23338	0.127447	3.58957	3.95398	0	0.189975	0.336601	0.154077	0.26785	0.122887	2.30452	3.81726	1.16901
prex2	7.04097	3.23214	2.59528	0.00950286	0.0248243	0.0220831	0.961944	0.00577423	0.0125115	0.00845721	0.0353696	0.0154461	0	0	0.0639882
inhba	0.00966611	0.00364599	0	0.0365904	0.0186473	0.0690894	0	0.0453523	0.078531	0.0870255	0.0611133	0.0192319	0.0359003	0.0320238	0.0591567
gpr17	0.0101377	0.396769	0	0	0.00294383	0	0	0.00083493	0.000514719	0	0	0	0	0.0308024	0.00477361
flt3	0.0590814	0	0.151625	0.003067	0.00829807	0.00371715	0	0.00672469	0.00426532	0.00596029	0.00515469	0	0	0.0320858	0.00417087
LOC101470933	0.0476802	0.00731984	11.0059	0.0447819	0.0274354	0.0128654	0	0.0214968	0.0304205	0.0286384	0.0110021	0.0340911	0.0189304	0	0.0321452
LOC101465561	0.211388	0.660606	0.18568	3.32792	1.2257	0.486761	2.082	1.1125	0.974147	3.00716	1.19143	0.908908	1.45145	4.89701	1.13408
LOC101477664	0.00794342	0	0	0	0	0.00785988	0	0.00129745	0.000947246	0	0.00168105	0	0	0	0.0424549
lhx9	0.0666258	0	0.205755	0.0130693	0.0167936	0.0226069	0	0.145174	0.0798437	0.0161126	0.892379	0.0243743	0	0.0280853	0.62201
pappa	0.200117	0.393196	0	0.163861	0.169115	3.3989	0.0953989	0.102559	0.123041	0.0497589	0.062125	0.117552	0.33058	1.50039	1.2624
LOC101465548	0.208227	0.215631	0	0.34929	0.70472	4.93854	0	2.35655	0.174029	0.141949	1.0092	0.298149	0.143523	0.574763	1.32389
LOC101469686	0.0478574	0.0128545	10.3187	0.00596943	0.00670254	0.0253844	0.0696461	0.00562464	0.00199605	0.00441574	0.00294047	0.0234403	0.00777944	0	0.013798
LOC101478211	0.0152978	0.0187408	0	0.417175	0.00249357	0	0	0.0196587	0.148451	0.0684921	0.0861602	0	0.20753	0.697126	0.46007
LOC101475964	0.101024	5.03466	0	0.867081	0.630099	2.15256	0.490667	0.662489	0.290903	0.0697165	0.496886	0.404606	0.149902	2.5939	1.41043
cobl	5.28301	7.8978	1.09278	0.15777	0.159178	0.0378045	0.554435	0.138043	0.163641	0.13355	0.123028	0.0957945	0.103551	0.0630706	0.34195
vipr1	0.0108477	0	0	0.27706	0.00321287	0.0143979	0	0.00903388	0.00934865	0.00651282	0.00905599	0.0271852	0.0124665	0.0184163	0.569991
prkg2	0.0167545	0.0119768	0	0.0684511	0.0395772	0.198927	0	0.41949	0.437622	0.106302	0.187397	0.557442	0.0697227	0.226232	0.166457
LOC101487572	0.418573	0.204222	0.198981	1.44561	0.244999	0.0875324	0.954943	2.57357	0.759514	4.59915	1.54446	0.603695	1.51437	0.0997498	0.414359
LOC101464213	0.0273507	6.20778	0	0.0160783	0.0143914	0.0181318	0	0.0222875	0.0108147	0.00232551	0.0287631	0.0240834	0	0.0238908	0.0224764
LOC101467283	0.486225	11.4639	0.141941	2.04677	1.22472	27.6558	11.481	3.7519	0.909701	3.13524	4.60934	0.305633	3.63214	1.3852	7.04166
LOC101482188	2.82013	0.466213	4.3759	2.38175	0.382467	0.948854	1.15707	0.341841	0.617422	0.174937	0.782184	0.229405	0.784458	8.1913	2.04789
clcn2	7.42935	30.2765	36.9244	2.93584	0.169513	0.249858	0.295205	3.36589	0.281574	0.473071	1.63605	18.714	0.349822	0.143904	0.639455
LOC101487687	8.03154	1.06056	0.922909	0.453541	1.03086	0.999395	0	0.211513	1.29728	0.0649254	0.165498	0.0888332	0.0275368	1.14734	1.48911
LOC101477779	0.458588	2.01517	2.44666	0.181064	8.8504	14.2191	0.497474	2.4002	1.08747	2.18406	2.8888	0.483585	0.417678	5.03088	3.94801
vegfd	0.00441196	0	8.82852	0.00126324	0	0.00193597	0	0.00324642	0.00284515	0.00159258	0.00818166	0	0.0133325	0	0.00894208
LOC101472004	0.0955537	1.18225	3.80462	0.106192	0.0219347	0.172376	0	0.0482265	0.686821	0.0898377	0.101388	0.0266533	0.0487621	0.468399	1.05531
LOC101478053	0.62951	0.272389	5.35674	0.0067288	0.0417301	1.45645	0.047403	0.364495	0.180126	0.00853916	0.0253824	0.0236606	0.0103059	0	0.235633
cunh8orf34	0.0532664	0.800501	0	0.0914087	0.541937	0.103384	6.92531	0.0389327	0.215466	0.0053242	0.0497364	0.00833648	0.0941291	0.107816	0.999521
LOC101473735	0.0231133	0	6.24451	0	0	0	0	0.000483939	0.000447683	0	0	0	0	0	0.0028775
camkv	0.268845	0.146645	0.141961	1.21499	8.14728	5.18142	0.159419	3.75176	3.90746	1.46193	1.45428	0.633631	0.141292	0.0545194	1.45014
col18a1	0.17216	0.0207337	12.974	0.0105732	0.935716	0.00261762	0	0.0138541	0.0137842	0.0133346	0.0192326	0.0163672	0.138991	0	0.174403
LOC101478279	0.272686	0	0	0.000839223	0	0	0	0.000224252	0.000762314	0	0	0	0	0	0
LOC101480017	0.182201	0.0828202	0.182619	3.42362	9.05342	0.19515	4.30407	0.368065	0.627746	0.301266	0.381929	0.0963707	0.132549	0.474532	1.79908
LOC101471157	1.82671	11.593	0.684946	5.40593	11.0836	12.6566	11.6558	2.57466	6.26125	2.15943	3.2129	0.811517	2.93747	3.01369	12.0505
mef2c	1.90185	0.277414	0.875059	5.04226	8.60294	2.60508	0.669567	2.60787	0.883565	0.195715	14.6011	0.259396	1.50151	1.74032	2.35474
LOC101485759	0.699703	5.73812	17.8271	2.69865	0.430738	15.5135	0.507634	1.04486	1.85446	0.626014	0.772423	0.919066	7.79079	2.77781	5.53501
antxr2	2.55788	0.534818	1.18903	0.0954376	0.0862593	0.102038	0.0980104	5.49264	2.56841	0.789297	0.402526	2.09826	0.745372	0.132359	0.113109
LOC101486958	0.696394	0.362274	0.064871	15.2057	0.342624	0.507455	0.0335126	0.808738	0.382548	1.56395	0.53865	2.23325	0.440718	1.06886	1.18249
LOC101483491	0.0677759	0	0	0	0	0	0	0.000594449	0.000568654	0	0	0.00376584	0	0	0.00176117
prex1	8.07725	3.11446	0	0.0170069	0.0333525	0.270061	0	0.128299	0.182929	0.102754	0.0245984	0.0266466	0.101362	0.0375602	0.279526
pik3c2g	0	0.0062139	0	0.023411	0.0305247	0.00587979	0	0.00837535	0.0040075	0.00456115	0.0212171	0.0422102	0	0.107372	0.039713
LOC101477804	0.0312621	0.0622708	0	0.00348188	0.00462783	0.747182	0	0.210623	0.0217829	0	0.0189678	0.0076273	0.0201454	0.0309174	0.727596
tcf7	0.460571	0.0841826	2.09435	0.33976	0.0483072	0.0416685	0.0690431	0.409129	0.42352	0.0357183	0.0404299	0.0154302	0.0173547	0.0423977	0.0653368
LOC101471160	0	0	0	0	0	0.0176086	0	0.000562345	0	0	0	0	0	0	0.0405507
gramd2b	0.0229478	0	0	0.000852895	0	0	0	0	0.000439865	0	0	0	0	0	0
LOC101475277	0.537855	0.0682397	0	0.26388	0.0729896	0.0573806	0.203998	1.19455	2.58068	0.371727	2.27984	0.0449136	0.379787	0.0776672	1.38643
LOC101484996	0.0482085	0.0132788	0	0.014372	0.0160494	0.014562	0	0.011922	0.0113641	0.0179643	0.00511609	0	0.004116	0	0.101962
mkx	0.40962	4.62366	0	0.0869832	0.050918	0	0	0.0196972	0.445207	0.0120166	0.0231064	0.00299673	0	0	0.198369
LOC101480067	3.23396	0.4327	0.107167	1.43295	0.812309	0.291735	0.17451	0.582721	0.943645	0.134321	0.642175	0.165763	1.77308	0.419608	2.84656
LOC101467236	0.246867	0.282589	0.269309	11.4875	6.57865	3.53338	4.18035	0.576812	0.299341	0.471622	0.295631	3.09101	0.62563	0.330168	3.24058
cfap58	0.117626	0	0	0.0238793	0.00374255	0.0114853	0.0946016	0.0237249	0.0282429	0.049709	0.0240594	0.0123902	0.0515766	0	0.0217837
LOC101482489	0.0546023	0.0504872	0	0.657792	0.0225009	1.17758	0	1.68252	0.726122	0.0192863	0.0501947	0.0533966	2.65091	0.0829992	0.339727
LOC101478358	0.310954	0.181279	0.108253	0.132414	0.178176	0.0959522	0	3.19565	2.95212	0.500359	3.05226	2.06232	1.55368	1.56988	1.0712
st6galnac5	0.303935	0.278016	0	1.38146	1.54985	0.913174	0.093328	0.371405	1.9922	0.225535	0.83396	0.513334	1.16896	0.873739	2.35322
LOC101468010	0.111936	3.71794	0	0.0354096	0.114714	0.253688	0	0.431309	1.42163	0.0307896	0.0445357	0.00921598	0.023956	12.9959	0.708651
LOC101464867	0.37179	2.35342	0	5.17355	0.241685	0.118006	23.955	0.162504	0.733138	0.122113	0.0821045	0.0548646	0.529757	0.306176	1.60015
LOC101482362	0.0273854	0.989342	0	0.0016065	0	0.00730453	0	0.00914721	0.00552576	0.00518816	0.00948783	0.0071856	0.010447	0	0.00749952
ptprf	1.13663	9.26227	0	0.91956	0.373011	1.58266	0.508842	2.45086	3.99003	0.438817	1.62353	4.21892	3.61569	0.55019	4.68699
LOC101464700	2.29437	0.040263	0.179211	0.0315671	0.0177688	0.00233086	0	0.232515	1.4454	3.60985	0.429242	0.00977218	4.42872	0.0441754	0.219273
fstl4	0.523034	7.94492	0.451512	1.96888	1.09258	2.19494	0.194235	3.59438	5.36699	3.08772	4.74841	3.17373	0.24479	7.21145	6.54316
egr1	0.289494	0.0201788	1.5687	1.12435	4.37773	0.050627	6.45039	1.2638	0.845744	0.758774	1.47602	2.76681	1.17875	0.323943	0.917024
LOC101480582	0.0392763	0.0287139	0	0.351545	0.112821	0.0084452	0	0.332364	0.25687	0.04045	0.0592481	0.0375973	3.51826	17.4965	0.608565
xkr6	0.223976	3.22037	0.0853126	5.72316	1.55625	1.5988	0.181807	1.03149	4.18387	1.28058	1.69462	0.523504	2.99337	0.415166	3.06438
LOC101481897	0	2.64707	0	0.00286101	0	0.00858622	0	0.00147689	0.00237156	0	0	0.0111486	0	0	0.147264
gpr4	1.49767	0.221573	24.4038	1.1284	0.0706815	0.0735548	0.34696	1.41895	0.35356	0.200408	0.261111	0.0733632	0.162278	0.0695246	0.0883476
hs6st3	0.312513	0.988459	0.131064	0.628483	14.3896	1.77815	1.86685	2.38806	2.48313	0.191934	1.33986	14.0329	7.78612	0.247471	2.62587
LOC101480092	0.109393	4.14267	18.0619	1.85943	0.271711	0.40419	0.0335126	0.353594	1.70749	0.127228	0.364284	0.740858	1.23733	0.0772459	2.53071
LOC101487307	11.0035	1.28315	0.885414	0.0238414	0.109262	0.0599978	0	0.0496653	0.0639496	0.0637207	0.0640691	0.0294684	0.0246225	0.0419147	0.0568307
adcyap1	0.284711	0.125915	0.126033	0.0820934	0.0417121	0.0523799	0	2.2831	0.552427	0.0472434	0.082355	0.0459414	0.0462748	0.973133	1.00996
LOC101469667	0.0254444	0.667229	0	0.0241688	0.0337374	0.0208657	0	0.015338	0.00860702	0.0154571	0.0264513	0.008123	0	0	0.01158
runx1t1	0.122988	0.0506851	2.55974	1.31089	1.74586	0.0973194	2.95934	0.0847023	0.924906	0.316529	0.173069	0.036552	1.2483	0.213292	3.35923
LOC101471517	0.058191	0.0382897	0	0.0231051	0.0614643	0.0379937	0	0.510947	0.0904481	0.0290052	0.0386635	2.8039	0.0889956	0.103739	0.0484752
tmem132e	7.96385	11.5209	0.62167	6.79399	2.3576	3.25611	8.70903	2.25664	0.968048	1.20123	8.0059	7.98745	1.05663	8.52001	13.0463
scg2	0.068583	0.00377006	0	0.149253	0.314811	0.14009	0	0.113584	0.0952528	0.0417047	0.156322	0.011661	0.0131143	0.341654	0.8728
LOC101467812	0	0	0	0.000999996	0	0	0	0.000329605	0.000493066	0	0	0	0	0	0.00755961
LOC101486067	0.417012	0.491906	0	2.5725	3.11656	1.90556	3.13804	5.79791	2.05415	1.22942	3.50372	22.2832	12.3413	31.5121	4.46271
tmem132c	0.760553	8.25628	0	1.21775	2.5033	0.0468002	0.447742	0.278968	0.600115	0.476352	0.764507	0.163156	2.04683	0.66708	3.30682
pcdh9	5.03117	12.4387	0.0825246	4.96505	0.348485	0.268198	0	9.19203	2.47285	2.30882	2.35667	26.7286	4.35541	1.92969	10.6965
LOC101485789	1.04633	0.148466	0.408796	8.17224	0.340996	0.692439	0	0.172927	0.118281	0.413562	0.164843	0.0889833	1.88645	0.140237	1.69986
epha10	0.405852	6.27859	1.93584	1.35265	2.35887	1.26277	5.10624	8.62465	5.45675	6.34135	7.26173	1.42944	4.21818	3.10943	5.45043
LOC101482372	1.06288	0	0	0	0.00113041	0.00794104	0	0.00150189	0.00109809	0	0	0	0	0	0
LOC101485975	0.234909	0	0	0	0	0	0	0	0.00247412	0	0	0.00810762	0	0	0
LOC101480884	0.0752199	0	0	0.000345294	0	0.0022771	0	0	0	0	0	0	0	0	0.0010563
epha3	5.47159	0.116833	18.2157	0.459612	0.692567	5.13683	1.64577	0.323849	0.111753	0.0450814	0.409623	0.213645	0.0197555	3.28792	1.66192
LOC101475274	1.01112	0.0295799	0.107167	0.0254396	0.0775676	0.00352339	0	0.469881	0.427845	0.0100618	0.372734	0.0135345	0.197273	0.240432	0.158773
tll1	0.0435208	0.0192775	0.0881834	0.00896415	0.023239	0.00972457	0	0.0170197	0.0224175	0.0164699	0.0168008	0.0252777	0.0152989	6.53284	0.071975
LOC101467313	0.0172235	3.47998	0	0.0908879	1.57275	0.123969	0.886631	0.0383811	0.0408092	0.0120011	0.0384353	0.0110645	0.0265743	0.263282	0.816817
LOC101480917	0.00510643	0.00738289	0	0.00791494	0	0.00314508	0	0.0116271	0.0206709	0.0248861	0.0125565	0.0109484	0	0	0.127257
LOC101474783	0.379659	0	0	0	0.00652734	0	0.0498688	0.000240572	0.0060222	0	0	0	0	0	0.0145528
LOC101470464	0.592555	0.0274966	0.580522	0.035288	0.668924	0.0158402	0	0.0595615	0.376004	0.102334	0.0114107	0.0152878	0	0	0.0971791
ctgf	0.186075	0	1.23023	0.00366843	0	0	0	0.000471953	0.0025065	0	0	0	0	0	0
sema5b	4.78449	4.02925	51.5459	0.651166	0.272904	0.280713	0.212217	7.89267	0.425913	0.407682	2.6027	9.25347	0.165145	4.59575	4.56101
LOC101480351	0.283056	6.52615	0.282152	0.0326509	0.0418079	0.0343025	0	0.0213034	0.0436925	0.0486726	0.0235065	0.05975	0.148331	0	0.0491558
LOC101466116	0.241595	0.995936	0.269613	0.055559	0.0627604	0.383273	0	0.0367302	0.0255119	0.0198415	0.0239546	0.0794208	0.257479	0.407375	0.259083
LOC101484255	1.08171	10.8107	2.54726	0.213721	0.484305	0.249732	0.0748139	0.242041	0.151614	0.190815	0.212339	0.113431	0.337023	0.0980489	0.274983
LOC101466356	1.33109	0.00295369	0	0.00186617	0	0.00328868	0	0.00341689	0.00434093	0.00342533	0	0.00911312	0	0	0.00757081
cldn19	0.273854	6.3946	0.856523	0.0226942	0.54816	0.026175	0	0.0038622	0.0255089	0.00419413	0.00130027	0	0	0	0.0594438
LOC101466396	1.84077	0.0193614	0	0.00664079	0	0	0	0.00496826	0.00384641	0.0187637	0.00218048	0	0.00635938	0.018478	0.00619124
wdr49	0.552313	0.0080827	0	0.024819	0.0244143	0.00888438	0	0.0762227	0.0167377	0.0173078	0.0220546	0.282029	0.0372579	0.0248967	0.353753
APK84-gp08	0.655257	0.518538	1.23867	0.802501	0.574842	0.573717	0.170946	0.769273	0.788098	1.11628	1.31957	0.837317	1.34591	0.640939	0.837504
piezo2	0.177365	0.0188602	2.25687	0.00193249	0.00309484	0.0063343	0	0.00251856	0.016784	0.00472856	0.00491587	0.00707282	0.0175144	0	0.069958
LOC105940978	0.526714	0.433666	0.173828	16.2382	1.39418	0.629246	6.87505	1.93496	0.771663	1.00601	4.45168	1.93864	7.43885	28.4796	8.95329
LOC101485288	2.10045	1.73026	0	0.00488207	0.00425194	0.00325096	0	0.00328847	0.00261661	0.00148488	0.00237184	0	0	0	0.00253126
plpp4	0.0812321	1.59064	0	0.0595759	0.0290434	0.252708	0	0.674519	0.345031	1.17417	0.969407	0.0640278	0.0930038	0.160603	1.16404
LOC101476758	0.303833	1.08888	0.0430797	0.0207046	0	0.0166855	0	0.0104874	0.00960145	0.0082966	0.0304669	0	0	0	0.103413
LOC101480240	0	0.0162056	0	0.036722	0.0040951	0	0	0.00189453	0.00341057	0	0	0	0	0	0
LOC101470091	2.61152	0.368418	0	0.00407303	0	0.173116	0	0.013591	0.0451225	0.00293161	0.00705608	0	0	0	0.0120832
LOC101474210	0.0726738	0	1.24591	0.0010379	0.00995464	0.00487915	0	0.00246034	0.0379174	0	0	0.0517881	0.0125249	0	0.00512925
gulp1	5.50563	2.59137	1.60916	0.0943046	0.404798	0.182136	0.229198	0.0247278	0.0185355	0.0293337	0.0444324	0.0907367	0	0.650383	1.35516
LOC101470683	0.153921	2.51551	0	0.493943	0.98495	0.0617605	2.91847	0.168837	0.455502	0.0375861	0.051885	0.139148	0.0120313	0	0.439996
galnt10	0.178098	1.24638	0.0987323	0.590045	0.467438	1.32989	8.29844	2.4418	1.6546	2.52038	0.800246	0.487545	0.403472	0.525982	3.65782
cd82	0.208169	0.0679588	0.339842	0.524789	0.0110251	0.0345191	0	0.105648	0.0203044	0.255891	0.284431	0.14352	0.018484	0.585231	0.115892
LOC101487988	0.67937	0.125695	0.108001	0.0274166	0.0200828	0.0317774	0.0352074	0.0333374	0.0237491	0.101531	0.0283152	0.0574542	0.01335	0	0.118811
plxnd1	0.988893	0.205193	0	0.0416147	0.371988	0.472362	0.580701	0.227525	0.148339	0.0338617	0.173495	1.83729	0.0271916	4.68444	1.2259
egr2	0	0	0	0.0316607	0.22207	0	0	0.00317538	0.00622566	0.00124097	0.00675526	0	0.00780216	0	0.0206263
pik3r6	0.213114	0.0357101	0	0.00229794	0.559218	0.24618	0	0.00428891	0.00269158	0	0.0184075	0	0	0	0.0734114
oxr1	1.23913	3.27537	1.9346	16.9434	3.07125	4.78866	0.780662	2.09648	3.96343	0.794768	1.22215	0.925478	4.43508	2.00518	5.50932
frmd7	0.0563312	0.0618311	0	0.239902	6.02713	0.0103453	0	0.0876949	0.0156195	0.497344	0.137479	0.0174508	0	0.0502979	0.0227001
rarb	0.278507	0.275758	0	4.17606	0.449318	0.29614	0.134992	0.591468	0.367924	0.313113	0.72392	3.91683	0.260715	2.27189	1.67782
dlgap3	0.156689	1.41961	2.99108	0.590034	0.818323	6.84095	0.802828	1.65099	2.06939	1.79135	1.18081	0.137684	0.309459	0.72379	4.50954
LOC101485494	4.1703	17.2703	2.74517	5.05439	3.37099	3.27405	25.5793	12.0175	14.0994	35.7008	21.9061	28.1582	18.944	19.2048	19.2597
lmo7	0.00893799	5.51055	0.0627321	0.0370518	0.0108623	0.0247916	0	0.0117227	0.0120824	0.0180232	0.00864561	0.0060937	0.0170452	0.0142727	0.134111
LOC101480830	0.514559	15.7381	0.188745	0.301968	0.340196	0.408213	0.168539	0.306736	0.340628	0.307917	0.370208	0.339579	0.177816	0.467094	0.46797
fat4	5.70831	0.0215568	1.66067	0.034035	0.00633896	0.35297	0	0.0806224	0.0325106	0.0301663	0.0646715	0.00852753	0.00940748	0.0284428	0.075389
LOC101481498	2.30808	3.88498	0.213528	5.50788	1.61592	16.9088	0.0729474	4.08075	9.84727	0.42002	8.06973	0.188669	0.501414	0.08676	2.56315
nfia	8.26352	5.11823	1.77706	0.0912607	1.134	2.64014	0	0.279606	0.121682	0.0209921	0.0886351	0.00472497	0.0102663	0	0.3919
LOC101470700	0.0334754	0	0	0.00386671	0	0.0173207	0	0.00082739	0	0	0	0.00628839	0.0140823	0	0.00763853
plekha4	0.0188657	4.1556	0	0.0083033	0	0	0	0.00845099	0.0293771	0.00651881	0.0377328	0	0.274378	0	0.00308054
sik2	0.791864	1.89447	8.34321	0.600857	1.22076	2.82471	0.398263	0.681103	0.492011	0.389746	0.804548	0.529259	2.1536	0.557351	1.30348
LOC101476769	5.25821	0.00985186	0	0.0119103	0.0135751	0.00538088	0	0.014467	0.0184703	0.0143245	0.0202951	0.00951294	0.0234949	0	0.00970221
LOC101479141	0.117351	0.110528	0.143666	1.40531	0.276391	0.086041	3.17623	0.346649	0.138873	2.11158	2.65369	0.0760298	0.914703	6.87831	2.49456
hspg2	1.06334	0.0608517	14.5648	3.02888	0.0520278	0.09125	0	0.0984555	0.0265875	0.0775701	0.176399	0.0611815	0.00707534	0	0.0923965
nrp1	0.725566	0.0855342	0	0.195736	0.61874	0.370701	8.90088	0.42102	0.327511	0.0751963	0.491345	0.0786586	0.00775122	0.0693571	2.51953
LOC101485591	0.132845	0.0313383	0.498642	0.778371	0.25298	0.565208	0.688532	0.762031	1.18815	0.370594	0.389921	0.861426	0.681406	0.040385	0.430345
dock1	8.26212	11.1085	3.53751	0.113842	0.09587	0.059315	0.0763773	0.11731	0.184992	0.072336	0.124943	0.141636	0.131654	0.0490855	0.199163
LOC101481663	0.211207	0.359743	0.417871	0.127563	2.18665	3.10691	0.548906	4.45233	2.99178	1.77083	0.72722	0.405038	1.19873	0.327292	0.45393
LOC101479206	0.127558	1.88805	0	0.707597	2.2474	0.0686965	5.90169	0.0693253	0.0535499	0.0366847	0.152304	0.0665458	0.14715	1.44534	1.84117
LOC101468117	0	0	0	0	0	0	0	0.000580907	0	0	0	0	0	0	0.0532287
sox13	1.84684	0.1686	0	0.845763	0.38393	0.0197393	0.192844	0.0109215	0.0109792	0.00811953	0.00872569	0.00912269	0.0543171	0.0293812	0.616566
LOC101470324	0.477698	0.0328857	0.262219	0.00686847	0.00214313	0.00323183	0	0.00655904	0.00435869	0.000938686	0.0212552	0.00581239	0.0121914	0	0.00778256
agtr1	0.00258896	0	0.976995	0.000604617	0	0.00185387	0	0	0	0	0	0	0	0	0.00265087
ldb2	0.50504	0.797332	0	7.18689	1.34823	0.090339	2.85224	0.146914	0.420289	0.142962	0.189775	1.47386	0.952674	2.59949	3.60695
LOC101478165	0.0781845	0.101531	0	2.932	0.0982734	0.251392	5.14153	0.198869	2.19531	0.706543	0.430614	0.291434	0.323612	0.236087	1.77145
LOC101481852	0.0069781	0	0	0.000671442	0	0.00371872	0	0.000205955	0	0	0	0	0	0.309809	0.101142
LOC101477577	0.36915	0.281921	0.0977402	3.89297	0.493795	0.742913	0.196075	1.23905	1.08124	1.06471	0.899073	0.823741	1.44731	0.840986	0.659904
acvr1c	0.015355	0	0	0.013246	0.0535718	0	0	0.0239015	0	0.000700035	0	0	0.00993222	0.0163197	0.0924852
tenm2	1.00709	4.25432	0.788098	11.3652	0.564895	6.37003	0.346385	12.4363	8.68936	12.9003	11.1999	2.52246	0.761752	5.86467	12.1648
vstm2a	0.356318	7.25348	0.443935	4.7083	19.0747	14.0775	11.316	2.35806	0.625935	2.09946	1.70738	5.52258	0.246673	3.102	10.6596
LOC101483810	9.6034	1.28781	5.97593	0.136795	0.125879	0.0713187	0.0473774	0.109571	0.0944643	0.101478	0.100036	0.0806344	0.134505	0.0265751	0.143991
LOC101476508	0.0463997	1.9576	0	0.0141144	0.0685124	0.144061	0	0.0187878	0.0604037	0.0130887	0.00295475	0.00645674	0.274867	0.0471634	0.649814
rrad	0.037654	0.120207	0	0.218514	0.053631	0.819615	0	0.0578463	0.0693575	0.0255871	0.0485809	0.0253885	0.287957	0.0842359	0.223364
LOC112435276	0.11	0.00959166	1.57997	0.00691666	0.00943309	0.00526819	0	0.00525439	0.00634741	0.00293899	0.00308687	0	0	0	0.00743591
LOC101469994	0.12566	9.47948	0.0720005	0.265296	0.218321	0.0709676	0.0352074	0.109318	0.34229	2.1143	0.162613	0.117534	0.0643998	0.0403032	0.800894
LOC101483839	0	0	0	0	0	0	0	0	0	0	0	0	0	0	0.015223
LOC101471239	7.04829	0.01454	4.15079	0.0173217	0.115333	0.0665582	0.0524951	0.102852	0.0268509	0.0954265	0.184664	0.00506606	0	0.0254321	0.112607
LOC101470163	0.0146295	0.0280417	0	0.125991	0.0437898	0.40512	0	0.37624	0.0563853	0.0177726	0.149152	0.620011	0.0132596	0.0437543	0.0859093
LOC101463587	0.895587	0.344865	1.93944	0.0473056	0.0253041	0.0391695	0	0.015491	0.244939	0.00234118	0.0135826	0.0139317	0	0	0.0634515
LOC101467015	0.00666563	0.00279743	0	0.00586399	0.00391653	2.44154	0	0.0451952	0.0108615	0.00227913	0.00171167	0	0.0162583	0	0.0216442
LOC101473738	1.99566	5.40243	4.80873	0.656088	1.13054	2.9168	4.04279	0.501579	0.423256	0.405166	1.29598	0.611986	0.207521	0.946662	3.58814
LOC101478720	7.69362	1.80115	10.9261	0.0262094	0.611627	0.120812	1.65259	0.316112	0.0288722	0.057417	0.0539198	0.0416415	0.0357908	0.152136	0.155254
LOC101488128	14.4813	11.0028	15.7549	0.556686	0.583511	0.630941	0	0.0369071	0.494136	0.209861	0.312943	0.0521902	0.0432119	0.115133	0.199523
LOC112436145	0.0122637	0.0359216	0	0	0	0.0156219	0	0.000233951	0	0.00921565	0.00298525	0	0	0	0.000896564
kcnh5	0.245183	0.164047	28.1379	0.876384	5.15883	0.864462	0.132428	2.6217	0.441476	0.69283	3.50393	4.2913	0.0784623	0.246002	3.6442
LOC101481179	0.109683	0.0677602	0	0.121151	0.135708	0.0604612	0.204563	0.255704	0.0577874	0.116558	0.155472	0.830272	0.051296	0.205335	0.656284
LOC101479993	2.05718	1.37967	2.66158	0.98387	0.52091	0.601648	0.472183	4.38431	3.9186	5.33652	2.16984	0.901666	1.5704	1.06007	2.16129
LOC101484712	0.0741583	0	0.311409	0.0319405	0.018376	0.103112	0	0.0166243	0.0509854	0.0179739	0.0487452	0.0395822	0.0791982	0.016673	0.219971
LOC101479169	0.132297	0.25246	0	0.104807	0.128288	0.100251	0.457604	4.77234	1.15752	1.82063	1.31734	2.38755	2.77676	2.03374	0.437483
LOC101484797	1.23394	0.245179	0	0.00395043	0.00668225	0	0	0.00582355	0.0119047	0.00112614	0.0111283	0.012089	0	0.0423977	0.00695969
eno4	0.203637	0.0174086	0	0.16808	0.0624052	0.0533478	0.0830675	0.0332429	0.0382974	0.0525655	0.0548152	0.0519425	0.0901508	0.0374796	0.540603
filip1	0.0712053	0.0479946	0	0.0444395	0.0771649	1.81066	0.334828	0.0520349	0.0748277	0.271317	0.041987	0.0203894	0	0.023635	0.127951
adamts14	0.0738031	4.32664	0	0.00706487	0.00478213	0.0137615	0	0.0101741	0.00801279	0.00812902	0	0.00376584	0.0167822	0	0.0183191
LOC101485854	0.477873	0.0159362	0	0.211728	1.36	1.55187	0	0.717057	0.216614	0.333866	0.750648	0.061067	0.471689	0.0725252	1.22481
LOC112430876	0.793847	0	0	0.00163633	0	0	0	0.000224252	0	0.00208905	0.00335812	0	0	0	0
APK84-gr01	4.33107	3.49215	6.33067	3.34725	3.03447	3.03761	1.11428	3.3783	3.9587	3.73956	4.51428	3.42289	4.8034	4.06899	3.81809
LOC101480015	0.473346	1.53811	0.590616	3.76337	9.9564	0.717829	9.69497	2.99605	1.49306	0.370956	1.48142	8.76896	5.24867	1.34009	1.79498
sdk1	1.86025	3.70906	69.6826	0.861574	1.87725	0.446523	0.563606	2.14031	1.38984	0.793652	1.03202	1.43333	3.02312	8.01266	5.30767
cpne8	1.22561	2.24628	0.999164	1.20387	0.359163	1.39691	0.578107	1.66667	0.537707	0.405171	4.52837	0.220132	0.151086	0.155911	1.97663
LOC101477989	3.96526	11.3391	1.02318	2.85545	4.50236	4.50503	0.185023	2.25324	1.23524	2.32379	8.01737	1.2573	2.83821	9.45914	8.74633
LOC101482336	0.871061	0.113993	0.122154	4.52406	0.0760644	1.1082	0.423545	0.72348	0.987462	0.0437691	0.137905	0.0307072	0.0489965	2.73967	0.916054
LOC101467518	6.19929	0.40401	0	0.212023	0.505474	0.2711	0.270595	0.115348	0.199749	0.126166	0.0997128	0.15364	0.0761136	0.0713191	0.153404
sema3f	0.225318	0.068978	0	0.00870166	0.0568767	0.00445154	0	0.1929	0.25237	0.0801265	0.160914	0.00745139	2.22181	0.0315659	0.258931
LOC106674892	0.418795	0.325223	0	0.263047	0.401595	0.193518	0.305125	0.449943	0.566681	3.72508	1.20054	1.05671	0.632386	0.262023	0.71602
dusp1	0.138298	0.0307685	0.35163	0.00654956	0.0301468	0.0095025	0	0.0706853	0.0276231	0.0522599	0.00904007	0.0625452	0	0	0.0282934
LOC101467272	0.0058024	4.75748	0	0.00611953	0.0200644	0.00976696	0	0.00988065	0.00701608	0.00644863	0.015549	0.0281448	0.0125092	0	0.0116467
igf2	1.0031	0.246469	3.11342	0.00404184	0.00255321	0.00434372	0	0.0595902	0.387798	0.005289	0.086369	0.00299673	0	0	0.0116744
baiap3	0.145581	10.0671	0	5.35131	0.898785	0.104287	3.64448	1.09119	3.3942	0.0877968	0.894429	0.0863521	0.112659	0.205825	4.72782
LOC101464243	0	0.0150524	0	0.00886814	0.0171692	0	0	0.00407557	0.001782	0.00185277	0.00242761	0	0	0	0.0709335
LOC101476040	0.0190927	0	0	0.00515599	0.00260839	0.00148837	0	0.0993417	0.0366942	0.00657432	0.0157713	0	0.0490608	0	0.40976
gdpd5	0.422574	0.0516166	1.11896	0.069219	4.02592	0.296357	0.995919	0.303082	0.387087	0.424916	0.209772	0.315671	0.0513983	0.210124	0.267856
LOC101484174	6.07799	3.15713	0	2.06907	0.0588241	1.11094	0	0.395953	0.468762	0.153659	0.0599103	0.0270968	7.74459	12.9115	0.869919
epas1	1.54329	1.45009	1.60978	0.0963511	0.0217567	0.00907986	0	0.0264143	0.0242306	0.00383384	0.0360703	0	0.0303625	0.474787	0.265071
LOC101476036	0.0363938	1.88753	0	0.0201407	0.467335	0.343745	0	0.203731	0.562465	0.117676	0.66068	0.0538875	0.380705	0.405515	0.572677
htr2a	0.682759	0.545317	0.107167	6.46311	0.96268	0.805755	0.255612	1.53084	1.10447	0.288739	6.75038	0.288733	0.401451	1.47598	2.21181
ccdc3	0	0	6.58366	0.0101582	0.00362503	0.0104386	0	0.0130476	0.0558244	0.00581371	0.00793395	0.0187755	0	0	0.0088679
fosl2	0.197879	0.065566	0.497767	0.605107	0.722297	0.590756	0.0352074	1.183	0.923771	0.831408	0.514397	2.24575	1.73855	1.36318	0.612518
LOC101469923	0.0917019	0.0191412	0	0.0104211	0.206724	0.0631894	0	0.00283064	0.00598511	0	0.00128253	0	0	0	0.102096
LOC101474911	0.385375	0	0	0.000568506	0	0	0	0.000760518	0	0	0.00216177	0	0	0	0.0046372
LOC101472723	0.0151422	3.00412	0	0.0125268	0	0	0	0.00751796	0.0201738	0.0105215	0.00526025	0	0.00667596	0	0.0249661
LOC101466989	0.0104736	0	0	0.0126343	2.17876	0.00296169	0.450962	0.0296475	0.0219079	0.0611978	0.622212	0.00945456	0.00770278	0	0.145017
LOC101478276	0.0141294	0.0192037	0	0.0134568	0.0136614	0.03356	0	0.359736	0.335409	0.0872549	0.16998	0.0512688	0.112536	0	0.222478
rnf227	0	0	0.335533	0.00160676	0.0290282	0	0.637698	0.000285999	0.000469345	0.00170127	0.00177337	0	0	0	0.00468517
atp1b4	4.16901	0.0306039	5.3836	0.0174579	0.0147594	0.0236695	0	0.015368	0.0245587	0.0371849	0.00724315	0.0203478	0	0.0432279	0.0271805
pde10a	0.352486	0.0267468	2.25769	0.254934	0.0922194	0.683179	0.174914	0.0595239	0.0677244	0.0309653	0.0154556	0	0.02836	0.420564	0.640339
col13a1	0.601114	0.0988252	1.6179	0.563858	2.04969	0.161083	0.158539	0.0934906	0.157024	0.0762876	0.110885	0.106864	0.141872	0.160102	0.301062
LOC101473993	3.68342	14.0079	0.789472	5.9611	3.81397	0.588685	11.1626	5.06561	4.49591	18.6247	8.39229	0.476227	0.517723	25.2464	9.81079
LOC101470493	1.62036	0.571931	1.94145	0.110996	0.282491	0.406944	1.73965	0.230414	0.174596	0.073673	0.123898	1.38107	0.885136	0.719653	0.210968
slco2a1	0.0114819	0.00662597	0.0430797	0.0648061	0.00175443	0.00327275	0	0.1269	0.0131573	0.00403405	0.013839	0.0162152	0.010564	0	0.0112889
LOC101483324	0.240676	0	0	0	0.00349949	0	0	0.00137619	0.00338688	0	0.0012455	0.00793847	0	0	0
LOC101467357	2.51025	0.224436	8.5	0.127753	0.314572	0.0989391	0.0352074	0.131538	0.114133	0.158211	0.135363	0.198482	0.0932982	0.130729	0.17327
LOC101479283	9.43205	0.59314	0	0.306175	0.603596	0.0391878	0	0.0831331	0.0572559	0.016706	0.228618	0.16809	0.00658408	0.0634085	0.379928
grm8	1.29526	13.9943	0.377979	22.1737	1.22189	0.444495	5.75504	4.84373	1.77747	1.10432	4.10553	24.2715	0.930745	40.9449	12.3347
LOC112436160	0.0694049	0	0	0.000932561	0.0028369	0.0155993	0	0.002121	0.00285191	0.00538954	0	0	0	0	0.00138384
LOC101485404	1.17854	5.62808	0.595985	4.95297	6.50129	53.1773	5.50318	13.4609	17.3986	10.0228	15.2217	13.057	21.0479	23.3298	6.6503
LOC101471348	0.576011	2.13865	0.0360002	0.557695	0.0936317	0.155117	0.150508	1.16539	2.47674	1.77519	0.365851	0.354166	0.175291	1.8644	2.94919
LOC101463906	0.0377393	0	0	0	0	0	0	0	0.00500078	0	0.0141019	0	0.00658408	0	0
sertad2	0.831425	0.422438	1.76513	0.828664	0.886002	0.360989	0.495799	0.619997	0.769748	0.907395	0.46648	0.457507	0.825308	0.260033	0.31269
LOC106676021	0	0	2.26519	0	0	0	0	0	0.000426958	0.0062888	0	0	0	0	0.00143752
LOC101475150	0.0804289	0.0901285	0	0.932054	1.83186	0.050636	0.643569	0.417684	0.566302	0.455054	0.648123	0.490339	0.826402	0.438004	0.419091
LOC101483538	0.836184	0.478765	4.18459	0.00291348	0.00938141	0.0191406	0	0	0.00365849	0.00208399	0	0.0106224	0.0160016	0	0.00400225
LOC101486595	0.346638	0.425349	0.141291	0.00217784	0.2428	0.00449481	8.01254	0.026688	0.0428114	0.0254198	0.0183509	0.0282933	0.0207058	0	0.0342704
LOC101476379	0.017061	0.0203003	11.6786	0.0754726	0.0360417	0.228509	0	0.0202012	0.0211638	0.0187594	0.0236792	0.0453297	0.0127289	0.0413391	0.180917
LOC101464894	2.40717	0.182396	0	0.0350203	0.108705	0.022749	0	0.030651	0.0435176	0.0145581	0.0133075	0.0462371	0.0495161	0.75177	0.372527
etv4	0.434404	2.21864	0.825589	0.00264033	0.00985875	0.0117864	0	0.0047183	0.00048277	0.00145968	0.00239712	0	0	0.0515772	0.0115755
LOC101471901	0	0	0	0	0	0.0033928	0	0.000429097	0	0.00444753	0	0	0	0	0.0294214
LOC101487394	0.0284066	0	0.0792293	0.0102837	0	0	0	0.00839746	0.0156486	0.00741848	0.00728846	0	0	0.0634524	0.00872276
gabrg3	0.0838578	0.196585	0.188196	1.09066	3.20954	0.0901661	8.83943	0.178916	0.183233	0.10253	0.165555	3.34422	4.59608	0.270555	0.861126
st18	0.256635	5.94421	0.175587	0.0656623	1.51866	0.109499	0	0.351006	1.78914	3.57945	0.0501806	0.0155329	4.25766	0.130007	0.210727
LOC101471890	0.88519	0.569452	0.650327	0.00741055	0.00179901	0.00695049	0	0.00434339	0.00507834	0.0155525	0	0.00993807	0.00996929	0	0.0101486
LOC101478962	0.0224207	0.00841252	3.47114	0.00560138	0.0196817	0.102377	0	0.00700623	0.00279653	0.0111573	0.0100826	0.0194125	0.00606802	0	0.0498408
fam19a2	0.19955	0.157835	0.427658	4.3592	0.0911481	3.5553	1.0994	0.4529	1.35948	1.97271	2.10499	0.102803	0.579942	0.976131	1.6036
LOC101486445	0.0727696	0.144807	0	0.238877	3.3893	0.263451	1.11525	0.0715634	0.10504	0.0698587	0.0913888	0.091731	0.0802542	0.0394788	0.247232
lrp1b	0.570203	5.60442	0.412769	22.4521	4.09286	4.60883	7.5263	0.932871	1.998	0.538313	0.827461	5.65459	1.7554	6.83463	7.36941
LOC101478696	0.507828	0.234455	0.170733	2.25043	0.9978	0.617753	1.30945	0.175384	2.08124	3.79161	1.85331	0.147593	0.134406	3.00932	2.56442
LOC101487700	1.3139	1.10898	0.70855	23.7086	35.9884	26.9956	33.1643	0.403253	0.471897	0.485858	0.395648	0.393246	0.601212	0.476904	17.1114
zic2	1.76976	0.0663589	6.85931	0.0141208	0.0331892	0.0485206	0	0.320427	0.0673947	0.00613582	0.097946	0.00376584	0.0303762	4.45861	0.812064
LOC101464554	1.54644	3.65214	0	2.09358	0.902067	0.966556	3.28576	1.46353	1.85576	1.93511	3.03628	0.467333	0.242643	3.70253	3.92323
LOC101481688	1.10817	1.24251	0.184886	2.28056	7.32207	0.884303	2.44578	0.959747	3.64525	1.00333	0.699087	0.144775	3.20839	0.852194	3.04955
pou6f2	0.00615295	0	0	0.207906	0.076103	0.0221261	0	0.00107331	0.0047565	0.00230974	0.00821028	0.00726487	0.0188691	0.016673	0.340715
LOC101486363	0.0695775	0	0	0.0385685	0.0693917	0.0207106	0.13423	0.0497667	0.214536	0.0266359	0.0719042	0.0200824	0.00770278	0	0.0952343
pltp	2.68975	0.164896	10.6683	0.0348331	0.0838953	0.0591823	0.0473774	0.0442896	0.0499197	0.0530711	0.0570351	0.0881662	0.0480239	0	0.140621
LOC101468238	0.0333721	0.0264823	0	0.0140436	0.00223681	0.0317384	0	0.230904	0.0186655	0.0036443	0.00127397	0	0.0111289	0.674262	0.192753
flt4	0.350873	0.0766272	0.0853126	0.0248819	0.0643212	0.0508942	0.116181	0.0319201	0.0220263	0.0365869	0.0757318	0.0392468	0.0559682	0.0204778	0.128374
LOC101479426	0.00194179	0	0	0.0219398	0.0081125	0.0199834	0	0.0141913	0.0364957	0.0411338	0.0244057	0.0257525	0.0368785	0.0478047	0.0562128
LOC101465878	0.0475495	0.0244011	0	0.00087426	0	0	0	0.000928711	0.000566174	0.000973945	0	0	0	0	0.0198275
tns1	10.5036	1.95492	4.13167	0.0766362	0.324069	0.634985	0.0598154	0.547362	0.292459	0.175318	0.581417	3.72987	3.60307	1.60685	0.739264
LOC101468472	0.67816	0.369834	3.00492	0.13781	2.39109	0.789955	0.319194	0.0778221	0.427495	3.89695	0.717682	0.122932	0.517487	2.71001	0.551778
zeb1	2.89726	2.95394	0.331602	0.0961813	0.229652	0.758199	1.13917	0.728903	0.234006	0.0170423	0.0109432	0.00626767	0.0366429	0	0.141678
bdnf	0.0324026	0.0489895	0	0.0152843	0.0255864	0.0286665	0.0397369	0.921514	0.633753	0.353445	0.503098	0.879617	0.525855	0.646579	0.312963
LOC101472333	0.00903163	0.00252584	0	0	0	0	0	0.000791599	0.00203091	0.00135148	0	0	0	0	0.00890335
npas1	3.32254	2.64559	0	0.00313724	0.00554752	0.00306928	0	0.0060393	0.011672	0.0007861	0.00170842	0	0.0271391	0	0.224184
LOC101481141	0.0171962	0.00295369	0	0.00622112	0.0136338	0	0	0.0151157	0.0528798	0.00237349	0.00936473	0.00324982	0	0.0376279	0.0427333
rbm47	0.533618	0.0439018	6.86807	0.00204163	0	0	0	0.00523034	0.00394195	0.00188526	0	0.0150634	0.00710829	0.0501354	0.00949653
LOC101481412	1.8858	4.64923	5.53914	1.03784	0.203904	0.399856	1.88491	0.359331	0.175411	0.085396	0.16903	0.196963	0.205142	0.184023	1.90271
LOC101479377	1.17418	0.24428	0.317824	1.46043	0.612278	2.02266	1.79965	0.660035	1.15035	2.01319	0.998384	0.152514	0.0981326	0.44259	3.81194
bean1	0.252161	0.515825	0.157313	0.526486	0.221165	0.312921	0.182783	4.09974	0.556829	3.01441	2.06363	1.15704	2.30573	0.612788	0.652159
efna5	6.0971	1.69968	0.28614	1.24235	0.482141	6.45076	0.460321	1.45474	4.46346	9.22334	2.06533	0.318019	0.86836	0.488881	5.36899
rims4	0.17743	0.161816	0.188196	1.21596	4.24526	1.13292	0.430594	1.32528	1.51127	0.394464	0.790393	0.192123	1.04285	4.06661	1.36757
LOC101483071	0.316625	0	0	0.165732	0.0208963	0.00520886	0	0.00221528	0.00333393	0.00291061	0.0185836	0	0	0	0.0146934
smoc1	1.43151	0.0254062	0.0869142	0.0909662	0.187471	0.0242752	0.692965	0.0851687	0.0284989	0.0148251	0.0804569	0.607425	0.0410243	0.196572	0.247436
LOC101477672	2.89204	0	0	0.0738049	0.00785594	0.185089	0	0.00637936	0.0140914	0.0100647	0.00255156	0.00848528	0	0	0.240692
col27a1	0.0436964	0.235508	0.415102	0.802369	3.72809	0.0210744	0	0.108301	0.0274424	0.039528	0.0133475	0.0256611	0.015781	0.335195	0.207051
elfn1	0.565978	7.90414	0	0.644929	0.175633	3.55367	10.0489	3.21496	1.1398	5.86342	5.25856	0.25408	3.44527	0.770334	5.28212
LOC101478527	0	0	0	0.0118178	0.0133552	0	0	0.00127095	0.0065371	0.00384574	0.00151449	0	0.0124665	0	0.15315
LOC101475048	0.583545	0.337136	0.655383	7.2925	2.57801	17.2841	0.148787	2.25824	1.65718	3.60174	1.25714	3.32682	0.613569	1.58781	4.4193
LOC101476932	0.00631934	0	6.05371	0.00083333	0.00616302	0.011461	0	0.00272623	0.00321572	0.00356833	0	0	0	0	0.00395811
LOC101467223	1.49914	0.00627616	0.0881834	0.0527336	0.131437	1.10251	0	0.0102395	0.0321357	0.0165936	0.0381663	0.0191381	0.00711302	0	0.0668519
cdh11	5.0078	5.56264	0	3.70206	0.196953	8.2786	3.06248	4.09173	1.60456	1.39037	2.40028	5.14165	11.7625	3.34798	5.37638
nab2	0.144875	0.1872	0.124676	1.88641	1.87553	0.140064	1.13008	0.809076	0.66611	1.19537	0.736891	0.906508	1.84834	0.285949	0.54193
LOC101482924	0.439719	0.101153	0	1.73124	0.599762	0.618469	1.04906	1.92812	0.658967	0.814913	0.908338	1.78245	0.297941	0.144795	1.8914
LOC101472138	0.472051	0.0695238	0.843678	0.541212	0.0230111	0.0473782	0	0.061763	0.11454	0.0406566	0.175434	0.00366587	0.017803	0.146545	0.295931
LOC101484070	0.0973913	0.153185	0	0.68161	0.0356665	0.0508364	0.116114	0.217924	0.311069	0.349044	0.216721	0.0986395	0.285784	0.0243833	0.120856
cspg4	0.0909423	1.82025	0	0.0200214	0.0335423	0.0239461	0	0.0147152	0.0182075	0.019357	0.012894	0.0259755	0.0476559	0.018478	0.0252558
epha8	0.781859	3.59983	0.276121	1.69091	0.303287	1.41137	0.319056	0.184588	0.253201	0.156782	0.088807	0.0667719	0.0903288	1.17866	1.38294
LOC101470470	0	0	0	0	0	0	0.765769	0	0	0	0	0	0	0	0.000901443
lhx5	0.468019	0.00511515	0	0.00382555	0.00767381	0	0	0.0468521	0.0247934	0.00819638	0.0229596	0.00610891	0.00764947	7.50174	0.607496
LOC101472388	3.57229	2.7328	0.15415	0.403867	0.481095	0.535939	7.71094	4.14373	0.763646	1.41191	2.20506	0.821489	0.526384	0.536448	2.16811
irs2	0.353719	0.424107	0.382581	0.317477	0.0489518	0.171908	0	0.247156	0.32934	0.413411	0.145	0.0703419	0.170894	0.110407	0.26533
LOC101480701	0.555212	0.268823	0.105941	0.200897	0.0394009	1.20275	1.33595	0.494091	0.667862	1.60381	1.49728	0.0234149	1.14068	0.0928318	0.764718
LOC101481106	0.198852	0.303875	0	0.145867	0.124534	0.0679409	0.0467836	0.103865	0.120388	0.120151	0.0904384	0.132351	0.116429	0.107752	0.223258
LOC101486626	0	0	0	0	0.00271553	0	0	0	0	0	0	0	0	0	0.0143102
sema3c	0.0666767	0.0248651	0.571887	0.00602746	1.09044	0.0731275	2.94136	0.0111492	0.113985	0.0228315	0.0104387	0	0	0	0.0622906
lhfpl6	1.18706	0.0530787	4.92742	0.0424099	4.90419	0.217582	0.0964478	0.460193	0.366545	0.467237	0.572576	0.225538	3.56912	1.01787	0.378937
helz2	0.120077	0.00291562	0.662722	0.00850195	0.01655	0.00891717	0	0.00646038	0.00785833	1.2561	0.042959	0.00552899	0.0402534	0	0.0150701
LOC101482747	0.00671583	0.153012	0	0.0155176	1.36769	0.0230041	0.0467836	0.00645661	0.00743373	0.127534	0.0114209	0	0	0	0.103799
LOC101485425	0.753828	0	0	0.00238846	0.0137816	0.00446966	0	0.000673787	0.00433306	0	0.00181896	0	0	0	0.0358093
pax7	0.0542784	0	0	0	0	0	0	0.0010513	0.00103926	0	0	0	0	0	0
mtnr1a	0.167805	0.148516	0	0.0802633	0.117455	0.120126	0	0.330826	1.66712	2.27358	1.03932	0.537273	3.75883	0.961392	0.813872
LOC101471251	1.65807	5.7163	0.901187	12.2276	20.9181	2.71051	0.717889	3.46373	2.88253	2.40064	3.24901	1.06876	0.854486	2.92469	9.72525
LOC101469279	0.0608536	0	0	0	0	0	0	0	0	0	0	0	0	0	0
id2	0.30693	0.0686457	0.252002	0.136468	0.141755	0.464753	0.282534	0.613238	1.10762	6.08306	4.82415	0.122936	0.660019	1.47781	0.410414
tp73	0.0115822	0	0	0.00174937	0	0.0042085	0	0.00102033	0.00275293	0	0	0.00753003	0	0	0.111547
LOC101481932	0.039951	0.00728085	0	0.242848	3.37808	1.6353	0.878858	0.165046	0.017016	0.0362713	0.324913	0.0240132	0.014818	0	0.491562
shc1	1.48714	1.95666	0.865383	0.350876	0.618896	1.72294	0.397973	1.36617	2.5653	1.16272	0.816268	1.29438	1.59799	0.518827	1.06708
LOC101478756	0.762196	3.30357	0.456755	1.34386	0.465813	0.382229	0.617709	4.05109	3.66623	4.75872	5.19213	19.7112	5.03647	19.2926	3.08907
vav2	3.74976	1.86315	2.71699	1.99204	7.62501	0.318569	1.26567	2.10444	4.85627	1.091	9.58763	0.422344	4.98346	0.548299	3.35331
rspo2	0.138463	0.0368378	0	0.0113527	0.429716	0.0293348	0	0.011624	0.0531059	0.00730895	0.0376815	0	0	3.39389	0.13107
npas3	59.8492	45.1645	0.198482	4.0966	2.82446	1.90006	3.6479	6.10835	10.6701	8.75525	8.22301	4.43131	8.7063	7.62375	12.7837
LOC101467796	0.0227335	0.00644505	0	0.0108062	0.0157625	0.0309483	0.0543658	0.00997901	0.0235925	0.0132467	0.0188475	0.0271838	0.0125494	0	0.0906883
kiaa1217	5.10189	2.52395	3.41053	7.50135	0.149856	10.1236	0.585312	0.361903	0.151341	0.486164	0.197702	0.101649	0.0593866	0.647285	1.18993
LOC101471433	3.19302	0.0366694	1.02679	0.0601735	0.0125248	2.44047	1.13812	0.260172	0.131633	0.0104794	0.0208443	0.246471	0	0.0142727	0.284032
LOC101475711	0	0.00799933	7.99082	0.00191603	0.00756282	0	0	0.00424837	0.00408465	0.00373639	0	0.00759684	0	0	0.00523872
LOC101470434	0.356188	1.48314	0.214065	4.90396	7.04269	28.0772	0.221714	0.284723	5.96017	0.175482	0.258135	0.642081	5.28168	0.176591	2.09876
bgn	0.184432	0.0872203	2.26788	0.00514617	1.24885	0.00550113	0	0.00370264	0.00359166	0.00176442	0	0	0	0.0443868	0.00258322
LOC101473107	1.3423	0.0305985	0	0.0208417	0.0133922	0.0281101	0	0.015543	0.0182722	0.00994351	0.00952963	0.0574368	0.0159917	0	0.0185129
LOC101483856	0.0133112	0.708746	0.0881834	0.0238899	0.0779774	0.644944	0	0.0426937	0.00614539	0.00847993	0.013477	0.00872302	0	0	0.421023
LOC101483076	0	0	0	0.00158991	0	0	0	0	0	0	0	0	0	0	0.00573099
LOC106674664	0.0342434	0	0	0	0	0	0	0	0	0	0	0	0	0	0
tfpi2	0	0	0.441364	0.00357428	0	0	0	0	0	0	0	0	0	0	0.00189617
trhde	2.4466	11.4693	1.77151	1.86619	50.5981	2.55945	16.3512	9.98294	6.84037	6.36413	5.57257	19.1787	1.36511	1.18799	12.909
LOC101485119	0.0479635	0.0318124	0	0.000784138	0	0	0	0.00154094	0.00332567	0.0041921	0.00152697	0.0188292	0	0	0.00829108
stk32a	0.0734253	0.283246	0.0360002	0.400738	0.161086	1.43389	0.743856	0.698113	0.514554	0.485091	0.197089	0.0809485	0.0249329	0.0564062	1.06573
LOC101473770	0.0668989	0.0223117	0.153213	1.60338	2.17634	9.49324	0	0.0188527	0.0237544	0.037193	0.0167729	0.0296182	0.0533122	0	1.34311
LOC101468154	0.237391	0.260305	0.0749535	0.861523	2.69486	0.24961	5.91299	0.399723	0.316068	0.445477	1.33797	0.861123	0.328488	0.146623	1.63765
LOC101467831	0.171249	0.740999	2.89494	0.799581	0.592943	0.421138	0	0.858565	0.318666	0.112945	0.752983	0.435424	2.13685	0.870469	1.14214
id1	2.44384	0	0	0.00666461	0.00462804	0.0213629	0	0.0286284	0.0134623	0.00423966	0.0100914	0.122866	0.00679484	0	0.0184496
LOC101479512	0.81118	6.14523	2.79006	0.0913104	0.0255395	3.86278	0.352376	0.0490022	0.0608078	0.0109694	0.13475	0	0.0169759	0.0436266	0.156942
LOC101482567	0.065837	0.00839229	0	0.0024205	0.00161812	0.760372	0	0.00504984	0.0127409	0	0.00774129	0	0	0	0.137402
LOC101466220	0.289627	0.0349124	0	0.0150393	0	0	0	0.00285843	0.00268273	0	0.00169782	0	0	0	0.0215588
gria4	0.518071	20.9876	0.364839	1.67608	5.98843	19.3507	0.524661	4.12058	1.90805	0.713734	4.91301	0.426914	1.4804	1.90061	6.59377
prox1	0.100679	0	0.361546	0.0223514	0.0357978	0.0804732	0	0.00235344	0.00830066	0.0107731	0.00233144	0.00441208	0.00679484	0	0.0805038
LOC101471215	4.92475	0.0252339	0.521276	0.0281035	0.038369	0.00234329	0.0335126	0.013875	0.0122434	0.0119429	0.00778635	0.0137893	0.00678478	0	0.0279685
tmc3	0.0475975	0.11893	0	0.029342	0.0507786	0.0291182	0	0.0423168	0.115802	0.0397373	0.106313	0.0230457	0.0737518	0.0447703	0.116391
itga1	0.0800493	0	0	0.0477863	0.030768	0.0868992	0	0.0645752	0.053257	0	0.0714071	0.0194035	0	0	0.0270361
LOC101476919	0.0209981	0.0169711	0	0.0086545	0.00701462	0.0258319	0	0.0335988	0.0136131	0.0173812	0.0321004	0.0111747	0.0117447	0	0.094713
LOC101463824	0.157531	0	0	0	0	0.00344332	0	0	0	0	0.000797017	0	0	0	0
kirrel3	18.602	7.44774	3.31435	14.2949	32.9559	2.30127	71.1584	9.16276	14.4936	2.32748	5.28998	5.20041	3.60133	25.1356	8.83522
grid1	3.90851	22.4856	0.650134	4.24851	17.5469	9.68551	0.255847	16.2792	15.8035	7.60939	44.9967	5.34106	7.3534	1.82491	18.6194
mecom	0.638199	0.0103407	0	0.00453495	0.00451113	0	0	0.00140428	0.00166791	0.00282346	0.00113709	0	0	0	0.0033635
LOC101464014	0.368909	0.0494769	0	0.131553	0.462225	1.37939	0	0.0551147	0.110517	0.0429677	0.105323	0.0526406	0.0903986	0.309276	0.951387
LOC101472406	6.19373	5.43495	6.77795	9.63392	3.81567	19.4937	3.81961	20.6587	8.36973	7.9434	5.76933	34.8881	9.5952	24.271	16.5475
ankfn1	0.142383	0.0637965	0.88377	2.72992	1.8889	0.0872004	0.418696	0.909569	0.816465	0.666738	0.12825	0.148819	0.36989	0.473516	1.73327
APK84-gp01	0.791658	0.633376	1.35581	0.82986	0.630125	0.721184	0.23452	0.79482	0.854441	1.14706	1.26217	0.755084	1.18885	0.846325	0.896677
cnksr3	0.284186	1.29167	0.0897215	0.242385	0.151991	0.0450843	0.0687186	0.49521	0.44062	0.578575	0.389782	0.0374154	0.0269261	0.0487977	0.036781
slit1	2.75	0.0244912	0	1.02498	0.176974	0.0702258	1.63694	0.152444	0.0492136	0.010989	0.3625	0.0878774	0.0649078	0.135714	1.13942
LOC101486193	0.0602739	0	0	0	0	0	0	0	0.0019918	0	0	0	0	0	0.000924223
LOC101481846	0.482708	0.319763	0.064871	0.37122	4.82967	1.76214	0.0953989	0.350082	0.625347	0.262309	0.634328	0.183015	1.3465	2.2622	1.83377
LOC101474173	0.125699	0.546703	0	0.29886	0.0176786	0.73448	0.220545	0.0466168	0.0263579	0.0151216	0.0712059	0.012369	0.0752717	0.00713479	0.843531
LOC101474016	1.08174	1.12862	4.17393	0.509607	0.167132	0.142706	0.0543658	0.155303	0.156486	0.118496	0.160019	0.13999	0.048182	0.571826	0.828791
LOC106676486	0.753014	0.0427162	0	0.00189184	0	0.00712103	0	0.00334818	0	0.0024112	0.00157628	0	0	0	0.00309579
chrm5	0.046177	0.0569923	0.098783	0.0236048	0.0188989	0.0202856	0	0.658439	0.805742	0.452842	0.544339	0.0124935	3.15338	0.0306661	0.111305
scara5	0.19058	0.0978482	13.1759	0.0516551	0.0375392	0.110704	0	0.0545823	0.0642891	0.0381326	0.0719601	0.0140312	0.0607682	0	0.124455
LOC101477945	0.00329455	0	0	0	0	0	0	0	0	0	0	0	0	0	0.00706332
LOC101466283	0.00632362	0.00768688	9.8992	0	0	0	0	0.00308531	0.0358325	0	0	0	0	0	0.000708455
c1ql3	0.00329644	0.0320465	0	0.0202867	0.018488	0.0180954	0.0696461	0.0134514	0.0067254	0.0111963	0.0126601	0.0160177	0.0146091	0.0808351	0.0493691
LOC101480347	0.220426	5.3977	0.524526	1.13968	0.60906	2.79199	2.59883	2.67574	0.63381	3.01864	0.667199	1.03579	0.981147	0.470014	3.78194
mlc1	5.24203	0.191057	0	0.0089219	0.00563837	0.00579054	0	0.00559315	0.00616336	0.00194564	0.00163352	0.0144543	0	0	0.0146629
LOC105941323	9.92432	0.585471	0	0.359129	0.0896654	0.154679	0	0.126836	0.155043	0.268508	0.0268686	0.0168082	0.0271621	0.0593033	0.558176
LOC101478566	12.7833	4.72118	10.1233	1.29899	15.5888	2.50244	14.0625	4.64499	3.09776	2.60886	8.05532	0.410538	0.282808	2.03902	7.49093
podn	0.0166214	0	2.26338	0.000533891	0.0019995	0.0565648	0	0.00137873	0.00102967	0	0	0	0	0	0.00361984
pgr	0	0	0	0.0028331	0.000905177	0	0.14718	0.0110019	0.000876263	0	0	0	0	0	0.176489
f5	0.0337356	0	11.9471	0.00750607	0.00464	0	0	0.00884724	0.0127364	0.0191988	0.0200026	0.0161055	0	0	0.00781236
homer3	1.30083	0.233706	2.27249	0.0800777	0.403369	0.437076	0.266084	0.68882	3.58564	1.08523	0.0411328	0.0591181	1.05535	0.0360311	0.752773
ust	0.187044	2.95398	3.29231	0.0372571	0.0926331	0.0248949	0	0.990025	0.961416	0.204908	0.610762	0.895989	0.49076	0.0720143	0.0957746
LOC106676644	0	0	0.431485	0	0	0	0	0.00164867	0.00335565	0.00332343	0.00208518	0	0	0	0
pdgfra	0.819358	0.00658978	10.4502	0.000361347	0.540415	0.00335139	0	0.00503468	0.00137351	0	0	0	0	0	0.042952
LOC101480282	0.148091	0.0205653	0.169791	0.0135445	0.014942	0.00912067	0.122599	1.02387	0.127087	0.00725439	0.0200383	0.485306	0.00606802	1.50862	0.148029
LOC101480711	0.376673	0.173733	0.0360002	0.217517	0.15322	0.610911	3.40569	0.577881	0.169678	1.49413	3.58394	2.39711	0.040921	0.102751	1.08126
samd11	0.320697	1.17947	0	0.7432	0.790874	0.595383	0.723188	0.364466	0.199942	0.214983	0.210974	1.05783	0.367201	0.0865205	0.332087
LOC101469316	0.72675	2.13242	8.38344	0.428166	0.20879	0.385947	0.548503	0.680664	0.468483	1.05638	0.673641	0	0.631414	0.0222531	0.987475
LOC101474761	0.192266	0.510201	3.03115	0.906184	0.280663	0.46449	0.215149	1.48503	1.05398	0.794394	3.11927	0.370558	4.18621	9.32378	2.98071
LOC101477371	2.97059	0.00908346	17.3001	0.159231	0.00562976	0.720225	0	0.007957	0.0209591	0.104378	0.0200463	0.0067681	0	0.355881	0.0162944
nppc	0	0	0	0.000627863	0	0	0	0	0	0	0	0	0	0	0.00844851
arx	0.946524	0.0286273	0.125464	0.030369	3.95526	0.800413	2.91964	0.0092455	0.0175105	0.00325706	0.00280001	0.00341033	0	0.0142696	1.04011
LOC101470536	0.44731	0.226296	0.0627321	0.179475	5.44245	0.413106	0.307461	0.539407	2.70218	0.228382	0.37513	0.324338	0.34662	0.282883	0.828708
LOC101472500	5.41767	0.726277	3.86509	5.54945	13.0367	0.399593	0.0672694	0.299788	0.350525	0.766436	2.18197	0.180564	0.184347	7.86828	2.6855
LOC101465777	0.0908446	0.0315993	0.87361	0.0275409	0.704821	0.184883	0.0467836	0.492358	0.0786516	0.0790147	0.304475	0.0632335	0.0174509	0.172954	0.0757552
slc4a10	0.129233	0.0599939	0.187731	0.13695	0.11979	0.0941577	0.124776	5.24315	0.642658	1.34675	1.71766	0.91814	0.0815498	4.12944	0.246493
LOC101466129	0.805333	0.719999	0.105941	6.51924	0.576111	1.2288	0.411804	1.44178	1.92695	11.2371	5.60716	3.33039	0.497613	1.79693	5.36872
LOC101474712	0.0085187	0	0.0823778	0	0.0028506	0	0.211851	0.00100257	0.00272332	0	0	0	0	0	0.0880867
LOC101480682	0.00513624	0	0	0.0010648	0.00257051	0	0	0.0013685	0	0	0	0	0	0	0.00109194
LOC101463912	1.14786	0.527112	0.108001	4.55215	5.23489	7.71995	7.26697	13.4024	6.50693	18.1931	10.3914	13.042	11.5913	13.308	6.59788
LOC101477176	0.0373643	7.00149	0	0.0130249	0.0117266	0.0487693	0	0.0469644	0.058966	0.0301798	0.0406456	0.0320353	0.0718423	0.20251	0.0483608
LOC101471750	1.80569	1.90674	0.356577	2.90592	0.0787862	10.6128	0.112037	1.68957	3.26568	0.145786	0.194658	0.893899	1.96798	2.98189	4.21292
rdh10	0.123071	0.0651313	0.785204	0.00122832	0.0674457	0.0392003	0	0.020745	0.0134265	0.183118	0.00511556	0.0190084	0	0	0.0629205
spata17	0.300899	0	0	0.000716295	0	0	0	0.000199701	0.000383408	0	0	0	0	0	0.00766822
carmil1	0.615036	2.96794	0.752785	1.17491	9.0443	3.01796	1.85725	0.441197	0.67051	0.240629	0.284893	0.369679	1.36342	5.16102	1.27443
LOC101474802	0.0138571	0.0349041	0	0.0330524	0.0109355	0.0222892	0.0885606	0.023924	0.0286346	0.0504	0.213685	0.0125416	0.0150749	0.43228	0.468744
LOC101470968	0.0939038	0.124202	0	0.0876765	0.0174814	0.113856	0	0.16166	0.25488	0.451835	0.870357	0.133724	0.52163	0.389637	0.0985373
hcrtr2	0.00577244	0.00586483	0	0.453516	0.0148265	0.101909	0.0335126	0.0177032	0.0239905	0.0153514	0.0255525	0.00912089	0.00533654	0.133537	0.344995
LOC101476097	2.33757	2.69204	21.1436	0.313422	3.94427	0.577021	5.26634	0.365259	0.234989	0.187521	0.905988	0.244355	0.0751616	1.26484	1.37685
tfap2e	0	0	0	0	0	0	0	0	0	0	0	0	0	0	0.014021
rorb	0.0107268	0.18974	0	0.0522117	0.00150316	0	0	0.0091166	0.0517836	0.0786743	0.0170606	0	0.0284786	0	0.19317
cdon	4.09035	0.00652551	0.151625	0.00559184	0	0.0776441	0	0.21645	0.017787	0.0145665	0.0303769	0.0121636	0.0102761	0.0291741	0.0991571
khdrbs2	0.25895	0.154297	0	0.464004	0.0852091	0.0327248	0.14133	0.0742335	0.0901008	0.0442964	0.262049	0.0545518	0.159461	0.924788	1.07088
LOC101482945	0.517469	0.0405666	0.373462	0.48899	0.957403	0.460357	0.159009	0.869347	1.49422	0.544342	0.484466	0.270375	0.552671	0.200912	0.56528
LOC101477440	0.00264474	0	0	0.000893571	0	0.0166124	0	0.0010932	0	0	0	0	0	0	0.000932486
dntt	0.0645303	0.0223082	0	0.0336882	0.0355263	0.0403919	0	0.284963	0.165232	0.0719244	0.263621	0.133772	0.0558905	0.161994	0.225101
LOC101487275	1.26774	8.24807	0.0360002	1.26072	2.68263	1.81128	0.683698	2.76924	8.30118	1.80646	1.13224	2.56404	2.83132	1.35452	3.20273
LOC101476292	0.206612	0.0195482	0.176367	0.0791074	0.0108209	0.0798025	0	0.00471469	0.00181548	0.00292088	0.00380497	0	0	0	0.0304636
rnf152	0.720434	1.29244	0.211077	1.12381	0.905818	0.525229	0	1.91408	1.75425	0.764025	0.952867	0.528886	1.52654	2.73125	1.08099
cdh7	2.17265	3.56307	0.18693	0.309303	2.15594	0.0523392	0.156111	0.782708	1.5905	0.576353	0.950672	2.70393	1.42269	0.695577	2.99631
thsd7b	0.45915	0.337787	0.0987323	3.12031	3.94909	3.37506	6.0827	0.48359	1.17615	3.68624	1.23833	0.408435	0.299337	0.780123	4.78889
LOC101468360	0	0	0	0	0	0	0	0.00143653	0	0.00186415	0	0	0	0	0.0110174
chga	0.166259	0.303624	0.0767766	1.18827	0.597551	0.356713	0.506414	3.0933	1.95229	2.80309	2.12986	0.082759	2.28423	0.213888	0.909115
LOC101463785	5.16473	1.00618	1.11501	0.348709	0.244921	0.098981	0.217264	0.3214	0.279026	0.359171	0.287755	0.158188	0.245358	0.250983	0.288776
LOC101466449	5.46238	0.0607027	0	0.712035	0.135763	0.114584	0.682859	0.288174	0.215907	0.453929	1.43732	0.100995	0.0538043	0.0207278	0.866503
LOC101479666	0	0.00487332	0.120878	0.00114148	0	0.00809321	0	0.0034143	0.00200908	0	0	0	0	0	0.0219977
LOC101469465	0.0187585	0.030632	0	0.0796152	0.0302132	0.193549	0	0.0334473	0.452816	0.00366154	0.062985	0.00459562	0.0561978	0.0773409	0.382619
LOC101488122	1.67942	1.67881	0.545429	0.0383782	0.0318706	0.0366457	0	0.117027	0.0393212	0.068851	0.00125668	0.00617723	0.00879322	0.248328	0.0185024
grm1	0.109654	0.707071	0	0.341174	9.48308	1.24323	3.93135	1.43507	0.533735	1.8733	1.94223	1.03107	1.43969	0.0365596	1.09015
LOC101478532	0.0385584	0	0	0.00255127	0	0.00899098	0	0.00382405	0.00512627	0.0021664	0.00118793	0	0.00768063	0	0.0100707
LOC105941259	0	0	0	0.00144553	0.086175	0.0057179	0	0.000313323	0.000492634	0	0	0	0	0	0.00189315
LOC101477852	0	0	0	0.00036282	0.00161174	0	0	0.000691908	0	0	0	0	0	0	0.0537093
kcnd1	0.117415	0.0677964	0	0.0939241	1.90473	0.0813496	0.986907	0.62539	0.612876	0.426102	1.92905	0.0326786	1.28468	0.0226799	0.538181
LOC101469322	0.550934	1.95036	0	0.0562234	0.021636	0.0396186	0	0.0229739	0.126421	0.0699101	0.0591046	0.0156154	0.266683	0.1072	0.0686817
LOC112430611	0.00935885	0	0	0.00366843	0.0120275	0	0	0.00650656	0.0106811	0.00824416	0.00917138	0	0	0	0.00540069
LOC112429744	1.72262	0.0164925	0	0.0333509	0.0347716	0.0150238	0.0467836	0.0479194	0.0393221	0.0379617	0.0508713	0.0299956	0.0317523	0.0422894	0.0399822
grb14	0	0	0	0	0.000829793	0	0	0.00179789	0.00218031	0	0	0	0	0	0.0186348
LOC101479392	0.848638	0	0.165344	0.00740558	0.00657465	0	0	0.0096025	0.0180578	0.0158169	0.0144925	0.00629764	0.0325788	0.044868	0.0173088
LOC101480165	0.0114182	0.00864269	0	0.0011517	0.00701018	0	0	0.0530366	0.062951	0.00635471	0.0120461	0	0	9.29628	0.0801814
LOC101487266	0.0303091	0.0405272	0	0.0254459	0.0077779	0.0039672	0	0.114797	0.0267631	0.0193932	0.00689616	0	0	0	0.108035
pcp4	0.117241	0.104314	0	4.67038	0.996392	0.653758	0.251233	1.42667	0.325649	0.0490387	0.981356	2.86387	0.25858	0.730577	0.681683
xirp2	0.0870497	0.0648192	5.19817	0.00423682	0.00633437	0.012664	0	0.00472577	0.0119517	0.00649205	0.00557922	0	0	0	0.0105527
doc2a	0.083945	0.160765	0	4.05287	1.89398	0.0321142	1.82242	0.223503	0.860015	0.024446	0.257624	0.0369765	0.217367	0.412264	0.750824
LOC101486965	0	0	0	0.000860316	0.00950826	0	0	0.00157348	0.0011869	0	0	0	0	0	0.0116481
slit2	2.85164	0.147308	0.207106	0.616291	0.241942	1.19334	0.735635	0.215152	0.832468	2.40899	0.868054	0.0281665	0.0329626	0.293287	1.4408
ptprm	0.550491	8.35541	0.0627321	2.94657	2.48291	0.241068	0.224159	3.09838	9.80564	6.74863	4.64002	0.152163	0.557061	0.291028	3.65753
LOC101480018	0.13987	0.250216	0	0.0139606	0.00498384	0.32204	0	0.0156195	0.0149251	0.00472098	0.0240593	0.0120496	0.0215584	0.108968	0.379202
ola1	0.167099	0.181938	0	5.85434	4.70047	6.3269	1.87925	0.0638825	0.0718481	0.09671	0.0850447	0.0554894	0.0800237	0.182521	1.62353
LOC101472029	0.731638	0.0272989	0	0.0953777	0.15647	0.667233	0.253705	0.337218	0.282118	0.0823292	0.230905	0.0249578	0.577956	0.816297	1.5229
lhx1	0.00534261	0	0	0	0	0.00637496	0	0.000964612	0.00110239	0.00383165	0	0	0	1.57988	0.329914
LOC101473889	0.309962	0.0276288	0.0853126	0.0643145	0.00478285	2.56769	0.518074	0.00778614	0.00862811	0.00699782	0.00642439	0	0	0	0.0681673
LOC101463643	0.0157313	0	0	0	0	0	0	0.000574761	0	0	0	0	0	0	0.0088143
LOC101465195	0.223934	0.238639	0.340518	7.94132	5.20779	2.52333	2.50225	0.79798	0.270904	4.32101	0.904909	1.62991	0.157722	0.741417	2.84648
LOC101464212	0.44091	0.00822143	0	0.00112653	0.00172145	0	0	0.00156237	0.00258075	0.00329921	0	0.00835282	0	0	0.0029816
LOC101468446	0.215345	0.534808	0.344454	0.651474	0.710118	0.911721	0.559421	2.29732	2.03791	1.19676	1.89879	4.90533	1.15142	5.55534	1.53672
LOC101475982	2.52275	2.44839	0	0.504005	0.214859	0.540325	0.0567762	0.676272	1.33261	0.145181	0.0146038	0.0163249	0.0227314	0.111833	1.00159
LOC112431346	0.252679	0	0	0	0	0	0	0	0	0	0	0	0	0	0
sh3pxd2a	0.5085	0.267039	3.52235	0.0126108	0.0178943	0.0112356	0	0.0247995	0.0224327	0.026235	0.00683163	0.0262079	0.0154056	0.0398467	0.0934575
LOC101486213	0.596991	0	0	0.00307344	0.00175443	0	0	0.00112255	0.000636412	0.00127817	0.00182053	0	0	0	0.00187857
LOC101478014	0.0713915	0.137483	0.863312	0.106889	0.0850007	0.916621	0.0467836	0.0826145	0.0869767	0.0703315	0.0930813	0.134123	3.14316	0.0731275	0.187985
LOC101481455	0.00472555	0	4.29901	0	0	0	0	0	0.00153993	0	0.00389198	0	0	0	0
gad1	0.10889	0.0399584	0.0627321	0.191145	2.97185	1.00507	3.67263	0.0106713	0.0110555	0.0115498	0.0117087	0.00629764	0.0176203	0.0290927	1.23744
nrn1	0.0851071	0.125173	0.0881834	0.0602814	0.0705984	0.0384199	0.14718	1.86161	3.2721	1.24157	0.99093	2.73095	4.54978	2.9654	0.356159
LOC101485950	0.0118116	0	0	0.00554279	0.00517106	0	0	0.0307033	0.00327759	0.00334023	0.0326992	0.0171576	0	0	0.0220916
LOC101470699	0.139144	0.100047	2.17164	0.0241749	4.12402	0.112188	0.166	0.0232632	0.0103652	0.0174272	0.0241194	0.218452	0.0257799	0.0607806	0.0792769
LOC101471662	3.22573	0.331502	0	0.0555462	0.0834456	0.216405	0.385984	0.0723034	0.617743	0.139017	0.10845	0.0870371	0.147198	0.170404	0.439827
LOC101473292	0.0120872	0	2.93024	0	0	0.00585628	0	0.000255789	0	0	0	0	0	0	0
cdh8	0.243954	3.85838	0.427548	4.13056	1.71811	0.355083	6.03055	4.92952	0.46233	0.633795	1.34765	4.93037	0.322202	12.6888	4.43936
LOC101473063	0.248854	0.24405	0.23033	0.150009	0.142323	0.713888	0	3.30156	4.20636	4.10701	2.30892	0.804892	0.266025	2.02133	0.368652
LOC101468589	0.0287032	0.00600983	0.344229	0.0136483	0.0110987	0.0600608	0	0.0295208	0.0525085	0.0273569	0.010824	0.0166174	0.085716	0.122072	0.283852
LOC101467413	0.964145	0.0488658	0	2.53405	1.25644	0.395845	1.57292	0.0376287	0.0971741	0.0267707	0.0107299	0.0140998	0.0106731	0.184004	0.697249
LOC101464263	0.00812864	0.0475967	0	0.0399401	0.0112435	0.148206	0.204087	0.121246	0.0406151	0.0297006	0.0603302	0.899427	0.0222228	0.324551	0.770863
cbln2	0.0509526	0	0	0.0395934	0.0299135	0.0330011	0	0.449744	0.11166	0.0450287	0.600248	2.58307	0.484592	0.0445925	0.534566
LOC101477432	0	2.94307	0	0.00133884	0	0	0	0	0.00142283	0	0.00567607	0	0	0	0
LOC101472972	0.00151968	0	0	0.0242331	0	0.00316775	0	0.00487111	0	0.00247124	0	0	0	0.0160429	0.0474214
LOC101482114	0.155872	0.103166	0.0430797	1.51519	0.876304	0.0294648	0.101763	1.62372	1.41348	1.06395	1.37434	1.06619	5.90441	0.536985	3.16763
cps1	0.0369302	0	0	0.0793129	0.077055	0.0039107	5.17558	0.0105287	0.00801062	0.0134343	0.0185825	0.0128866	0	0	0.0633106
LOC101473988	0.532604	0.275367	0.507338	0.745536	0.674576	1.55848	0.405159	0.366923	0.252382	0.789062	0.101364	0.186999	0.189837	2.0449	1.52807
LOC101487706	0.205488	0.0487643	0.339799	0.197225	0.23611	0.214782	0	0.253381	0.166182	0.14263	0.0438545	0.0736885	0.109624	0.0544349	0.185722
LOC101468062	0.126854	0.80662	0	0.0115437	0.00342667	0.492478	0	0.00385802	0.00424301	0.00221876	0.0110487	0	0.0173345	0	0.0427548
LOC101475969	4.93624	1.56135	0	0.00854001	0.0173497	0.00856201	0	0.0112914	0.139623	0.00690238	0.0201364	0.0150634	0.0247395	0.136437	0.0486673
fgf11	0.0408856	1.72439	0.25025	0.0616723	0.0585085	0.0667657	3.2278	0.256091	0.117115	0.0264876	0.0936389	0.0507955	1.59449	0.0696456	0.29812
LOC101479578	0.0111935	0	7.12465	0.0011521	0	0	0	0	0.000500375	0	0	0	0	0	0.001714
LOC101480214	4.55889	0.634429	1.67075	0.261556	0.186131	3.57596	0.374581	0.357485	0.274607	0.128776	0.152163	0.144862	0.442084	0.0635695	0.236631
LOC101468808	0	0	0	0.00112161	0.00453904	0	0	0.00127061	0.000741874	0	0	0	0.026788	0	0.0175901
LOC101474522	0.00546459	0	0	0.00727193	0.00364528	0.0215602	3.2079	0.00144022	0.00434625	0.00127722	0.0122936	0	0	0	0.00737414
LOC101471221	0.156427	1.22078	0.0627321	0.696701	4.71225	0.999644	0.324907	0.64197	0.547205	0.391685	0.749118	0.191049	0.242112	0.213181	1.95627
LOC101475125	1.85959	0.0989806	0	0.203991	0.205687	0.144768	0.0567762	1.55472	0.764592	3.53421	1.66229	0.0384011	0.0737402	0.132203	0.0810885
LOC101482226	0.231154	0.0957247	3.70418	0.864926	0.262863	0.158089	1.39057	4.50837	0.713734	0.875606	0.560389	2.55885	0.388355	0.259738	0.347353
LOC101480131	0.0296068	0.0051232	0	0.197189	0.0210979	0	0	0.00815913	0.336318	0.0190666	0.0116729	0.00451563	0.0120862	0.0217274	0.213278
cacna1e	0.207939	0.661396	0.412393	2.34857	13.3563	0.237748	3.55999	1.02907	0.602824	0.338841	4.1182	1.07747	0.675948	0.232436	2.95971
LOC101469894	0.47384	0.561157	0.0897215	1.49749	6.72885	1.91695	11.6383	4.69153	2.06419	0.741649	3.37321	3.0162	2.7943	0.934567	3.06338
LOC101481347	0.137681	0.0146069	0	0.000445444	0.00267406	0	0	0.000708351	0.002405	0	0.00213032	0	0	0	0.00193189
hck	0.65281	0	0	0	0	0	0	0	0.000593239	0	0.002805	0	0	0	0.00218483
veph1	8.08979	6.5105	0.22052	0.0983283	0.104353	0.407877	0	0.165623	0.13012	0.038514	0.107923	0.070956	0.101567	0.244722	0.220618
sox2	6.0721	1.65509	0	7.86272	0.742779	6.08609	2.62895	0.0598396	0.0471546	0.0618848	0.0561527	0.0391987	0.0432514	0.0645517	2.10405
LOC101484074	0.230495	0.0784379	0.0881834	0.221138	0.110312	0.127286	0	2.70198	1.27567	2.12944	1.00041	1.53062	1.19039	0.0996582	0.157007
LOC101465630	0	0	0	0	0	0	0	0	0	0	0	0	0	0	0.00652645
LOC101483182	0.00400249	0	0	0	0.0022295	0	0	0.000506088	0	0	0	0	0	0	0
LOC112431749	0.0249829	0	0	0	0	0	0	0	0	0	0	0	0	0	0
LOC101480128	0.270064	14.1473	0	5.81756	3.37588	1.18127	7.27782	0.147808	0.0892623	0.282575	0.232912	0.0607357	0.079719	0.848274	4.56956
LOC101481777	2.48206	0.199436	0	0.117519	0.124471	0.26704	0.184228	0.150121	0.186187	0.113328	0.216983	0.171013	0.174264	0.0589349	0.278552
col4a1	0.14048	0.0961571	0.994179	0.00249791	0.00699859	0	0	0.00578882	0.0045368	0.00745996	0.00798912	0.064938	0	0	0.00923962
grin2a	0.6833	1.76865	0	8.43572	3.86852	1.52874	3.16132	7.5827	0.916374	2.23695	2.84894	6.83208	2.75062	1.10517	4.0596
asic2	1.80528	11.1535	0.90517	10.5564	7.3867	14.1191	1.7266	15.5488	4.97082	14.1617	14.1282	4.88803	37.2571	40.3054	20.4304
svep1	0.107766	0.0479761	6.87591	0.0377777	0.023566	0.159567	0.0711141	0.239704	0.374821	0.0329554	0.241258	0.143657	0.155921	0.032811	0.227227
cntn5	0.335767	0.40794	0.767699	0.935132	0.229768	2.97434	28.2415	4.52455	6.46437	3.54057	2.86983	0.323157	7.99428	0.282157	2.33621
col4a5	0.0174558	0.00349049	6.04565	0.00509304	0	0	0	0.00928156	0.0526622	0.145004	0.0411102	0.110697	0.0144245	0	0.113024
LOC101481540	0.0103546	0.0108361	0	0.0523949	0.0775298	2.14016	0	0.0587454	0.0337982	0.0360418	0.160533	0.00493609	0	0	0.298367
igsf11	6.68702	4.49293	0.158459	0.731788	0.163288	6.98471	21.0786	2.09526	0.804753	0.377329	0.57363	2.93392	3.3185	4.42404	2.68544
LOC101470560	2.49158	0.150794	0.805689	2.01393	0.219688	4.36573	0.172467	2.16974	2.60788	0.239402	0.804787	0.148509	0.157458	0.276512	3.02846
LOC101467985	0.0203224	0.124767	0	0.00484794	0.00529574	0	0	0.000898847	0.0019648	0	0.00367829	0	0	0	0.00186868
LOC101465009	0.15573	1.94289	0	0.00808982	0.0139196	0	0	0.00395877	0.00285097	0	0	0.0410665	0	0	0.0411485
LOC101487814	1.05399	0.326118	0.170812	0.0754029	0.0805615	4.23037	1.23122	1.03744	0.93877	0.212277	0.103621	0.0729473	0.479081	0.0633408	0.65511
LOC101473938	0.135371	0.902862	0	0.17838	0.082468	0.49638	0	0.791665	0.428717	0.787395	0.749308	1.85309	0.456484	0.317494	0.301845
LOC101470827	0	0.00932264	0	0.00190156	0	0.0248522	0	0.0199032	0.00656632	0.00423334	0.0235141	0	0	0	0.220182
LOC101482932	5.0205	4.25477	1.80035	0.0491519	0.0344209	0.0277075	0	0.0540899	0.0514521	0.0208812	0.110772	0.00376584	0.0472232	0	0.0490971
LOC101469250	0.147473	0.382617	0.406796	0.994996	0.380121	0.0952944	0	0.388384	0.246222	0.0633661	0.147657	0.858602	0.39393	0.302482	0.219801
LOC112434937	2.47402	1.7651	0.531008	1.8025	0.919401	4.1238	0.302354	1.54263	3.28165	4.23181	4.80636	1.11587	1.0592	8.16421	4.25284
adgrl2	1.04541	1.75088	1.15916	3.25578	0.228125	12.0883	0.126459	6.76982	2.32725	0.998213	1.66136	5.28788	1.47668	1.53742	4.96867
LOC101466528	0.135695	0.132228	1.24887	3.03857	0.169161	0.0727966	0	0.511732	0.277479	0.751533	0.980528	0.749358	0.648647	0.642679	0.905087
LOC101467991	0.040096	0.0341799	0.272866	0.642762	0.403011	1.70907	0.277537	0.0122572	0.0249745	0.0334244	0.0103797	0.0233178	0.0193139	0	0.826347
LOC101472980	0.0291774	0.0154376	0	0.0217522	0.0269182	0.0229063	0.0567762	0.087838	0.0659219	0.0665358	0.0217726	0.196283	0.474222	0.0996995	0.185519
LOC101469508	0.0330744	0.257642	0	0.00205337	0.00568055	0.00781999	0	0.00283519	0.00154772	0.00239552	0	0	0	0	0.0380015
LOC101485069	0.348345	2.30223	0.107666	1.02713	1.18122	0.759793	0.0687186	6.46742	1.81284	10.5698	5.00532	11.5618	0.913404	1.23399	4.27198
LOC101473992	2.2408	0.0533126	4.26189	0.259289	1.05199	1.12509	1.79093	0.342315	0.202712	0.0729738	0.17781	1.85617	0.665789	0.0536148	2.08379
rps6ka3	0.466248	2.55694	0.842196	0.0658985	0.360088	0.148931	0.0729474	1.20868	1.82406	1.44144	0.730068	0.476431	1.07302	0.370387	0.724128
LOC101486112	0.40273	0.171977	0.208434	1.01886	7.47545	1.21109	2.41064	3.84997	2.38017	0.906647	1.09963	4.40896	1.1411	0.848467	2.30916
khdrbs3	1.14651	3.27929	0.0360002	1.14152	1.14156	0.200661	0.406539	3.49046	4.35784	5.78261	4.33032	0.790697	1.36995	1.33086	3.5671
LOC101468716	0.507801	6.68359	0.13374	0.951356	13.0337	1.47147	0.211858	1.51411	1.02037	1.55189	1.11715	2.96873	1.10442	0.887119	1.15337
slc6a11	6.08474	0.790479	0	0.0345645	0.0218692	0.0292501	0	0.79102	0.919619	0.0204724	0.0632964	0.0419252	0.207964	0.357341	0.443846
LOC101483990	1.05552	0.0407478	0.260092	1.65572	0.069641	0.0290989	0	0.0490822	0.0465328	0.0566466	0.0451176	0.0401236	0.0515914	1.32764	0.515067
LOC105941351	3.50231	5.28586	0.165344	1.52136	0.316809	0.411253	0.242303	1.47342	1.11285	2.72448	0.824326	0.260526	0.242656	0.428243	2.35883
eva1b	0.0310214	0	0	0.00120591	1.60584	0	0	0.00205607	0.00139025	0	0.0105198	0	0	0	0.00808596
LOC101466327	0.0353568	0.0188091	0	0.0125333	0.013016	0.0197818	0	0.0164125	0.0289216	0.0635922	0.0272457	0.0492004	0.0865232	0	0.22785
dusp5	0.0397537	0.0305575	0	0.153513	0.333902	0.0619255	1.79002	0.724932	0.131116	0.129789	0.144403	0.266294	0.292526	0.0615347	0.283524
LOC101473229	0.00179019	0	0	0.000615914	0.00320499	0	0	0.00146387	0.00107138	0.000743724	0.00194479	0	0	0	0.244305
LOC101473094	0.352925	0.0275385	0.18136	0.0149223	0.0259615	0.00215429	0.0543658	1.05576	0.0530681	0.199448	0.164741	0.535689	0	0	0.0289973
LOC101473844	0	0	0	0.000455707	0.00700595	0	0	0.00400296	0	0	0	0	0	0	0.00630697
slc6a14	0	0	0	0.000444554	0	0	0	0.00598514	0	0	0.00420055	0	0	0	0.000939642
ldlrad3	4.36541	0.100428	1.93609	0.143035	0.0440671	0.0636965	0	0.43543	0.0782317	0.110325	0.757599	0.129703	0.138419	0.0550065	0.0892243
LOC101467263	0.159991	0.0390544	0	0.0429406	0.0181726	0.05026	0	0.150073	0.0535519	0.0116652	0.102518	0.0267275	0.00914445	0.0155751	0.0512726
LOC101486096	0	0	0.342525	0.00125073	0.00488634	0.00541414	0	0.061424	0.000771594	0	0	0	0	0	0.00608004
LOC101482689	0.0164703	0.0262056	0.0627321	0.00819815	2.36136	0.00732666	0	0.00395111	0.0037719	0.00159223	0	0.0225281	0.00635938	0	0.010842
LOC101465476	0.315595	0.335565	0.0360002	0.789787	1.06066	8.10626	4.37594	8.5732	1.55024	1.97968	8.23359	12.0842	1.52895	0.523559	2.89569
LOC101487734	0.168147	0	0	0.00210516	0	0	0	0.000821257	0.000886896	0.00215627	0	0	0.004116	0	0.00208736
epha5	0.296863	0.0822313	0.0853126	0.641129	0.200455	1.46307	4.18954	4.05259	0.299642	0.682753	1.89504	4.78396	0.0303624	1.04411	0.989695
spi1	0.288877	0	0	0.000586489	0.0026474	0	0	0.000604243	0.000434543	0.0021635	0	0	0.00976578	0	0.0013208
gadd45b	0.459232	0.168341	1.25598	0.0941087	0.124564	0.0276076	0.48132	0.309313	0.262757	0.349573	0.381628	0.404274	0.290195	0.139954	0.136521
LOC101464318	0.127462	0	0	0	0	0.00430964	0	0.000461934	0	0	0	0	0	0	0.00092483
emx2	0.683285	0	0	0.00259696	0	0.010782	0.0543658	0.00183148	0.00230949	0.00234118	0	0	0	0	0.0996454
LOC101481945	0.762472	2.44386	0.174343	6.19005	6.54918	0.828875	27.7531	5.94429	3.81664	0.600858	4.17864	12.4554	4.10793	1.56215	6.651
fam83c	0.0455678	0.102629	0	0.0335799	0.0191456	0.0444552	0	0.496159	0.220872	0.0357569	0.0175131	0.0495168	0.329937	0	0.0350201
hic1	0.0722418	0	7.78691	0	0.00614661	0.714082	0	0.000891347	0.00171	0.00208399	0.00348298	0	0	0	0.00335573
LOC101481524	0.920035	5.51932	3.68127	5.53599	6.5587	0.589927	0.209384	0.891887	0.540745	1.10187	1.60821	0.710541	0.46281	10.1129	3.91697
eya1	0.0796716	0.194466	0.0720005	0.0157421	0.0151669	0.00442242	0	0.0822982	0.00782883	0.02115	0.132608	0.0145045	0	0.00713479	0.176988
LOC101487808	7.92601	5.17331	1.45673	0.136681	0.652692	0.484893	0.983274	0.340995	0.646892	0.370217	0.313618	0.264234	0.175247	0.48949	0.636973
LOC101483849	0.0299632	0.070094	0	0.00871637	0.0379634	0.0283217	0	0.0238749	0.00962754	0.158649	0.0079641	0.00975686	0	0.0176224	0.172631
LOC105941430	0.286785	0.356954	0.237344	4.08735	1.37818	1.16443	9.6353	0.435891	1.19755	6.18652	2.30191	0.103745	3.2146	0.288474	2.15879
LOC101465520	0.0484466	0.00582706	1.25749	0.0004667	0	0	0	0	0.00203551	0	0.0194603	0.00519202	0	0	0.00935689
LOC101465233	0.00609359	0.605557	0	0.0791907	0.0159452	0.0161491	0.073436	0.0486233	0.130745	1.54966	0.0812584	0	0.0120308	0.438262	0.305451
ptch2	2.4214	0.775581	0.136433	0.012013	0.214845	0.0481145	0.28179	0.110572	0.0166901	0.00377817	0.00612004	0.0165323	0	0.0542545	0.0486871
caln1	0.223671	0.905386	0.308542	0.874431	0.0793705	0.560355	0	2.44366	4.56091	0.090781	0.667401	0.0592143	1.18474	0.96934	1.22507
LOC101482153	0.301738	3.98376	0.253447	0.328827	3.44932	1.59555	1.19718	1.33294	2.89752	0.615788	1.17652	0.227855	0.313426	14.0262	4.93049
LOC101472714	0.142422	0.0727339	0	0.125399	0.0770685	0.0319344	0	1.89852	1.07134	0.147359	0.832563	0.270866	0.174386	1.54653	0.373801
myo1b	0.538512	0.1629	0.347196	1.29275	0.126295	0.10725	0.153725	0.665143	0.532224	3.82704	0.310103	0.129962	0.154151	0.0766653	0.325279
LOC101473959	0.00115795	1.58547	0	0.000583222	0	0	0	0.000973001	0	0	0	0	0	0	0
LOC101473818	2.03424	2.06332	0	2.55457	1.14564	1.2833	1.12406	0.579843	1.04521	0.976146	0.668524	0.387964	1.45319	0.365104	3.89319
LOC101486245	0.871093	0	1.25842	0.00947564	0.0019375	0.00442019	0	0.00430451	0.00584737	0.0057147	0.00454747	0.0103339	0	0	0.00787373
LOC101466477	0.590218	5.37038	0	0.0102086	0.017366	0.00683188	0	0.141425	0.0201677	0.0115005	0.012224	0.0214344	0	0.2039	0.0563197
drd2	0.0489822	0.588471	0	0.650818	1.03236	0.0506893	0.29598	0.352117	0.17123	0.242004	1.37688	0.0466448	0.0784812	0	1.31971
LOC101470540	0.544691	0.0032989	0	0.0525984	0.0229692	0.06484	0.960801	0.504189	0.365178	0.097976	0.367048	0.0400415	0.0485278	0.806582	0.825272
tead1	2.26451	1.25136	1.5377	0.38352	0.121216	0.743857	0.472358	0.0428946	0.024873	0.0323939	0.0494332	0.00689343	0.0397049	0.0239599	0.896116
LOC101470425	14.3212	1.89751	0.743075	2.78936	0.174946	1.10951	2.40413	0.463006	1.08303	0.189317	0.46562	0.166739	1.44155	1.07566	0.940957
LOC101486412	0.0397732	0.00981715	0	0.0230315	0.0136117	0.0146351	0	0.110954	0.221128	0.0329125	0.167838	0.0420331	0.0420397	0.0341719	0.123605
LOC112429686	3.68518	1.07751	0	3.60286	0.104471	0.0666301	0	0.213245	0.195337	0.11219	0.10387	0.113626	0.231178	0.103884	0.824117
cnih3	1.57007	1.10983	0.40671	1.57037	20.4936	3.58706	17.351	4.32158	3.26628	2.77437	2.59861	0.593649	4.44791	1.42375	5.47073
LOC101467202	2.01819	0.0501713	0	0.00591387	0.0057647	0.00332602	0	0.0017188	0.00235693	0.00156695	0.0057872	0.0241953	0	0	0.00493682
LOC101487121	4.67664	1.75032	2.17911	0.0204407	0.280459	0.085273	0	0.0543419	0.080111	0.029919	0.00994414	0.0831452	0.0140823	0	0.0582246
LOC101480949	3.77386	0.100409	0.430191	0.0568539	0.0626103	0.456076	0	0.223809	0.173417	0.0581917	0.902538	0.0304654	0.0511024	4.11779	0.367856
dgkb	0.337987	0.32933	0.510191	8.66059	5.67931	3.18662	20.0935	0.549871	2.76917	0.355203	0.561668	0.252802	0.69373	1.05291	2.3804
LOC101478554	0.141529	0.258257	3.11635	0.174927	0.136578	0.298686	0.134853	1.54404	0.404574	0.382985	0.556591	0.246992	1.50964	0.209585	1.82221
trpc7	0.0199698	0.019105	0	0.0197616	0.0556716	0.276088	0.704314	0.14254	0.0527642	0.00877799	0.0414679	0.00934167	0.0255185	0.0901405	0.584865
LOC101464929	0.00486333	0.017001	1.07915	0.00481929	0.00835086	0.548336	0	0.0565824	0.024742	0.00659452	0.0180186	0.00919124	0.035845	0.218649	0.291506
LOC106676497	0.716265	0.438929	0	0.00365691	0	0	0	0.00111391	0.00279498	0	0.00624477	0	0	0	0.00222048
akap13	2.71695	3.42926	0.415609	1.26238	0.236218	0.386436	0.315178	0.135736	0.0241811	0.0291956	0.0243633	0.00662666	0.0458413	0.0346004	0.165109
LOC101473663	0.222877	0.147855	0.352691	0.110804	2.33411	1.98657	3.65519	1.16444	2.07321	0.502904	2.55534	0.439538	4.54543	2.03817	1.38035
syt10	0.0113199	0.0236607	0	0.184225	3.40417	0.0337745	2.60293	0.0245041	0.0545737	0.261265	0.167567	0.012865	0.0175864	0.0354145	0.481893
tnfrsf19	2.66841	0.164676	0.0868598	0.0145094	0.00708548	0.0398893	0.114135	0.0562296	0.143584	0.0104378	0.0445136	0.0849218	0.252763	0.016673	0.0332377
LOC101466820	0.0286785	0.0996326	0.0565739	0.0266327	0.0169599	4.51816	0	0.0235992	0.226405	0.0222619	0.073425	0.00739667	0	0.147218	0.316604
mag	0.0444063	6.40114	0	0.0333801	0.233521	0.0335956	0	0.299186	3.43199	0.43991	0.833828	1.85419	5.33488	0.0998966	0.0650608
LOC101472209	2.09404	0.00396462	2.93508	0.00323726	0.0154887	0.00463223	0	0.00638515	0.00382588	0.00564682	0	0.014486	0	0	0.00217578
LOC101476642	0	0	1.356	0	0	0	0	0	0	0	0	0	0	0	0.00150032
scube1	0.442792	1.16037	3.78065	0.181577	0.145617	0.335379	0	0.100869	0.107764	0.0944642	0.119985	0.119648	0.129327	0.0813871	0.562213
LOC101465160	2.29243	2.80735	4.78697	2.84199	19.9653	3.91986	1.81244	10.0552	2.79584	3.97526	3.4283	2.55166	2.01343	5.73118	3.05006
angpt1	0.308581	0.236743	2.85675	1.06071	0.0194928	1.22542	0	0.313009	0.566438	0.37581	0.360522	1.83118	3.44703	0	0.0588465
LOC101470351	0.889462	0.954543	0.400797	7.81288	0.740401	4.91532	7.38582	1.63142	4.37187	3.04389	4.18637	3.01776	5.62628	3.56572	2.4989
kctd16	0.71999	1.86727	1.1462	2.72692	0.733689	3.95896	0.358231	17.6905	9.8327	11.6348	12.9308	7.45463	5.31337	2.15125	4.94204
hivep1	1.75568	2.86838	2.30386	5.51952	4.12128	0.393226	6.2664	5.87836	0.934468	2.79839	2.8837	10.2642	4.22218	2.80974	1.51282
sgcd	1.87315	19.7287	0.726598	11.7427	16.8934	9.28121	8.57517	12.6028	4.7787	5.25639	18.7471	27.5437	11.6368	12.7775	17.7587
LOC101469035	1.72303	0.0787322	0.389837	0.858823	1.48789	5.46668	4.36764	0.824825	0.402913	2.17193	0.398209	0.062913	0.17896	0.142288	1.19963
LOC101472721	3.15375	1.49463	0.274276	9.12272	0.618919	0.236025	0.622427	0.617318	2.39544	0.881729	1.19815	0.143635	1.10077	1.4913	0.795701
LOC101467503	1.21824	7.26213	0.600498	2.08339	16.4233	0.466381	8.26195	5.34125	6.83851	4.39385	6.39202	4.99899	7.22859	9.7157	6.11461
angptl4	0.24005	0	11.4451	0.00416561	0.00183064	0.0112467	0	0.0085179	0.164023	0.000726141	0.00825291	0	0.883775	0	0.0193694
plxdc2	2.94721	0.272184	0.354365	0.266775	0.871067	0.965829	0.943828	1.43756	0.847238	0.446425	0.781243	6.84377	0.233888	7.40714	2.86972
LOC101484441	0.532151	0	0	0	0.00148842	0	0	0	0	0.00182524	0	0.00585012	0	0	0
gfra2	0.273631	7.33988	0.397767	2.66624	1.51816	2.48408	3.70931	4.422	1.6121	0.914467	1.67511	3.97564	2.75159	2.34426	4.58345
LOC101479155	0.249962	0	0	0.0246398	0.0135981	0.0181765	0	0.0329104	0.0264358	0.0372299	0.0132088	0.0265424	0.0201011	0	0.039403
lhx2	3.59076	0.0162983	0	0.0077681	0.0099521	0.0182891	0	0.108935	0.226718	0.0190538	0.0949716	0.0165752	0.0281122	0	0.345248
axl	5.1871	2.29161	2.70283	0.00762107	0.0243382	0	0	0.0103587	0.0143798	0	0.00720701	0	0.00543887	0.0439159	0.0125317
LOC101467026	1.85749	26.6515	2.26896	8.97489	73.542	1.82157	138.538	36.5268	21.1961	27.9974	44.4838	74.0512	0.763629	1.72751	14.2675
LOC105941153	0.0649397	0	0	0.150832	0.204041	0.00785457	0.176409	0.00489668	0.00370438	0.00337238	0.00664601	0.0129624	0.0142704	0	0.0390865
plpp3	3.89459	0.380894	7.47638	0.0726503	0	0.00848241	0	0.00780716	0.0520423	0.0265916	0.0127838	0.0147474	0.00770278	0.011236	0.0271461
ncam2	17.9427	22.3563	1.57134	6.26361	10.0567	5.71337	5.94878	10.8302	33.7648	12.4768	14.2142	29.2244	30.0972	32.8098	31.528
col5a2	0.240771	0.237597	4.13704	0.00959909	0.0691784	0.0212638	0.25528	0.122328	0.0229331	0.0211102	0.0475149	2.72012	0	0	0.0695838
pkp4	1.67075	0.289102	2.26441	6.22829	0.172527	0.382692	1.3191	0.114261	0.174557	0.153934	0.222901	0.0972172	0.00533654	1.41922	1.43141
LOC101478732	0.0444912	0	0	0.00171608	0.0200546	0	0	0.000233995	0.000273057	0.00609275	0	0	0.00836193	0	0.00197399
LOC101473583	0.503189	0	0	0.00181171	0	0	0	0.00105123	0	0.00151898	0.00537765	0.012517	0	0	0
fstl5	0.193298	3.89806	0	1.72102	1.65661	6.87191	9.55527	0.486034	2.44517	0.19318	1.92287	2.03916	1.17259	0.465572	5.39926
cacna2d1	0.248521	0.311435	0.291002	0.603699	0.166003	0.453924	0	1.96458	0.401416	0.18311	1.13926	0.262413	2.90674	3.44067	2.73056
LOC101472948	0.129756	0	0	0.00211348	0	0	0	0.000449566	0.000291195	0	0	0	0.0135237	0	0.00181567
LOC101486527	0.0539746	0.0446445	0	0.617153	3.46336	0.772515	0	0.199364	0.0489935	0.178861	0.0573516	0.112756	0.0371868	0.14566	0.279243
shh	0.0292608	0.0096829	0	0.273217	0.0286647	0.0172352	0.0368182	0.0136255	0.0128054	0.0292172	0.0110829	0.0278194	0	0.0521329	0.501861
LOC101478829	0.342339	2.21167	0.736556	0.408557	0.584814	1.4562	4.71918	4.80414	1.05627	1.96042	2.19658	0.384079	1.06361	0.664915	3.75023
pdgfc	0.12692	0.00658978	0.0869142	0.010575	1.00533	0.00443955	0.195976	0.0107044	0.013991	0.00694833	0.0160887	0.0118102	0.019846	0.769945	0.0224601
LOC101478757	0.115601	0.00291562	0	0	0	0.0173096	0	0.000439976	0.000596172	0	0	0	0	0	0.0110133
stxbp6	3.09882	3.88518	0	0.399573	0.360298	0.338941	0.18688	0.550972	1.36841	0.854203	0.487899	0.507347	1.17338	0.097925	0.965338
cux2	2.08917	0.220906	0	0.215626	1.62219	0.0535548	0	0.148744	0.0642438	0.0286403	0.144667	0.116086	0.0972586	12.2796	0.775199
LOC101469080	0.112112	0.0172589	0.242384	0.150861	0.0511656	0.0680778	0	0.0830686	0.266079	0.0510382	0.0741358	2.91864	0.263116	0.0703419	0.100677
LOC101478446	0.0258488	0.657018	0.335444	0.23341	0	0.0123568	0	0.00276203	0.00126519	0.00208905	0	0	0	0	0.00464118
LOC101479565	0	0	0	0.00927534	0	0	0	0	0	0.00255444	0.00536391	0	0	0	0
rspo1	0.203195	0.00523518	0	0.00718788	0.00177082	0	0	0.134938	0.00109076	0	0.0276165	0	0	0	0.0147337
LOC101485711	2.04604	0.158983	7.28048	0.102844	0.404391	0.614045	0.210494	0.161804	0.170565	0.100838	0.178303	0.150829	0.189336	0.133814	0.430128
LOC101476646	0.123851	0	0	0.00157133	0	0.0117	0	0.00150806	0.00153318	0.00958105	0	0	0	0	0.00234828
znf521	1.61199	0.0737202	7.87435	0.677256	5.00985	2.30839	10.3829	2.47383	1.24341	0.642678	0.245852	1.88433	4.24398	1.0701	5.33432
LOC101484374	0.0506944	0.391992	0	0.38813	1.44972	0.0121185	8.74526	0.0655681	0.425013	0.052045	0.0742418	0.0324906	0.733717	0	0.534541
LOC101477429	2.52317	2.87184	0.497134	2.03895	1.59561	17.9309	1.70494	8.46734	1.10792	3.65854	4.68066	2.4864	1.30036	0.143432	3.50631
col8a2	0.408798	0.0179566	0.523498	0.0488402	0.106388	0.0447612	0.0702598	0.0213695	0.0246766	0.0138487	0.01516	0.0191793	0.0277585	0.0878079	0.0963342
kazn	1.77197	17.7085	0.35656	9.96975	10.8584	1.48418	20.836	1.18725	1.20934	0.467646	0.864963	6.25985	0.612293	0.479558	4.19425
LOC101474337	0.368421	0	0	0.000700785	0.00135511	0	0	0.000310134	0	0	0	0	0.0173438	0	0
pdzrn3	0.379141	0.5481	5.29327	0.00452245	0.00738286	0.645698	0	0.0727774	0.0549245	0.0119881	0.175587	0.00701487	0.267286	0	0.11539
LOC101484733	0.321396	0.374579	0.15873	0.0118659	0.0343098	0.0193485	0	0.103405	0.530298	0.0212785	0.0732541	0.0319012	0	0.0670209	0.0393901
igsf9b	0.760941	18.133	0.0825246	1.09922	0.0882215	1.58106	1.55897	1.11334	1.28672	1.00329	1.15689	1.16856	1.94051	1.25274	2.06919
LOC101465399	0.435349	4.75893	0.0977402	1.096	1.64908	3.25666	3.98245	1.44697	0.423611	0.0711677	0.26774	0.866218	1.08951	0.237848	0.651284
fhl3	0.0743241	0	1.2928	0.00345823	0.0085105	0.00677499	0	0.0348882	0.00266865	0	0	0	0.004116	0	0.00646457
sulf1	0.387367	0.0932881	0	0.061594	1.54338	0.0408866	0.101763	0.510104	0.0927604	0.0338282	0.0576427	0.0333931	0.068104	0.0835275	0.128332
LOC101477490	4.70211	0.0399558	0	1.79559	0.0950043	0.47265	0	0.442951	0.358256	0.174842	0.592158	0.102078	0.0929349	1.02812	2.02816
LOC101487558	0.087987	0.915551	0	0.0405938	0.0308814	2.13933	0	0.322043	1.17765	0.0212871	0.210457	2.29976	0.146007	0.546138	0.62909
LOC101471971	2.19483	0.804787	1.27711	5.2784	2.89723	1.20564	5.00487	0.588541	0.277629	0.0463153	0.763508	0.0297343	3.0538	1.27792	3.47162
APK84-gp13	0.83997	0.393265	1.40883	0.766062	0.685738	0.446385	0.400433	0.740325	0.788347	1.16904	1.12253	0.688691	1.17185	0.72335	0.722117
LOC101479156	0.0385022	0	0	0	0.00505017	0.00495341	0	0.000617082	0.00081338	0	0.00213393	0	0	0	0.00191757
LOC101478562	0	0.132211	0	0.00638633	0	0	0	0	0	0	0	0	0	0	0.00282269
LOC101486559	0.0903922	0	0.569913	0.0018307	0	0	0	0.000543677	0	0	0.00100933	0	0	0	0.00177211
cpm	0.0709298	0.494447	0	0.0272076	0.0384709	0.0686078	0.0498688	0.148464	0.237888	0.0789161	0.0356678	0.0817983	0.489182	0.0238908	0.243009
LOC101475340	0.0411514	0.0270435	3.05506	0.0192291	1.07601	0.0297015	0	0.0297571	0.0296752	0.0384133	0.0258205	0.00609587	0.0195832	0.095879	0.0527455
LOC101467894	0.212647	0.177189	0	0.141032	0.157539	0.354149	0.169437	0.139948	0.721722	0.225375	0.463671	0.171559	0.981321	0.354259	0.841564
bmper	0.242421	0	0.0627321	0.0201713	0.340112	0.0112104	0	0.0345442	0.0289269	0.0182995	0.033941	0.0226077	0.0334067	0	0.0897477
LOC101470234	1.38448	1.78248	0.593673	1.45347	5.17302	8.01452	0.54878	7.22136	1.45653	1.41122	2.08817	14.0443	1.32656	4.25917	4.45907
APK84-gp11	0.982716	0.773061	1.8958	1.01741	0.918431	0.912389	0.148469	1.00233	1.12994	1.3596	1.40128	0.970564	1.65952	0.814879	0.992638
LOC112431748	3.81109	5.78172	6.79086	0.496709	0.31435	4.61697	0.0543658	0.474365	2.95904	0.529403	0.420404	0.545522	3.53589	1.39376	2.37046
LOC101474504	0.00941146	0	1.35437	0	0	0	0	0.00086236	0	0	0	0	0	0	0.0158033
LOC101468643	0.00672329	0	0	0.00666822	0.00393383	0	0	0.000647761	0.000539049	0	0	0	0	0	0.0160253
LOC101476727	0.00773133	0	0	0.13134	0.00728799	0.00252292	0.14052	0.0231835	0.00818163	0.00173269	0	0	0	0.459012	0.0457316
hmcn1	0.181222	0.0192365	0.309433	1.40404	0.0453398	0.0384872	0	0.0293704	0.0387002	0.0865695	0.0356124	0.0365747	0.0383012	0	0.0633352
LOC101472318	0	0	0	0	0	0	0	0.00226129	0.00224889	0	0	0	0	0	0
plagl2	4.57505	0.0215689	1.18539	0.0295727	0.00833043	0.0695402	0.13423	0.0312647	0.0361936	0.0429932	0.0228969	0.00512827	0	0	0.0228783
LOC101469086	0.648908	2.0657	0	0.177116	1.12698	0.279549	0.517732	0.01467	0.0356458	0.0748203	0.118573	0.0138314	0.00869777	0.657456	0.282952
LOC101470427	0.132321	0.10093	0	1.22138	0.585171	0.981775	0.123768	3.21038	0.352929	1.80952	3.35507	0.982462	0.0340986	0.497904	1.50945
cenpf	0.113279	0.00392828	0	0.0226387	0.00928978	0.182583	0.0882044	0.0634533	0.376815	0.00593346	0.305639	0	0.0719039	0	0.00544122
LOC112432618	2.6942	0.66315	0	0.061226	0.059859	0.13621	0.300844	0.781288	0.117049	0.0682984	0.0322912	0.0744352	0.0464902	0.0960385	0.12732
LOC101483914	0.048655	1.14079	0.220528	0.119517	0.226418	0.0731895	0.312782	0.171497	0.0876119	0.0575005	0.0967706	0.0859478	0.0378243	1.14475	0.679663
LOC101477091	0.6166	1.18598	0.0565739	0.391081	0.297016	0.0991188	0.281379	0.608978	1.31178	0.788138	0.820665	0.254479	0.556025	0.0306031	0.38637
LOC101465564	0.0181819	2.53629	0	0.277629	0.00590407	0.0036462	0	0.000833104	0.00116925	0.0100571	0.00951632	0	0	0	0.00623845
arap1	4.60374	1.73024	2.64456	0.138096	0.0881215	0.0341697	0.0806985	0.0429827	0.0240445	0.0675901	0.0529359	0.018431	0	0.0201537	0.13783
dab2	0.964528	0	1.16656	0.00573715	0.00389631	0.00446966	0	0.00825225	0.00661632	0.00554249	0.00185759	0	0	0	0.0103807
bcl11b	0.197541	0.21001	0	6.04074	2.12217	0.546694	0	1.10717	0.320341	0.0663097	2.75163	0.39481	0.154699	8.76369	2.48989
LOC101488104	1.63616	7.70255	0.320299	1.1978	3.79585	2.77616	0.619061	0.312488	0.692756	0.136544	0.301188	0.0109414	0.0540206	3.02484	2.13323
vwa5b1	0.0846931	0.531585	0.149646	1.33526	1.24389	0.202829	0.879042	0.0383649	0.152979	0.211679	0.468565	0.0166657	0.0420569	0.25006	1.6809
LOC101480554	1.99574	0.102444	2.53461	0.279542	0.00816817	0.43094	0.475271	0.00697788	0.0185824	0.0898271	0.0689949	0.00889411	0.0412035	0.509942	0.220935
LOC101467326	0.0262704	0.458491	0	0.171595	0.351474	0.967247	4.04895	0.107491	0.976854	1.06984	0.747329	0.367357	0.637392	0.146375	1.20078
plk2	0.272589	0.409323	0.260487	0.698975	1.17227	1.57917	0.244	0.849884	0.752136	0.453298	0.525945	0.445065	0.715315	0.750099	0.555707
LOC101472077	0	0.0177335	0	0.00523997	0.00290042	0.00851261	0	0.00431646	0.000884378	0	0.00478465	0	0	0	0.045373
LOC101469215	0.112657	0	0	0	0	0	0	0.000474386	0.000570962	0	0.00318524	0	0	0	0.00105591
LOC101483299	1.49425	1.84189	0	2.34553	0.199267	0.617025	0.158252	5.57429	0.735714	0.184453	0.451123	5.90485	4.5795	2.70674	1.19272
LOC112435268	11.4	20.8	2.52783	9.66409	20.8075	17.6838	5.72701	28.1412	19.8152	28.9233	44.1425	1.8461	5.8516	17.22	17.9936
LOC112435691	0	0.00699298	0	0.00303428	0.00364744	0	0	0.00194753	0.000378762	0.0053844	0	0	0.00723016	0	0.0507623
LOC101477345	2.4955	3.29664	0.590019	0.00524251	0.00655423	0.00426156	0	0.00434313	0.00493266	0	0.00193167	0.0120842	0.0120903	0	0.00160355
LOC101487473	0.0490068	0	0	0.00289176	0	0.00549381	0	0.000948168	0.000424701	0	0	0	0	0	0
frmpd3	0.160727	0.596634	0	0.143333	0.206812	1.37895	0.327624	1.14121	4.01454	4.42883	1.55724	7.34381	8.97334	0.760351	4.01329
LOC112429977	0	0	0	0.00197023	0.00240956	0	0	0.0012681	0	0	0	0	0	0	0
trim16	0.0173378	0	0	0	0	0	0	0	0	0.00210439	0	0	0	0	0.000686688
LOC101468246	0.014788	0	0	0	0	0	0	0.00158384	0.000415296	0	0	0	0	0	0
LOC101487601	0.0103258	0.0256496	0	0.0579081	0.0250908	0.126563	0.341073	0.130796	0.0314968	0.0149805	0.018257	0.207155	0.192687	0.304872	0.175416
LOC101466648	0.658573	0	0.248458	0.00127781	0	0	0	0.00116547	0.00124665	0.00332044	0.00216996	0	0	0	0.00207372
npnt	1.82846	1.65037	1.36793	0.713834	0.642231	1.83013	0.243948	0.643717	0.512962	1.00935	0.911386	0.0585863	0.217311	1.02982	2.03767
dab1	9.40347	5.3358	0.229044	2.18138	0.695427	1.37954	2.64399	1.11297	5.67134	1.08298	1.38926	0.566422	1.85256	13.5614	7.36217
dcc	1.4385	3.48767	0.136433	2.99192	0.204662	2.64899	0.490951	0.503468	0.404876	0.267461	0.576543	0.285289	1.46998	0.61994	3.26304
LOC101472015	1.15425	0.0411245	1.81873	0.0288902	0.0337026	0.0307304	0	0.151654	0.0777237	0.00895399	0.0283475	0.0224592	0.0338452	0.0182741	0.0321706
LOC101480126	0.0532682	0.0457053	0.0913743	0.185402	0.0159829	0.00593057	0.283402	1.21695	0.0687701	0.16371	0.271002	0.233848	0.0401759	0.0308218	0.169821
LOC101485650	0.114505	0.26428	0	0.0431997	0.0437424	0.715851	5.08802	2.55452	0.391164	0.433061	1.22268	0.903278	0.107033	1.59519	0.769092
LOC101470116	5.79637	0.908539	4.04186	1.8715	0.600586	1.04432	1.23914	4.25392	0.764703	3.76363	0.743786	5.18004	0.263498	5.47876	2.97863
LOC101479095	0.0521867	0.433632	0.192901	0.0464249	0.466196	0.212153	0	0.828707	0.603991	0.114534	0.139344	0.032233	0.106903	0.107594	0.140024
myo3b	0.445877	0	0	0.0215034	0.354109	0.0356609	0	0.0114709	0.00556926	0.00925458	0.00804281	0	0	0.0717801	0.119783
robo1	9.03791	0.591179	9.69194	0.79064	2.8131	5.06891	1.14463	1.90767	8.00106	4.04506	5.75729	4.24866	6.26601	7.74381	4.31225
LOC101469496	0.0475707	0	0	0.0200996	0.00500023	0.00604981	0	0.0716776	0.192245	0.0457149	0.255976	0.0236381	0.27322	0	0.0776777
adamts16	0.01559	0	0	0.00871473	0.0609009	0.0118499	0	0.0035803	0.00406536	0.00898174	0.000919572	0	0	0	0.0137052
LOC112429725	30.0254	8.39018	2.90949	0.192037	1.27543	11.8702	0.118061	6.23147	13.0399	14.7631	7.44702	4.21151	1.64356	0.385031	0.530169
entpd1	1.11971	0.00473862	0	0.0134721	0.0158613	0	0	0.00530324	0.00637337	0.00503076	0.00615604	0.0518789	0	0	0.0233201
LOC101485307	0.249924	0.0139999	0.0950643	0.0415998	0.0230685	0.00449412	0	0.0240981	0.020547	0.0329961	0.0316778	0.055902	0.201145	0	0.119268
LOC101470630	0.0125694	0	2.15097	0	0	0	0	0.000921533	0.000985268	0.00384397	0	0.0302028	0	0	0.000979516
LOC101479289	26.2962	0.878884	0	4.32485	3.14062	1.7714	5.55599	1.81336	1.685	2.72825	2.74595	3.80671	3.64861	3.23564	3.00751
man1a1	2.34881	0.355106	0.289844	7.81778	15.1274	0.285088	15.4394	1.91818	2.0547	0.372759	1.42	0.719148	2.79436	2.73323	5.81992
LOC101475813	0.0896918	0.0484548	0.0823778	0.400075	1.90241	0.0413445	0.217107	0.0489874	0.0398089	0.0323767	0.195565	0.0269	0.0130692	0.0526125	0.341814
tnr	1.80648	9.90721	0.859906	13.6101	8.08042	5.05074	1.34753	5.26629	17.4737	4.76259	8.80678	16.2235	18.3902	7.17035	11.927
LOC101478677	0.126679	0.0123672	0	0.995809	0.0324192	0.745035	0	0.0248205	0.0315964	0.359379	0.140349	0.00366587	0.0309948	0.0754279	0.73597
crybg1	0.735702	0.212414	0.733978	0.012283	0.0242558	0.0237742	0	0.036467	0.0218796	0.0291579	0.011041	0.0501461	0.0322107	0.039549	0.200706
ush2a	2.05501	0.0190628	0	0.0154616	0.0120321	0.0090214	0	0.0248182	0.0213247	0.0186095	0.0314479	0.0196802	0.0328353	0.0384147	0.238542
LOC101481864	2.43277	7.18442	0.333455	1.39352	0.247739	0.115746	2.42726	5.0135	1.32054	2.22395	5.54188	4.09556	0.319408	0.207969	1.91934
sgcz	9.61334	19.8699	21.893	7.07893	27.0064	17.9452	10.0849	9.03044	8.68953	21.1982	11.4725	34.3235	11.1404	11.891	20.0551
ca14	4.28254	4.33998	0	0.018633	0.0930182	0.269001	0	0.0303382	0.0314776	0.00896075	0.0222474	0.0053211	0.00784993	0.0289699	0.0859261
LOC101474142	0	0.024809	0	0	0.000720678	0	0	0.00196246	0.00146186	0.0016533	0	0	0	0	0
LOC101474236	0.038808	0.0503432	0	0.654236	0.0534001	0.0521527	0.0335126	1.57833	0.116539	0.499057	0.254349	0.306609	0.115777	0	0.324256
LOC101474933	0.00565169	0.0537592	0	0	0.0147948	0.172606	0	0	0.00128883	0	0	0.00904558	0	0	0.038512
LOC101470854	0.316835	0.569354	0	0.343972	0.892028	0.203022	1.02413	2.05306	0.605482	1.89373	4.66125	0.853466	0.540072	0.538783	0.705676
LOC101484947	1.2071	1.48065	1.02938	0.44019	1.10655	1.38634	0.382671	0.957757	1.01539	1.17783	0.455434	0.126696	0.0287363	0.261862	1.34106
ddr2	0.0840604	0.0107361	0.100136	0.000399549	0.00170159	0.00744493	0	0.000341869	0.00615735	0.00122332	0	0	0	0	0.0529489
LOC101469602	0.842778	1.14838	0.824783	0.162331	0.0752975	0.697777	0.0809157	0.390863	0.321045	0.14454	0.144858	0.190621	2.22569	0	0.320558
LOC101466608	1.0427	0.00559486	1.06633	0.00392047	0.00356667	0.957404	0	0.0040648	0.00487437	0.00856469	0.0105621	0	0.00631428	0.0363077	0.00586091
LOC101485616	0.0169602	0.0188073	0.15415	0.0466628	0.00261343	0.144275	0.401785	0.244934	0.0147755	0.0152854	0.0640286	0.0618773	0	0.52795	0.390718
scube3	3.18108	0.0834353	1.72136	1.94216	0.521051	0.0241403	0	0.0624418	0.0637518	0.401864	0.0762441	0.0239389	0.0515292	0.0810564	0.668593
LOC105941228	0.00337111	0.0217518	0	0.00393591	0	0	0	0	0.00478727	0	0	0	0	0	0.0205516
elavl2	0.112553	0.276033	0	3.04588	0.157875	8.1488	0.047403	0.72106	1.77351	0.127601	0.660693	1.93229	4.75662	1.4402	3.43057
LOC101473537	0	0	0	0	0	0	0	0	0	0.00396462	0	0	0	0	0.00557292
LOC111501402	0.00867993	0	0	0.00161548	0	0	0	0	0	0	0	0.00777271	0	0	0
fzd2	0.0194246	0	0	0	0	0	0	0	0	0	0	0	0	0	0
LOC101467770	0.00631808	0	0	0.00141945	0	0	0	0.000714426	0	0	0	0	0	0	0
LOC101476698	0.0585286	0.247037	0	0.0502524	0.0103118	0.0846515	0	0.138268	0.231983	0.113239	0.0851696	0.265387	0.448773	1.13412	0.36973
LOC101476754	0.0101753	0.0241595	0	0.0069543	0.0868622	0.389096	0.0467836	0.0100494	0.00868478	0.00417263	0	0.0165453	0.00891304	0	0.0987401
LOC101475151	1.24487	1.40247	1.67735	0.0341524	0.181632	0.0454313	0	0.673596	0.0417918	0.148652	0.145782	0.815336	0.0358514	0	0.0623077
LOC112435713	1.81408	0.606446	0.178856	0.0375288	0.0327994	0.0188426	0.0498688	0.720571	0.133245	0.0614951	0.0858802	0.00559219	0.0162413	0.157108	0.078979
cemip	0.162482	0.125404	0.184896	1.58619	0.177264	0.509163	1.16872	2.55422	0.858526	3.88789	2.08379	0.335864	1.10896	0.0645657	1.64099
LOC101466278	0	0	0	0	0.00166531	0	0	0.0408453	0.00137646	0.00239998	0	0	0	0.0543538	0.0934451
sp9	0.129071	0.0963892	0.0741928	2.72428	4.39593	3.88154	2.41504	0.0337215	0.0454702	0.0401522	0.0451094	0.0386043	0.0133952	0.0952499	0.898909
rhag	0.0165325	0.00731984	10.5405	0.0104825	0.00287405	0.0062385	0.0980104	0.00850317	0.00383081	0.00839271	0.00701599	0.00696069	0.00605084	0	0.0106162
tshz2	1.48179	0.837172	0	0.092308	0.205513	0.132655	0	1.07505	0.282688	0.104184	0.886824	0	0.0330779	0.372409	0.587136
LOC101478978	0.00719492	0.0141786	0	0.000867443	0.00238897	0	0	0.00027414	0.000801788	0.00185277	0.00173573	0	0	0.0394197	0.00383294
alk	1.11982	21.6507	1.07994	3.84653	12.628	14.3659	22.3307	9.00301	14.3357	13.382	18.674	30.2868	17.6255	1.32025	17.9682
six3	0.282886	0.0521321	0	3.40759	0.0426392	0.02262	0.073436	0.0248523	0.0187742	0.0261237	0.0172516	0.0456562	0.00761313	0.0819041	0.458917
fgfr3	2.55902	0.0224413	0.39732	0.0457122	0.0321109	0.0833071	0.0543658	0.349148	1.0316	0.358367	0.265037	0.0500977	3.9906	0.92981	0.266689
LOC101477115	1.59737	1.28706	0.594933	0.663359	1.53375	1.75379	9.5399	1.2666	1.71899	1.55907	3.06859	7.18172	1.40051	6.46888	3.35247
gad2	0.149718	0.0592411	0.0810793	1.84173	3.49782	9.79379	0.375401	0.0786418	0.100952	0.0523184	0.0568498	0.023157	0.0558988	0	1.51379
LOC101465565	0	0	0	0.00477735	0	0	0	0	0	0.0011254	0	0	0	0	0.00683516
plce1	1.86398	0.00960957	0.863838	0.222996	0.108347	0.0108922	0	0.00762604	0.0103473	0.0104628	0.0168062	0.0125537	0.00658408	0.0217274	0.129263
LOC101481538	2.68588	0.241001	0	0.00782746	0	0	0	0.00394088	0.00635509	0.0149178	0.00585963	0.0112802	0	0	0.00528723
LOC101482014	0.406679	6.21591	0.31715	3.65857	2.27227	5.01265	0.65201	1.36286	1.13186	0.741871	1.90552	2.91863	5.02877	1.71488	7.25631
LOC101486421	1.28931	0.288095	0.1213	12.5527	1.8707	1.07057	13.966	2.51822	1.86251	1.26681	3.56899	4.53935	11.8524	33.5436	8.14087
zfpm2	1.16994	2.71267	0.196184	8.28168	0.273496	1.35748	0	5.18844	18.1823	12.6785	4.68197	0.349502	1.02055	0.488254	1.26473
LOC101479271	0.0126182	0	0	0.00860735	0.0986265	0.00605382	0.268565	0.0105657	0.00522679	0.00443378	0.0116121	0	0	2.18363	0.0667264
sox11	1.41626	0.0677361	0.151625	0.0535449	0.0858368	0.675365	0.373142	0.0929494	0.217052	0.0201413	0.178991	0.451514	0.11096	0.933082	0.56679
LOC101484406	0.0275717	0.0621296	0	0.117901	0.00912787	0	0	0.31733	0.0482497	0.559638	0.455162	0.0968825	0	1.82258	0.342217
LOC101464788	0.0632354	0.837226	0	2.19341	0.11783	0.0518216	0	0.109157	0.238031	0.105767	0.720292	3.6724	0.481179	0.492384	1.4433
gli1	5.10562	0.0289822	0.352368	0.0471162	0.0297711	0.00941658	0	0.0688507	0.0344696	0.0345513	0.0248196	1.04781	0.0241484	0.0792969	0.049594
LOC112435927	0.0490835	0.117354	0	0.0624755	0.105377	0.0550236	0	0.326176	0.0643257	0.300698	0.160881	0.177579	0.0688805	0.340971	0.0949432
LOC101479363	0.405599	0.028243	0	0.00317709	0.00714842	0.0050706	0	0.00130009	0.000885965	0	0.00170842	0	0	0	0.00998247
LOC101473708	2.35154	1.636	0.48076	2.13815	4.36301	0.339507	1.06246	1.5248	0.919766	1.93751	2.24951	3.82445	0.677133	0.878173	1.57432
LOC101484535	1.05734	0.380262	0	0.537129	0.168438	1.35033	2.44838	0.571386	0.400395	1.12781	0.781315	0.742335	0.413866	0	0.272645
LOC101486253	3.11854	4.45221	0.469325	2.04551	0.156371	0.547972	2.06457	1.08665	2.154	0.665141	2.78013	4.39943	4.70706	6.20032	1.97758
LOC101472626	1.37419	0.0780187	0.108001	1.46395	0.522901	5.84133	5.38706	0.830929	1.22651	3.18216	4.43169	0.468501	0.249517	0.466306	4.11462
pou3f1	0.0128047	0.0419047	0	0.00204255	0.00882462	0	0	0.000820301	0	0	0	0	0	0	0.149278
osbpl3	0.262981	0.0666135	0.274533	0.752666	0.279806	0.365798	0.139387	0.169677	0.0516137	0.487289	0.110272	0.0843367	0.039468	0.0354145	0.315019
znf385d	0.783906	0.323041	2.30681	0.14425	1.17267	1.91769	0.43572	2.83555	2.94369	1.41952	4.77796	0.228118	0.553167	0.478752	2.01044
LOC112435333	0	0	0	0	0	0	0	0.00313937	0.00285336	0	0	0	0.0153797	0	0.0103183
LOC101473052	0.0677229	0.00801508	0.362418	0	0.221314	0.0316542	0.0368182	0.00233662	0.0724697	0.00321001	0.0018237	0	0.0204344	0	0.0852032
LOC101485909	0.0393827	0.00614822	0	0	0	0	0	0	0	0.00361342	0	0.00722197	0	0	0
dbx1	0.00728581	0	0	0.00108154	0	0	0	0	0	0.00174264	0	0	0	0	0.00450427
LOC101478153	0	0	0	0.00311759	0	0	0	0	0.00119052	0	0	0	0	0	0
zbtb7c	0.0416844	0.0123835	0	0.0218661	0.260983	0.0338587	0	0.786068	0.592646	2.39711	0.617973	0.163561	0	0	0.0689584
LOC101486556	1.18208	0.281369	1.40842	1.61884	0.179197	2.37247	0.146216	0.981368	2.81972	1.16255	0.587513	0.268711	3.24972	7.52008	1.34806
afap1l2	1.39304	0	0	0.00228676	0	0.051175	0	0.00181232	0.000724048	0.00207144	0.00215364	0.00408573	0	0	0.0294653
LOC101464557	0	1.88806	0	0.00637467	0.00749156	0.00577355	0.0498688	0.0176404	0.0251553	0.0642974	0.124811	0.0141072	0.0189906	0.0222531	0.0372594
sema4c	0.782271	2.59641	0.191857	0.321881	2.25258	8.81997	0.981318	2.73725	3.09521	3.13374	2.9627	1.52759	0.751094	4.79989	3.56592
LOC101484520	1.04562	0.0198839	1.45331	0.0442945	0.0267223	0.0258885	0	0.435332	0.210528	1.89876	0.166845	0.202871	0	0.0428984	0.0723861
LOC101483114	1.06258	1.12263	1.02093	1.43717	3.40855	11.3327	1.42951	3.21679	1.23749	0.857589	1.19441	10.6991	1.18839	13.5505	2.25148
LOC101475370	0	0	0	0.0160598	0.275409	0.021715	0	0.000802146	0.00722884	0	0	0	0.00522263	0	0.0851389
slc6a1	0.374669	0.326226	0.0565739	0.0212424	0.394127	3.85514	0.215433	0.0100122	0.0552373	0.00892506	0.00206467	0.0241546	0	0.0471873	0.699976
sh3tc2	0.222865	1.6745	0.426927	0.00986643	0.00468945	0.00752986	0	0.000576884	0.0134495	0	0	0	0	0	0.00186931
LOC101475473	0.138458	0.106546	0	0.219903	0.0930786	2.5835	0	1.13983	0.102428	0.0867325	0.408123	0.606591	1.04588	0.101821	0.393835
has2	0	0.0421377	0	0	0	0	0	0.000210147	0.00158065	0	0	0	0	0	0.00388667
LOC112435594	0.589563	0.0219954	2.16792	0.0164278	0.00744889	0.0105665	0.0335126	0.00564926	0.00868443	0.0146672	0.00171868	0.00341033	0	0	0.0274768
LOC101467636	0.00641848	0.0934445	0	0.00237789	0.0288768	0.0211066	0	0.0128072	0.0147159	0.0116056	0.00970277	0.026271	0	0	0.0111986
LOC101482938	0.741376	0.161964	2.60657	0.0225587	0.0224074	0.016127	0	0.0144422	0.027127	0.0178637	0.0309736	0.0109699	0.0139839	0	0.0340584
cetp	1.43944	0.131717	0	0.0361642	0.0280283	0.0787928	0	0.039421	0.0513096	0.0528209	0.0539192	0.0481855	0.0352004	0.0506702	0.0551366
LOC101464262	0.00451176	0.0127738	0	0	0.00480446	0	0	0.027404	0.00555423	0	0.0018237	0	0	0	0
LOC101479510	2.33432	2.07298	0	0.0023682	0.113895	0.016898	0	0.0094219	0.0440333	0.0102779	0.00399824	0	0.0058702	0.0503997	0.00952045
LOC101479299	0	0	0	0.000423002	0	0	0	0.000444673	0.000609022	0	0.00300871	0	0.0601884	0	0.0010119
armh1	0.0386431	0	0	0.000844399	0	0	0	0.000711984	0	0.00115461	0	0	0	0	0
plpp2	0.0100811	0	0	0.000825983	0	0.0046087	0	0.000917988	0	0	0	0	0	0	0.00229394
LOC101472934	0.0167218	0	0.0913743	0.000581887	0.00278293	0	0	0.00371866	0.00677472	0.0015916	0.00144432	0	0.0438045	0	0.0364378
LOC101483717	0.112527	0.0341279	0	0.0438975	0.0106393	0.0467763	0	0.0206614	0.012013	0.0206141	0.0228698	0.0467292	0	0	0.0589905
LOC101473476	0.00603654	0.00291562	0	0.00662651	0.339766	0	0	0.0179003	0.0133867	0.00762297	0.00965052	0	0.0271094	0	0.0298108
LOC101484507	3.00626	0.00585219	0	0.00439199	0.00469331	0.018114	0	0.00561127	0.0137315	0.0140536	0.00563888	0.0170551	0	0	0.0029322
tmem88b	0.0205995	0	0	0.0201575	0.29174	0.0663556	0	0.00249631	0.0013005	0.00651315	0	0	0.01295	0.991944	0.293494
LOC101468370	0.00680611	0	0	0	0	0.00917579	0	0	0	0	0.00132434	0	0	0	0
LOC101482078	0.0322104	0	0	0	0	0	0	0	0.00200685	0	0	0	0	0	0.00109025
LOC101480355	0	0	0	0.00190577	0	0	0	0.000605068	0	0	0	0	0	0	0.00245692
LOC111501337	0	0	0	0	0	0	0	0.0025765	0	0	0	0	0	0	0
LOC101469872	2.34389	1.94752	0.0678168	0.0180438	0.0221992	0.0277405	0	0.0445959	0.0423853	0.0281111	0.229952	0.018385	0.0101013	0.0827721	0.0296777
LOC112431253	0.408857	3.70702	0.11508	4.0591	0.276008	2.34971	0.546592	2.56571	1.59173	3.74679	7.86737	3.80219	0.220422	0.286594	2.7144
LOC101487531	11.9279	3.61822	0.462708	0.120986	0.236866	0.325329	5.26413	0.732711	0.85073	1.78287	0.232949	0.541627	0.045319	1.3513	2.39798
fign	2.44207	0.334447	0.497654	0.209009	0.0618754	0.1438	0.0830675	0.0295681	0.534506	0.14695	0.235721	0.0287838	0.0218525	1.20491	0.677436
LOC101477194	0.0763829	0.0576133	4.28289	0.0591126	0.0552355	0.0665988	0	1.85116	0.10797	0.190329	0.946084	1.01111	0.0775219	0.0760298	0.0892596
LOC101470646	0.362663	1.49668	0.517956	3.77817	0.568975	2.22852	2.61871	3.26122	3.55251	1.09623	1.97625	10.0542	2.29197	3.71599	3.42534
svil	1.2338	2.29723	10.2328	0.0851121	0.0462294	0.132992	0	0.252095	0.073278	0.58946	0.0176037	0	0.00711302	0	0.0624092
LOC101483033	0.00748105	0	0	0.00776864	0	0	0	0.00911934	0.017346	0.0273944	0.0102313	0	0.0131639	0	0.00244303
megf10	1.63747	0.278337	0	0.00225	0.00641027	0.00671815	0	0.00224067	0.00659975	0.00112614	0.00410902	0	0	0.630632	0.0138872
LOC101477426	1.68698	2.45849	0	6.2285	1.83072	1.66606	1.82571	0.814695	7.57701	3.31669	3.79112	0.765944	10.016	1.73126	4.13787
LOC101480559	0.015078	2.41097	0	0.0039215	0	0	0	0	0	0.00374994	0	0	0	0	0
LOC101486602	0.185785	0	0	0	0	0	0	0.000572525	0.000846656	0	0	0	0	0	0.000642507
LOC101481441	0.0020523	0.00505639	0.203008	0.0071031	0	0.00333866	0	0.00367217	0.00152757	0.00322051	0.00436004	0	0	0	0.0412654
LOC101477967	0.28925	0.552731	0.144001	3.65017	0.333365	0.182247	1.7767	6.56341	1.75478	12.4273	9.47631	0.897172	0.386125	0.477973	1.72844
parp3	0.184273	0.223262	0.496219	0.0311894	0.400579	0.0779374	0.132223	0.318037	0.223126	0.086715	0.179027	0.0589806	0.775673	0.498582	0.15456
LOC101477129	0	0	0	0.00243072	0.00228122	0	1.91998	0.00066253	0.000584001	0	0	0	0	0	0.00675889
grm2	0.428213	0.496534	0.797338	0.52521	9.74804	1.13055	0	9.37174	6.15543	2.85338	4.62159	4.78957	12.234	11.0799	1.49031
LOC101471162	0.0448327	0	0.25025	0	0	0	0	0.00019687	0	0.00138634	0	0	0	0	0.00107608
cachd1	6.11101	0.408851	2.92149	0.219024	0.709007	0.658724	0.152103	0.214201	0.143448	0.133309	0.169607	0.533168	0.161414	0.13164	0.435922
adamts15	0.0383141	0.0349249	0	0.0199411	0.0256293	0.00401432	0	0.00941699	0.203766	0	0.0149832	0.0252832	0.0108318	0	0.0572503
trpc4	0.175034	0.172727	0.442572	0.926817	7.82464	0.0467905	3.53217	1.68367	0.181337	0.371005	3.11561	0.0354112	0.0190332	3.52019	2.59071
LOC101488065	0.251119	0.014677	0	0.038641	0.0711721	0.0235185	0.180865	0.0749126	0.0425615	0.0498683	0.0391151	0.0711306	0.0381327	0.0428781	0.0504161
LOC101467142	0	0	0	0.00175224	0.00129308	0	0	0	0	0	0	0	0	0	0.0123151
LOC101486226	0.0261631	0.0249963	0	0.203633	0.00487201	0.0430653	0	0.0193085	0.0305585	0.0166304	0.0113073	0.0280374	0.0103059	0	0.0161518
runx3	0.0772995	0	0	0.00993878	0.00258427	0	0	0.00115411	0.00151759	0	0	0.00412808	0	0	0.00238363
LOC101480168	0.31098	4.88719	0.0720005	5.86278	1.2365	0.398078	0.17658	6.24294	2.25852	3.81447	5.11985	8.95744	1.29843	1.06913	4.35536
LOC101467287	0.683317	3.80456	0.189212	0.397505	0.281109	3.81537	0.693544	0.999508	0.733849	0.509829	0.939525	0.792455	0.467953	0.327566	2.13443
LOC101463635	0.228132	0.0389712	0	0.15971	0.0789414	0.0744996	0.122599	0.114433	0.0990911	0.193296	0.0535526	0.0568229	0.0222371	0.163681	0.115389
LOC101479776	4.03683	2.09068	6.21613	0.625308	0.493669	2.15397	0.0764438	0.677467	0.399578	0.43948	0.524952	0.202296	0.0872894	0.694176	1.11571
LOC101486047	0.00585864	0.00523518	0	0.00455468	0.000832264	0	0.118061	0.13147	0.0084205	0.0146979	0.0195252	0.00745139	0	0	0.025304
LOC101474654	0.0106638	1.65845	0	0.00562406	0.0044716	0.00151141	0	0.00715509	0.00414878	0.00153388	0	0	0	0	0.00522299
olfm3	0.187928	0.0120417	0.0627321	0.0180593	2.51054	0.0128183	0.628275	0.0592603	0.222496	1.52424	0.0617727	0.0532905	0.107693	0.143584	0.507409
runx2	0.0191395	0.00520673	0	0.584295	0.0599828	0.0287146	2.90138	0.0575351	0.0187201	0.00363521	0.0369166	0.0118165	0.0263797	0	0.02131
LOC112430353	24.327	0.388045	1.11722	2.90247	1.16605	0.385072	2.27624	3.63783	2.68589	2.75958	2.695	2.45342	4.18813	0.571022	1.88034
LOC101487363	0.11646	0.00793496	0	0.117411	3.835	0.00172741	0	0.573031	0.0367884	0.0209056	0.141397	1.07379	0	0	0.0341349
LOC101478598	0.0212779	0.00689528	2.85233	0.000343495	0.00307331	0	0	0.000600244	0.00143276	0.00400914	0	0	0	0	0.00390776
LOC101469905	0.0557391	0	0	0.0425455	0.010529	0.0138348	0	0.0299051	0.00800618	0.0175407	0.0146843	0.00459562	0.0206118	1.18532	0.156798
LOC101466695	0.0196486	0.00271489	0.0627321	0.136933	0.158002	0.0120418	0	0.0317213	0.0178873	0.0242683	0.0114039	0.733695	0	0.548923	0.344009
pparg	0.781409	0.0352118	0	0.150957	0.00680908	0.0333228	0	0.00890481	0.0507493	0.0958531	0.0171029	0	0.0131143	0	0.0364372
LOC101485387	0.173217	0.578413	0	0.0865186	0.0514344	2.14957	0.0519664	0.0690748	0.040574	0.0419299	0.02661	0.226696	0.0127593	0	0.216985
LOC101484334	0	0.00801508	0	0.107967	0.000880855	0.0186019	0	0.0105902	0.0899802	0.00228785	0.00367801	0.0076341	1.13916	0.274624	0.0854303
LOC101477890	0.242846	0	0	0.0024076	0.00371619	0.00337197	0	0.00308874	0.00306698	0.00305249	0.00344955	0.00586615	0	0	0.00502381
LOC101485554	2.57065	0.101152	0.522876	0.0178569	0.0194626	0.00392746	0.294314	0.130042	0.0189123	0.0668887	0.0206471	0	0.0157831	0.0279431	0.0504092
LOC101470450	0.0293887	0.0730046	1.35792	0.141923	0.0276241	0.0154956	0	0.356449	0.702318	0.740697	0.419035	0.98769	0.324685	0	0.427327
cnksr1	0.0128855	0	0	0	0.00360102	0	0	0.00517358	0.00229013	0	0	0.00376584	0	0	0.0268196
LOC101487021	0.0161178	0.00331164	0.125464	0.00223003	0.0807376	0	0	0.00337278	0.0892462	0.00224933	0	0.263256	0.0529397	0	0.0121983
sall1	1.48905	0.444519	0.224948	0.00237607	0.876782	0	0	0.00387797	0.00262725	0.000708202	0.00868314	0	0	0	0.0151575
LOC101484812	0	0	0	0	0.00362071	0.0279179	0	0.00666717	0.00356622	0.00411497	0.00664905	0.00376584	0	0	0.0350333
spon1	3.21497	1.47563	0.331412	0.170436	0.154063	0.0809245	0	1.00112	0.143865	0.628205	0.226738	0.035452	0.0841986	0.18321	0.674027
LOC101488131	1.41891	0.680016	0.188196	0.759762	0.299631	1.54878	0.0621682	1.45527	2.84288	1.43157	1.31502	3.55157	6.26472	0.19992	1.86122
mex3a	2.76985	0.292004	0	1.08001	0.44211	1.33689	0	0.433247	1.81979	0.34241	0.534982	0.792598	2.5994	1.00622	1.48117
LOC101477361	0.00882772	0	0	0.0157123	1.02982	0.120636	0	0.00348325	0.0451301	0	0.0126523	0	0.0686702	0.313038	0.340639
LOC101473768	3.28524	1.03105	0	0.00170279	0.00854493	0.00820131	0	0.0210722	0.00638545	0.00494601	0.00153068	0.00752672	0.00932265	0	0.00722801
LOC101487977	0.901909	1.88205	0	0.112342	0.19944	0.429054	0	1.75544	0.43254	0.0841632	0.34433	2.55053	0.623062	0.0662359	0.637552
dlx5	0.0412729	0.0174827	0	0.63964	3.1881	1.73064	5.94725	0.00793922	0.0226108	0.0109818	0.0266915	0.0168074	0.00533654	0	0.989605
LOC101477092	0.0146282	0	0.0881834	0.00514136	0.00218277	0.00610656	0	0.291612	0.399766	0.016758	0.0542972	0.0155041	0.031282	0	0.0808395
myocd	0.0262919	0.0131044	0	0.000447797	0.00270677	0	0	0.00375165	0.00072592	0	0.00234359	0.00992079	0	0	0.00221952
prkcb	0.438465	0.231435	0.103817	7.14206	0.185452	0.4494	7.35892	1.04733	2.33588	3.00406	0.759488	0.368086	1.03191	2.11688	2.75709
LOC101469839	0.841634	0.443153	0.475555	0.1586	0.0467021	0.0815111	0	0.175214	0.050356	0.0387551	0.100201	0.0758585	0.0414673	0.0258087	0.304166
LOC101484554	0.0608445	3.99804	0.0793651	0.0150338	0.0444166	0.022197	0	0.134911	0.0199786	0.0252238	0.0310675	0.106078	0.379038	0	0.0209088
LOC101467183	1.22662	0.376365	0	0.0608933	0.314994	0.0822549	0	0.0159919	0.0044987	0.0203767	0.024644	0.0953281	0.00533654	0	0.0465174
LOC101484386	2.58567	0.0371537	0.224861	0.0457552	0.0233959	0.0127165	0	0.014811	0.0299681	0.0127246	0.0158549	0.0122809	0.0203128	0.0635558	0.0330812
lamp5	0.0600728	0.0543446	0.0868598	0.839398	3.34281	0.293391	5.67654	0.950389	0.288495	0.246168	0.269057	0.524199	0.655707	0.107282	0.327256
sv2c	0.00469772	0.00481142	0	0.0383596	1.36195	0	0	0.0891755	0.016954	0.0318264	0.0146304	0	0.0175783	0.0232206	0.0818081
LOC101477368	0.849859	2.59921	1.78882	0.538706	1.45418	1.41781	0.7222	0.432359	1.09046	0.0311292	0.578254	2.41847	0.208626	1.51396	1.93954
LOC101486921	0.00934362	0	0.270586	0.000848019	0	0	0	0.00665132	0.00284614	0.00417126	0.00858268	0	0	0	0.00113736
LOC101468873	0.26392	0.463676	0	1.50247	2.78314	2.34331	0.191411	3.8359	1.48805	2.26922	2.60358	1.55832	2.61559	1.80205	1.68261
LOC101487708	0.0155224	0.0219656	0	0.0214481	0.0138928	0.0202519	0	0.159899	0.623537	0.219175	0.0591945	0.0388869	1.20615	0	0.0287179
slc4a11	0.159105	0.112853	0.306825	0.75442	1.48839	0.389922	0.935657	0.521527	0.232267	0.0245339	0.20669	0.0296442	0.0466371	6.68309	2.27976
LOC105940918	0.202299	0	0	0.0640959	0.0242458	0.200142	0.0397369	0.0779356	0.357228	0.0363905	0.0361169	0.0197574	0.0452286	0	0.162434
gpc2	0.102011	0.161427	0	0.0967926	0.0268208	0.211797	0.376903	0.580605	0.302819	0.426202	0.599217	2.50784	1.09247	0.121076	0.260885
ikzf1	0.228642	0	0	0	0	0.0256027	0	0.00232263	0.00354974	0	0.00217521	0	0	0	0.0391447
eef1akmt4	0.947868	0.22321	0.504074	0.109115	0.136992	3.18299	0.137529	0.275273	0.446991	0.326011	0.214653	0.22223	0.315961	0.0905708	0.230067
cd83	0.225244	0	0	0.000399549	0	0	0	0	0.00217495	0	0	0	0	0	0.00604752
LOC101486660	0	1.63543	0	0.00365945	0.00319728	0.00962986	0	0.00527422	0.0045084	0.00310467	0	0.00485492	0	0	0.000661835
LOC101475418	0.0313337	0.0604337	0	0.0725564	2.57003	0.0743519	0	0.626369	0.130004	0.266098	0.113334	0.0200518	0.0528291	1.19071	0.189667
LOC101469143	0.11923	0.00737286	0	0.00677779	0.0483484	0.115727	0	0.00622081	0.0138355	0.00975484	0.00684909	0.0481897	0.0208114	0	0.340856
LOC105941047	0.0792253	0.208566	0.105941	0.2794	0.27467	4.32398	0	0.198041	0.225628	0.371883	0.187169	2.38269	0	0.0779015	0.348275
LOC101467123	0.466148	0	0	0	0	0	0	0.000808417	0.000378083	0	0	0	0	0	0
LOC101474418	1.6545	0.996107	6.35244	0.403644	0.0595875	2.64961	0.141435	0.600621	0.946625	0.0521223	0.238268	1.75187	2.11828	1.94475	1.63781
prom1	0.120149	3.24299	0.0825246	0.311874	0.0555794	0.055981	0	0.0595839	0.370907	0.0626978	0.0373405	0.0285205	0.114979	0.0809511	0.122991
oc90	0.834239	0.00287547	0	0.0317723	0.00504531	0.212237	0	0.0406792	0.0278848	0.0409956	0.0437626	0.0426743	0.0682731	0	0.0283806
kcnb2	0.719251	0.529504	0.0360002	0.796427	26.6625	0.637503	11.5295	6.75024	4.95589	9.31413	9.155	12.0896	1.12693	0.319894	2.30568
LOC101485767	0.538172	0	0	0	0.00774832	0	0	0.00075546	0	0	0	0	0	0	0.00202744
LOC101485878	2.70014	10.12	0.0897215	0.526769	0.922545	0.940324	0	1.28032	0.5296	0.377718	0.377076	0.205095	0.618623	0.983232	0.901404
mafb	0.47098	0.114276	0.192901	0.011073	0.0225461	0.0649281	0	0.470671	0.063315	0.0487511	0.0395764	0.00869199	0	0	0.0336205
adgra2	0.0470874	0.00801508	3.37071	0.00346449	0.00444967	0.00334756	0	0.00510583	0.0145883	0.00156742	0.0136217	0.00376584	0.043935	0	0.034393
hes1	1.50134	0.0308701	0.149052	0.0466217	0.00257675	0.0105231	0	0.0846955	0.009336	0.00129615	0.0099956	0.00649963	0	0	0.0136017
LOC101473848	0.528598	3.71068	0.544165	4.7337	0.272467	1.67393	1.44518	3.07822	0.373488	4.61209	4.58295	12.7489	0.131572	0.343128	4.05492
clcf1	0.0307206	0.0163116	0	0.0219029	0.0105688	0.00599615	0	0.0209421	0.113154	0.0325575	0.0756087	0	0.0769476	0	0.02405
LOC101479010	0.150285	0	0	0.00157158	0.00811947	0.00574712	0	0.000372994	0.000828147	0	0	0	0	0	0.00643506
LOC101483583	0.022121	0	0	0.00296267	0.0139491	0.0044538	0	0.0124339	0.00833339	0	0.00224741	0	0.00768063	0.0348187	0.0126263
LOC101481159	0.0351711	0	0	0.202755	0.0221969	0.0163227	0	0.012018	0.00777906	0.0039321	0.00458055	0.0139125	0.0131465	0	0.0288661
pde11a	0.129249	0.0167291	0	0.0849691	0.0247076	0.0325709	0.135999	0.135363	0.203939	0.0149712	0.0321886	0.0120545	0.102406	0.0707663	0.185341
adamtsl1	0.657011	0.225184	0.476867	1.90585	0.588074	0.105068	0.0956808	0.867548	1.59659	0.112732	1.49948	1.5678	0.180601	0.176786	0.228952
vwc2	0.0130145	0.503858	0	0.0469111	0.0200452	1.07427	0.0524951	0.183394	0.236061	0.0323472	0.288745	0.321934	0.0165903	1.35553	0.780557
LOC101480512	0.0096858	0.00520673	2.51627	0.00272239	0.00305387	0.00296169	0	0.219073	0.0160495	0.0063853	0	0.0138588	0.044057	0.112475	0.00468036
LOC101478984	0.197804	0.0931136	0.767288	1.55185	1.21007	2.67021	0.941272	0.515669	0.158116	0.171599	0.72808	0.183344	0.088647	0.572298	0.90489
LOC101473903	0.0159917	0	0.359628	0	0	0.00244637	0	0.00148629	0.000367145	0	0	0	0	0	0.00599817
phlda2	0.036991	1.49878	0	0.0313891	0.0251398	0.00201822	0	0.00944659	0.0119104	0.0108875	0.0104939	0	0	0.0261553	0.00636931
LOC101473654	0.00540291	3.6118	0	0.00155794	0.00113719	0	0	0.0631905	0.000995337	0.00391686	0.0144561	0	0	0	0.00215677
cenpp	0.882694	0.130653	0.335563	0.055204	0.110124	0.0216866	0.165147	0.0950675	0.0618338	0.0878953	0.0904843	0.110295	0.185617	0.14955	0.0658054
ncf1	0.127197	0.00731984	0	0	0	0	0	0.000544933	0	0	0	0	0	0	0.000970403
kcnmb4	0.17883	0.363225	2.43659	1.31337	1.65716	1.03785	0.521153	2.77202	0.796006	2.04433	5.24118	2.80156	0.536845	0.246376	1.98656
LOC101468786	12.6987	6.18163	0.428518	6.28515	3.66353	4.03387	7.70741	1.80128	1.66335	1.61146	2.10228	2.86784	0.367961	16.8562	10.3229
col24a1	0.106905	0.0354915	0	0.0237165	0.149342	0.0293983	0	0.518578	0.0949704	0.0434085	0.0589923	1.15512	0.397455	0.0985268	0.0336477
ptpn6	0.789356	0.050331	0	0.00453432	0.0153762	0.00290779	0.0352074	0.00301117	0.00161421	0	0	0.0364642	0	0	0.00633153
LOC101487436	0	0.011102	0	0.0475778	0.0137546	0.00663274	0.122599	0.0138295	0.00276346	0	0	0	0.00882955	0.0164412	0.0174959
LOC101475447	0.0449846	0.0176454	0	0.102209	0.0572435	0.193717	0.0473774	0.0337977	0.0412488	0.0470797	0.042355	0.0269051	0.0124713	0	0.387671
LOC106676445	0.0282842	0	0.427717	0.000518193	0.00218277	0.00712886	0	0.00293429	0.0038911	0.00152933	0.00259359	0	0	0	0.0223673
prx	0.382101	0.058474	0	0.0222547	0.0268769	0.0214074	0	0.0650873	0.0243979	0.0297301	0.061301	0.0336607	0.182039	0.0446261	0.0557531
LOC101463991	0.120903	0.0122661	1.453	0.0020863	0.0015429	0	0	0.0222337	0.000465205	0.00107972	0	0	0	0	0.0257396
rtn4r	0.190872	3.48635	0.245899	0.249322	0.684354	1.63582	1.26932	0.914951	0.510966	1.57453	1.08257	3.06285	0.029591	9.5052	1.56921
itm2c	0.546878	0.437437	0.83826	0.183068	0.128459	3.04113	0.476562	0.849275	0.196615	0.0224505	0.0630746	0.243823	0.0701411	0.727901	0.691321
LOC101466889	3.3388	14.5525	1.41274	18.1405	46.6305	2.57108	59.0512	9.7619	19.5654	30.1151	31.4623	0.768035	4.07419	4.49027	35.2265
LOC101477941	0.00231591	0.145177	0	0	0	0	0	0	0	0	0	0	0	0	0
myb	0	0	0	0	0	0	0	0.0019085	0.00113705	0	0	0.00615946	0	0.0397033	0.00119226
LOC101470733	0.0115363	0	0	0	0.00344849	0	0	0	0.00414006	0.00222316	0	0	0	0	0.000836882
LOC101482769	0.00202666	0.0232935	0	0.665949	0.0432033	0.050834	0	0.0412469	0.0377884	0.0266602	0.0431947	0.0323511	0.00678478	0.0419678	0.283621
arhgef26	1.74137	0.142567	2.66277	0.0146127	0.0142581	0	0.0711141	0.174572	0.0192609	0.0108486	0.00936317	0.0872801	0.0277645	0	0.0553044
LOC101476008	7.14545	6.08267	0	0.723963	0.0747015	4.25528	0.68542	0.489165	1.28248	1.87821	0.292661	0.957576	2.89057	3.70536	1.68549
LOC101466081	0.0778479	0.15911	0	0.709733	0.527174	0.562499	1.57774	0.341314	0.705316	0.511459	0.37646	0.21081	0.0301114	1.09147	2.39009
LOC101474240	0.00176057	0	0	0	0.00593514	0.0070761	0	0.00205648	0.00108845	0.00271213	0.00256297	0	0	0	0.0200362
LOC101470481	0.0459108	0.00834658	0	0.0439313	0.746192	0.254459	0	0.942259	0.0368746	0.0121231	0.00258985	0.760917	0	5.19431	0.179384
rhbdf2	0.44762	0.0163813	0	0.0235829	0.0150103	0.0161137	0	0.631832	0.17138	0.0797726	0.0913778	0.0158217	0.221237	0.0876681	0.0692279
rab26	0.455564	0.370675	0.131263	2.08045	0.132526	0.176843	0.280992	0.358101	0.592475	0.965134	0.628767	0.274792	1.0703	0.270643	0.574995
LOC101476202	0.0173398	0.0159627	0	0.035763	0.0322122	0.0596035	0	0.0308296	0.0616461	0.0199099	0.0117039	0	0.101268	0.201808	0.247806
LOC101485278	0.389589	0	0	0.000896722	0.00220177	0	0	0.0010902	0.00198503	0	0	0	0	0	0.000624691
LOC101478083	0.356106	0.0193327	0	0.111114	0.0666205	0.0444241	0.135474	0.0714591	0.0870539	0.0396127	0.077373	0.0170617	0.161624	0.0404305	0.256724
LOC101475744	0.0320747	1.59503	0	0.215234	0	0.0091731	1.29415	0.143933	0.0161273	0.66103	0.397346	0.0379563	0	0	0.103435
myo10	1.92356	4.13014	0	0.29992	0.209009	0.0921784	0.144358	0.162018	0.17067	0.176454	0.0271341	0.0393994	0.514129	0	0.163103
LOC101465902	1.67754	11.6118	0.444803	8.12776	3.27483	10.9787	0.578387	3.29739	2.91243	11.9847	2.9918	7.86732	0.325735	7.6485	12.7141
fabp7	2.67312	0	0	0.00440988	0.00341742	0.0121403	0	0.00310943	0.00582828	0.00395978	0.00858938	0.00637501	0	0.0162956	0.00882291
LOC101477663	0.794015	3.17049	2.06635	7.09777	5.08887	15.3304	2.24907	2.56241	4.17704	4.83353	5.40688	0.316225	0.367453	6.20525	8.49158
LOC101468980	8.18148	0.828602	0	0.236534	0.361645	0.306189	0.0473008	1.46766	2.23089	1.09632	1.41172	1.56713	2.82682	1.81096	0.610249
nrarp	4.03474	0.857872	0	0.509336	0.178419	0.00185936	0.125313	0.0208788	0.0641185	0.0291667	0.0827675	0.0958222	0	0	0.106078
s1pr2	0.305851	0.0342242	1.80558	0.013373	0.0400904	0	0	0.00997784	0.109736	0.0214462	0.0299323	0	0.0521448	0.0823296	0.019874
LOC101471379	0.00415897	0	0	0.00404178	0.00503709	0	0.0968204	0.0168241	0.0143308	0.00766443	0.00399451	0.0053211	0.0197603	0	0.0686895
LOC101483618	0.212319	3.85374	2.82802	3.09279	1.34539	3.36743	0.29142	0.849693	1.26029	0.212131	0.444391	1.05899	3.04264	0.34624	1.24798
LOC101480332	1.46126	1.23357	0.704622	1.11417	0.591059	0.444038	0.13423	0.110146	0.156424	0.0240737	0.168867	0.0242684	0.0950855	0.624112	0.621125
mab21l2	0.0127049	0.0152727	0	0.0010863	0	0.00248722	0	0.00412833	0.000647397	0	0.001426	0	0	0.815932	0.00790023
npas4	0.0934297	0.0713547	0.250928	1.01565	0.991559	0.415497	1.51441	0.762597	0.732856	0.734799	0.799596	0.381954	0.83108	1.19665	0.63156
ddah1	2.17034	0.185437	4.31026	0.265594	0.131395	0.292291	0.243039	0.219861	0.421974	0.074142	0.137207	0.0917415	1.70113	0.406486	0.798139
LOC101476865	0.706376	1.61878	0.759066	4.23268	0.642997	3.78466	0.360524	2.76144	1.37593	3.99683	5.56394	3.31458	1.62393	2.63529	3.65027
egflam	0	0	0.281722	0.001768	0.0118779	0	0	0	0.00199069	0	0	0	0	0	0.0532761
LOC101478408	0.621659	0	0	0.0102649	0.00183316	0	0	0.00578259	0.0164236	0.00251383	0.00132434	0.00730516	0.01665	0	0.00522722
dgkh	1.20589	0.814652	1.63873	2.81572	9.9	0.628869	1.35454	2.57243	1.07608	3.08345	5.92143	1.18588	2.00667	2.06046	1.76965
usp28	0.00531296	1.46756	0	0	0	0.00222521	0	0.00110258	0.00133278	0	0	0	0	0	0.00128884
miox	0	0	0	0	0	0.00773534	0	0	0	0	0	0	0	0	0.00453338
gjc1	0.192125	0.625837	0	0.817072	0.659441	7.4662	0.369006	0.489224	0.996187	0.20084	0.356974	0.35466	0.970326	0.572235	0.98296
LOC101480197	0.0112239	0	0	0	0	0	0	0.00218049	0	0	0	0	0	0	0
LOC101465898	0	0	0	0	0	0.00195014	0	0.000725244	0.00351721	0	0	0	0	0	0
foxb2	0.0104748	0	0	0	0	0	0	0	0.000324882	0	0	0	0	0	0.00428927
LOC101477829	0	0	0	0	0	0	0	0	0	0	0.00305098	0	0	0	0.00598414
LOC101466557	0.0428138	0	0	0.000632999	0	0	0	0	0	0	0	0	0	0	0
LOC101471303	0.0848876	0.00595926	0	0.0334838	0.00898524	0.0021485	0	0.00377482	0.00598508	0	0.0041446	0	0.00768063	0	0.102402
LOC101478463	0	0	0	0.00148779	0	0	0	0.000212037	0.00701847	0	0	0	0	0	0
gbx1	0.0175726	0	0	0.00312387	0.00291795	0	0	0.000316899	0.00179863	0.00228925	0	0	0.0140637	0	0.136991
LOC101482222	1.42609	0.0377793	0	0.00429546	0.00286955	0.0515449	0	0.00651563	0.010224	0.00552162	0.00192047	0	0	0	0.0121846
LOC101478030	0.933529	0.00709349	0.355277	0.00127526	0	0.0115907	0	0.00235761	0.00580138	0.00174088	0.00590457	0	0	0	0.00656552
LOC101473249	0.0187311	0.0459167	0	0.125675	0.0271554	0.00502325	0.0748139	0.275399	0.323176	0.56232	0.375901	0	0.142477	0	0.116924
tcf7l1	2.58881	1.68239	2.46765	0.00509567	0.101796	0.0493081	0	0.00548077	0.073739	0.000718657	0.00545077	0	0	0.0246373	0.110144
LOC101469419	3.79771	2.87583	0.107167	0.0736962	0.107803	1.0798	0	0.157731	0.193387	0.15013	0.123622	0.472873	0.150572	0.0851463	0.253483
LOC101487607	1.51321	0.119957	2.71681	0.524401	1.57621	0.562107	0.118061	0.159639	0.186409	0.107279	0.129552	0.268801	0.232919	0.766182	0.721875
LOC101484917	0.30928	0.670562	0.0360002	0.103646	0.977591	0.863582	0.204845	0.304491	1.19235	1.76084	0.992724	0.0278848	0.594443	0.746507	1.36603
LOC101478922	0.143782	0.0620535	2.4075	0.00518898	0	0.0334941	0	0.0326348	0.0512034	0.00543897	0.0166547	0.0736752	0.319943	0.0437997	0.0955452
LOC101483128	0.0325545	0	0	0.0189811	0.00476219	0.185856	0	0.0030584	0.00120729	0	0	0	0	0	0.0260427
LOC101482360	2.15728	0.966656	0.0994906	0.0152055	0.0231537	0.0123081	0	0.0140326	0.0456071	0.0111439	0.0204534	0.00753169	0	0	0.139612
ciita	0.116715	0	0	0.000817636	0	0.00633341	0	0.0014349	0.00169989	0.00324797	0	0	0	0	0.00136205
fli1	0.024025	0	0	0	0	0	0	0.0148621	0.00691312	0	0	0	0	0	0.000715838
foxp1	1.76397	0.412766	10.1812	0.311716	0.0863789	0.0810129	0.0649532	0.11947	0.310027	0.0549341	0.1597	0.165744	0.828417	0.136954	0.203204
LOC101476810	1.53208	1.89943	0.115229	0.365771	0.276647	0.308042	2.07337	0.635118	3.45273	2.47829	1.68065	0.16386	1.71977	0.731436	1.57603
LOC101487162	1.54728	0.692596	1.15679	0.0258621	0.0204637	0.032217	0	0.059517	0.165957	0.596765	0.239553	0.569684	0.202204	0.0518557	0.122699
glra1	0.26699	0.450015	0.245821	0.29482	0.0742887	0.602977	0	0.433133	0.495658	0.709844	0.836936	0.239935	0.0553646	0.375631	2.57014
LOC106674868	0.161599	0	1.28333	0.000855766	0	0	0	0.00684915	0.00801049	0	0	0	0	0	0.0128614
pcdh17	2.47929	3.37619	0.200418	2.46096	2.13437	0.193906	2.31398	1.83837	5.35295	0.819144	2.2478	0.712287	0.547905	4.65751	4.13696
LOC101474427	0.414361	5.56531	0	0.0837843	0.28692	0.555291	1.43362	0.36607	0.296499	0.0389507	0.0985175	0.141068	0.138795	1.49503	0.494232
LOC101470430	2.23213	0.538952	1.5359	0.00646186	0.0229626	0.134653	0	0.0140701	0.0102799	0.0203898	0.0232451	0.0139401	0	0	0.0167754
LOC101478950	0	0	0	0.00279406	0.00834745	0.00317467	0	0.00297035	0.00711887	0	0.00212421	0	0	0	0.00107608
LOC112433207	0.0200038	0.0152709	0	0.0851549	0.0313108	0.143461	0	0.0433689	0.0977325	0.115369	0.133659	0.835927	0.0215729	0.0969648	0.366907
neto1	2.44277	5.20664	1.03045	6.10563	6.85095	8.99139	3.56815	0.535419	0.426781	0.419707	0.368473	0.293337	0.231436	0.364646	2.12939
ncs1	0.407386	0.29529	0.0627321	0.863574	2.38754	0.129831	0.187481	0.696667	0.266958	0.23547	0.13273	0.0964213	0.330911	0.510604	0.404211
prr18	0.0234123	0.00987668	0	0.0610311	0.0223005	0.0304245	0.145895	0.110323	0.0409946	0.053255	0.0916218	0.0191716	0.0587356	0	0.0564955
LOC101480857	0.0168504	0.00291562	0	0.020171	0	0	0	0.0437786	0.176151	0.429202	0.109274	0.00460923	0.0728972	0	0.00807085
LOC101486768	0.251219	0	0	0	0	0	0	0	0	0	0	0	0	0	0.000975782
LOC101464862	0.715	0.0323825	0.360903	0.0115034	0.540082	0.0354745	0	0.00858504	0.00495276	0.00217996	0.00504513	0.0172146	0	0	0.1224
LOC101463917	0.0688204	0.00505169	0	0.0183862	0.142629	0.0078326	0	0.212624	0.0160609	0.0159979	0.00940595	0.00753003	0.00923402	0	0.0445776
LOC101483788	0.0321274	0	0	0.00117332	0	0	0.100136	0.00253481	0.00224003	0.00242068	0.00165108	0.00460923	0	0	0.000626498
tk1	0.028372	0.124716	0	0	0	0	0	0	0.000847696	0.00277971	0	0.00784392	0	0	0.00126453
numa1	0.0300819	0.0116541	0	0	0	0.00386937	0	0.000968645	0	0	0.00242015	0	0	0.0302951	0.00354143
fam198a	0.187293	0.135378	0.136433	0.110046	0.128829	0.0482471	0	0.25088	0.613022	0.181526	0.111131	0.137281	1.39253	0.246561	0.230136
LOC101481927	0	0	0	0.00845706	0.0142472	0.0238156	0	0.000314268	0.00836745	0	0	0	0	0	0.0242245
inpp5d	0.16545	0.10152	0	0.00232864	0.00350771	0	0	0.000325653	0.00171347	0	0.00181896	0	0	0	0
LOC101465295	4.98403	4.91176	7.66435	8.18108	1.14343	0.10985	0.760485	0.833542	1.31605	2.46883	3.67816	0.144331	0.948748	0.728555	3.04376
clstn2	1.11668	0.651924	0.0904814	13.9113	1.92611	2.81921	126.339	9.719	8.41434	13.8635	13.8912	8.57789	2.20653	2.01697	12.783
LOC101465983	2.78631	8.19759	3.61631	5.73649	2.6983	1.06326	1.14796	6.57887	3.06265	10.9657	10.8555	4.08838	0.817437	4.02608	4.14786
LOC101481109	0.033559	0.0777038	0	0.122119	0.0550938	0.175038	0.13423	0.0636999	0.129041	0.172015	0.202854	0.817151	0.072209	0.0653041	0.449101
LOC101468785	0.0654504	0	10.6318	0.0103133	0.0146775	0.0176322	0	0.0341499	0.0409825	0.0416653	0.0313902	0.00516695	0.0462904	0	0.0240583
LOC101463786	0.0155004	0.0121208	0	0.0074968	0.00917878	0.00363639	0.0473008	0.00667437	0.000722811	0.00872129	0.00648879	0.00559402	0	0	0.00832177
LOC101469313	1.81962	0.83246	0.476703	0.477522	0.413659	0.615817	0.238682	0.403324	0.299857	0.371832	0.293484	0.561557	1.06922	0.827407	0.494356
LOC101485089	0.0461608	0	0	0.00506744	0.00511289	0	0	0.085317	0.0202255	0	0.0295528	0.0564256	0	0	0.00995337
LOC101487918	0	0	0	0.000869562	0	0.0513333	0	0.00165583	0.000373895	0	0	0	0	0	0.00620309
cd247	0.0153072	0	0	0	0.00238468	0	0	0.000465895	0	0.00270296	0	0	0	0	0.0102419
LOC101478337	0.401483	0.0455898	0.608722	0.0453609	0.994075	0.116309	0	0.0748052	0.0323014	0.0637654	0.064828	0.00596838	0.0607013	0.0687623	0.0928765
draxin	0.0814365	0.0489311	0.15415	0.0307239	0.35968	0.00460191	0	0.111614	0.219234	0.00386128	0.158162	0.618467	0.18348	5.55871	0.223113
LOC101465088	0	0	1.48107	0.000567781	0.00516603	0.108601	0	0.000721855	0.000273057	0	0	0	0	0	0.024398
LOC101484099	0.68909	0.740501	0.131064	1.75215	0.225035	0.827167	0.300676	3.14222	0.712364	2.69505	6.76548	1.38739	1.47691	0.996998	0.724387
LOC101475233	1.08485	0.0375742	0	0.0527063	0.0203241	0.0450581	0.138086	0.278485	0.812908	0.299931	0.390272	0.0491558	0.171307	1.8083	0.318294
scarf2	0.200775	0.20007	2.62681	0	0.0246984	0.00730453	0	0.00485839	0.0108563	0.00739785	0.0036046	0	0	0	0.00181113
nr3c2	3.99603	1.44939	5.48855	1.21191	2.13324	1.36636	0.117024	5.79775	4.2466	3.26294	1.8629	1.75041	4.46304	1.51097	1.04554
LOC101473459	0.24203	0.657061	2.19969	0.00147192	0.00326209	0.00325578	0	0.000816474	0.00218277	0	0.00245793	0	0	0	0.0177712
steap4	0.00920185	0	1.72612	0.00959975	0.00532533	0	0	0.00227918	0.00622718	0.00366888	0	0	0	0	0.00499944
kank4	0.663528	1.66586	0.379714	2.32308	2.98329	2.95729	0.684492	4.33234	5.38628	2.22233	4.97099	10.0292	3.10851	1.9143	2.27216
LOC101475480	0	0.0166275	0	0.0051651	0.00881913	0.0793991	0	0.00122301	0.0171975	0.00724905	0.00231601	0	0	0	0.0595631
whrn	0.706655	3.14697	7.84229	6.71756	2.36105	24.9697	3.02975	7.93517	4.4353	2.63084	3.002	6.09649	8.96736	1.33146	4.84448
ptprc	0.354805	0	0	0.000867443	0.0029953	0	0	0	0	0	0.00213032	0	0	0	0
LOC101476644	0.0191223	0	0	0.0105044	0.930855	0.00172741	0	0.00432639	0.00121509	0.00206546	0.00427494	0	0	0.0153016	0.0174982
LOC101474638	0.258343	1.02297	0.213874	1.5884	3.53106	0.323526	0.82843	0.107015	0.236121	0.901657	0.425153	0.110023	0.177603	0.72311	0.686512
evi2b	0.243174	2.4647	0	0.00428611	0.00397164	0	0	0.00271633	0.00102239	0.00243854	0.00180955	0	0.00948263	0	0
plch2	1.81095	0.257579	0	1.32826	0.382402	0.613341	0.474843	1.59751	0.746843	0.315348	0.644123	2.07464	1.37006	3.36781	2.60824
LOC112429734	0.0998484	1.50262	0.0627321	1.79916	4.49445	1.48419	8.02796	0.506535	0.495881	0.302745	0.478502	0.0790185	0.197874	0.765854	1.75446
LOC106675671	0.416117	0	0	0.000771562	0.00299193	0	0	0.000363236	0.00874912	0	0.00323432	0	0	0	0.00173109
LOC101464776	0.000777107	0.0374812	0	0.198798	0.082605	0.0973747	0	0.161106	0.0391344	0.118711	0.0165185	0.29405	0.0184892	0.0303507	0.320978
pawr	4.21732	0.156709	3.61351	0.272786	0.288736	0.552686	0.0882044	0.22472	0.294839	0.193821	0.218666	0.298269	0.168245	0.227616	0.285236
LOC101468841	6.41427	6.72086	0.0810793	1.95577	0.475436	2.46303	2.54007	2.1442	1.83043	7.43832	5.84829	2.10126	1.07733	3.1067	4.02201
fhod3	0.608136	1.13339	0	0.0308656	0.66077	0.197202	0	0.0570918	0.0142022	0.0113689	0.0396662	0.284678	0	0.0934732	0.19585
hepacam2	0.0649798	0.621676	0.174046	0.024745	0.0232088	0.0460882	0.086722	1.47176	0.363211	0.898654	0.0527829	0.0471741	0.01665	0	0.0375452
tns3	1.06033	1.2234	1.78548	0.00277796	0.00823409	0.00906975	0	0.0353741	0.00267846	0.0010287	0.0158796	0	0	0	0.0105865
LOC101480383	0.00272297	0.0396188	0	0.00526796	1.48053	0.00884232	0	0.0569204	0.00545928	0.000731805	0.0207564	0	0.00923402	0	0.0925614
LOC101483156	0.594296	0	0.167263	0.0223372	0.0212411	0.0133821	0	0.0222319	0.0201854	0.0206085	0.0321684	0.0130067	0.0221837	0	0.0875933
LOC101487470	0.120713	0	0.0810793	0.00273752	0	0.00497585	0	0.000636542	0.00185112	0.00208399	0.0120828	0	0	0	0.00535706
LOC101480445	0.994827	0.0368133	0.700409	0.0230876	0.0063937	0.0980196	0	0.126294	0.182318	0.0287243	0.128392	0.0751417	0.140225	0	0.109069
LOC101481643	0.00590256	0.0482513	0	0.003436	0	0	0	0.000224252	0.000426095	0	0	0	0	0	0.0032028
tmie	0	0	0	0	0	0	0	0.000743321	0	0	0	0	0	0	0.0123503
LOC101477029	0.0500505	0	0	0.000496096	0	0	0	0	0.00119277	0	0.00187977	0	0	0	0.00503929
LOC101486928	0	0	0	0.00110155	0.00496323	0.00980731	0	0.00645845	0.00508734	0.00500246	0.011756	0	0	0	0.0194954
LOC101480587	0.671208	0.0442105	0	0.0120009	0.105875	0.0327138	0	0.0175673	0.0102587	0.0137231	0.00713223	0.0121309	0.01665	0.0175757	0.0421145
LOC101466398	0.358939	0.310311	0.635376	4.40848	1.28175	7.78061	0.273698	0.68794	0.617479	2.5702	0.695061	0.535325	0.33737	7.8162	4.58396
nkd1	2.34747	0.0383103	0	0.292951	0.125999	0.0243604	0	0.0117401	0.0156048	0.0203982	0.0548041	0.0202147	0	0.071867	0.0819176
LOC101475769	1.37304	0.161111	0	0.835506	2.82499	0.209011	0.99005	0.715241	0.317937	0.96623	1.05979	0.028762	0.286062	0.0930772	0.8653
LOC101468354	0.142896	0.00331164	1.6815	0.022304	0.0800189	0.0160856	0	0.108477	0.0362761	0.0118092	0.0616479	0.111769	0.00912362	0	0.0532994
LOC101479424	0.649932	0.0271248	0.0627321	0.0016649	0.0012067	0.00476021	0	0.00222587	0.000508057	0	0.0099956	0	0.00543887	0	0.00627388
sfrp2	0.02598	0.00709349	0	0	0	0	0	0.00184696	0.0133972	0	0.00195566	0	0	0	0.0267457
LOC112430080	0.143896	0	0	0	0.00456244	0	0	0	0	0.000795921	0	0	0	0	0
emid1	0.0917956	0.177636	0	0.0253793	0	0	0	0.0322392	0.0254887	0.00317726	0.046593	0	0	0	0.00750743
uncx	0	0	0	0.00871675	0.00196401	0.00411585	0	0.00757848	0.0119872	0	0.612956	0.00683837	0.00764947	1.81463	0.0211789
cbln4	0.0487494	0	0	0.0212426	0.125315	0	0	0.137049	0.00641465	0.0272863	0.00852701	0.00459562	0	0	0.338316
slc35f4	0.0364213	0	0	0.0807862	0.0660744	0.274628	0	0.0195485	0.0130084	0.00894588	0.0426573	0.0162655	0.0348772	0.127715	0.25045
LOC101485483	0.573566	16.4037	0.489083	2.75822	1.80364	0.657287	0.572528	10.0673	12.3111	8.05062	9.31163	0.872501	6.96456	3.37577	5.39351
unc5a	1.79732	4.43393	0.0360002	7.44	0.276162	10.6034	0.332194	3.00517	4.29648	0.839472	4.11003	0.475018	2.37475	2.27582	5.85046
LOC101482631	0.187048	0.806766	0.540268	1.14761	4.46073	0.711607	1.79906	0.24613	0.656115	0.0887394	0.290286	1.61869	2.06226	1.70699	2.07505
LOC101471414	0.977636	1.03653	1.67941	3.25984	2.67842	0.314956	0.900468	0.803341	0.201827	0.0847595	0.137296	0.311208	1.78023	0.034012	0.27513
klhl29	2.31325	20.1249	14.2344	9.96424	3.52805	18.8283	0.570633	7.51856	9.40622	15.7058	13.1293	11.3515	2.04391	16.4836	17.9159
znf385c	0.288497	1.50055	0.226181	5.29953	4.59342	5.70477	0.55448	0.285921	0.418108	0.20223	0.103324	0.508356	0.397586	3.05284	3.72809
tac1	0.00384805	0.0788592	0	0.02192	0.564142	0.0683302	0	0.00491332	0.00586515	0.0445339	0.00650474	0	0.0176203	0.0322735	0.0330915
LOC101479430	0.179392	0	0	0.152018	0.106222	0.110575	0	0.0444599	0.0393406	0.118018	0.0611809	0.0759127	0.0292394	0.019218	0.0873268
nxph2	0.00592448	0.00559486	0	0.0115629	0.0341419	0.368609	0.448573	0.00085308	0.00958259	0.00235033	0	0.00719466	0	0	0.0989204
LOC101487269	0.955469	1.56458	0	0.115856	0.502668	1.01855	0.0397369	0.0182017	0.0565635	0.0467636	0.0455986	0	0.018856	0.301419	0.148655
LOC101472037	0.148118	0.0474249	0.276121	0.0632986	0.580734	0.373993	0.123505	0.0488412	0.115105	0.0503233	0.0455315	0.198289	0.204642	0.0574633	0.479724
LOC101479479	0.00209863	0	0	0.0036733	0.00142875	0.0136699	0	0.00217915	0.00119866	0.00153891	0	0	0.00940748	0	0.00304819
LOC101479926	0.0258623	0.179993	0	0.262162	0.114826	0.0152338	0	0.00808389	0.0523462	0.010052	0.0408173	0.00645918	0	0.0283256	0.309202
LOC101466772	0.175001	0.274329	1.01283	0.0360031	0.0571506	0.0423593	0.0621682	0.0372658	0.057868	0.0265387	0.0885079	0.0497768	0.0561796	0	0.0639991
LOC112430653	0.0277256	0.132752	0.0627321	0.446907	0.0932877	0.0637583	0.0505005	0.0180031	0.0160968	0.0201455	0.0159671	0.0203576	0.0231711	0	0.0607668
LOC101480223	0.0284511	0	0	0.000793223	0.00238147	0.00297171	0	0.0488243	0	0	0	0	0.00624538	0	0.033922
bcam	1.30394	0.022623	0	0.36569	0.0242135	0.0753508	0	0.224287	0.0772758	0.991194	0.0447066	0.0478716	0.0809483	0.127887	0.295161
sh3rf1	4.78299	5.16277	5.02495	0.604152	0.235158	0.903019	0.0397369	1.72989	0.280479	0.570563	0.452337	0.437054	0.653132	1.45023	0.550638
trip10	2.19879	0.202628	0.706434	0.0134386	0.0137609	0.0395394	0.17073	0.0124928	0.0310497	0.00984774	0.0298162	0.00341033	0.100977	0	0.0737212
LOC101481372	0	1.66081	0	0.000583222	0	0	0	0.00454591	0.00125757	0	0	0	0	0	0.00445268
cyr61	0.547134	0	1.72398	0.00306239	0.0019186	0	0	0.00922404	0.00876066	0.00561746	0.00237184	0.00441208	0.050977	0.0401365	0.0563039
kcnh4	0.0556128	0.0679668	0	0.151442	1.89016	0.0162099	5.85497	0.085201	0.0583906	0.228687	0.420553	0.0560064	0.0596891	0.128863	0.313215
srgn	0.211726	0	0.0869142	0.00216984	0.00378523	0	0	0.000619666	0	0.0130595	0	0	0	0	0.00401492
kitlg	0.0935349	0.252957	0.178713	0.0707303	0.0114733	0.749778	0.198119	0.641726	0.949999	0.352967	0.262813	0.190317	0.488347	0.082947	0.100109
kit	0.0270094	0.00946348	0	0.0144969	0.12979	0.0132652	0	0.288669	0.389871	0.0808197	0.107251	0.0135327	0.0190286	0	0.0490296
LOC101480814	0	1.15252	0	0.00125382	0.00301914	0	0	0.0013938	0.000703821	0.00173795	0	0	0	0	0.000832429
prkcd	0.167351	0.0530226	0	0.0249692	0.0226055	0.00897675	0	1.2358	0.192669	0.287335	0.635457	3.33575	1.66641	0.0541998	0.0498097
LOC106675449	0	0	0	0.00477992	0.0135769	0	0	0.00457733	0.0172818	0.00941113	0.00624517	0	0	0	0.00819609
hectd2	0.345389	0.12818	0.141291	0.11019	1.38679	0.914843	0	0.0317621	0.0179272	0.00845746	0.0241131	0	0.0322922	0.026259	0.23083
slc5a11	0	0	0	0.010002	0.00484098	0.0742751	0	0.00853933	0.00557015	0.0068198	0.0121635	0	0.0176966	0	0.113723
bcl6b	0.0600625	0	0	0.00187565	0	0.00473967	0	0.000433263	0.000898224	0	0	0	0	0	0
hoxc4	0.00566415	0.00880359	0	0.00913274	0.052813	0.0322854	0	0.0183443	0.00875325	0.0103435	0.0148233	0.00713173	0.0175144	0	0.0246133
LOC101476807	0.515005	0.634786	0	0.0535914	1.64523	0.0375559	0	0.238807	0.0794292	0.0600709	0.0378777	0.0726446	0.0545014	0.266014	0.041072
LOC101486131	0	0	0	0.000999435	0.0030195	0.00235081	0	0.0477232	0.00133737	0	0.0496885	0.00466447	0	0	0.00292127
hgfac	0.00430849	0	0	0.0159464	0.0126253	0	0	0.243473	0.0178337	0.00803671	0.0127286	0.0900059	0	0	0.00869617
LOC112436407	0.129494	0	0	0	0	0	0	0	0	0	0	0	0	0	0
kdr	0.0272515	0.00392638	0	0.00167924	0.0025313	0.00692327	0	0.00244466	0.00212608	0.000667697	0	0	0.0107303	0	0.000546287
LOC101480665	0	0	0	0.000584563	0.0117147	0.0056006	0	0.000505459	0.00084953	0	0	0	0	0	0.0019083
tc2n	0.017754	0	0	0	0	0	0	0	0	0	0	0	0	0	0.00807502
tmem88	0.00655494	0.00840818	0	0	0.00180267	0	0	0.000719446	0	0	0.00721234	0	0	0	0.00110653
fgf17	0.0241952	0	0	0	0.00147847	0	0	0	0	0	0	0	0	0	0.0113859
cxcl14	0.163167	0.0589071	0.0741928	0.0634556	0.0023179	0.00776868	0	0.0428739	0.0947056	0.0037719	0.0059641	0.00460799	0.0175864	0	0.0166155
lgr5	1.73458	0.788137	0.614143	0.0262458	0.00903876	0.0129497	0	0.0539206	0.0134025	0.0129821	0.0141952	0	0	0	0.0290504
furin	1.26002	1.42823	1.66457	1.64757	0.499543	0.525103	2.4461	0.49858	2.71715	0.891372	2.51375	0.0748075	2.35643	2.39978	1.60637
LOC101483263	1.32473	0.798177	0.135106	2.92307	0.570314	0.400055	1.23003	3.06774	2.74138	3.76497	2.89501	5.08032	0.0952097	1.79053	2.69646
LOC101464439	2.71682	0.647417	0	0.0105875	0.00906806	0.441553	0	0.0063185	0.00182964	0.00696294	0.00799254	0	0	0	0.129278
LOC101483703	0.127375	0.119144	0	0.0871151	0.85392	0.268934	0	2.94179	1.51301	0.104497	1.01218	0.26243	0.295549	0.0162956	0.466012
pdlim5	0.00551596	0.00364599	0	0.0055754	0.00440868	0.0217265	0	0.0265539	0.00940297	0.00763879	0.0841323	0.604806	0.0256937	0	0.0675351
LOC101486300	0.0305079	0.0286201	0.141291	1.70124	0.0226075	0.00449481	0	0.229264	0.144207	0.185989	0.377796	0	1.48277	0.218834	0.0902665
LOC101477217	0	0	0	0	0	0.00463223	0	0.000653521	0.000871329	0	0	0	0	0	0
LOC101468053	0	0	0	0	0	0	0	0.00045142	0.000981258	0	0	0	0	0	0.00173566
LOC101465183	0	0	0	0	0	0	0	0.0017891	0	0	0	0	0	0	0
LOC101471066	0.00582718	0	0	0	0	0	0	0.000336348	0	0	0	0	0	0	0
LOC101479653	0.0140666	0	0	0	0	0	0	0	0	0	0	0	0	0	0
LOC101476651	0	0	0	0	0	0	0	0	0.000362414	0	0	0.00755995	0	0	0.00180173
has3	0.0022234	0.0146147	0	0	0	0	0	0	0	0	0	0	0	0	0
plac8	0	0	0	0	0	0	0	0.00114825	0	0.00118023	0	0	0	0	0
LOC101473639	0	0	0	0	0	0	0	0.000431617	0	0.00272293	0	0	0.0102172	0	0
spart	0	0.0324112	0	0	0	0	0	0	0	0.00096937	0.00264812	0	0	0	0
osr2	0.00499685	0	0	0.0019181	0	0	0	0	0	0	0	0	0	0	0.000880034
LOC101481277	0	0	0	0.000551423	0	0	0	0	0.00185005	0	0	0	0	0	0
LOC101484472	0	0	0	0.000830608	0	0	0	0	0.00208336	0	0	0	0	0	0
LOC101484012	0.0160304	0	0	0.00194748	0	0	0	0	0	0	0	0	0	0	0
LOC112436468	0	0	0	0	0	0.00157423	0	0	0.000733173	0	0	0	0	0	0.000957209
six1	0	0.0278881	0.220369	0	0	0	0	0	0	0	0	0	0	0	0
LOC101470003	0	0	0	0	0	0	0	0.000340843	0	0	0	0	0	0	0.00615227
LOC101476044	0.0065665	0	0	0	0	0	0	0	0.000304541	0.0014258	0	0	0	0	0
LOC101464037	0	0	0	0	0	0	0	0	0.0016971	0	0.00160685	0	0	0	0.00101044
LOC101479488	0	0	0	0	0.00668772	0	0	0	0	0	0	0	0	0	0
LOC101482834	0	0	0.32944	0	0	0	0	0	0.00064889	0	0	0	0	0	0
LOC101475152	0.00177033	0	0	0	0	0	0	0	0	0	0	0	0	0	0.0024163
aspdh	0	0	0	0.0010446	0	0	0	0	0	0.00107679	0.00148135	0	0	0	0
prok2	0	0	0	0.0029686	0	0	0	0	0	0	0	0	0	0	0
ccnd3	0	0	0	0	0	0	0	0	0.00141889	0.0054039	0	0	0	0	0
LOC101476985	0	0	0	0.000351291	0	0	0	0	0	0	0	0	0	0	0.00152938
hhatl	0	0	0	0	0	0	0	0.0011265	0	0	0	0	0	0	0
LOC106675624	0.0165639	0	0	0	0.00450439	0	0	0.000180438	0	0	0	0	0	0	0
LOC112435588	0.0150646	0	0	0	0	0	0	0.000224252	0	0	0	0	0	0	0
LOC101484248	0.00274483	0	0	0.000676803	0	0	0	0.000192354	0	0	0	0	0	0	0
LOC101467692	0.0039302	0	0	0	0.00541629	0	0	0	0	0	0	0	0	0	0.000871051
LOC101481117	0	0	0.135634	0	0	0	0	0.000263447	0	0	0	0	0	0	0.000995091
gpr18	0.0162623	0	0	0	0	0	0	0	0	0	0	0	0	0	0
LOC106676366	0	0	0	0	0	0	0	0.00112577	0	0	0	0	0	0	0
rsad2	0	0	0	0	0	0.0025679	0	0	0.00123105	0	0	0	0	0	0.000795511
LOC112430360	0	0	0	0	0	0	0	0.00172349	0.000706769	0.00292349	0	0	0	0	0
LOC101473096	0	0	0	0	0	0	0	0.000951224	0.00112405	0	0	0	0	0	0
LOC112429761	0	0	0	0	0	0	0	0.000361554	0.00112443	0	0	0	0	0	0.00489332
LOC101481555	0	0	0	0.00227363	0	0	0	0.000537664	0	0	0	0	0	0	0
LOC112431594	0.00668573	0	0.0627321	0.00252124	0	0	0	0	0	0	0	0	0	0	0
LOC112432177	0.00427791	0.00738958	0	0	0	0	0	0	0.000708847	0	0	0	0	0	0
LOC112432957	0	0	0	0	0	0	0	0.00229102	0	0	0	0	0	0	0.00104571
LOC112434286	0	0	0	0.00186498	0	0	0	0	0	0	0	0	0	0	0
myo1c	0.224393	0.0670472	1.5508	0.289728	0.323668	0.106626	0.073436	0.888291	0.196315	1.55725	0.507396	0.228367	0.0682918	0.0727895	0.0889514
LOC101475431	0.0342294	0.00829259	0	0.52689	0.152863	0.0429711	0.884756	0.203111	0.250679	0.314453	0.440309	0.423451	0.54068	0.0514171	0.212864
LOC101474087	0.0209944	0.00696757	0	0.0473519	0.134605	0.0447987	0.0696461	0.0381117	0.0428768	0.0300981	0.0817792	0.0313702	0.0186963	0	0.275045
LOC101470587	0.00685764	0.00893937	0	0.0275997	0.0165965	0	0	0.0414727	0.276174	0.0718149	0.101883	0.101345	0.0590231	0	0.43624
fmnl2	2.05801	2.00772	2.36877	0.0849254	0.295966	0.0682742	0	0.0516296	0.0495875	0.0161971	0.225003	0.141784	0.00993222	0	0.0939093
b3galt1	1.07743	4.0046	0.753703	0.729315	3.35245	1.14168	8.72506	1.16184	1.76905	2.13269	2.4244	0.207057	1.10792	1.20591	2.27508
nefl	0	0	0	0.00333078	0.238044	0.0252978	0	0.00414011	0.0318638	0.00916491	0.0025803	0	0.0229768	0	0.00572621
LOC101485414	2.12632	0.346316	0	0.00266921	0.00390778	0.166879	0	0.00401485	0.0063745	0.00751345	0.00780124	0.0157569	0	0	0.273544
syn3	1.03054	1.24379	0.618315	2.80732	3.27025	4.18873	3.01648	5.34184	2.11717	1.66469	2.49094	3.38144	1.81448	2.51289	3.13974
hes4	0.30009	0.0106171	0	0	0	0	0	0.000360719	0	0	0.00848138	0	0	0	0.00972532
LOC101487817	0.0955824	0.0396066	2.12424	0.00971802	0.0116038	0.00828615	0	0.00478278	0.00388767	0.00402385	0.070084	0	0.0157733	0	0.0262025
LOC101472683	3.58795	0.0485003	0.0627321	0.0711175	0.120666	0.344294	0	0.0495891	0.0738832	0.0822553	0.0142992	0.704903	0.142631	0.0415063	0.107772
LOC101467443	0.22841	0	4.54016	0.007724	0.0197867	0	0	0.0143396	0.0221016	0.00611293	0.0113006	0.0694839	0.0508206	0.125491	0.331837
LOC101479595	0.34806	0	0	0.0618066	0.00540584	0	0	0.0519108	0.0430276	0.0588001	0.0448117	0.0180011	0	0	0.0229723
unc5c	0.687257	0.956821	0.0720005	1.46133	0.0880893	0.18647	0.573487	1.38483	0.989473	3.11186	4.07881	1.68342	1.79055	2.01527	3.18419
itga8	0.0244117	0	6.9068	0.00544604	0.0136271	0.0122443	0.418641	0.0592871	0.027048	0.10439	0.0310651	0	0.00879805	0	0.0263384
LOC101474253	2.27223	0.0730291	5.10172	0.00634578	0.0117119	0.0125029	0	0.00653261	0.0101765	0.00877642	0.0138474	0.0210529	0.0099046	0	0.014656
alpl	1.26768	1.08094	0.249352	0.0118511	0.0193791	0.0231515	0	0.011827	0.0211732	0.0086882	0.0129447	0	0	0	0.151023
itga4	0.0209965	0.834875	0	0.00130272	0.00540999	0	0	0.00240995	0.00253315	0.00445869	0	0	0	0	0.00525968
fgfbp3	1.02513	0	0.179211	0.00286271	0.00133973	0.00466791	0	0.00532022	0.00360733	0	0	0.00926585	0	0.021308	0.00547372
ppp1r16b	0.408232	3.38091	0.138144	0.10924	1.06069	0.237288	3.71221	0.0286558	0.02664	0.0224643	0.184182	0.0156777	0.0536394	0.449364	0.670336
LOC101464305	0.768224	0.303504	1.04555	1.08018	1.06888	0.024089	0.408939	1.03837	1.0245	1.12479	1.30273	5.32617	0.434308	0.3866	0.336642
LOC101467052	0.282795	0.211365	1.92001	0.137348	0.00950718	0.468478	0	0.0508539	0.056443	0.0184382	0.00497307	0.557347	0.499365	0.415334	0.25452
LOC101480231	0.474806	0.469554	0.244093	0.09313	0.155112	0.173723	0.0729474	0.225384	0.407282	0.0964269	0.114793	0.0652434	0.110819	1.07402	0.669708
fstl3	0.0376154	0	0.30628	0.00612597	0	0	0	0.00169984	0.000446735	0.00654701	0.00968259	0	0	0	0.00153721
arhgap26	1.97385	1.21423	0.484816	0.500398	0.300422	0.366372	0.725764	1.79445	0.687752	0.670072	0.803422	1.03774	1.91451	1.12639	1.07837
LOC105940441	0.21129	0.0473018	0	0	0	0	0	0.000557627	0	0	0	0	0	0	0
LOC101474660	1.43879	0.0311415	1.00449	0.0109232	0.0109142	0.186682	0	0.157307	0.0376835	0.00753644	0.293639	0.437939	0.0219463	0.0272831	0.0291617
rasgef1b	1.61565	1.41358	7.59064	1.49408	1.12863	5.75522	0	3.58367	1.98895	3.79066	1.43736	0.756711	0.623217	0.164434	1.10059
nhsl2	1.42914	4.65932	3.51157	1.74654	0.90257	6.7696	1.04276	3.15023	2.57134	6.95091	4.78084	4.14304	0.609806	0.697848	3.03025
LOC101472188	0.684009	0.508788	0.252343	5.97201	11.1323	0.627608	7.02752	6.64706	4.12622	1.50363	7.42252	8.09485	2.53939	3.47481	3.17198
LOC101471609	0.0140413	2.36917	0	0.00487739	0.0421284	0.00406445	0	0.00519288	0.00650197	0.00699729	0.00219187	0	0.021983	0	0.018876
LOC112430709	0.0315064	0	0	0	0	0.00623374	0	0	0	0	0	0	0.011814	0	0
LOC101486181	0.190789	3.28688	0	0.0210833	0.00638345	0.0406337	0	0.0906937	0.19108	0.00590849	0.0218645	0.00585012	0.0821269	0	0.029224
LOC101468449	0.0111647	0.0165169	0	0.00773288	0.025155	0.0419936	0	0.0774796	0.0572491	0.00622139	0.00855282	0.0106684	0.0226421	0	0.0116286
LOC101468532	0	0.00769327	0.0868598	0.016493	0.000905177	0.0102621	0	0.0160278	0.00619441	0.00573329	0.00392595	0	0.00892048	0	0.0704952
LOC101481507	2.11817	0	0	0.0150991	0.0289563	0.00399062	0	0.00661328	0.0138083	0.00585253	0.0294796	0.00408573	0.010788	0	0.0150254
jag1	3.85513	0.163845	9.93823	0.041337	0.493362	0.00538002	0	0.0997946	0.0985669	0.31999	0.100051	0.00784392	0.0468721	0	0.0817564
LOC101467297	0.176767	0	0	0	0	0	0	0	0	0	0	0	0	0	0
zic3	1.94846	0.0656717	0.678365	0.132485	1.05248	0.956893	0.0980104	1.07941	0.497323	0.0385798	1.23613	0.05435	0.00993222	1.95714	1.21745
LOC101485626	1.07377	0.0123601	0.368842	0.0458876	0.118996	0.0242542	0.149628	0.023806	0.0200742	0.00527544	0.046276	0.0206232	0.072374	0.0827949	0.049946
LOC101481616	0.727674	0.0175576	0.0792293	0.0919281	1.08327	0.16958	0	0.0800035	0.110351	0.0390079	0.0240634	0.111055	0.0283399	0.199727	0.421992
itga11	0.120259	0.0882721	3.13201	0.0173323	0.962857	0.669727	0	0.0245419	0.0228638	0.0253602	0.0146837	0.0116095	0.0591262	0.0344923	0.0387766
LOC101464544	0.00129448	0	0	0.00341122	0.0011886	0.00842103	0	0.00843194	0.000241006	0	0.0086061	0.110399	0.0122286	0	0.145752
LOC101471534	0.0121044	0	0	0.00582923	0.00263368	0.961739	0	0.00166521	0.00651001	0.00160696	0.00226682	0	0	0	0.150207
vegfa	0.898518	1.86701	0.328844	0.0670673	0.0640168	0.372279	0.101763	0.0465377	0.0547541	0.0468561	0.0312367	0.0289331	0.0191477	0.12405	0.143712
LOC101474542	0.102983	0.202615	0.0360002	2.63896	0.844269	1.99236	1.14844	0.714906	0.907681	1.42079	0.934308	0.717831	1.35752	1.40185	1.04436
ahcyl2	0.852075	1.23265	44.4885	1.09986	0.496623	0.619521	0.196686	0.66412	0.808543	0.271693	0.41998	0.418163	0.443723	0.724327	0.867301
LOC101473199	2.75719	3.97888	0.262069	4.20552	5.40735	1.83061	10.7473	5.40318	3.18722	3.11866	2.92167	2.89362	0.172382	1.47737	5.76477
LOC101464910	0.00121682	0	0	0.0106676	0.256639	0.0219195	0.234289	0.005326	0.0104744	0.00401205	0.00377875	0	0.0396074	0	0.146821
pacs2	3.82253	7.07982	0.60573	0.600543	0.0279234	0.507099	1.87748	0.297631	0.442725	0.415538	0.827505	0.108389	0.40297	1.1236	1.17831
susd5	0	0.0418757	0	0.00454487	0.00140031	0.00186449	0	0.0191458	0.0061612	0.0126117	0.0803117	0.00992079	0.0170478	4.1754	0.00295513
LOC101463953	0.115231	0.152237	1.4219	0.00930761	0.13013	0.342124	0	0.0142007	0.00752995	0.0141975	0	0	0.0285309	0	0.0384394
LOC101487136	0.0338121	0.00819866	0	0.108175	0.00113041	0	0	0.000732424	0.00487502	0.00477399	0.00594568	0	0	0	0.0197442
LOC101470345	0.234759	0.102248	0.136433	0.290405	0.542244	0.0611918	0	1.15352	1.51023	0.191625	1.20288	2.77213	0.0877634	3.31694	0.519361
LOC101485289	0.0944766	0.567393	0.169377	0.195923	1.04886	2.42661	1.43737	0.600942	0.282153	0.124551	0.18118	0.0213262	0.692801	0.216767	1.14583
sparc	1.81949	0.0389222	0.782591	0.0308397	0.0226854	0.042086	0	0.0182998	0.0215072	0.00841297	0.0199118	0.00774809	0.00956184	0	0.0404084
etv6	0.932703	1.49199	0.217631	1.09878	0.528324	0.920832	0.943077	1.0456	0.299002	0.686057	0.538511	2.26891	0.365022	0.0809848	0.24942
LOC101477659	0.0166701	0	0.46601	0	0.00556528	0	0	0.0020485	0.00168165	0.00250483	0	0	0.0148454	0	0.0578205
robo3	0.469654	0.190082	0.141941	0.518827	0.741816	2.71151	1.41309	1.89066	1.82618	2.11077	3.10705	0.868548	1.72789	0.914938	2.78118
LOC101484138	0.0194459	0	0	0.0642621	0.0026161	0.0131609	0	0.0303959	0.00803122	0.0866157	0.0268396	0.186933	0.0113576	0	0.0426408
hhip	0.899279	0.135158	0	0.0208809	0.513871	0.00337975	0	0.0225183	0.0190037	0.0415069	0.0289486	0	0.00764947	0	0.0687213
LOC101471679	0.0607267	0	0	0	0	0	0	0	0	0	0	0	0	0	0.00563558
LOC101477736	0.012696	0	0	0.00119143	0.0057973	0	0	0.00130167	0.000789334	0	0.00227255	0	0	0	0
LOC105941327	1.32172	0.00585219	0	0.0269349	0.00759933	0.0164997	0	0.0169605	0.0186735	0.0122707	0	0.00635372	0.0135753	0.0645054	0.00965142
trim9	0.842414	0.441434	0.596114	1.3492	1.73189	1.10071	1.52668	2.11134	1.42412	1.48383	1.58229	2.2183	2.15534	0.521837	0.924526
LOC101486730	0.143195	0.707607	0	0.340716	0.184412	0.0926329	0.286848	0.830738	2.09558	0.28378	0.714412	0.048464	1.03409	2.05566	1.67758
znf423	2.6778	1.20442	0.980015	0.341307	1.14146	0.431521	0.210607	0.118582	0.194305	0.107037	0.56244	0.193689	0.141213	0.632754	1.86554
frmd6	0.414516	3.048	1.92221	0.048734	1.7267	0.0963618	0.078216	0.0434821	0.0186885	0.0153739	0.0119671	0.39939	0.0262931	0	0.0470586
LOC101480367	0.528578	1.20312	0	0.00383501	0.0511484	0.0116482	0.0679995	0.0380736	0.00033061	0	0.00455474	0	0	0	0.0255163
LOC101475144	0.741383	0.946009	0.242389	0.00776674	0.0224133	0.246137	0.0498688	0.043211	0.0186553	0.0895986	0.0973162	0.0155916	0.00923402	0.696161	0.184237
LOC101469053	0.391376	3.40428	0.600343	2.29044	1.94503	4.2	0.138564	6.22847	1.5674	5.62146	4.00413	4.76358	1.17639	0.746088	3.43323
LOC101469113	0.0652313	0.0895699	0	0.238119	0.478699	0.34173	4.46119	0.21992	0.188368	0.0860791	0.063604	0.65223	1.10324	0.88124	0.803102
LOC101468207	0.581759	0	0	0.00112851	0.00222763	0.0042085	0	0.00195168	0.00252524	0	0	0.00341033	0.0125249	0	0.00755022
LOC101479220	0	0	0.438536	0.00817346	0	0.0122219	0.240713	0.00732314	0.00971497	0.0378149	0.0175494	0	0	0	0.00882638
LOC101472921	0.0274063	0.00814468	0	0.301684	0.0149282	0.0102013	0.125499	0.0108989	0.0118892	0.0117433	0.0133807	0	0	0	0.174802
LOC101464085	0	0	0	0.000478236	0.00268561	0	0	0.00345698	0.000946586	0.00102319	0.00656181	0	0	0	0
LOC112430893	0.0513961	0	0	0	0	0.0126331	0	0.00154542	0.00242354	0	0.00190941	0	0	0	0.00678428
LOC101466778	0	0	0	0	0	0.0736643	0	0.000942514	0	0	0	0	0	0	0.0020878
LOC101480928	0.330403	0.0880779	0.0767766	2.60541	0.163998	0.0751927	0.0397369	0.431309	1.22779	4.13038	2.93858	5.89371	1.13374	0.221306	0.730912
LOC101467797	0.0476726	0	0	0.0083747	0	0.00888094	0	0.0129523	0.00659489	0.00416531	0.0109625	0.0218609	0.0311615	0.026259	0.0146612
apbb1ip	0.502825	0	0	0	0.00114454	0.0100229	0	0	0.000845918	0	0	0	0	0	0.0012731
npffr2	0.0170946	0.0283581	0.207802	0.47342	0.621508	0.411464	0.302366	0.127221	0.214374	0.0356617	0.0340461	0.260287	0.892695	0.195699	0.599984
LOC101476263	0.312164	0.149693	0	1.60591	1.48134	0.0203753	0.550289	1.09273	0.0957678	0.785611	0.66342	4.70431	1.3884	0.751024	0.279645
esrp1	0.0164218	0	0	0.0186604	0.107057	0.0420671	0.444375	0.0341386	0.14572	0.0108968	0.0098515	0.0124644	0.049328	0.0622329	0.067721
LOC101480694	1.89938	2.62104	0	1.98164	1.94764	1.4573	6.48172	0.235466	0.113119	0.54439	1.70538	0.0408635	0.39424	0.377116	2.33312
kdm6b	0.737781	0.306719	0	0.371315	0.244117	0.304144	0.228303	0.390359	0.509194	0.541528	0.417739	0.300124	0.425977	0.514841	0.417297
LOC101478535	0.99383	1.77811	0.105941	0.0562591	0.126835	1.16177	0.0524951	0.0403605	0.0719524	0.0317858	0.10754	0.0398432	0.0251227	0.011236	0.216641
LOC101464861	0.272313	0.0107859	0.388329	0.022217	0.0220168	0.0369298	0	0.0202886	0.031301	0.0110238	0.0497031	0.0281113	0.00882955	0	0.156908
LOC101476151	0.746766	0.541613	2.53442	0.556693	0.933867	1.00838	0.576657	0.830373	0.942958	0.363586	0.380491	0.76168	4.62721	0.227005	1.36018
LOC101482911	0.289245	0.384691	0.647737	5.60542	1.49119	0.626624	0.259217	1.94422	1.51685	0.627643	2.83533	0.513365	1.29267	0.616763	1.83575
LOC112430154	0.00489967	0.00873762	0	0.00172866	0.0115818	0	0	0.0172494	0.0372657	0.0368515	0.0232232	0	0.0178261	0	0.0172925
adamts6	0.0674017	0.0378872	0.0869142	0.0346569	0.113351	0.028345	0	0.135515	0.046295	0.0415389	0.0331498	0.0172025	0.0691946	0	0.0811133
LOC101469332	4.92681	1.59161	14.3015	0.346546	0.252766	0.168191	0.0505005	0.353092	0.677308	0.360244	0.284224	0.120248	1.88707	0.231061	0.218485
LOC101487148	0.00592448	1.12057	0	0.00555508	0.0015438	0.00363489	0	0.00044862	0.00022783	0.00165436	0	0.00818513	0	0	0
LOC101471915	0.108216	4.37257	0.346015	1.39494	0.0408706	0.0628864	0.0763773	0.378192	3.47214	0.748635	0.465344	0.0860621	0.291511	0.303893	0.0658354
tox3	1.42208	0.546245	0.480144	1.43456	0.845946	1.27026	3.85787	0.127517	0.0356228	0.0695409	1.32064	0.0350357	0.0473275	1.96264	1.00956
LOC101477045	0.00712933	0	0	0.00577987	0.00321859	0	0	0.013669	0.0261508	0.00927633	0.0140558	0.00341033	0	0	0.000831446
drp2	0.408427	3.17893	0.573083	2.05795	0.513258	5.35719	4.87743	7.92316	5.22357	7.48335	10.0787	3.41128	9.3818	1.56685	4.06216
pcsk9	0.0222428	0.0123291	0.326836	0.234287	0.655832	0.0471534	0.263434	0.211671	0.161101	0.00769861	0.0828908	0.0307727	0.0108099	0	0.349784
vipr2	0.0700567	0.070191	0.0977402	0.983443	0.826873	0.603083	0	0.0764261	0.183839	0.0464688	0.0597793	0.06817	0.134174	0.0381921	0.51434
LOC101487351	5.37463	8.58945	1.21411	2.01924	6.35119	12.2692	5.1311	14.1305	23.6802	12.9177	15.2771	18.6068	12.1198	7.24441	13.8714
LOC101482299	0.106575	0.0633474	0	0.000765259	0.0024507	0.0250333	0	0.00129125	0.000315116	0.00285409	0	0	0.0187434	0	0
LOC101487336	0.349375	0.9041	0.18568	0.785821	2.0759	1.1835	1.67205	0.214704	0.161745	0.0313623	0.0435002	0.0487852	0.032821	1.22963	0.215092
LOC101486263	0.493939	0.0341498	0.0810793	0.0327706	0.00113719	0.00406633	0	0.15133	0.0155293	0.0141638	0.0390168	0	0	0.0354145	0.00745954
LOC101483368	0.1808	0.0554954	2.22105	0.127451	0.0627413	1.47968	0	1.20546	0.228633	2.25664	0.909565	1.03178	0.223698	0.0606408	0.154797
adgrv1	2.84411	0.079149	0	0.0847346	0.0772072	0.232518	0.0598154	0.0587636	0.15036	0.173675	0.0666432	0.0237903	0.0294606	0.1219	0.201839
LOC101487609	0.410556	0	0	0.00600719	0.00405124	0.0912485	0	0.00317609	0.00439979	0.0104819	0.00307615	0	0	0	0.00958294
LOC112434754	0	0	0	0.00210779	0	0	0	0.000750104	0.00138613	0	0	0	0	0	0
LOC112435112	0	0	0	0	0.00420481	0.00520886	0	0.000524132	0.000548153	0	0.00173813	0	0	0	0.00218812
LOC101465953	0.00653067	0	0.710854	0	0	0.00618392	0	0	0.000348567	0	0	0	0	0	0.00162499
tbx5	0	0	0	0	0.0197722	0	0	0	0	0	0	0	0	0	0.000871051
adm2	0	0	0	0.000342241	0	0	0	0.00156387	0.00106618	0	0	0	0	0	0.00156624
mafa	0	0	0	0	0	0.00576031	0	0.00183945	0	0.00174088	0.000996082	0	0	0	0.00253932
stac3	0	0.00705508	0	0.00157026	0.00273042	0	0	0	0.000508363	0.00148831	0	0	0	0	0
LOC101472884	0.00527927	0	0	0.0009933	0.00435531	0	0	0.07463	0.030346	0.0811726	0	0.0058045	0	0	0.00344164
LOC101470293	0.501634	2.50906	0.451054	4.3851	2.21904	12.3513	3.78964	12.6956	4.87818	10.8539	11.4637	20.5958	9.61259	2.78409	7.86226
LOC101470634	1.38667	0.671256	0.0897215	0.232745	0.847904	0.239544	0.0947548	1.08055	0.568865	0.379221	0.496642	2.10264	0.460218	3.36166	0.114268
necab1	0.220668	0.152726	0	1.39955	2.63106	0.422801	0.199391	0.751102	1.23217	0.366112	0.429952	0.591761	0.634869	0.392651	1.12364
LOC101481232	0.244987	0	0	0.00360429	0	0	0	0	0.00153016	0.00143892	0	0	0	0	0
anos1	2.17385	0.0540791	0.124676	0.0522661	0.0709326	0.00955004	0	0.465782	0.236778	0.169683	0.250319	0.141709	1.60851	0.249145	0.28292
LOC101481280	1.01062	7.12684	2.87748	0.570234	0.743065	0.744264	4.39304	0.858176	0.894384	1.47147	0.509682	0.193723	0.207567	0.305446	1.74653
LOC101485332	0.351119	0.690553	0	0.202488	0.0442712	0.23398	6.84896	0.0736382	0.0763911	0.062011	0.0221664	0.014853	0.0378591	0.124336	0.301465
lzts2	2.24574	1.38967	0	0.279918	0.0297581	0.0393768	0	0.284642	0.115412	0.0341529	0.0170054	0.068272	0	0.065124	0.0574487
LOC101463828	0.0580217	0.0364049	0.209802	0.0531593	0.505104	0.072553	0	0.0420144	0.0382582	0.118169	0.0482472	0.0197298	0.0756542	1.37244	0.191121
LOC101472812	3.79867	0.0737294	0	0.0932645	2.67949	0.108152	0.449594	0.782189	0.271073	0.894366	0.770593	1.09553	0.19317	0.248673	0.657758
LOC101486318	1.00289	0.496952	0.486286	0.320786	0.285402	0.278992	0	0.312693	0.155443	0.287557	0.291757	0.190426	0.152183	0.208785	0.29037
zfp36l2	4.8776	0.2673	1.02027	0.0713998	0.0390679	0.0959854	0	0.199768	0.12071	0.0381367	0.0598266	0.0260696	0.0439292	0	0.0832006
fgf14	2.08536	2.71194	0.245528	3.91079	20.8662	0.382225	22.3659	5.37067	2.40192	4.73477	4.07237	1.60613	6.98245	1.61882	3.48062
LOC101477649	0.245565	2.65233	0.907103	4.08241	0.627054	2.12264	0.630956	1.85731	1.43228	0.904961	2.67777	0.702213	0.382627	1.65609	2.70319
LOC106674885	0.00574667	0	0	0.0073463	0.00763276	0	0	0.000199701	0.0049956	0	0	0	0	0	0
LOC101480379	0.00269841	0	0	0.00332545	0	0	0	0.00102855	0.00755593	0	0.004675	0.0150601	0.0425794	0	0
LOC101479915	0.103476	1.4515	0	0.0129066	0.00475033	0.0347522	0	0.0329035	0.0640886	0.0116679	0.0210655	0	0	0	0.0172261
mgat4c	1.38884	1.20224	0.565683	9.693	4.00163	2.64903	6.77281	11.5929	3.47911	3.77011	14.1239	28.6112	8.13353	1.75105	7.54665
LOC101467951	0.172502	0.00829259	0.211077	0.0117648	0.0118776	0.00512683	0	0.542201	0.121324	0.00241578	0.334828	0.0511949	0.0195286	0	0.0241922
LOC101480385	0.0226371	0.293336	1.79155	0.0639943	0.111617	0.118265	0.192012	0.0736266	0.0344086	0.0249145	0.0215215	0.0287171	0.0140881	0.0389102	0.193562
fermt3	0.341949	0	0	0.0189721	0	0	0	0.00129468	0.00114689	0	0	0	0	0	0
LOC101463611	0.00940467	0	0	0	0	0	0	0.0016591	0	0	0.0116737	0	0	0	0.02268
mamdc2	0.0516896	0.0540247	12.2086	0.0467673	0.0378345	0.0567931	0	0.135367	0.125878	0.239929	0.30275	0.0688294	0.355192	0	0.0733709
LOC101475576	2.45925	1.79801	2.59844	0.0169228	0.049584	0.070894	0	0.926137	0.661726	0.133591	0.3181	0.0389196	0.121758	0	0.0287822
LOC101465412	0.0528633	1.24506	0	0.00657422	0.00504728	0.00286419	0	0.00324292	0.0115016	0.00671477	0.00350417	0.0190727	0.0204148	0	0.00999168
sema3a	0.132864	0	0.107666	0.00188414	0.00359606	0.0600102	0	0.0134962	0.0124378	0.00811724	0.0444703	0	0	0.0377998	0.0532369
sh3d21	0.996301	0.11248	0	0.00184986	0.270107	0.00578495	0	0.00859642	0.00410123	0	0.00215732	0	0	0	0.0244603
LOC101483888	0.00849595	0.00329489	0	0.00242653	0.959715	0	0	0.0291894	0.0141042	0.00223762	0	0.0100792	0	0.0223583	0.0280222
LOC101472999	0.176963	0.00822143	0.105941	0.0848004	0.00514289	0.0164866	0	0.0265928	0.0199168	0.00181497	0.0154348	0.00359431	0.0182421	0	0.0627164
grin3b	0.0396749	0.0196657	1.64883	0.0359637	0.0459123	0.478645	0.0885606	0.026945	0.0504039	0.024171	0.0313745	0.0136109	0.0658474	0.0266822	0.193697
LOC101479520	0.0378568	0	0	0.0201824	0.00281883	0	0	0.0237549	0.0328472	0.0196785	0.0334533	0.0194804	0	0	0
drd3	0.0435662	0	0.0627321	0.130943	0.365652	1.53607	1.01982	0.0697625	0.0179147	0.00940834	0.0175109	0	0.0116508	0.0951247	0.348461
mgat4b	1.05869	0.752897	17.2654	1.19681	2.0937	1.79005	0.17132	5.05037	2.55293	1.98226	4.00323	4.78113	5.42629	1.52472	2.55695
LOC101479496	3.70884	1.13421	0	0.150803	0.0518495	0.0476462	0.34014	0.332997	0.04094	0.0239434	0.0151179	0.0497444	0.0155287	0.0474065	0.12913
LOC101484529	8.10242	5.76613	2.15912	1.66725	0.593688	2.49588	0.600911	2.74705	0.863117	3.73157	5.38735	4.79614	0.0974356	0.816834	2.80984
LOC101474113	0.0674162	0.0210605	0.0767766	0.0822651	1.64062	0.378133	0	1.12878	0.0827393	0.44202	1.49408	0.39919	0.0100822	0	0.174546
LOC112431371	0.119297	1.25186	0.136433	0.897913	0.835474	1.25575	0.271297	2.17119	0.577751	2.25263	1.33952	1.42808	0.342405	0.193431	1.14267
bricd5	0	0	0	0	0	0.00360728	0	0.000679878	0.0037405	0.00301048	0	0	0.019846	0	0.00141513
LOC101475734	0.00558781	0	0	0.00327609	0.00101368	0	0	0	0.00113578	0.00302992	0.00201382	0.00376584	0	0	0
LOC106676142	0.00588081	0	0	0	0	0	0	0.00107816	0.000293371	0	0.00170012	0	0	0	0.00477813
prdm6	0.00561245	0	0.90422	0.00106586	0.00331503	0	0	0	0	0	0	0	0	0	0
LOC106676942	0	0	0	0.00208802	0.00573716	0	0	0.0104544	0.0182761	0.00595891	0.00684807	0	0	0	0.016629
dlk1	0.193094	0.13442	0	0.135861	0.595639	1.07016	0.438866	0.542716	1.35368	0.160579	1.55056	0.99075	0.682674	1.20604	0.776169
smim5	0.58207	0.148963	1.23388	0.00540782	0.0197753	0.0112128	0	0.0317204	0.0117139	0.040127	0.00668836	0	0	0	0.00731563
plcl1	1.59374	23.6699	0.668201	2.5597	4.31218	0.951634	9.6249	8.02896	2.51866	7.50004	6.35984	6.89653	0.427142	0.587431	2.26021
LOC101473933	1.61947	4.17688	1.59554	0.0979892	0.138322	0.109245	0.287749	0.244316	0.167347	0.455615	0.183117	0.536695	0.0694358	0.348217	0.157402
mboat7	0.133661	0.218487	0.0950643	0.121207	0.088625	0.154806	0.126422	0.235104	0.238353	0.745911	0.181896	0.0762532	0.46874	0.154435	0.15068
LOC101483328	0.47565	0.489381	13.6147	1.79262	0.212871	0.139381	0	0.189994	0.125553	0.0279546	0.401853	0.11829	0.139244	0.0845225	0.16105
barhl2	0	0	0	0	0	0	0	0.00137899	0.000790152	0	0	0	0	0.048326	0.126252
LOC101476404	0.335991	0.629601	0	0.00451435	0.00575378	0.0285415	0	0.00546602	0.0550316	0.00457971	0.00276437	0	0.124818	0	0.11217
LOC101481542	5.66663	7.33641	0.379664	36.0023	0.976028	2.05693	28.9298	34.5938	18.2287	16.1411	11.3868	25.1415	5.24383	47.4508	8.99649
LOC101470704	0.204278	0.0631178	0	0.0125923	0.78561	0.0133027	0	0.0157931	0.00499292	0.0166124	0.0108011	0.0205072	0.0135926	0.0341719	0.0252529
iqgap1	0.512573	2.09444	3.55987	0.0121296	0.00839976	0.0140192	0	0.019388	0.0295101	0.0251447	0.0222469	0	0.0413994	0.0292773	0.0243821
mmel1	0.0248394	0.0497723	0.768101	0.0580403	1.29295	0.52303	0.0980104	0.0375886	0.0132841	0.0153317	0.0228414	0.0265542	0.00780216	0.0207342	0.143453
LOC101478137	0.0209663	0	3.97367	0.0133502	0.0215371	0.0345221	0	0.190272	0.0497655	0.0182059	0.0162339	0.187352	0.912882	0.0503997	0.0571083
cacna2d2	3.96846	3.76339	4.28564	32.8115	4.45605	6.3438	15.7173	3.87747	5.4789	9.63955	9.41246	2.0485	4.78564	26.1491	14.3378
nr2e1	1.75601	0	0	0.0773273	0.00422574	0.00604773	0	0.00865389	0.00440303	0.00565541	0.00355887	0.00733174	0	0	0.249331
LOC101473166	0.293602	0.093028	0.169377	1.47393	0.0565471	0.0272936	0.0968204	0.0599588	0.179373	0.134824	0.0929752	0.0594415	0.110502	0.938083	0.0971375
LOC101478125	0.146459	0	0	0	0	0	0	0.000589517	0.000718503	0	0	0	0	0	0.000630849
LOC101487154	0.272274	0.174421	0	0.160872	0.142289	0.112461	0.100136	0.132906	0.139363	0.0882159	0.0640223	0.0397545	0.294279	0.0489831	0.0989794
LOC101466238	0.0384422	0.468681	3.03067	0.0319968	0.806157	0.515509	0.581654	0.198894	0.0979428	0.153261	0.0801211	0.118422	0.0178527	0.652606	0.246581
LOC106676082	0.0016633	0.0364318	0	0.00568132	0.0044478	0.00242076	0	0.00114899	0.00176744	0	0	0	0.00677044	0	0.000769008
LOC101469587	0	0	0	0	0	0	0	0.00102234	0	0.00106479	0	0	0	0	0
LOC101477895	0.0191728	0	0	0	0	0	0	0	0	0	0	0.00927087	0	0	0
LOC101463651	0.00752789	0	0	0	0	0	0	0	0	0	0	0	0	0	0.00394045
LOC101473395	0	0	0	0.000526781	0	0	0	0	0.000682476	0	0.00672781	0	0	0	0
LOC101487196	0.498699	0.359859	0	0.00843329	0.235929	0.0305019	0.0368182	0.37361	0.0454985	0.0131123	0.0266607	0.0682128	0	0.0631251	0.0413913
LOC101481403	0.0144901	0	0	0.0400208	0.00850133	0.0086094	0	0.00116862	0.0204772	0.0759469	0.00739674	0	0	0	0.0283887
ryr3	0.168205	0.259096	0.0627321	5.97654	1.59134	1.24068	0.0696461	2.49299	1.34341	6.13286	4.23553	0.368831	2.91349	0.185637	2.7166
LOC101469500	0.578141	0	0	0.00372854	0.457373	0.014383	0	0.00758174	0.0287259	0.0150663	0.0147806	0.0293748	0	0	0.0244069
LOC101479825	0.0045938	0	0	0.0189596	0.00660025	0.00527799	0	0.014193	0.0124086	0.0129438	0.0203953	0.00511448	0	0	0.023717
LOC101464787	0.40265	0	0	0.010108	0	0	0	0.000336348	0.000738627	0.00405976	0	0	0	0	0.00851292
LOC101477071	0.23997	1.50419	0.735856	0	0	0	0	0	0.000503509	0.00242822	0	0	0	0.0161683	0.000402071
LOC101482827	0.189669	0.56825	2.01023	0.294664	0.879557	0.111122	0	0.0451008	0.0907619	2.35224	0.209388	0.0110645	0.0314421	0.147656	0.623584
LOC101467956	0	0	0	0.000425938	0	0	0	0.0066724	0	0.00598959	0.047429	0	0	0	0.00204602
LOC101479744	0.141382	0	0	0.000545843	0	0	0	0.000361973	0.00394757	0	0.000950812	0	0	0	0.00496351
LOC101476948	0.0995286	0.0334757	0	0.00199253	0	0	0	0	0.000504111	0	0	0	0	0	0
nbeal2	0.181017	2.7881	0.0627321	0.077283	0.783845	0.0125069	0	0.0438537	0.0474203	0.0153094	0.108227	0.14974	0.015409	0.111359	0.162167
LOC112436650	0.0347917	0.0121221	0	0.0911665	0.0237393	0.025585	0	0.14217	0.214285	0.441544	0.364829	0.0252309	0.195208	0	0.0631163
LOC101486385	0.00124531	0.0588129	0	0.068612	0.0171174	0.00926718	0	0.00726367	0.0204822	0.0103751	0.021168	0.00474067	0	0	0.164182
stk26	1.15832	0.445992	0.870748	0.086457	1.9008	0.134187	0.0467836	0.107072	0.0676396	0.101475	0.187806	0.160366	0.0408922	0.0555328	0.0948101
LOC101468685	0.0697378	0.04232	0	0.145177	0.263649	0.235599	0.214252	0.0949132	0.12036	0.0050002	0.271235	0	0.0440388	0.0407516	0.789118
kif19	0.194819	0.0241481	0.0360002	0.895045	0.174175	0.205552	0.0841956	0.512326	0.178115	0.424027	0.306567	0.153053	0.134654	0.846055	0.689521
LOC101477090	0	0.00698099	0	0.000675007	0	0.00476021	0	0.000380839	0.0015765	0.00216079	0	0.0149418	0	0	0.0126585
LOC101466689	0.0406254	0	0	0	0	0	0	0.00029147	0.000809479	0.00836799	0	0	0	0	0.00351607
LOC101468172	0.0211887	0	0	0	0.00115424	0.00474479	0	0	0	0	0	0	0	0	0.00951882
ada	1.76768	0.123541	0	0.017888	0.172701	0.0165793	0.544079	0.00678422	0.0211897	0.00811453	0.00981154	0.0070699	0.0203122	0	0.0333776
LOC101479331	0	0	0	0.00324979	0	0	0	0.000812925	0.0337367	0.0039176	0.00219263	0	0	0	0.00401272
LOC101468256	0.406967	0.82086	5.0586	0.00588712	0.00314846	0.0153901	0	0.139542	0.128604	0	0.00689437	0.00955541	0.00722364	0.0120104	0.0220229
pip5kl1	0.390716	2.57013	0	0.186595	0.0439302	0.196579	0.178254	0.0978995	0.208258	0.126375	0.143739	0.0940858	0.113961	0.185462	0.290133
LOC101477587	0.114166	0.156519	0	0	0	0	0	0.000502223	0	0	0	0	0	0	0.00134871
itga10	0.0145223	0.152996	0	0.16263	0.265394	0.0118428	0	0.0151351	0.0228112	0.0152547	0.105295	0.00806561	0.018211	0.0196397	0.077399
LOC101466052	1.04454	3.69585	2.31415	0.0882159	0.323184	0.0790036	0.047403	0.125011	0.153708	0.121949	0.0965935	0.0677827	0.350431	0.0955238	0.180701
midn	0.943607	1.34344	1.34942	0.168501	1.32185	2.71925	1.84928	2.14466	1.21957	1.38003	1.78146	3.47052	3.4694	2.37242	1.18635
LOC101468843	4.26591	7.82578	1.49402	5.54109	0.432461	0.69781	2.31315	9.94997	7.31884	3.23796	5.75527	3.42959	7.37783	2.88832	12.1556
gal3st3	0.685229	0.927927	0.0360002	2.9183	2.49866	0.838174	6.65865	3.38836	2.18835	2.75735	1.97448	4.12389	1.89609	1.52578	2.91726
LOC112435449	0.508331	3.39104	0.772393	0.224572	0.265454	0.290969	1.13138	0.297602	0.375785	0.545528	0.220685	0.0537588	0.139353	0.168757	0.786933
LOC101476185	0	0	0	0.0045726	0	0	0	0.00276508	0.00295968	0.00516436	0.00301159	0	0.0322526	0	0.00107158
LOC112434212	0.718945	0.0235043	2.97874	0.000444776	0.00389802	0.0122108	0	0.00164744	0.00723464	0.00208399	0.00160685	0	0	0	0.00475486
lipg	1.99979	0.445913	0	0.00664566	0.0104362	0.0888135	0	0.0152969	0.0372783	0.00239191	0.019065	0.0235875	0.131666	0	0.0682722
LOC101484681	0.0229587	0.00698099	0	0.0131356	0.0166461	0.0235235	0	0.686969	0.508025	0.029872	0.183015	0.0079348	0.0185993	0.0493976	0.0105023
LOC101467429	0.176847	0.0815721	5.03954	1.73848	0.986768	0.12062	6.44269	0.307761	0.124298	0.545033	0.591686	1.08647	0.0363627	0.226074	0.452262
LOC101475209	0	0	0	0.0365173	0.125323	0	0.704512	0.0229066	0.0215607	0.11864	0.32924	0.0491566	0.0940063	0.0799417	0.10067
LOC101476868	0.0691442	0.163128	0.100717	0.245286	0.050141	0.312742	0.103321	0.286658	0.35786	0.494251	0.310931	0.0788473	0.0564347	0.021308	0.148766
LOC101478435	0.117378	0.0263325	0	0.00106523	0.131622	0.00222916	0	0.000527006	0	0	0	0	0	0	0.000757629
zfpm1	0.970908	0.498996	0.21972	0.563599	0.435062	0.222023	0.0702598	0.231495	0.279426	0.126497	0.184077	0.223174	0.683101	0.100721	0.438361
edn1	0.020458	0	0	0.0156355	0	0	0	0.0572031	0.00257377	0.0053013	0.0098646	0.0233957	0.0296817	0.0334809	0.00911667
pou3f3	2.45921	0.0567811	0	0.0100349	0.255544	0.0890613	0	0.182993	0.290042	0.00723734	0.00237184	0	0.0108099	0	0.0475865
LOC101475168	0.0191995	0	0	0.00180532	0.00658613	0	0	0.00250144	0.00129835	0.00383514	0	0	0	0	0.494781
LOC112435247	0.477093	1.94914	0	0.00274261	0.00135029	0.00412164	0	0.00266411	0.00275785	0	0	0.00701487	0	0	0.0037828
fibcd1	0.315969	6.8253	0.441725	5.46072	0.657725	1.96915	11.3096	2.60944	3.30764	0.644294	6.38315	0.90468	0.269889	5.19527	4.71378
wdfy4	0.71916	0.013956	0	0.00368942	0.00437553	0	0	0.00429127	0.0102993	0.0164452	0.00663915	0.00836506	0.0102663	0	0.0131472
LOC101467613	0.207734	0	0.248042	0	0	0.00918218	0	0	0	0	0.00200039	0	0	0	0.00853021
ano4	0.0834706	0.290511	0.141291	1.16749	0.515711	0.92349	0	0.166314	0.3611	0.099113	0.113678	0.0879918	0.215237	1.23319	1.10406
fbln1	0.215039	0.0356979	0	0.242629	0.0102778	0.00197158	0	0.00663507	0.0110594	0.00446461	0.00167569	0.00646894	0.0262497	0	0.0297784
slc6a5	0	0.010631	0	0.00424962	0	0.00710554	0	0.00534756	0.00717346	0.00254436	0	0.00451563	0	0	0.026018
mctp1	0.315038	0.139127	3.60772	1.56471	3.26703	1.04165	3.66401	2.37508	1.17984	1.22704	1.2123	0.317999	3.84899	0.453748	0.959063
LOC101473609	3.80809	0.061294	0.523043	0.0308352	0.0202908	0.0202486	1.19302	0.0127835	0.0241854	0.00932214	0.0242396	0.0131075	0.0889701	0	0.0557342
LOC101482901	0.0109295	0	0.273864	0.000599526	0	0	0	0	0	0	0	0	0	0	0.0147317
ptpre	0.658366	5.7281	0	0.359357	1.32641	1.0533	0	0.294252	0.11993	0.0878669	0.376055	1.53931	0.395257	1.09421	0.950065
LOC101480811	0.178746	0	0	0.0594642	0.011368	0.0342926	0	0.645904	0.663478	0.672676	0.208084	0.18462	0.169735	0.062412	0.381473
LOC101464276	32.5389	25.802	2.1511	19.0697	51.7182	67.0648	87.6637	11.0768	15.666	10.9138	10.0036	8.64792	62.5805	35.724	46.038
LOC101484392	0.0130113	0.0352966	0.0627321	0.810867	0.731089	0.465147	0	0.052974	0.277706	0.272874	0.0761149	0.366371	0.0565227	0.0542953	0.35099
kcnk2	0.0426597	0.0498844	0	0.0306814	0.48495	0.0307964	4.29518	0.945769	0.284221	0.0249099	0.139916	0.0285565	0.280731	2.64906	0.678694
LOC101469344	0.127911	0.0458953	0	0.00110148	0	0	0	0.00385307	0.000624173	0.00133851	0	0	0	0	0.0131
garem2	0.890445	0.772214	0	0.0144495	1.54448	0.0112168	0	0.0293439	0.032157	0.0433467	0.0365793	0.00629764	0.0825097	0.0385639	0.070568
hunk	0.24557	3.13732	0	0.0742617	0.00815942	0.0583097	0	0.088805	0.287387	0.0765604	0.0125576	0	0.00678478	0.0743979	0.274249
LOC101482218	0.411377	0	0	0	0	0.0219111	0	0.00155785	0.000348567	0.00358485	0	0	0.20893	0	0.0244715
LOC101481072	1.38421	0.287705	2.05972	0.0111228	0.14575	0.0222478	0.0552389	0.0366005	0.0197013	0.00366078	0.00983526	0.00753169	0	0	0.188359
LOC112432874	0.0693685	0.507006	0	1.63413	1.67966	7.7297	0.125313	0.0892306	2.06951	0.0784904	0.12159	0.107135	1.88324	0.0638674	0.618047
LOC101475313	0.0148688	0.00960297	0	0.0185415	0.0028506	0.00125731	0	0.0166459	0.0302915	0.051178	0.00230593	0.00713173	0.0323938	0	0.00696473
lg3h20orf27	0.651077	0.578622	7.6651	0.76674	0.683676	0.225532	3.14247	1.41005	0.49691	0.457795	0.455513	0.174979	0.930018	0.536777	0.401616
wls	1.05503	0.258418	0.957906	0.0174316	0.13864	1.56089	0.0467836	0.032168	0.0636033	0.0262564	0.0271791	0.0569661	0	0.210257	0.0400235
LOC101472157	0.221168	0.420059	0	1.71945	0.439131	1.81798	1.77799	0.163418	0.204366	0.182877	0.229438	0.245063	0.154646	0.74031	2.1515
LOC101466881	1.30749	0.0234243	4.35764	0.0149544	0.016157	0.027696	0	0.0165429	0.0224429	0.0204885	0.0179514	0.0242354	0	0.0339268	0.0156565
LOC101469072	0.2533	0.0637375	0	0.0255964	0.0903421	0.0137433	0	0.0634989	0.0289014	0.143311	0.0594014	0	0.0176591	0.0330716	0.295279
LOC101480086	1.71546	0.0105757	0.0627321	0.0488685	1.56327	0.0269849	0	0.0180461	0.0306081	0.0482333	0.0418656	0	0.0509681	0	0.0672425
LOC101482880	0.22348	1.28381	0.439466	0.465334	0.279032	0.0393988	1.26877	0.0301089	0.427714	0.253513	0.428345	0.0153145	0.6621	0.0858404	0.111203
LOC101465280	0.317585	0.174983	0.0360002	0.360564	0.133602	1.00723	0	1.03733	2.33627	2.13556	2.75042	0.474031	2.85521	0.0413915	1.08929
LOC101467182	0.320641	0.0136422	0	0.0353412	0.0235212	0.0309712	0	0.039025	0.0390524	0.0402108	0.0334493	0.0169408	1.51423	0	0.106995
hsd17b12	0.105902	0.0503478	0	0.495044	0.322146	0.195046	0.0830675	0.383385	0.310946	0.290863	0.309616	1.03321	0.958676	0.824797	0.3465
rhpn2	1.38307	0.224881	0	0.00698803	0.00771363	0	0	0.0403117	0.0174655	0.00574431	0.0343095	0	0.0767061	0	0.132457
spock1	2.0234	2.48508	0.340726	2.67483	0.523757	3.92255	0	2.00603	2.63105	1.11464	1.9541	1.71573	0.162154	4.5288	3.02747
hspb8	0.228394	0.00839229	0	0.0996134	0.0310982	1.6414	0	0.0249828	0.0230778	0.0155722	0.0404262	0.0300001	0.0205536	0	0.237974
LOC101475039	0.715963	3.98512	0.9634	7.55771	13.0198	15.2938	17.2835	4.96665	8.02074	4.50278	3.32637	5.41571	13.9958	4.47502	10.6449
reln	0.333762	0.271768	0.0869142	0.290771	0.168504	0.143289	0.366409	4.57632	6.85041	1.15397	0.940568	1.49029	1.49486	1.80118	0.544476
prkca	2.16099	2.92589	3.727	0.267415	5.691	10.0229	0.295018	4.5512	1.78634	4.96438	3.07099	2.54131	0.981648	1.95899	1.74186
ddr1	3.28376	0.314483	1.41613	0.187711	0.276824	0.124179	0.138653	0.0842005	0.512015	0.0804337	0.025486	0.00991424	0.0184209	0.128151	0.41162
LOC101471053	0	0	0	0.00137527	0	0.00588373	0	0.00450162	0.00381108	0	0.0511973	0	0	0	0.0174892
APK84-gp12	0.178173	0.349794	0.405708	0.365026	0.251519	0.259293	0.121635	0.342185	0.361757	0.579164	0.528708	0.265611	0.598167	0.322114	0.373705
slc24a2	0.390169	0.289379	0.402155	6.39582	0.182713	1.37879	0.210264	8.46845	1.56765	1.141	7.57421	2.09855	4.37604	2.11383	4.00153
zic5	0.319335	0.0032989	1.08488	0.00258329	0	0.00148837	0	0.0289407	0.00579917	0	0.00568791	0	0	0	0.133134
frem2	0.364965	0.10405	0.37386	1.11727	2.5952	0.16482	0.295922	0.673803	1.84493	0.731185	0.915019	0.0607755	0.0884859	4.88221	1.90308
LOC101485068	0.332299	0.00891442	0	0.0101584	0.039485	0.427115	0.0397369	0.459686	0.100381	0.0754214	0.216669	0.00341033	0.0189726	0	0.0368502
LOC101468393	1.15019	1.46829	2.36703	1.23285	1.45442	0.738305	0.138581	0.35154	0.339456	0.254391	0.48101	0.205309	0.206135	0.379348	1.00631
tmem65	1.65758	1.30366	0.516384	0.675361	1.27714	1.07254	0.397061	1.8345	1.17728	1.03566	1.28621	3.22567	0.740871	0.73531	1.10213
adcy7	1.10795	1.11059	2.03426	2.28543	0.0970095	0.371744	0	0.229563	0.541539	0.0355402	0.274609	0.0134805	0.0800482	0	0.570735
LOC101477058	1.99818	1.15201	0.485088	1.68829	0.895159	0.431497	1.28468	4.85906	3.11471	9.4218	11.9412	4.3402	2.18191	8.87041	3.80702
lbh	0.135771	0.304185	0	0.138126	0.0804768	0.590726	0	0.0295229	0.0157353	0.0890487	0.0329815	0.170277	0.0951303	0.0953475	0.178501
znf469	1.76526	1.83284	11.9433	0.336683	1.64074	1.38313	0.190804	0.641532	0.45385	0.660677	0.524172	0.3151	0.175058	0.377854	0.656359
nwd2	0.35216	0.281206	0	2.00404	0.608931	8.84359	0.443992	0.588842	0.757789	0.449436	0.932762	3.39694	0.288462	3.69397	1.0358
myo3a	0.0579656	0.0516231	0.0881834	0.207048	0.271015	1.7852	0	0.0485884	0.0408096	0.056399	0.0529505	0.0681112	0.0396412	0.0392681	0.165616
LOC101482048	0.0557066	0	0.0977402	0.143437	0.50378	0.0161698	0.434235	0.0922922	0.103304	0.0577918	0.0893755	0.102747	0.0948209	0	0.112812
LOC101464297	0.137425	0.227129	0.0360002	3.51627	1.19882	1.47018	7.78685	0.425858	1.03558	5.00432	1.98719	0.0873749	2.37503	0.197032	1.85118
lama5	1.25368	0.475421	1.74351	0.264503	0.0701248	0.0962689	0	1.56847	0.627066	0.600853	0.889019	5.74617	0.912634	0.246289	0.370851
LOC101478536	0.0715976	0	0.601612	0.000953527	0.0159211	0	0	0	0.00209131	0	0	0	0	0	0.00344127
LOC101471758	0	0	0	0.00164917	0.00540709	0	0	0.001132	0.00224517	0.00186617	0.00143314	0	0	0	0.0168293
dsp	0.644604	0.0359963	0.0430797	0.000730403	0	0	0	0.00206373	0.00122346	0.0007861	0.00165979	0	0	0	0.00661634
timp3	0.312201	0.0067946	0.205263	0.759512	0.084345	0.081816	0	0.322972	0.0875357	0.177819	0.11403	0.304497	0.0559535	0.0893431	0.0765734
LOC101469585	0.794263	0.434958	16.3373	0.210501	0.0453337	0.548897	0	0.403508	2.49212	0.379939	0.508885	0.302557	0.79128	0.0490173	0.207823
LOC101476376	1.32548	0.716365	1.81783	0.334463	0.116091	0.156255	0.465468	0.379872	0.992907	0.645494	0.226266	0.202468	0.346961	0.513437	0.24259
galnt18	0.679793	0.155224	0.134733	0.0937223	0.768476	4.9652	0.865549	3.76216	1.43866	2.66894	1.92791	0.356488	0.151506	0.770192	1.69888
sh3tc1	0.0498108	0.0282638	0	0.348693	0.00300208	0.00646522	0	0.00427219	0	0.000726141	0	0.0084476	0	0	0.012585
slc3a2	1.45247	0.395552	5.97661	0.0292429	0.043978	0.0428867	0	0.0150542	0.0260367	0.0151805	0.0141508	0	0.0538862	0.0191181	0.0218301
fezf2	1.47538	0.0108927	0	0.0175056	0.0193332	0.00713025	0.0980104	0.202807	0.017961	0.00611472	0.0165888	0	0	0.0443274	0.109863
LOC101478587	1.71968	1.45822	0.287093	2.58062	0.100592	0.169096	3.15471	0.347581	0.89771	1.42994	0.198616	0.262797	0.3941	1.09564	2.29943
metrn	0.873892	0.266473	0	0.00142066	0.00950496	0	0	0.00073329	0.000975983	0.00510382	0.00564023	0.00725871	0.00631428	0	0.00887814
fam131a	0.727371	1.20329	0.250408	13.0761	3.23035	5.76098	6.71319	14.2597	6.99585	3.90205	6.95167	8.90662	4.03312	1.5487	2.99493
LOC101469677	0.336003	4.30096	0	2.23901	0.182583	1.13487	0.622565	1.597	3.52239	4.67292	2.81393	1.36571	5.84886	0.382081	2.79572
LOC101480902	0.012871	0.0095635	0	0.00228624	0.00380284	0.00166364	0	0.023218	0.137404	0.0284605	0.0507305	0	0.0266601	0	0.0601261
pacrg	0.898143	0.181619	0	0.394452	0.235844	0.132986	0.698263	0.487016	0.290101	0.303264	0.826864	0.1349	0.227322	0.430863	0.312326
relt	0.0598504	0.214304	0.21287	0.012232	0.0385114	0.00761706	0	0.0350612	0.0106504	0.0052456	0.00876397	0.00590051	0.0120857	0.0204399	0.0284256
dlgap4	0.419405	1.255	0.287402	2.92235	0.889225	4.29714	0.528368	4.127	2.74338	2.97523	2.77498	0.702374	2.42019	4.04956	2.55705
tmtc2	2.10299	1.70414	1.97985	1.20945	1.21485	2.3571	0.935573	0.803755	0.715523	0.956312	1.35653	1.31213	0.320278	0.501904	1.68568
disc1	0.663852	3.26211	0.825501	0.0145363	0.583774	0.017534	0.29383	0.0435239	0.0426244	0.00398845	0.0229633	0.0170335	0.0495168	0.28548	0.0934499
LOC101473869	0.162059	0	6.05262	0.0312012	0.0017857	0.0134267	0	0.00195862	0.0193447	0.0201675	0.00735584	0	0	0	0.0232932
slc18a2	0.00717926	0.0442025	0	1.8363	0.252412	0.0330913	0.347325	0.0620976	0.0341653	0.0196464	0.0362827	0.00733174	0.0207833	0.0249342	0.384094
LOC101478167	0.112509	0.404977	1.69464	0.00150355	0	0.00212872	0	0.00681259	0.0113831	0.00681818	0	0.0272299	0.0286239	0	0
LOC101481198	0.0574597	0.00847821	2.83176	0.0188556	0.0827847	0.00587299	0.10418	0.282472	1.28664	0.115672	0.375446	0.0517302	0.340906	0	0.0379541
LOC101487695	0.424665	0	0	0.000902688	0.00314427	0	0	0.000922775	0.00106889	0.00284829	0	0	0	0	0
rapgef6	2.23332	0.639156	1.60297	0.684519	2.54914	0.511725	2.44899	0.246767	0.18294	0.143157	0.126356	0.207584	1.2346	0.906751	0.790157
myrip	0.551756	4.23413	2.0067	1.70545	2.05991	7.1039	1.04768	0.530627	2.37532	0.601391	0.436714	0.881118	4.09802	1.24594	3.30467
plxna2	0.965949	0.481092	0.352687	13.5251	4.64431	3.02368	2.52954	1.56744	3.11865	6.14981	2.14207	6.24042	6.71106	2.1124	3.75775
LOC101468744	0	0	0	0.000950023	0.00858829	0.00927914	0	0.000252993	0.00147855	0.00337032	0	0	0	0	0.00295035
LOC101486062	0.00537259	0.0214298	0	0	0	0	0.0473774	0.000542567	0.00079574	0	0	0.00882644	0	0	0.00650414
LOC101469671	0.0127676	0	0	0.000825101	0	0.00345211	0	0	0	0	0	0.00376584	0	0	0.0055249
hpse	0.0297828	0.0176466	0	0	0	0	0	0.000791678	0.000601913	0	0	0	0.00912362	0	0.000693111
LOC101475748	0.0138724	0	0.42346	0	0	0	0	0	0.00314528	0	0	0	0	0	0.000866495
apoc2	0.0165358	0	1.16224	0	0	0	0	0	0	0	0	0	0	0	0
LOC101468408	0	0	0	0	0	0	0	0.00227181	0	0	0	0	0	0	0.0105413
LOC101465039	0.0383774	0	0	0.0383039	0.0296932	0	0.117193	0.00555995	0.0151244	0.0109587	0.00938667	0	0.00879322	0	0.015026
LOC101478665	0.00414816	0.00396462	0	0.0571654	0.0202613	0.00205504	0	0.0109268	0.0482111	0.01403	0.00757842	0	0.0461496	0	0.0139014
LOC101483440	0.0769658	0	0	0	0	0	0	0.000599871	0	0	0	0	0	0	0.00204603
LOC101473374	0.0830113	0	0	0	0	0	0	0.000288376	0	0	0	0	0	0	0
LOC105941361	0.0453571	0.0666212	0	0	0	0	0	0	0.00135024	0	0	0	0	0	0
samd10	2.21046	0.0591412	0.430271	1.44274	0.910031	1.29552	0.0397369	0.0639007	0.0853125	0.0398135	0.11408	0.028918	0.1109	0.021308	0.657137
pacs1	0.801142	1.33009	0.181924	2.78934	0.937264	0.519612	1.67552	1.24558	1.6133	2.28062	2.45168	1.71432	1.32924	0.691994	1.35616
vasn	0.24413	0.00682643	0	0.00193246	0.0124832	0	0	0.0059245	0.0280369	0.00714854	0.0841731	0.00990358	0	0	0.0315981
znf385b	0.196083	0.0760337	0.0994906	0.104772	0.110736	0.0745633	0.17658	1.11889	3.17531	2.06705	1.42071	0.0746751	2.5681	0.0835836	0.202007
LOC106676499	0.0547231	0.127935	0	0.0558281	0.0167271	0.499559	0.251688	0.078055	0.12719	0.0588794	0.240161	0.0145576	0.040818	0.0940698	0.0603524
stac	0.029214	0.00910916	0	0.109512	0.587731	0.0487376	0	0.247693	0.308065	0.0400888	0.0314341	0.237116	0.0317748	0.0814846	0.0817891
LOC101467859	0.0411558	0.0229394	0	0.0264837	0.0464452	0.599827	0	1.06386	0.655293	0.273482	0.931584	1.10515	0	0.655464	0.196443
emilin3	0	0	0	0.00490186	0.00138407	0.267915	0	0.00362592	0.00593464	0.00335381	0	0	0	0	0.0122074
sfrp5	1.00002	0.0427828	0.490638	0.00363444	0.00557074	0.00767454	0	0.00609452	0.00760993	0.00961762	0.0132836	0	0.0287159	0	0.00550194
LOC101473951	2.81603	1.92476	0	0.0158569	0.163577	0	0	0.0183714	0.0226336	0.00535262	0.0118937	0.0106224	0	0	0.0125283
LOC101467836	0.0471326	0.0667983	0	0.0986482	0.0530934	0.0511287	0.078216	0.0465658	0.0503424	0.0226697	0.0383847	0.0596111	0.0491505	0.0525728	0.148458
b3gnt2	0.128112	0.569276	0	0.0222436	0.0128456	0	0	0.00181244	0.0112482	0.0269987	0.00378439	0	0	0	0.00836191
LOC101487003	0.0469559	0	0	0.0016896	0	0.00413522	0	0.000975201	0	0	0	0	0	0	0.00980701
LOC101463674	0.0119676	0.0161847	0	0.0385698	0.13406	0.0790524	0	0.0725405	0.109524	0.0501064	0.0103932	0	0.662859	0	0.228094
LOC101475311	0.860249	0.0150647	0	0.00266493	0	0.00773534	0.103321	0.0135043	0.0100703	0.012039	0.0122058	0.0180244	0	0.0397033	0.0148757
yes1	0.946195	0.540519	1.54121	0.0340385	0.0261842	0.00667224	0	0.101252	0.110672	0.011517	0.0120412	0	0.0556879	2.31926	0.442864
LOC101479581	0.038259	0.279134	0.246231	0.00415456	0.00974631	0.00451559	0	0.196152	0.0308943	0.0134746	0.00542043	0.303984	0.0120313	0	0.00557717
LOC101479882	1.31461	0.359012	0.236527	0.0304831	0.497246	0.0251837	0.131211	0.196425	0.138041	0.0418725	0.0420001	0.0400489	0.0763884	0.0286689	0.0477876
LOC101485953	0.0932559	0	0.174294	0.174693	0.00144547	0.00296669	0	0.0219035	0.0272114	0.0793198	0.0339439	0	0.00960194	0.0351141	0.0174712
ephb3	0.129372	0.570565	0.0360002	0.533843	0.011024	2.45608	0.0397369	0.0527111	0.163419	0.815627	0.366722	0.0711696	0.194084	0.0463241	0.616632
LOC101469989	0.0537837	0.00841687	0.209802	0.000767468	0.0231072	0	0	0.0127258	0.0984857	0	0	0	0.259153	0	0.0172347
gldc	1.96245	0	0	0.0508697	0.175601	0.0188272	0.155155	0.0325242	0.062394	0.0143094	0.0108994	0	0	0	0.0500282
apcdd1l	0	0	0	0	0.00126084	0	0	0	0.0126614	0	0.00256983	0	0	0.0302398	0.0116228
plxna4	1.92772	5.45637	0.0360002	0.51516	0.283274	6.47108	10.7181	3.24149	3.76756	3.04066	5.20721	2.82159	14.3657	2.455	6.39675
LOC101477800	0.0283885	0	0.283383	0	0	0	0	0.000195484	0	0	0	0	0	0	0
LOC105940903	0.0514798	0	0	0	0	0	0	0	0	0	0	0	0	0	0
itgb3	0	0	0	0	0.00964961	0	0	0.000686179	0.00024253	0	0	0	0.00645935	0.0283741	0
LOC112432657	0	0	0	0	0	0	0	0.00159057	0.000807156	0.00606524	0.00204855	0	0	0	0
smad6	0.494937	0.219682	0.141291	0.0213059	0.308657	0.0189021	0.14083	0.0179986	0.0211353	0.0169976	0.0608067	0.00901901	0	0.693918	0.0566635
LOC101478678	0.206043	0.374942	0.472504	0.0119364	0.885645	0.00286046	0	0.00397714	0.00187647	0	0.00171821	0	0	0	0.0633702
LOC101474878	1.97866	0.777761	0.25025	0.00144999	0	0	0	0.0053165	0.00368202	0.00657553	0	0.00548472	0	0	0.0071929
LOC101468893	0.0105855	0.0630961	0	0.0639089	0.0323461	0.00599092	0	0.10723	0.227039	0.0771423	0.0986855	0.0845098	0.213964	0	0.0124362
fam83h	0.0348053	0	0	0	0	0	0	0.00200003	0.00639474	0	0	0.00635372	0	0	0.0157111
arhgap45	0.357532	0.00701406	0	0.00206439	0.00191376	0	0	0.00626496	0.00244075	0	0.00347146	0	0	0.332087	0.0195372
LOC101476785	0.0171773	0.00559486	0	0.0481917	0.00174751	0.669288	0	0.00197062	0.0235057	0.00753166	0.0167282	0	0	0	0.0178605
sema6a	7.846	2.62097	13.5526	3.18692	2.86257	4.85255	0.572903	3.88717	1.49189	0.192492	0.263976	0.15395	0.105141	4.34038	3.04253
LOC101475072	5.76741	1.35526	0.283125	0.149339	0.205451	0.176147	0	0.113011	0.114028	0.245478	0.241942	0.0690497	0.0702768	0.149727	0.131953
LOC112436154	0.142385	0.00626409	0	0.0161682	0.00396532	0.0191633	0	0.0364673	0.0408952	0.0487491	0.0361209	0.00545501	0.0298335	0	0.0343555
LOC101484719	0.659192	0.0342386	2.09186	0.0131597	0.0404397	0.00965398	0	0.0213426	0.00796785	0.00819188	0.00811739	0	0.0261876	0	0.0352746
LOC101465906	0.682038	0.301427	0.532707	0.00479187	0.017832	0.028569	0.172039	0.0147873	0.47716	0.0054403	0.0444189	0.00836506	0	0	0.0127097
LOC101464697	0.223786	0.915916	0	0.000395027	0.00290201	0.00314058	0	0.000255267	0.00118357	0	0	0	0	0	0.000881411
LOC101469339	0.0260006	0.0651006	0.122154	0.0119619	0.00350994	0.0176837	0	0.0330611	0.0206747	0.0158087	0.0052724	0.0385465	0.224063	0.0120104	0.0941166
LOC101484294	0.374322	0	0	0.0130856	0.00876538	0.0311943	0	0.0566398	1.42017	0.010771	0.125442	0.0234769	0.144909	0.0545817	0.0253382
LOC101476643	0.0990778	0.297583	0	0.00118877	0.00306444	0.00386257	0	0.00273316	0.00723451	0.00177562	0.00426064	0	0	0.0232206	0.00565625
LOC101478592	0.0809776	0	2.72312	0.00521684	0.00254099	0	0	0.0101817	0.00937316	0.00775948	0.0177947	0	0	0	0.0355768
LOC112430632	0.00542741	0	0	0.00195794	0.00141694	0	0	0.0035993	0.0034549	0	0	0	0.00521923	0	0.006058
smad9	0.125307	0	0	0	0	0	0	0.000650459	0	0	0	0	0	0	0.00326705
tmem182	0	0	0	0	0	0.00336293	0	0.0036201	0.00914704	0	0	0	0	0	0
LOC101476237	0.00815965	0	0	0.0027987	0	0.254265	0	0.020085	0.0152641	0.00279855	0.00610292	0	0	0	0.144213
ctnnal1	2.86637	2.03314	1.08362	0.331853	0.548218	4.08856	0.841237	0.715069	0.331567	0.496884	0.28314	1.87435	0.827743	1.78745	0.575394
kcnh8	0.0615722	0.0755389	0.18693	0.14605	0.285136	0.0605526	2.18211	0.0562544	0.147734	0.0838321	0.081097	0.0413712	0.0410011	0.230074	0.511557
LOC101468163	0.240517	0.266245	0.200411	0.111545	0.160037	0.153579	0.0670253	0.71408	0.161175	0.140749	0.113695	0.149379	0.101416	0.167541	0.24393
myo1d	0.444275	4.77746	0	0.183604	0.130724	0.251599	0.129278	0.337743	0.179707	0.121807	0.184299	0.288203	0.105098	0.0469837	0.204952
strbp	0.303026	2.40718	0.641163	0.768165	0.622181	1.13137	0.569834	1.07365	0.556404	0.273152	1.14912	4.31453	3.37487	3.87899	1.03103
col7a1	0.0268788	0.0071214	1.40918	0.0104753	0.0128372	0.0543176	0.470525	0.0617216	0.024878	0.0660505	0.282143	0.091495	0	0.0446442	0.100858
adamtsl3	0.632778	3.62552	0.782359	4.2867	2.76945	7.75151	2.05092	5.89216	12.0753	11.0929	6.25262	5.61887	22.4587	3.22163	4.92703
galnt5	0.0728619	0.0342551	0.301777	0.00835702	0	0	0	0.00483688	0.00795351	0.0121705	0.0110529	0.00984663	0	0	0.0676165
LOC101480473	0.302558	0	0	0	0.00335058	0	0	0.000655177	0	0	0	0	0	0	0.000750562
LOC101464529	0	0	0	0.0118135	0.00495745	0.0120017	0	0.0846035	0.0145975	0.0326631	0.351505	0.00649594	0	0	0.0278273
LOC101482620	0	0	0	0.000873402	0.00242718	0.00518122	0	0.00295981	0.00562719	0.00728717	0.0114806	0	0	0	0.00289895
LOC112429785	0.235398	0.320745	0.141291	0.335359	0.314417	0.197156	0	0.110359	0.0647193	0.101497	0.116678	0.383537	0.0571018	0.689215	0.356276
LOC101486794	1.1786	0.601034	1.21637	12.4557	1.87986	2.19829	2.55813	2.04242	2.78629	0.867002	1.08907	1.38922	3.38408	2.91571	2.507
LOC101466883	0.0273645	0.922128	0	0.0290384	0.0064954	0.0173734	0	0.0643821	0.0422271	0.0251124	0.0351067	0.0297868	0.175264	0.0845394	0.158788
LOC101478550	0.00556626	0	0	0.000266786	0	0	0	0.125403	0.00131665	0	0.0163789	0	0	0	0
LOC101487894	0.0545738	0.0597998	0	0.0220394	0.0113399	0.0204282	0	0.02314	0.0234906	0.0175054	0.0276587	0.0622027	0.0130608	0	0.100058
adamts8	0.0474498	0	1.68995	0.0163037	0.0165567	0.00800305	0	0.00178618	0.00534543	0.0155704	0.0135954	0	0.00999416	0	0.0171609
LOC101480286	2.14534	0	4.44544	0.00751615	0.031864	0.0137015	0	0.137881	0.0181594	0.0436342	0.0431686	0.0579301	0.00637963	0	0.0533908
LOC101486128	0.865957	0.691347	0.555341	2.59762	0.0769872	1.67329	0	0.446651	0.157665	0.304402	0.244719	0.101872	0.0300296	0.852826	0.424173
LOC101484493	0.565006	0	0.556491	0.000736143	0.00165855	0	0	0.00154514	0.00284099	0.00528316	0	0	0	0	0.00614857
LOC101473443	0.0020813	0	0	0.0108424	0	0.0569446	0	0.00858909	0.00935227	0.0724758	0.00567609	0	0	0	0.0157241
znf516	1.01312	1.33681	0.452897	0.123657	0.817507	0.0284364	1.47426	0.504842	0.0326944	0.18133	0.177479	0.59021	0.11184	0.111572	0.275649
necab2	3.23638	0.574749	0.141941	3.98469	0.448997	7.54544	6.82457	2.26826	1.55163	1.67094	3.45901	7.15769	0.244739	0.375555	4.02359
adamts1	0.0127798	0	0.0792293	0.0481587	0	0	0	0.00552266	0.00136236	0.00397707	0	0	0	0	0.017745
LOC101473512	0.323085	0	0	0	0.003148	0	0	0.000929711	0.000834288	0	0	0	0	0	0.00117829
LOC101487934	0.0482374	1.65251	0	0.134981	0.0565269	1.06198	0	0.368551	0.0426431	0.00922211	0.148618	0.0195778	0.00939369	2.41035	0.382687
nsg2	0.402831	0.718373	0.397383	0.631611	15.1017	4.08778	9.79803	2.92892	3.54018	3.52855	3.17442	6.01176	0.40759	1.34661	4.75821
LOC101474955	0.402728	1.84986	0.100717	2.01715	4.23339	0.621268	0.725407	4.46787	2.70118	1.62458	3.54402	19.3689	2.46489	3.08569	2.37881
LOC101479329	0.19009	0.336954	1.86322	1.2711	0.136421	0.187272	0.187898	0.457751	0.794176	0.214489	0.219559	0.252741	0.290966	0.416492	0.919092
LOC101464078	0.388205	1.94953	11.3206	5.53797	1.38828	0.332962	0.123957	3.58384	2.2971	0.963368	1.87301	1.63393	0.163569	0.354806	1.10321
LOC101474685	3.01249	0.320407	2.48735	0.027984	0.0407779	0.0412269	0	0.0316377	0.0288677	0.0351911	0.0290719	0.0440119	0.010788	0.107514	0.0641447
LOC101466326	0.365466	1.3311	0.375279	1.87043	0.426632	0.700607	7.01431	5.18183	2.39381	6.40131	9.08082	6.29003	3.67996	14.4359	1.27551
nid2	0.0132343	0.0150889	4.75179	0.0126745	0.120301	0.0180706	0	0.00493619	0.00882505	0.00337607	0.00190306	0.0074905	0	0.0804686	0.0408706
rspo3	0.0461165	0.00822143	0.135634	0.000364156	0.0117247	0.0020173	0	0.0657951	0.000994661	0.0042232	0.00718211	0	0	0	0.00805383
plekhh1	0.843972	0.0274946	0.098783	0.0142153	0.00999979	0.0711399	0.0702598	0.00224541	0.045887	0.00259154	0.011666	0	0	0	0.0109099
kif13a	1.77181	4.41057	2.2317	0.121051	1.91047	0.222195	0.215064	0.143884	0.0624562	0.00766902	0.0129149	0.0700805	0.0411214	0	0.173561
LOC105941469	0.29236	0	0	0.000496511	0	0	0.0524951	0.000870817	0	0.00343369	0.00391375	0	0	0	0.00204992
cdh13	5.53801	9.49113	0.748027	3.4597	1.48992	7.61967	2.87829	5.13334	4.10182	6.64841	7.3239	6.65778	7.20065	1.6673	8.23004
egfl6	0.309791	0.00797193	1.00301	0.00161151	0.905054	0.022068	0	0.00478344	0.00154213	0.00502829	0.00405436	0	0	0	0.017755
LOC101466282	1.76455	0.00585219	0.1213	0.0034288	0.00615979	0.00646604	0	0.027182	0.00703515	0.00355572	0.00992887	0.00459562	0.0157191	0.0434548	0.176538
LOC101471430	0.0132353	0	0	0.00322495	0.00305761	0.00825303	0	0.00134161	0.000869085	0.00332558	0.00340828	0	0	0.0456515	0.10383
LOC101481467	2.21836	0.180177	0	0.00859128	0.0605024	0.00470919	0	0.00647579	0.00530296	0.00744826	0.00430709	0	0	0	0.0145595
LOC101463569	0.65588	0.0372643	0.42162	0.0363595	0.0106113	0.00568697	0.10337	0.0332293	0.0446848	0.00534894	0.0123002	0.0179806	0.0369465	0.0470349	0.0206939
LOC101465831	0.142347	0.00252584	1.21061	0.00476622	0.00954353	0	0	0.176786	0.00784457	0.0015507	0.0344476	0.00723723	0	0.022495	0.0124386
LOC101487167	0.108461	0.212702	0	1.0304	0.0639525	0.11355	0	0.0489475	0.0844826	0.0442599	0.0311136	0.0522708	0.310628	0.118229	0.424722
LOC101478045	0.126443	0.283299	0.139587	2.66107	0.0401282	1.32709	0.078216	0.809873	0.567913	1.01646	0.695263	0.859849	0.907848	2.64614	0.502762
LOC101483942	0.600317	0.021981	4.33359	0.0217382	0.70287	0.0203836	0	0.0228526	0.0220965	0.0201946	0.0208895	0.00368719	0.0178506	0.0246373	0.0362989
adgrd2	2.26395	0.0690991	0	0.0431421	0.0207651	0.024363	0	0.0255065	0.0323903	0.028052	0.042522	0.0507545	0.0134783	0	0.0367314
galnt17	0.0150707	0.661594	0	0.183553	0.190728	1.0478	0.448238	0.372645	0.113165	0.00974301	0.0311184	0.0222356	0.0530287	0.185289	0.445109
tnfaip8l3	0.233278	0.713744	0	0.380998	0.0466861	0.780765	1.42866	1.85611	0.84556	1.15341	0.920056	0.875969	1.32774	0.0480138	0.0735893
LOC105941202	0.0242352	0.135137	0.169377	0.00531241	0.0113748	0.0267412	0	0.028936	0.127793	0.00373293	0.295785	0.00826015	0.155144	0.17247	0.101988
fam102a	0.0791453	1.55476	3.00684	0.0104737	0.0190905	0.0109702	0	0.00734467	0.00817046	0.0107326	0.00672389	0.0115651	0	0	0.0151085
dok6	0.756345	0.194639	0.126033	0.167556	0.0799575	0.296047	2.27809	0.398975	0.0483251	0.145287	0.625116	0.155549	1.04714	1.40203	0.317402
lipc	0.0245487	0.0032989	0	0.00434167	0.00425943	0.00310507	0	0.0487869	0.681571	0.0601317	0.0918122	0	0.0642954	0.0286689	0.0128077
LOC101468775	0.0801935	0.0987696	0.0627321	2.14384	1.9093	5.12213	1.35577	0.0211144	0.0282723	0.0473723	0.0296401	0.0352233	0.0237383	0.0731603	1.75153
socs3	0.0255823	0	0.406616	0.000574562	0	0	0	0.00229454	0.0186125	0	0.00234581	0	0	0	0.00187561
abtb2	0.00873761	0.549829	0	0.00681662	0.0169033	0.0142305	0.078778	0.0465378	0.0201697	0.0215753	0.031472	0.047966	0.0217407	0.183586	0.0568442
igfbp2	0.189761	0.0587957	0.88551	0.0440875	0.0191916	0.0299697	0	0.18093	0.0194116	0.00466061	0.0979749	0.00366587	0	0.0637589	0.423602
palld	0.452936	0	0.224166	0.00493669	0.0191404	0	0	0.0399501	0.0191893	0.00935899	0.0293653	0	0.0694426	0.0896935	0.0340983
kank1	0.295395	0.540073	0.504043	0.0608916	0.0291935	0	0.0690431	0.136688	0.0732583	0.0824379	0.0220015	0.0384899	0	0	0.0909218
LOC101475176	1.16735	0.502901	0	0.0143804	0.0019382	0.0170168	0	0.0304903	0.00159943	0.00165862	0.00560649	0.0239346	0.0589438	0	0.0412007
slitrk6	0.0865114	0.642474	0.140861	0.731184	0.161495	0.652752	0.0830675	0.213929	0.289251	0.208633	0.276	0.307283	0.127259	0.142082	0.53701
pik3c2a	1.58304	0.471299	3.56636	0.450529	0.151826	0.0869904	4.64523	0.0386222	0.014783	0.0120266	0.457453	0.043713	0	0.0279903	0.0813183
LOC106676353	0.568938	0	0	0	0	0	0	0.00138991	0	0	0	0	0	0	0
LOC101479418	2.0519	0.63221	5.18972	4.64186	4.20374	4.19945	7.67675	2.44341	2.13381	1.0255	1.89115	6.08514	8.36846	17.6927	4.08928
gjd2	0.0875948	0.340251	0	0.0664135	0.213029	0.333443	0	0.0661887	0.0152582	0.0197105	0.0546571	0.160296	0.218229	0.114732	0.652783
LOC111501562	0.777672	0.0246709	0	0.0150448	0.0313531	0.0462763	0	0.0240407	0.0277047	0.0253432	0.034855	0.0259202	0.0350097	0.0395138	0.0395159
LOC106676875	0.270167	0	0	0.000423909	0	0	0	0.000438432	0	0	0	0	0	0	0
cdk6	0.901378	1.18811	0.0868598	0.00925972	0.00156565	0.00312051	0	0.0366628	0.0234795	0.00854092	0.00403794	0.0202354	0	0	0.0153503
olig2	0.0784077	1.81472	0	0.000816136	0.0119047	0.00891212	0	0.00128295	0	0	0	0.00499804	0	0	0.00320577
LOC101480359	0.328546	0.0353219	0	0	0	0	0	0.000386972	0.000338094	0	0	0	0	0	0
LOC101487050	0.373825	1.783	0	0.556253	1.87451	0.510476	4.73239	0.593616	0.302832	0.267747	0.809301	0.253492	0.213913	0.532939	0.636234
LOC101487698	0.579753	0.407321	0	0.578463	0.0915099	0.0737797	0	0.0262356	0.0244759	0.0430317	0.0479443	0.0254276	0.0312846	0.102768	0.246872
LOC101465405	0.00356552	0.00791382	0	0.00383596	0	0	0.0885606	0.189047	0.0199757	0.0397282	0.368183	0.0790103	0.112192	0	0.0112951
LOC101474501	0.0824269	0	0	0.00296355	0.0149891	0.00346504	0	0.00276797	0.00463214	0.0147394	0.0169628	0.00490639	0.00521923	0	0.00851297
LOC101476479	0.0895796	0.12805	28.3222	0.299153	0.735519	0.413837	0.295878	0.24904	0.483735	0.549977	0.447467	0.172431	0.487188	0.204766	0.36549
LOC101481289	0	0	0	0	0	0	0	0	0	0	0	0	0	0	0.00190611
meioc	0.00153257	0	0	0	0	0	0	0.000227436	0	0	0	0	0	0	0
LOC101469858	0	0	0	0	0	0	0	0	0.00308738	0	0	0	0	0	0
LOC101482846	0	0	0	0	0	0	0	0.00267279	0	0	0	0.00345506	0	0	0
LOC101486127	0	0	0	0	0.00462401	0	0	0	0	0.00150876	0	0	0	0	0
LOC101470049	0	0	0	0	0	0.0101705	0	0	0	0	0	0	0	0	0.00106108
lhx3	0	0	0	0	0	0	0	0	0	0.00151853	0	0	0	0	0.0017421
LOC101474774	0	0	0	0	0	0.0074406	0	0	0	0	0	0	0	0.0188033	0
LOC101472092	0	0	0	0	0	0	0	0.000576352	0	0	0.003674	0	0	0	0
LOC101475935	0	0	0	0	0	0	0	0	0	0.00400493	0	0	0	0	0
LOC101473954	0	0	0	0	0	0	0	0	0	0	0	0	0	0	0.00738423
LOC101484183	0.0037782	0	0	0.00206496	0	0	0	0	0	0	0	0	0	0	0
gapdh	0.00644277	0	0	0	0	0	0	0.000654205	0	0	0	0	0	0	0
LOC101487547	0	0	0	0	0	0	0	0.00147324	0	0	0	0	0	0	0
LOC101472431	0	0.0197534	0.1213	0	0	0	0	0	0	0	0	0	0	0	0
LOC101466701	0	0	0	0	0	0	0	0.00121081	0	0	0	0	0	0	0
LOC101485936	0.00322139	0	0	0	0	0	0	0	0	0	0	0	0	0	0.0017421
LOC101466555	0	0	0	0	0	0	0	0.000802382	0	0	0	0	0	0	0
LOC101475771	0	0	0	0	0	0	0	0	0	0.00642826	0	0	0	0	0
LOC101475844	0	0	0	0	0	0	0	0.000363236	0	0.00223472	0	0	0	0	0
LOC101478789	0	0	0	0	0.0049603	0	0	0	0	0	0	0	0	0	0
LOC112436364	0	0	0	0	0	0	0	0.000325653	0	0.00279143	0	0	0	0	0
LOC101474267	0.0139562	0	0	0	0	0	0	0	0	0	0	0	0	0	0.000781601
LOC105941235	0	0	0	0	0	0	0	0	0.000589097	0	0	0	0	0	0.00336453
kiaa1324	0	0	0	0	0	0	0	0.000741156	0	0	0	0	0	0	0
LOC101486328	0.0126472	0	0	0.000367767	0	0	0	0	0	0	0	0	0	0	0
LOC101470444	0.0120686	0	0	0	0	0	0	0	0	0	0	0	0	0	0
foxh1	0.00736458	0	0	0	0	0	0	0	0	0	0	0	0	0	0.00335451
LOC101466840	0	0	0.303251	0.000517741	0	0	0	0	0	0	0	0	0	0	0
LOC106676367	0	0	0	0	0	0	0	0.000345843	0.000950317	0	0	0	0	0	0
LOC101465463	0	0	0	0	0	0	0	0	0.00231054	0	0	0	0	0	0
LOC101476257	0	0	0	0	0	0	0	0.000884593	0	0	0	0	0	0	0
LOC101486073	0	0	0	0.000619343	0	0	0	0	0.000437075	0	0	0	0	0	0
LOC101466856	0.00745635	0	0	0.00411487	0.0109109	0.0195	0	0.00202193	0.00310758	0.00285081	0	0	0	0	0.00626152
LOC101464464	0.174636	0	0	0	0.00127538	0	0	0	0.00109037	0	0	0	0	0	0
lama4	0.819247	0.494172	0.216496	0.0052697	0.120251	0.00823805	0	0.00440805	0.00671287	0	0.00661646	0	0.0130353	0	0.00818015
pamr1	0.126724	0	0.311627	0.00246865	0.00606728	0.0265894	0	0.00362437	0.00333282	0	0	0.0126558	0	0	0.0292052
LOC101481713	0.383641	0.744418	0	0.00181597	0	0.00799008	0	0.0013113	0.000755152	0	0	0	0	0	0.00422628
LOC101485649	0.00351782	0.0108954	0.0360002	0.00774112	0.0106674	0.00391942	0	0.292601	0.316147	0.383545	0.173607	0.0906146	0.405587	0	0.0255742
tekt4	0.0457687	0.00329489	0.122154	0	0.0163197	0	0	0	0.000927343	0	0	0	0	0	0.00139107
LOC101472958	0.0069781	0	0	0.000762963	0	0	0	0	0.000988731	0	0	0	0	0	0.00202307
LOC106676648	0	0	0	0	0	0	0	0.00105064	0.000899157	0	0	0	0	0	0
LOC112430774	0.0145039	0	0	0	0	0	0	0	0.00174304	0	0	0	0	0	0
LOC101469463	0	0	0	0	0	0	0	0.000248465	0	0	0.00827998	0	0	0	0.000432383
LOC101480962	0.0199975	0	0	0	0	0	0	0	0	0	0	0	0	0	0.00236053
LOC101476035	0	0	0	0	0.00345747	0	0	0.000979644	0	0.00118484	0	0	0	0	0
LOC101476239	0.0128937	0	0	0	0.0030346	0	0	0	0	0	0	0	0	0	0
LOC112429965	0.00288546	0	0	0.0017652	0	0	0	0.000187702	0	0	0	0	0	0	0
LOC101478429	0	0	0	0	0	0	0	0.000496455	0.00192844	0	0	0	0	0	0
ehf	0	0	0	0.00216423	0	0	0	0	0	0	0	0	0	0	0.000528946
LOC101486227	0	0	0	0.000428295	0	0	0	0.000735451	0	0	0	0	0	0	0.00271456
LOC101468825	0	0	0	0.00103972	0	0	0	0	0	0.00211517	0	0	0	0	0.00252394
rbp3	0.00659364	0	0	0	0	0	0	0	0	0.00101275	0	0.00753169	0	0.0243475	0
LOC101465598	0.00601379	0	0	0	0	0	0	0.000371774	0	0.00255633	0	0	0	0	0.00110783
LOC101476900	0.0155577	0	0	0	0.00191514	0	0	0	0.000727328	0	0	0	0	0	0
LOC106674858	0.0251439	0	0	0	0	0	0	0	0	0	0	0	0	0	0
LOC101476581	0.0192979	0	0	0	0	0	0	0	0	0	0	0	0	0	0
mymk	0	0	0.452836	0	0	0	0	0	0	0	0	0	0.0107303	0	0
p2ry2	0	0	0	0	0	0	0	0.000590516	0.00069199	0	0	0	0	0	0.005408
LOC101487707	0.00291889	0	0	0	0	0	0	0.000306784	0.000594911	0.0024328	0	0	0	0	0
mixl1	0	0	0	0	0	0	0	0.000764587	0	0	0.00326959	0	0	0	0.00136373
LOC101478758	0	0	0	0	0	0	0	0.000452729	0	0	0	0.00366587	0	0	0.00393223
LOC101478697	0	0	0	0.000634013	0	0	0	0	0.00133338	0	0	0.00629301	0	0	0
asmt	0.00644277	0	0	0	0.00239868	0	0	0	0	0.00199072	0	0	0	0	0.00161382
LOC101485118	0	0	0	0	0	0	0	0.00124257	0	0.00199843	0	0.00590051	0	0	0
mmp9	0	0	0	0	0.00530649	0	0	0	0.000290443	0	0	0	0	0	0
LOC112430114	0	0	0	0.000904468	0.000700155	0	0	0.000410625	0.000299196	0	0	0	0	0	0
LOC101466158	0.012048	0	0	0.00048807	0	0	0	0	0	0	0	0	0	0	0
LOC106675489	0	0.00773345	0	0	0	0	0	0.000451072	0	0	0	0	0	0	0.00228395
LOC101478846	0.0148844	0	0	0	0	0	0	0.00106253	0.00084346	0	0	0	0	0	0
LOC101472747	0.0193534	0	0	0	0	0.00799244	0	0	0	0	0	0	0	0	0
tent5b	0	0	0	0.00156757	0	0	0	0.000290521	0	0	0	0	0	0	0.00154392
LOC112431117	0.0214793	0	0	0	0	0	0	0.000559826	0.000847696	0	0	0	0	0	0
LOC101481292	0	0	0	0.00100735	0	0.00904414	0	0	0	0	0	0	0	0	0.00157589
LOC112431653	0	0	0	0	0	0	0	0.000503843	0.00147134	0	0	0	0	0	0
LOC101477652	0.0172036	0	0	0.00142628	0	0	0	0	0	0	0	0	0	0	0.00194214
LOC101486000	0.00279613	0	0	0.000482644	0	0	0	0.000272704	0.000463735	0	0	0	0	0	0
LOC112432369	0	0	0	0	0	0	0	0.00027354	0	0	0	0	0	0	0.00274993
LOC112433053	0	0	0	0	0	0	0	0.000687412	0.000672148	0	0	0	0	0	0.00229886
LOC101479277	2.18948	0.104453	0	0.0758973	0.264471	0.603125	0.292817	0.0464902	0.0967846	0.0619968	0.179983	0.014181	0.634015	0.0446261	0.454705
ugt8	0.0147115	2.75656	0	0.000583222	0	0.00479136	0	0.000350893	0.00647251	0	0	0	0	0	0.00528678
akap12	1.55043	0.139356	0	0.0615352	0.0300087	1.33244	0	0.0976338	0.0711506	0.0228352	0.176059	0.0637359	0.0220581	0.519797	0.293019
LOC101473196	0	0	0	0.000863655	0	0	0	0	0.0177823	0	0.00259466	0	0	0	0.0137154
LOC112435303	0.109781	0.140596	0.144253	0.283554	0.0616536	0.16406	0	0.432854	0.123177	0.48979	1.20926	0.278354	0.19318	0.233146	0.124818
gpr139	0.0173331	0.908482	0	0.0248673	0.0542094	0.0400487	0.0679995	0.267694	0.0349827	0.0452136	0.0144176	0.0538628	0.00777944	0.0563189	0.336537
LOC101470190	0	0.0236724	0	0	0	0	0	0.000783443	0.00337363	0	0.00327583	0	0.0184335	0	0.00335646
LOC112435118	0	0	0.113286	0.00100512	0	0	0	0.000421078	0.00283202	0	0	0.00691291	0	0	0.00755954
mrnip	0.00584918	0	0	0.0018319	0	0.00471677	0	0.00238252	0.000945293	0	0.00265035	0	0	0	0.00250062
LOC101481236	0.141583	0.171714	7.43163	0.00931994	0.0430286	0.0196715	0.505951	0.031841	0.0144639	0.00566233	0.027292	0.0338552	0	0.0254321	0.0156649
LOC101471937	0	2.13287	0	0.0292715	0.0109069	0.0228831	0	0.0166865	0.0151939	0.00748024	0.0237079	0.00922478	0.00645935	0	0.00866159
cd226	0.825979	1.43392	0.139587	0.00723453	0.0143322	0.0117566	0	0.0210767	0.0206623	0.0176312	0.022606	0.10759	0.0114183	0.0289699	0.0317758
LOC101468530	0.290296	0.00398596	0	0.00897625	1.28921	0.00172741	0	0.0117673	0.00680946	0.00257189	0.0052176	0.00823631	0.00775122	0	0.0423383
LOC101479612	0.0680096	0	0.0810793	0	0	0	0	0.000606128	0.00216309	0	0.00243701	0.0591426	0	0	0.0101939
LOC101468175	0	0	0	0.00293805	0.0124875	0.0104162	0	0.00270573	0.00439995	0.00209075	0.00284829	0.00934167	0	0	0.0159986
LOC101473397	0.0328315	0.0146814	0	0.017084	0.0144072	0.0286312	0	0.104556	0.319793	0.245764	0.0698586	0.121247	0.407728	0	0.0252342
LOC101487557	0.00515834	0.00464007	0	0.00462062	0.137054	0	0	0.0353577	0.0670521	0.0118414	0.00515064	0.0367274	0.0826714	0	0.0113344
LOC101480504	0.134097	0.135397	0	1.32235	0.411435	0.0990263	1.06447	0.193723	0.231557	0.100151	0.723594	0.114055	0.346375	0.200809	0.509111
LOC101469337	0.104888	0.00377006	0.211077	0.0583028	0.0627597	1.3969	0	1.30593	0.0797299	0.049361	0.15411	4.58295	1.75283	2.59314	0.288006
LOC101476374	0.0515117	0	0.67592	0.00174767	0.00113719	0	0.485761	0.0357538	0	0	0	0.00659349	0.0156577	0.0335148	0.00227105
LOC112435313	0.0758611	0.0448381	0	0.0205622	0.0140372	0.0207746	0	0.0115817	0.0149348	0.0208353	0.0142343	0.0285665	0.023877	0	0.0265829
podxl	1.75873	0.0127738	0	0.0122034	0.00388928	0	0	0.0173392	0.0156219	0.0161472	0.011886	0	0	0	0.0647708
fam196a	0.100986	0.164282	0	0.210849	0.326941	0.0565744	0.738544	0.0483147	0.0921217	0.018155	0.0837182	1.1101	0.0134162	0.0191452	0.901793
LOC101471468	0.654948	0.00727732	0	0.000952821	0.00498453	0.00312606	0	0.0137241	0.00297975	0.00806421	0.00840265	0.0122571	0	0	0.00557838
csrp2	0.152149	0.0937843	0	0.00365765	0	0	0	0.00609209	0	0	0	0	0	0	0.0106355
LOC101472083	0.0483147	0.0445318	0	0.145883	0.0396441	0.0321236	4.49638	0.151882	0.0784999	0.316518	0.147273	0.75861	0.29836	0.0548242	0.18138
LOC101474831	3.56718	2.98474	0	9.44329	1.31474	7.45231	0.293753	1.26597	3.81189	0.616853	1.01867	0.184891	3.46337	0.135386	3.89851
LOC101470639	0.00988857	0.0098468	0	0.0334819	0.329042	0.0202424	1.09257	0.158432	0.0124229	0.158834	0.343167	2.27343	0.0481826	0.11118	0.17841
LOC101481420	0.00104656	0	0	0.0172947	0.002602	0.0739172	0	0.00839376	0.0135052	0.00111374	0.030862	0.0459437	0	0	0.021928
LOC101471123	0.864956	0.214351	0	0.0433328	0.223502	0.138276	0.0649532	0.196617	0.046107	0.0184615	0.041684	0.0537252	0.0372115	0.279553	0.112867
[truncated: 2,001 more rows]

## Sheet: variable_genes_secondary
	1.1_RG	1.2_RG	1.3_MG	2.1_OPC	2.2_Oligo	3_Peri	4.1_GABA	4.2_GABA	4.3_GABA	4.4_GABA	4.5_GABA	4.6_GABA	4.7_GABA	4.8_GABA	5.1_GABA	5.2_GABA	6_GABA	7_GABA	8.1_Glut	8.2_Glut	8.3_Glut	8.4_Glut	8.5_Glut	8.6_Glut	8.7_Glut	8.8_Glut	8.9_Glut	8.10_Glut	8.11_Glut	8-9_Glut	9.1_Glut	9.2_Glut	9.3_Glut	9.4_Glut	9.5_Glut	9.6_Glut	9.7_Glut	9.8_Glut	10.1_Glut	10.2_Glut	11.1_Glut	11.2_Glut	11.3_Glut	12_Glut	13_Glut	14_Glut	15.1_GABA/Glut	15.2_GABA	15.3_GABA
LOC101485677	0.370259	0.188678	0.488593	0.129713	0.178912	0.289288	0.152075	0.0953244	0.134284	0.127042	0.367729	0.467014	0.0801371	0.0576015	0.0826703	0.126808	0.263561	0.403961	0.176868	0.103986	0.126769	0.0769394	0.0972961	0.145369	0.100227	0.145925	0.128392	0.0462559	0.132038	0.108807	0.200814	0.209857	0.114385	0.150639	0.214689	0.0774204	0.0430772	0.180568	0.14103	0.0539221	0.0999708	0.223706	0.0751063	0.21064	0.0700015	0.162007	0.765455	0.234985	61.0041
LOC101478779	0.0490453	0.0136115	0.0872548	0	0	188.62	0.00606243	0.00645808	0	0.0140356	0.020847	0.0141762	0	0	0.00742096	0.00465186	0.00670706	0	0.0141207	0.0115927	0.0123725	0.00813362	0.00403557	0	0.0138566	0.00729754	0	0	0	0.0197507	0.0132267	0.0150397	0.0322566	0.0114323	0.0418687	0.0139809	0.0251887	0	0.0147334	0.0205249	0.00721674	0.00975018	0	0.0061484	0.00524354	0	0.0138392	0.0261408	0
LOC101483255	2.41983	1.70798	0.298982	0.973572	0.67191	0.0823778	3.49684	8.59365	4.88839	3.29359	3.66007	3.7684	6.99833	2.76218	2.82935	2.94122	3.07512	6.66392	2.33587	2.73376	2.3808	4.76288	2.41787	3.32275	2.63273	2.03157	6.07722	2.76103	1.9153	5.37896	9.84995	6.62857	5.19507	2.87083	1.23689	3.77213	3.00992	2.93677	6.59371	1.98536	1.46174	4.73399	7.0446	4.04459	4.22864	4.97871	5.54364	4.53214	3.24901
th	0.0233894	0	0	0.0778	0	1.34485	0.00989292	0	0.0110326	0.149866	0.0166307	0.0195716	0.0270025	0.0279705	0.069099	12.36	0.0159379	0	0	0.0652372	0	0.0119879	0.00433717	0.00395441	0	0.0180995	0.00531513	0.0194894	0	0.0116172	0.0126501	0.0150315	0	0.0065452	0.0518169	0.00665035	0	0	0.00246544	0	0.0167745	0.0287051	0	0.0129506	0	0.0332231	0.241759	0.817234	0
npy	0.319762	0.184263	0.101509	0.082679	0.191122	0.179211	1.49918	2.4279	4.2155	4.48997	1.19225	0.25134	2.28302	3.46751	1.70849	0.203122	0.0824239	0	0.071444	0.0445883	0.0524873	0.0456935	0.0815678	0.0770389	0.0360613	0.0287164	0.0697349	0	0.077263	0.0543089	0.0715014	0.0809715	0.084983	0.136499	0.0781769	0.0332712	0.0744358	0.0446508	0.0989204	0.0729546	0.0980797	0.0581281	0.128536	0.0492269	0.0240535	0.156713	0.125292	0.268998	43.0374
LOC101481569	1.51368	0.291503	0.401424	0.698549	0.428353	0	0.316625	0.275994	0.413539	0.20008	0.315148	0.08591	0.220357	0.189667	1.35853	9.05169	142.77	0.165246	0.242531	0.267942	0.337974	0.229146	0.359883	0.307872	0.266107	0.170893	0.321478	0.276943	0.170754	0.184536	0.295298	0.682436	0.361251	0.417376	1.69006	0.384966	0.129381	0.792168	0.290502	0.395851	0.292675	0.299943	0.282487	0.226663	0.211253	1.1751	4.9733	1.81704	0.197865
LOC101480705	0.0404901	0.0169452	130.366	0	0	0	0.0148459	0.00712105	0.0159214	0.0121297	0.00393451	0.00692257	0.0398433	0	0.0106	0.00630931	0.0198802	0	0.0150408	0.0564064	0.00160265	0.00655657	0.00203942	0.00932808	0	0	0	0	0	0.0168337	0.00257641	0.0163727	0	0.0141813	0.0145443	0	0.056542	0	0.0177803	0	0	0	0	0	0	0	0.0922355	0.00469099	0
LOC101485530	0.070601	0.0422683	0	0.0127693	0.0829208	75.0543	0.00561228	0.0323173	0.016161	0.0339365	0.00403978	0.0468997	0.0325816	0	0.0198442	0.0170068	0.0164187	0	0.00633421	0.0263286	0.0170376	0.00420419	0	0.0156202	0.0315164	0.00589871	0.0234645	0	0	0.0154536	0.0179696	0.0282731	0.0253563	0.011258	0.0313723	0.0353661	0.0426998	0	0.0372835	0.0148397	0.0176944	0	0.0351307	0.0168033	0.0430958	0.0263845	0.0274604	0.0244627	0.00989507
gal	0.0105971	0	0	0	0	0	0.0183861	0.00963963	0	0.0174985	0	0	0	0	0.00536143	0	0.00792113	0.0498688	0.00954602	0.00523282	0.00497108	0.0107169	0	0.00214523	0	0	0	0	0	0	0.00409032	0.00636439	0.00337736	0.00677063	0	0.00689874	0	0.0265095	0.00553155	0	0.00798257	0	0	0.0037584	0.00936368	0	1.89392	0.00596438	0.0161596
fosb	0.045829	0.0840392	0.898021	0	0	0	0.036198	3.25395	0.196106	0.289583	0.0252937	0.0836398	2.70881	0.379741	0.165454	0.960375	0.0182783	0.130385	0.0310807	0.55879	0.050716	0.130419	0.241316	0.305947	0.353633	0.0218815	0.246608	0.149434	0.0395845	0.823674	2.05185	0.114537	0.0287107	0.0308429	0.0101357	0.0142775	0.015477	0.0798787	0.896788	0.074234	0.134889	0.0322516	1.00625	0.140823	0.327487	0.0523616	0.23807	0.337731	0.106002
crh	0.034459	0.00728166	0.0115042	0.0165609	0	0	0.0044949	0	0	0.00733059	0.0450243	0	0.0166248	0	0.00438086	0.00931174	0.00768125	0	0	0.00977034	0.0087385	0	0.00754522	0	0	0	0.00735957	0	0	0	0.0117421	0	0.0158396	0	0.00290597	0.0106342	0.011143	0	0.0127051	0	0	0.0117195	0.0106766	0.0197306	0.0154529	0	0.296544	0.0567856	3.34295
LOC101487439	0.0992585	0.0409552	0.0813073	0.0324884	0.103665	0.151625	0.0319324	0.0396782	0.0355377	0.0274756	0.0230972	0.00911419	0	0.0552303	0.0205235	0.0533175	6.28136	0	0.0220627	0.00966678	0.0473029	0.018789	0.0145913	0.0210122	0.0215115	0.0258868	0.018779	0	0.0349016	0.00795794	0.0167708	0.0192743	0.0625737	0.0209301	0.0483823	0.0490299	0.0462873	0	0.0462536	0	0.0221399	0.0235061	0.0304064	0.0232383	0.0623136	0.0903273	1.19157	0.0323043	0.03206
LOC112436207	0.465951	0.333301	0.457142	0.12273	0.0948294	87.9682	0.110729	0.0791736	0.0673709	0.181438	0.124244	0.11059	0.056647	0.0757553	0.109924	0.0932363	0.10821	0.0543658	0.169226	0.10171	0.0424998	0.271577	0.0690675	0.0514779	0.123624	0.189786	0.120242	0.197523	0.077263	0.218478	0.435955	0.373579	1.05819	0.119132	0.0782897	0.299315	0.0664213	0.0807067	0.0514559	0.0599677	0.159571	0.376818	0.134838	0.114994	0.163029	0.0995294	0.15656	0.126379	0.0363347
LOC101470177	0.079396	0	0.0230083	0	0.0713379	0	0.00704946	0.0267957	0.0710423	0.00405496	0.00770391	0.0320881	0.0103624	0.61312	0.475774	0.317957	0.463322	0	0.0198092	0.0144914	0.013671	0.0189196	0.0225947	0.0219754	0.0310501	0.00528033	0.00681569	0	0	0.207977	0.0292085	0.0316352	0.0117609	0.0632988	0	0.00283391	0.0103803	0.0222647	0.0132553	0.0290341	0.0339523	0	0.0125464	0.0364925	0.197343	0	0.353265	0.117616	3.45385
mpz	0.0495286	0.0310354	0.146389	1.68683	95.0285	0	0.0292808	0.00391906	0.0126719	0	0.0177491	0	0	0	0.00257708	0.0130909	0.00570825	0	0	0.0222107	0.0131489	0.013439	0	0.0475472	0.00653652	0.0172127	0.0164251	0.0102568	0	0.0126748	0.00913501	0.0130887	0.0218921	0.0169083	0	0.00345655	0.0226464	0	0.073348	0.0109392	0.00445907	0.0213185	0.0305592	0.00492615	0.0153527	0	0.0347134	0.0249313	0.0120654
LOC101475240	0.165087	0.0480516	0.111114	1.72297	0.0188821	65.9919	0.0680489	0.0365149	0.0520898	0.173016	0.0182808	0.022521	0.0371663	0.347752	0.0860676	0.177101	0.141316	0	0.0481951	0.0410495	0.0198118	0.0438935	0.0191765	0.0319135	0.0355993	0.0493266	0.0240955	0.0190223	0.0193555	0.0232198	0.0201859	0.039254	0.0312729	0.0345357	0.0506746	0.0247982	0.0400515	0.0508236	0.0371563	0.0260342	0.027909	0.019713	0.0797485	0.0419788	0.0367073	0.0637757	0.213732	0.0614493	0.0969624
chgb	0.019531	0.0624438	0.111464	0.00571897	0.0737694	0.199977	0.0624961	0.0531805	0.107202	0.126755	0.0402061	0.155278	0.0239514	0.0936713	0.230164	0.0344782	0.00932984	0.0473008	0.0985951	1.53742	0.963368	0.917246	0.02596	0.0575308	0.047324	1.28817	0.210271	0.0245038	0.0448427	0.0615777	0.0854476	0.052714	0.009626	0.168752	0.0108452	0.0518323	0.0378043	0.123253	2.76544	0.0782083	0.850144	0.775968	0.178853	0.0400914	0.133197	0	0.225455	0.197999	0.0442581
LOC101479570	6.87662	7.43923	0.684021	7.63988	0.0110528	0.107167	0.0529849	0.0260199	0.0368807	0.0393183	0.025409	0.0915029	0.0233658	0.0132376	0.0444189	0.0344878	9.59857	0.0870377	0.0852601	0.0662563	0.0313407	0.0333365	0.0220635	0.0109849	0.0425885	0.0248775	0.0513528	0.0269644	0.0774714	0.0570041	0.0470551	0.0610846	0.0287271	0.0208459	0.0753712	0.0300083	0.0293198	0.0627086	0.0299858	0.0609355	0.0483381	0	0	0.0282106	0.0489246	0.059716	0.218064	0.116425	36.3656
foxp4	2.37983	0.121475	0.128376	0.0308064	0.0990065	5.74686	0.0410454	0.0555635	0.335257	0.533275	0.0600972	0.0161664	0	13.9479	0.104679	0.0324372	0.0279159	53.111	0.0111742	0.0408071	0.00329397	0.052024	0.0154189	0.0245126	0.0146172	0	0.00513097	0	0	0.0543224	0.0534218	0.0166965	0.013795	0.00591521	0	0.0154514	0	0.0186883	0.0260692	0.0119778	0.0195784	0	0	0.0202318	0.0433589	0	1.89396	5.95465	0
arhgef18	0.54982	0.587015	1.11958	0.206856	0.357326	0.603943	0.153597	0.0643039	0.263142	0.277325	0.194265	0.129954	0.205078	0.268776	0.530958	0.633531	0.12472	0.0954321	0.130957	0.0878537	0.137378	0.292334	0.24915	0.301473	0.139967	0.208683	0.149644	0.12301	0.105286	0.220536	0.160013	0.220758	0.253103	0.295119	0.191499	0.310953	0.29976	0.38645	0.249926	0.306863	0.169405	0.45032	0.261775	0.107775	0.184823	0.127659	2.17575	0.245142	0.144438
gli3	34.419	12.259	0.563886	0.12789	0.0359624	2.39764	0.0373729	0.0348889	14.8487	0.895983	0.21068	0.0162541	1.21739	0.0390388	0.0194106	0.0226054	0.0290003	0	0.0468044	0.0368335	0.0237953	0.0223767	0.0204301	0.023719	0.0177276	0.028758	0.105904	0	0	0.0381525	0.0286665	0.0342719	0.039718	0.0197213	0.105223	0.0071582	0.0515984	0.0308782	0.0182298	0.0487885	0.0252906	0	0.0534773	0.00762592	0.00767817	0.0339268	0.4409	1.40812	0.0295875
LOC112435395	0.14088	0.0352344	0	0	0	0	0.0405075	0	0	0	0	0	0	0	0	0	0.0234329	0	0	0.0363541	0	0	0	0	0.00847604	0	0	0.178126	0	0.0537397	0.039622	0	0.0225361	0	0.00720539	0	0	0.0290559	0	0.0148493	0.00383026	0	0.0356125	0.0397915	0.0673341	0	0.0344127	0	0.0994619
prdm16	14.5775	4.46319	0.0919603	0.075849	0	0	0.0209749	0.0073672	0.053714	0.0264102	0.0716671	0	0.0177566	0	0.0727597	0.0309599	0.0400525	0.0729474	0.0349833	0.0451892	0.0255709	0.0288845	0.0323035	0.0156723	0.0228774	0.0166152	0	0	0	0.00961719	0.0308497	0.0214384	0.0458298	0.0597793	0.0108771	0.0222584	0.00510366	0	0.0147051	0.0265608	0.0519914	0.00839918	0.0156077	0.0510303	0	0.129804	4.80405	16.5825	0.0152851
LOC101481351	0.386151	0.128626	0	0.254898	0.272812	0.18693	0.0524644	0.090085	0.0399826	0.0770245	0.0598719	0.0911648	0.0687838	0.0618988	0.0905131	0.0379926	0.0742611	0	0.0856543	0.103853	0.0624316	0.0654282	0.120007	0.0708724	0.0829636	0.0854989	0.0455495	0.0166539	0	0.162889	0.116906	0.116741	0.0844424	0.0705882	1.03205	0.118825	0.0973085	4.8125	0.0790687	0.184805	10.6304	0.144351	1.35801	0.0568035	0.11292	81.865	0.763952	0.0578491	0.148173
LOC101474397	0.0444113	0.0475413	0.0312911	0.0483182	0.0881368	0	0.0842226	0.0135734	0.0118645	0.0886939	0.0220897	0.347488	0.0632592	0	3.11643	0.55271	0.0311945	0.195289	0.0384507	0.0193933	0.0130313	0.0173676	0.0257931	0.57156	0.00533492	0.014146	0.0366735	0.0190223	0.106283	0	0.0650834	0.0832718	0.02722	0.0706215	0.0707752	0.0342185	1.881	0.442825	0.0501934	0.0419746	0.0167919	0.043865	0.0300282	0.0276871	0.0210328	0.165297	0.199312	1.5499	0.0339273
LOC101466880	0.0106497	0	0	0	0	0	0	0.0267143	0	0	0	0	0.00843788	0	0.630183	0.0130806	0.010543	0	0	0.0184763	0.00779798	0	0	0.00333481	0.00498594	0	0.00598585	0	0	0	0	0	0	0.00690108	0	0	0	0	0.0919651	0.00364774	0.00325778	0	0.0235905	0	0	0	0	0	0.0178623
LOC101475523	0.59684	0.0277004	0	0.0393932	0	73.9555	0.0369976	0.0355481	0.0440022	0.0705934	0.0252292	0.0693455	0.0342382	0.0341743	0.0350702	0.0408999	0.0356913	0.453868	0.0431133	0.0124652	0.0364941	0.0591413	0.0705428	0.0481748	0.0438778	0.0724259	0.0195755	0.068269	0.0980196	0.148875	0.0666213	0.0271653	0.0380808	0.0761551	0.0606959	0.0818149	0.487567	0.0465487	0.138545	1.57527	0.0396945	0.0488731	0.0667301	0.0153781	0.0772748	0.0301297	0.122748	0.174433	0.0138014
LOC101473051	0.476278	0.064233	0.379466	0.641952	0.156792	3.65436	0.0566737	0.0850769	0.0619163	0.119434	0.0308346	0.0124336	0.172969	0.0277979	21.0361	41.07	7.3956	0.18943	0.0580029	0.0436429	0.0376975	0.707474	0.336629	0.0527727	0.0564768	0.0318436	0.873594	0	0	0.148596	0.0624117	0.112691	0.11625	0.0500813	0.405616	0.114481	0.0634947	0.156978	0.0466114	0.0281597	0.0527204	0.1094	0.00713898	0.0569944	0.115143	0.016673	0.403737	0.551048	0.0853904
LOC101486892	0.0379474	0.0241132	0.114496	0.0268498	0	0	0.00984295	0.00792237	0.0186824	0.0211413	0.00487774	0	0.00899624	0	0.670187	1.76105	0.00300731	0.114822	0.0123369	0.00923755	0.00187232	0.0170266	0.0111248	0.0115416	0.00592874	0.0178753	0	0.0305642	0	0	0	0.00867114	0.0121009	0.0175117	0	0.041732	0	0	0.00441384	0	0.015318	0.00988894	0	0	0	0	0.270925	0.489752	0.700505
LOC106675461	8.9898	2.20016	0.059673	0	0	0	0.00879979	0.00837669	0.0253407	0	0.0222818	0.00997007	0	0	0.0210848	0	0	0	0.00871174	0.00522241	0.0304448	0.00737362	0.00407314	0.0112769	0	0.0116932	0.0135465	0	0	0.0673203	0.0256997	0.0128871	0.0093022	0.0131537	0	0.00619513	0.0124835	0	0.00183631	0.0114671	0.0109702	0.00856585	0.0117021	0	0	0	0.236968	0.20506	0.0136132
nmu	0	0	0	0	0	0	0	0	0	0	0	0	0	0	0	0	0	0	0	0	0	0	0	0	0	0.00544479	0	0	0	0.0101592	0.001651	0	0.0244862	0.005135	0.08781	0	0	0	0	0	0.00401485	0.112116	0	0	0	0	0.226087	0.00469329	0
nr4a3	0.0758955	0.0232024	0.0477168	0.039549	0.0391298	0.288333	0.0395112	0.870185	0.035279	0.102902	0.0125941	0	0.425912	0.171909	0.126915	0.537959	0.0245624	0	0.334146	2.59543	0.598854	0.273144	0.649844	0.135302	0.324921	0.27616	0.535389	0.357973	0	0.335537	2.0566	0.225362	0.173952	0.153472	0.0241526	0.643992	0.233362	1.12121	1.51417	0.296705	0.279238	0.231171	0.517536	0.0573639	0.121979	0.0141085	0.669742	0.0495504	0.0681005
LOC101485630	0.1488	0.0363376	0	0.0110432	0	0	0.0470349	0.0606319	0.0112096	0.0745291	0.0399534	0.0233099	0.0585979	0	0.0087402	0.109747	0.00321175	0	0.0126308	0.0198505	0.00795552	0	0	0	0.0953948	0.00592458	0	0	0.0262214	0	0.0048541	0.0165696	0.0143267	0.0338857	0.0357444	0.0294463	0.011323	0.0217937	0.00541856	0.0060263	0	0	0	0	0.0340929	0.153314	0.221016	0.00594542	0.0732618
ahnak	7.20475	0.0830675	2.21813	0.0351366	0.364059	4.97597	0.00716593	0.00779566	0	0	0.0750527	0.0124543	0	0	0.00813159	0.0203201	0.0111667	0	0	0.0110388	0	0	0.00422958	0	0	0	0	0	0	0	0.021767	0	0.0349452	0	0.0308373	0.00932388	0.0285306	0.161623	0.00223751	0	0.0198796	0	0.0165492	0.0112975	0	0	0.00890882	0	0
satb2	0	0.00821216	0	0	0	0	0.00103191	0.0032036	0.00852508	0.0118299	0	0.0175705	0.00867914	0	0.00852358	0	0	0	0.0110113	0.00788831	0.00445516	0.0105955	0.00615887	0.0116205	0.00215477	0.00201094	0	0	0	0	0.016846	0	0	0.01921	0.0118059	0	0.0420026	0	0.0117274	0.0131067	0.011371	0	0	0.0115308	0	0	0.214725	0.394682	0
LOC101467477	1.90495	0.96564	0.0349132	33.6764	10.3703	0	0.0099634	0.011716	0.0307799	0.0339051	0.187929	0.0510166	0.0116942	0	0.0422776	0.0916599	4.25979	0	0.0144751	0.0205809	0.0278066	0.00300582	0.0170112	0.00864948	0.00616578	0.0140582	0.0296733	0.0176716	0	0	0.0169468	0.0679107	0.0133582	0.018821	0.312412	0.029184	0.0348549	0	0.015625	0.00553234	0.0371421	0.0136936	0.00802536	0.0180736	0.165632	0.0214044	0.14302	0.140078	0
LOC101486280	12.677	25.5946	0.212987	0.067211	0	0	0.0487391	0.0273127	0.130739	0.0655797	0.111084	0.0194788	0.0508218	0.0680938	0.0376831	0.00503555	0.0524711	0	0.0788183	0.0232259	0.109759	0.0508201	0.137863	0.181842	0.0298627	0.0649691	0.101983	0.0845626	0.0515422	0.0979855	0.0382342	0.0503933	0.0413642	0.0581781	0.0842629	0.03112	0.0309456	0.0408053	0.0465122	0.0279037	0.0417516	0.043478	0.0144141	0.0360092	0.0985473	0.0530008	0.106766	0.0766631	0.052742
LOC101486758	0.247138	0.141551	0.387873	0.0157622	0.141586	0	1.16141	18.2159	1.62043	2.9219	0.819676	1.01549	12.6356	4.44663	0.175578	0.181264	0.158734	0.0696461	0.50976	2.20257	0.816442	0.541447	0.732018	0.865815	0.750694	0.183911	0.785782	0.08341	0.147715	0.158428	3.37998	1.13907	0.575339	0.267228	0.255288	0.302785	0.550323	0.672549	1.04642	0.362381	0.455738	0.648638	1.73507	0.485801	0.208939	0.111805	0.143441	0.143141	0.105077
LOC101483962	0.0756823	0	0	0.0109598	0	0	0.0308145	0.0042146	0	0.00281312	0	0.00725821	0	0	0	0	0.0390549	0	0	0.0189126	0.00767753	0.00487665	0	0	0	0	0.00503871	0.0593754	0	0.0644877	0.0127722	0	0.0316949	0	0	0	0	0	0.000932938	0.0222739	0.0050966	0	0	0.0368929	0.0229683	0	0.00734837	0	0.0426265
slc6a3	0.039162	0.0115775	0.0987459	0.0150661	0	0	0.618297	0.389608	0.0201042	3.35995	1.24899	0.851813	0.802003	0.0105153	0.0306024	1.81996	0.0193438	0	0.0249917	0.0229655	0.00851058	0.0280062	0	0.0199161	0.00704333	0	0.00774693	0.0318005	0	0	0.00241558	0.0150193	0.0123709	0.0144494	0	0.0126136	0.0139398	0	0.00431463	0	0	0	0.0221117	0.0176483	0.00748743	0	0.133081	0.75101	0.0037841
LOC101481085	0.185296	0.019798	0.131157	0.00847402	0	0	0.0515909	0.0823073	0.418345	0.201782	0.771884	0.916248	0	1.98931	0.0258498	0.00995759	0.604736	0	0.00991798	0.0127557	0.0280736	0.109485	0.0455656	0.0697745	0.198503	0.0348577	0.0413415	0	0.0977742	0.226656	0.301087	0.0283305	0.093775	0.147716	0.928164	0.170367	0.0135138	0.073926	0.0128174	0	0.244071	0.105099	0.4242	0.196418	3.4795	0.591893	0.683383	1.2809	19.9385
slc13a4	0.158349	0.0276454	0	0.0823545	0.265822	29.0571	0.00107392	0	0	0	0	0	0	0	0	0	0.00788108	0	0	0.00849158	0.00666503	0.00206101	0.019396	0	0	0.0050148	0.00782325	0	0	0	0.00384694	0.00815518	0	0	0	0.0052546	0.00527433	0	0	0.0112432	0	0	0	0.00499804	0	0	0.00227817	0.00401859	0
LOC101480275	0.0185393	0	0	0	0	0	0.00458451	0.0133151	0.00489933	0.00793842	0	0	0.0292161	0	0.00478174	0	0.00185936	0	0	0.00389908	0.0043045	0	0	0	0	0.00843773	0.00394775	0	0	0.00916526	0	0	0	0	0.00443309	0.00273831	0	0	0	0.0107569	0	0	0	0	0	0.0238908	0.742245	0.00713983	0
foxp2	0.646786	0.234284	0.100634	0	0.0188821	0.379346	0.012364	0.0171201	0.0262218	0.0110049	0.0120741	0.0715489	0	0.0658138	0.0245813	0.0210767	0.00258756	12.1223	0.00791766	0.0178399	0	0	0	0.00979181	0	0.0050131	0	0.0198083	0	0.0296694	0.0127283	0	0.00284186	0	0.00293776	0.00480269	0.0124848	0	0.0175852	0.00369327	0.00375614	0.00784633	0	0.00682067	0	0	1.32466	4.66855	0.0234165
LOC101474921	0	0	0	0	0	0	0.00490499	0.00253383	0	0	0	0	0	0	0	0	0.00313498	0	0	0	0.0484665	0.0570404	0.0315009	0.329315	0.00504857	0.0212343	0.352966	0	0	0	0.0210296	0.0375076	0.394538	0	0	0	0	0	0	0	0.00796201	0	0	0	0.0170212	0	0.0107603	0	0
trh	0.0232346	0.0140744	0.059673	0.0281381	0	0	0.00335621	0.00353279	0.0310492	0.00535486	0.0109009	0.0160023	0	0.0162061	5.43804	0.210693	0.00753984	0.0687186	0.0259334	0.0157844	0.254063	0.242175	0.107003	0.0164773	0.0172704	0.00679106	0.319199	0.258163	0.161287	0.00916526	0.195624	0.494623	0.402131	0.197832	0.00419275	0.488059	0	0.117779	0.00387531	0.0108671	0.0325346	0.14552	0.046946	0.00463167	0.0389999	0.423403	0.54839	0.268272	0.19623
LOC101482519	2.39037	0.799842	2.44332	1.03016	0.898633	0.451344	32.6303	22.6171	73.1141	54.5051	93.5988	44.0401	67.7737	81.8941	0.784306	0.884131	2.40158	0.479009	0.680042	0.882082	0.616719	0.753468	0.64542	0.835484	54.8093	0.569514	0.55998	16.3708	12.2605	3.1741	0.641935	0.71132	0.74195	1.27247	2.20186	0.48782	0.763705	0.510028	1.34667	2.3334	7.94303	2.0722	10.0678	31.7606	3.00559	2.89973	20.3236	9.27873	1.57411
vip	0	0	0	0	0	0	0	0	0	0	0	0	0	0	0	0	0	0	0	0	0.00650257	0.07215	0	0	0.00514852	0	0	0	0.0322497	0	0	0.00523233	0.00604639	0.00741545	0	0	0	0	0.00408298	0	0.0023826	0	0	0	0	0	0.268131	0	0
calcb	0	0	0	0	0	0.0767766	0.000934879	0.00550021	0	0	0	0	0	0	0	0	0	0	0.00537519	0	0	0.00291141	0	0	0	0	0	0	0	0	0	0	0	0	0	0	0	0	0	0	0.00251973	0	0	0	0	0	0.593123	0.0714537	0
LOC112432296	0.742355	0.790353	0.348208	0.236682	0.0315226	0.250928	0.487023	0.382259	1.5922	1.27661	0.608732	2.66818	0.266346	1.28053	5.85728	31.5767	0.0798662	0.375979	1.0666	1.17909	0.23903	0.405197	0.0411728	0.120545	3.35016	0.444554	0.0470448	2.71962	1.45524	0.137146	0.112767	0.214402	0.0572148	0.184189	0.177546	1.3165	0.529856	0.289092	0.189662	0.285843	1.38602	0.370392	0.878191	0.210982	0.0319186	0.222929	1.74418	1.8499	0.462876
adgrg6	0.163899	0.193565	0.147948	0.133389	0.094226	0	0.103552	0.0689473	0.103255	0.107102	0.0545041	0.185117	0.106989	0.100731	0.109968	0.0693371	0.0882609	0.235741	0.0708524	0.0660474	0.128353	0.162282	0.0590557	0.12623	0.0797621	0.128055	0.0912681	0.0798939	0.148326	0.584406	0.141299	0.092812	0.133567	0.0629847	0.114484	0.869059	0.556528	10.5347	0.147636	0.190315	0.256244	0.130173	0.108108	0.0576801	0.187622	0.0694183	0.176821	0.101091	0.0960329
LOC101467905	5.67907	4.23003	0.0228337	0.0390459	0	0	0.0105087	0.00325668	0.00515077	0	0.0137592	0	0	0	0	0.0259442	0.00309196	0	0.0180643	0.0146435	0.0118077	0.00489325	0.00381275	0.0750496	0.0101936	0	0.00710134	0	0	0	0.00412361	0.0786519	0.0237995	0.0146304	0.0378091	0.00436717	0	0.00680187	0.0136026	0.00450998	0.0185282	0.00514446	0	0.0051873	0	0	0.0727967	0.0224993	0.0138796
ucn	0.26669	0.212923	0.105864	0.114038	0.21643	0.0627321	0.0504249	0.0572224	0.0880344	0.110026	0.101732	0.0472255	0.0279044	0.0716096	0.069449	0.0939435	0.0606846	0	0.167304	1.5939	0.357346	0.12757	0.328499	0.377083	0.167178	0.163701	0.765138	0.276201	0	0.0113776	0.35972	1.10054	0.781526	0.164716	0.0506391	0.100539	0.0782432	0	0.369941	0.0655638	0.0543407	0.114599	0.676319	0.123715	0.119109	0.195048	0.0835557	0.0621233	0.0532987
LOC101475601	0.0403614	0.0441382	0.0593366	0.0215068	0	0	0.0122994	0.00250105	0.0289347	0.0184825	0.0387203	0.0144638	0	0	0.00624424	0.00767763	0.0172235	0	0.272997	2.8361	0.544591	0.0719103	0.0328246	0.014562	0.00452185	0.170677	0.269151	0.0630405	0	0.0518637	0.0164974	0.0182433	0.0213379	0.0118926	0.0151387	0	0	0	0.188446	0.00539417	0.00894448	0.0453557	0	0.0445728	0.0104136	0.0845537	0.0531531	0.0136351	0.0525218
cald1	0.0506357	0.129218	0	0.057496	0	0	0.0280375	0.013067	0.0324156	0.0774576	0.025493	0	0.012611	0.0176485	0.0565912	0.0126023	0.0640286	0	0.0598646	0.0366793	0.029664	0.0480969	0.0160469	0.2935	0.02704	0.0406649	0.0347861	0.0289703	0.0269408	1.99899	0.037948	0.0289439	0.0530835	0.0559756	0.116253	0.0234025	0.0116255	0.0152386	0.0237886	0.0233898	0.0604814	0.0921793	0.0195009	0.0131887	0.0438053	0	0.040179	0.0255187	0.175306
myrf	0.0110472	0.008601	0	1.4778	42.4831	0.188504	0.00859984	0.0071993	0	0	0	0	0.0138355	0	0.00565929	0	0	0	0	0.00244864	0	0	0	0	0.012619	0	0	0	0	0	0.0092964	0	0	0	0	0	0	0	0	0	0	0	0	0	0	0	0.00354162	0	0.0193082
LOC112435422	0.0501006	0.0117448	0	0	0	0	0.025384	0	0	0	0	0	0	0	0.00367052	0	0.0234329	0	0	0.0137546	0	0	0.00409845	0	0.0210316	0.00477163	0	0.102396	0	0.0107479	0.0145379	0	0.015842	0	0.00551364	0	0	0	0	0.0148493	0.00239703	0	0.0213675	0.0196176	0.00765609	0	0.0308839	0	0.0852531
LOC101482175	0.105551	0	0	0	0	0	0.00262467	0	0.00451816	0.00196222	0.00329292	0	0	0	0.00431415	0.00818524	0	0	0.004225	0.00248393	0	0	0.00291257	0.0353992	0	0.00938058	0	0	0	0	0	0.00446631	0.0259287	0	0.00988361	0	0	0	0.00326416	0	0	0.0179965	0	0	0	0	1.39563	0.0768353	0
LOC101483050	0	0.00404753	0	0.0185838	0	0	0	0	0.00330322	0.00975246	0.00287867	0	0	0	0.00468779	0.00351439	0.542446	0	0	0.00654779	0	0	0.00278462	0	0.00424267	0	0.00321421	0.351433	3.94893	0	0	0	0	0	0.0049418	0.00584559	0	0	0.00440524	0	0.00492017	0.00512779	0	0.0162859	0	0	0.086665	0.173977	0.15584
LOC101465305	0.0469135	0.0230046	0	0.0161887	0	0.249352	0.159202	3.09155	0.287548	0.528424	0.120908	0.308849	1.76388	0.753989	0.0338653	0.0287007	0.0221608	0	0.044435	0.390478	0.0446275	0.0783473	0.109583	0.139089	0.307946	0.0137508	0.114469	0.224785	0.0779793	0.735821	1.3187	0.148074	0.0497044	0.0479495	0.0283016	0.174996	0.434111	0.493743	0.320929	0.0935381	0.151405	0.132717	1.27931	0.188297	0.160617	0.114596	0.153877	0.088538	0.137221
tcf7l2	9.44417	6.16753	1.68503	1.57769	1.92136	2.72597	0.0106688	0.00936627	0.00731281	0.0269027	0	0.0146693	0	0	0.00554694	0.00558142	1.65039	0	0.00668691	0.0232405	0.0118578	0.0748549	0.0309958	0	0.00889731	0.00611979	0.0170096	0.0489931	0	0.0113037	0.0230013	0.0015153	0.0439484	0.0252641	0.00490407	0.0305	0.0196226	0.00728584	0.00275922	0	0.0212378	0.005974	0.0116762	0.0124578	0.0148899	0.176916	0.816465	0.043654	2.40503
LOC101487567	0.0535658	0	0.0567151	0.565943	0	0	0.00666933	0	0.234135	0.110195	0.00438401	0	0	0	0.02051	0	0.0488792	0	0.00822594	0.00764156	0.00338062	0.12643	0.0360007	0.00512258	0.00274702	0.00763166	0.0407483	0	0	0.412455	0.0183067	0.01026	0	0	0	0.0143556	0.00534583	0.00977633	0.00338419	0	0.0066287	0.0116524	0	0.00376584	0.039602	0	1.05591	0.294464	1.86464
scara3	0.108657	0	0	0	0	18.0946	0.00437861	0	0	0	0	0	0	0	0.00608469	0	0	0	0	0	0	0	0	0	0	0	0	0	0	0.0440164	0	0	0.00341325	0.00785022	0.0527807	0	0	0	0.006284	0	0.014428	0	0	0.00806941	0	0	0.0112344	0.0102798	0
eppk1	0.346938	0.0162029	0	0.00795129	0.0171893	0	0.00712535	0	0	0	0	0	0	0.0218355	0.00282172	0.0128515	0	0	0.223215	0.222615	2.27771	0.18176	0.00374007	0.0166712	0.0195299	0.0412781	0.798814	0.0341779	0	0	0	0	0.00622212	0.0778458	0.0310396	0.00644091	0.0126792	0	0.0140721	0.045278	0.00928458	0	0.0099992	0.016804	0	0	0	0.00233347	0.00945595
LOC101470959	5.73175	7.50244	0.351473	12.3973	0.36312	0.260092	0.0172719	0.0291595	0.055349	0.021144	0.0545911	0.134457	0.0159761	0.0463928	0.0419017	0.0460959	22.3857	0.047403	0.0119326	0.038939	0.024053	0.0113384	0.00663214	0.0606366	0.0832944	0.017995	0.0244451	0.022719	0	0.0327106	0.018153	0.0425518	0.0532595	0.0397342	0.0870816	0.0286377	0.11284	0.00845469	0.036185	0.011308	0.0349697	0.0153834	0.0835936	0.0333006	0.0370429	0.147111	0.702652	1.28211	15.5385
wdr73	7.6106	17.2475	3.25287	0.213018	0.145647	71.5839	0.162176	0.099028	0.141664	0.0523741	0.172928	0.171027	0.0852879	0.0438006	0.110602	0.139542	0.159562	0.0519664	0.333358	0.115748	0.0684499	0.202346	0.152349	0.154301	0.116689	0.255569	0.141546	0.240192	0.0678191	0.102741	0.238133	0.177357	0.340466	0.289391	0.229627	0.222187	0.119513	0.101104	0.140967	0.142768	0.168039	0.240493	0.155754	0.172343	0.116149	0.173288	0.225031	0.202161	0.17995
LOC101482549	0.0152626	0.0196773	0	2.12435	0.0597864	0	0.00419142	0	0.00696748	0.00523883	0.00376927	0	0	0.0118371	0.0109716	0	0.00325337	0	0.0182038	0.0098155	0.00481349	0.0117366	0.0143756	0	0.0111866	0.00303551	0.011412	0.0561029	0	0.026937	0.00652426	0	0.00466533	0	0.0100875	0.00460469	0	0.0115302	0.00814513	0.00283964	0.0118445	0	0.0158617	0.00420926	0	0	0.0072187	0.0274998	0
LOC101484019	0.477106	1.24917	0.126571	0.149487	0.150819	0.421231	0.480752	0.3845	1.44012	1.1573	0.531869	2.38027	0.434106	1.65289	6.00256	33.029	0.0653273	0.720718	1.19115	1.06379	0.236853	0.279221	0.0269107	0.0981878	2.88102	0.636412	0.083014	2.13368	1.14679	0.0714341	0.0913124	0.281401	0.0573824	0.233164	0.176641	1.37192	0.321562	0.236414	0.149374	0.245215	1.22189	0.346249	0.859507	0.229288	0.0112536	0.201436	1.43204	1.74888	0.604476
LOC101468439	0.0187623	0	0	0.00981466	36.6852	0	0.00554128	0	0	0	0	0.0197364	0	0	0.005702	0.0149468	0.0033928	0	0.00348488	0.00493681	0.00533219	0.00693803	0.0131042	0.00939927	0	0	0	0.0202519	0	0	0	0	0.00524057	0	0.0104231	0.0034094	0	0	0.00488097	0.010439	0.0152009	0	0	0.00466956	0	0.0404305	0.00587577	0.00619587	0
gpm6b	19.0275	36.5306	0.131982	5.60762	0.29713	0.280884	0.0248202	0.0127148	0.0274563	0.0046634	0.0807278	0.0134623	0.0341331	0.0458538	0.0444889	0.0572825	1.1926	0	0.0393673	0.0380051	0.0215015	0.0439598	0.146989	0.15595	0.0549975	0.0194449	0.0193918	0	0.0270906	0.0902058	0.0321184	0.110678	0.0259227	0.0522998	0.412944	0.0387815	0.0181717	0.0294373	0.0453654	0.0523616	0.0545531	0.0183041	0.0210653	0.0098122	0.0221322	0.0283014	0.0956608	0.217744	0.598644
LOC101472103	0.149494	0.175638	0.243129	4.42158	0.211478	0.276121	0.107077	0.0898873	0.111356	0.133125	0.14829	0.109996	0.123152	0.154877	3.69726	1.38232	0.1246	0.904176	2.24851	1.86274	0.534618	0.35818	0.103402	0.110078	0.801214	1.16304	0.199621	0.409749	0.0582095	0.171837	0.38501	0.562514	0.218525	0.442193	0.106933	0.113541	0.644416	1.35201	0.195062	0.113341	4.70506	0.313083	1.32462	0.321025	0.200738	0.105027	1.45074	6.00389	8.0118
LOC101484147	0.0975779	0.0297298	0.0769946	0.164111	0.381419	0	0.199672	0.159946	0.31924	0.0885901	0.275929	0.437048	0.0561631	0.0476702	0.29178	0.0488718	0.366488	0.85544	0.0422456	0.149705	2.6243	1.72349	1.56005	0.736187	0.051794	0.0576017	6.827	0.0742552	0.0480251	0.193187	0.223467	0.0658312	0.224502	0.110242	0.2575	0.206616	0.107645	0.206911	0.0828979	0.0997772	0.118632	0.193943	0.107632	0.0728301	0.358561	0.0819618	1.96757	2.3319	0.786664
LOC101483472	0.0168638	0.0235618	0	0	0	0	0.00552437	0	0	0.0118899	0	0	0.0142498	0.0113496	0.0028323	0.00764491	0.00392467	0	0.0148452	0	0.0014063	0.0227885	0.00863948	0	0	0.0114179	0.00443078	0	0	0.0173633	0	0.00618783	0.00568372	0	0	0	0	0	0.00146682	0	0.00903254	0	0	0	0	0	0.271831	0.00669953	0.012158
LOC101478100	1.77703	0.748899	1.0532	6.66311	0.227591	12.9917	19.4825	23.6729	0.28032	20.7483	24.1374	32.3237	10.8355	0.242356	0.208473	0.301578	0.230478	0.0966336	0.193956	0.642373	0.28371	0.442317	7.29655	0.670499	0.231067	0.0684213	1.52598	0.0474288	0.235304	0.0936684	0.128005	0.463647	0.534821	0.129098	0.260954	0.176919	0.0897278	0.107327	0.189484	0.112142	0.184838	0.0916064	0.253213	0.188789	0.140991	0.346814	0.283889	0.69097	0.657119
LOC101467375	0.563706	0.384381	0.710984	0.261587	0.556086	0.808112	0.475956	0.648078	0.428271	0.413858	0.274649	0.992491	0.317886	5.41419	16.0761	24.4226	0.26645	0.351136	0.2745	0.345203	2.87889	0.621672	3.49767	10.9249	0.258076	0.517976	11.4128	1.11985	0.715706	25.7232	1.4015	0.76195	0.607811	3.05547	0.713108	0.242277	0.335855	0.232942	0.416172	1.85985	0.291943	2.04808	3.44626	0.417826	0.430705	2.52822	10.6212	14.6928	0.694567
LOC106675072	0	0	0	0	0	0	0.00335207	0	0	0	0.00818394	0	0	0	0.0270444	0.0186751	0	0.0473774	0	0	0	0	0	0	0	0.00682224	0	0	0	0	0	0	0.00469947	0	0.00809373	0	0.0109458	0	0.00350914	0	0	0.0157839	0.00832106	0.0120317	0.00911523	0	0.189955	0.005694	0
LOC112436459	0	0	0.0296349	0	0	0	0	0	0	0	0	0	0	0	0.0139973	0.679388	0.00953074	0	0	0	0	0.0451861	0.112034	0.00359346	0.00444234	0	0.0263838	0	0.0698032	0	0	0	0	0	0	0	0	0	0	0	0	0	0	0	0	0	0	0	0
LOC101479239	0.578312	0.972301	0.816672	18.3069	0.784192	1.95583	0.0217827	0.0235358	0.034018	0.0330007	0.0248047	0	0	0	0.00425235	0	0.0296588	0	1.30409	1.04978	0.179801	0.0114586	0.00338563	0.0141357	0.0140759	0.0457348	0.0254982	0	0	0.0261209	0.0218985	0	0.0431365	0.0020452	0.00848423	0.0156269	0.159877	0.143354	0.0121241	0.0943974	0.00696915	0.0359326	0.0165344	0.0196442	0.0218984	0.0370139	0.0745501	0.0718386	0.00824791
LOC101464395	14.1198	24.3373	0.0470321	0.259289	0.185361	20.4068	0.042119	0.0171075	0.0094895	0.0242945	0.0539018	0.0204799	0.0529671	0.0183454	0.0314199	0.0181788	0.0200445	0	0.0506955	0.033099	0.0350846	0.0108335	0.00298141	0.0203946	0.0464963	0.0483778	0.0160692	0.0534905	0.018084	0.0283944	0.0190447	0.0587049	0.0326823	0.0722712	0.0495678	0.0349306	0.0278789	0.0179581	0.0417316	0.0341211	0.0225995	0.0388759	0	0.0123078	0.0365221	0.0283014	0.0428778	0.0274155	0.0244019
LOC101486129	1.69135	0.206605	13.3345	0.144855	0.331628	0	0.713394	1.28028	0.567284	0.473142	0.570699	0.40419	0.12139	0.0767109	0.221539	0.136615	0.185552	0.237442	0.265304	0.248228	0.263008	0.691936	6.5019	6.16723	2.4722	0.270328	0.890099	0.88755	0.0269353	5.01288	0.245259	0.140781	0.152062	0.247597	0.703716	2.68034	0.696925	8.20706	0.216229	0.156497	2.3552	0.323837	2.70742	0.307918	0.373515	4.55086	1.99662	1.83567	0.25268
cck	0	0	0	0.0192547	0	0	0.00392328	0	0.00411847	0	0	0	0	0	0	0	0	0	0	0.0102652	0	0	0.0031646	0.0461366	0	0.0202448	0.0151728	0	0	0	0.0064389	0.00513002	0.00882496	0.00787688	0.0463097	0.00639125	0	0	0.00666842	0	0.00191763	0	0	0	0	0	0.133954	0.0419421	0
LOC106676123	0	0	0	0.00591431	0	0	0	0	0.00523447	0	0	0	0	0	0	0.00402023	0.0119937	0	0.00602561	0.00287494	0.00722156	0.0185974	0.00750512	0.0119474	0.00629454	0.00579744	0.00406947	0	0	0	0.0109821	0.0093893	0.00893253	0	0	0	0	0	0.00253445	0	0	0.00943378	0.00847142	0.00943952	0	0	0.166136	0.00613151	0
LOC101476322	1.45264	1.29852	2.49981	0.839754	3.92287	1.51769	1.36753	7.53251	1.45485	2.18216	2.89375	1.33284	3.1727	1.21304	0.52725	0.573302	1.06865	2.30888	2.50247	2.40782	2.27337	3.65465	0.281694	1.50689	1.73495	3.48863	2.11346	1.86125	3.52414	1.15922	4.02951	6.20971	3.76422	1.79252	0.20311	2.52647	0.590459	1.16333	5.57263	1.4071	1.947	3.94135	2.8846	1.8809	0.591648	0.253796	1.38329	1.04172	0.477641
LOC101468176	0.285235	0.197361	0.367671	0.343551	0.216734	0.302155	3.75276	3.21023	0.487021	0.516861	0.675716	5.89682	0.383807	3.67731	0.419454	0.210835	0.380129	0	0.218066	0.308005	0.76178	20.668	0.632837	0.264393	12.1594	0.259106	0.448848	5.70568	0.0759989	0.566384	0.775992	0.407215	0.525625	0.313553	1.90439	1.96194	2.05191	1.21192	12.492	4.14938	5.32688	23.9401	4.42375	1.13328	0.147572	0.364613	2.48708	2.03824	0.228243
lama2	0.40796	0.140375	0.102056	0.259233	0.184505	100.915	0.244244	0.28509	0.253804	0.250561	0.267871	0.417896	0.283467	0.136813	0.262498	0.294468	0.128265	2.75476	0.252856	0.18442	0.323067	0.354004	0.239974	0.252987	0.407198	0.287613	0.352063	0.286322	0.138495	0.286032	0.31543	0.210527	0.323284	0.217439	0.300389	0.368051	0.454372	0.179137	0.308385	0.387861	0.413532	0.581563	0.48903	0.315832	0.415305	0.234323	0.310954	0.367418	0.432858
LOC101483178	0.280198	0.490286	0.355544	2.06614	0.32723	0.953058	1.18753	10.9282	2.23062	1.6449	1.39445	1.08489	6.5579	2.63926	2.21879	5.8014	2.09773	2.32119	1.12731	7.11064	1.99321	1.1959	4.50572	3.04964	4.90199	0.527606	1.64738	7.17957	2.93115	5.66376	4.79282	1.00029	0.702552	1.252	0.614661	0.824158	3.65874	4.74912	2.88201	1.83758	1.44196	1.15351	6.69345	4.95462	3.83689	1.26583	3.92278	3.16357	1.33581
LOC101479170	0.0535333	0.0426213	0	0.0357548	0.119985	0.107167	0.03317	0.0395899	0.039178	0.0383048	0.0738513	0.05266	1.05407	0.0138936	0.0559322	0.0406884	0.0351256	0	5.54953	6.58075	3.59202	0.143968	0.0243009	0.0198881	6.55964	0.691067	0.0220458	3.69263	0	0.0350714	0.0686562	0.0301075	0.0743322	0.0730711	0.523321	0.0258426	0.0731728	0.015842	0.0992411	0.103877	0.126687	0	0.0151473	1.09663	0.435886	0.140501	0.140055	0.0670739	0.0605533
LOC101466122	0.0441942	0.0617286	0	0.684791	25.5375	0	0.0164708	0.00965325	0.0149436	0.0143795	0.00727044	0.0792086	0.0129787	0.0306186	0.0186517	0.0425174	0.0200291	6.34067	0.0493109	0.0407811	0.0415756	0.0287969	0.0420214	0.0361178	0.0480096	0.0127154	0.0239646	0.061499	0	0.0529485	0.0265063	0.0309494	0.0174542	0.0271327	0.057232	0.0635856	0.0231963	0.0531197	0.0305378	0	0.0221108	0.055726	0	0.0425478	0.0978532	0.0663153	0.0502832	0.0324378	0.0198782
LOC101486362	0.0924541	0.0713857	0.231798	0.0176347	0.0960366	0.139509	0.0968643	1.85183	0.102969	0.224637	0.0773247	0.243345	0.865698	0.249953	0.097472	0.253086	0.0598711	0.156128	0.347138	3.88007	0.718276	0.132432	0.27605	0.35891	0.634058	0.0368917	0.275693	1.00745	0.207212	0.723321	1.54628	0.138422	0.0605607	0.136408	0.0518131	0.183601	0.296859	0.510044	0.447983	0.207693	0.298277	0.0759022	1.60975	0.546091	0.746463	0.18201	0.309173	0.212834	0.062395
LOC101465895	0.31718	0.683686	0.123952	3.48506	0.128009	0.295487	3.90347	2.32868	0.539682	2.40447	2.04451	0.592006	0.770192	0.100981	0.0923768	0.103023	0.136939	0.216427	0.108953	0.0745612	0.114849	0.086692	0.133259	1.32443	0.504285	0.142721	0.234865	0.153788	1.23683	0.467938	0.742269	0.249053	0.105457	0.701461	2.49951	3.51621	21.5876	4.53846	0.116576	0.39466	0.950777	0.257491	0.0750875	0.0874137	0.398394	0.113718	1.12959	1.01738	1.33546
vax2	1.52991	0.0825116	0	0.011144	0	0.722384	0.00833479	0	0	0.010146	0.0156744	0	0	0.0172491	0.0924899	0.164614	0.218379	0.186659	0	0.00663676	0	0.00671786	0.0110801	0	0	0.00303551	0	0	0	0.00961719	0	0.00259913	0	0.00444099	0.0418647	0.0144926	0.00974235	0	0.00227277	0	0.00436305	0.00935326	0	0	0.0248533	0	1.73942	0.566389	0.425179
LOC101477647	0.068865	0.0265038	0.120719	0.0380193	0.0552526	0.0430797	0.0188456	0.0121415	0.0210887	0.0137196	0.00875615	0.0151596	0.0177353	0.0468143	2.96666	13.5915	0.0330977	0.0473008	0.0339675	0.0265733	0.0113545	0.0162058	0.0289419	0	0.0361848	0.0245804	0.0199372	0.0432504	0	0.0273937	0.0245225	0.0259973	0.00743453	0.00760034	0.0454243	0.00712935	0.0242061	0.00531259	0.0167613	0.0160124	0.0174046	0.0118659	0	0.0593613	0.0235912	0.0718226	0.0233927	0.0455971	0.0512273
LOC101475634	0.049363	0.0151496	0	0.0504564	4.49083	0	0.00605674	0.0219209	0.0203923	0	0.01308	0.00860101	0	0	0.00617359	0	0.0107371	0	0.00554023	0.0336547	0.00396143	0	0.00501874	0.0171135	0.00674941	0.0171035	0.0132399	0	0	0.00855204	0.00115487	0.0291992	0.0224706	0.0367318	0.0113477	0.00945411	0.0134523	0	0.00621248	0.00787413	0.0235489	0	0	0.0205574	0	0.0409809	1.5962	0.509484	0
LOC101472151	2.93194	2.61213	0.0521105	0.0918394	0	0	0.0496607	0.0350266	0.0152856	0.0430019	0.0706564	0.121319	0.0470805	0.105058	0.0472491	0.0537363	0.0339213	0.307496	0.0537442	0.0329501	0.0448901	0.0497045	0.0611004	0.0628097	0.0670588	0.0551185	0.0443482	0.0345244	0.0706938	0.02897	0.0481027	0.0412375	0.0261995	0.0488796	0.132598	0.0296605	0.061748	0.124608	0.0307178	0.0492242	0.0427361	0.0370261	0.0300991	0.0411111	0.0975794	0.11794	0.173946	0.504961	0.0701277
LOC101472413	0.119419	0.228917	0.333667	0.244126	0.0425753	0.579608	0.201173	0.110596	0.856697	0.816203	0.479386	0.384435	0.973682	0.356386	11.1654	2.00571	0.807584	4.40289	0.244576	0.173155	0.391629	0.749566	13.1812	1.95174	2.0696	0.293983	1.94214	3.02323	0.927564	0.618481	2.299	1.86961	1.94786	1.58914	1.80241	3.80342	0.308247	1.76596	0.302556	0.211506	2.43722	0.154093	0.755993	6.80891	0.484857	0	1.96961	1.80271	1.56834
unc13b	0.158441	0.0287969	0.113552	0.0424735	0	0.0627321	0.00727798	0.0153503	0.0396568	0.0299964	0.0410447	0	0.0351421	0.0169083	6.41109	17.1282	0.00861151	0.227181	0.0310464	0.0168476	0.0132113	0.0128723	0.0110978	0.0210312	0.0404323	0.00376078	0.0396578	0	0.0392071	0.0284942	0.0160329	0	0.0165098	0.0182329	0.0353656	0	0.0354564	0	0.0244941	0.0337137	0.00523424	0.0312459	0.00807435	0.0266852	0.0342198	0.064609	0.290174	0.219927	0.318111
LOC101473399	0.111688	0.0893004	0.117089	0.025035	0	33.6336	0.00175622	0	0	0	0	0	0	0	0	0.0257198	0.00253457	0	0.0558971	0.0966823	0.0582505	0.0234127	0.00336261	0	0.00244022	0.0862292	0.0370943	0.0194628	0	0	0.0367704	0.0129803	0.00328149	0.0169433	0	0.0967509	0	0.0369702	0.00661996	0	0	0	0	0.0119718	0	0	0.00551692	0.00298757	0.0205737
bnc2	1.06416	0.195364	0	0.0234244	0	0.122154	0.0163119	0.01941	0.0136686	0.0481008	0.0258398	0.0165506	0.0618422	0.045774	0.0620037	0.00753879	0.0500762	0	0.0158133	0.0204359	0	0.00495123	0.0322546	0	0.00436701	0.00483686	0.0226845	0	0	0.0122759	0.0127031	0.00290501	0	0.00425628	0.0591237	0.0223565	0.00707939	0	0.0123685	0.00958645	0.00954119	0	0.0376313	0.00552186	0.00551128	0	0.400183	0.310449	0.00799116
etv1	0.796121	0.26931	0.485836	1.8229	0.256081	0.621399	0.161641	0.415995	0.0700263	0.216557	0.0364118	0.0440301	0.172885	0.155479	5.33881	8.39987	23.2994	0.135999	0.0117607	0.0428542	0.0179678	0.0402235	0.0527055	0.0786151	2.7956	0.0225319	0.0581866	0	0	0.461742	0.0473259	0.0603745	0.0546511	0.0824728	0.153358	0.0365642	0.190415	0.067229	0.142582	0.612181	0.0793749	0.0387977	0.0637455	0.0185853	0.0709058	0.093149	0.701774	0.115661	8.19156
kcnab1	1.85152	3.59641	1.18528	2.56705	0.514877	3.04349	5.46012	7.29244	2.4613	5.23867	5.67122	4.58892	4.10361	0.223683	52.4341	45.4608	7.2714	0.462105	0.628654	0.873772	2.39717	7.03936	1.6178	4.23392	1.15558	1.83238	3.43791	2.75519	3.22846	1.9297	1.73376	2.80711	2.04751	4.70883	1.21956	1.13101	1.16416	1.55413	3.53509	3.54761	2.34299	1.71531	0.642272	0.522951	2.64238	0.0372296	1.3071	1.92759	2.43557
LOC101469430	0	0	29.9579	0	0	0	0	0.00499257	0	0	0	0	0	0	0	0	0.0166485	0	0	0.00510338	0	0	0	0	0	0	0	0	0	0	0.00524747	0	0.00582696	0	0	0	0	0	0.00172335	0.00450998	0	0	0	0	0.0226588	0	0	0	0
LOC101468020	0.573099	0.0110854	0	0	0.0110684	0	0.00223567	0.0121968	0.0101524	0.00622125	0.00465162	0.019058	0	0	0.0440338	3.95361	0.0050706	0	0.0111264	0	0.00263567	0	0	0.00359346	0.00401046	0.0148187	0	0	0	0	0	0.0186001	0.00705418	0.00394565	0.00507073	0	0.00746115	0.0135038	0.0129805	0	0.00800005	0.00541224	0	0.0143783	0	0.0312088	0.00252657	0.0144788	0.0143526
LOC101478422	0.00834989	0.066914	0	0.114183	0.00978246	0.983284	0.0220339	0.00423503	0.0166484	0.0223815	0.0364999	0.0228105	0.00804461	0	0.00758436	0.0136294	0.980085	0	0.00313819	0.0216641	0.0797498	0.049407	0.0291922	0.0128534	0.0312226	0.0131063	0	0	0	0	0.0363825	0.00215405	0.00407785	0.00489633	0.103691	0.016262	0.00992941	0	0.0208325	0.0246534	0.0189424	0.034489	0.00832106	0.0427043	0.0137296	0.165445	0.403725	0.104262	0.207906
LOC101468834	0.052964	0.0302179	0.0187368	1.83094	39.2153	0	0.0351596	0.0122148	0.0141977	0.0219476	0.0125719	0.0469274	0.010574	0.02854	0.020515	0.0613298	0.00826314	0	0.030876	0.0282925	0.0374259	0.0318701	0.0179951	0.0198262	0.0357919	0.00964514	0.0137352	0.0494911	0	0.0551844	0.0342298	0.0202807	0.0254861	0.040832	0.0197633	0.0199029	0.0389969	0.0586654	0.0239375	0.0236647	0.047932	0.065784	0.0547473	0.0110842	0.021523	0.0461841	0.0395219	0.0465475	0
ahnak2	0.022078	0.0110736	0	0.486131	0.0221368	0	0.0769148	0.0184164	0.0304911	0.113666	0.0754716	0.0389568	0.136261	0.0957017	0.044198	0.0231212	0.928551	0	1.95928	1.89965	3.09598	0.212838	0.0159034	0.372429	0.313382	0.849889	0.121037	3.78616	1.27035	3.51423	0.425946	0.487976	0.360631	0.232576	1.32523	0.540707	0.455606	0.416546	0.373882	0.422	0.684483	0.425635	1.10267	1.28435	0.293209	0.55121	1.02941	0.523902	1.11673
ntng1	0.0706371	0.205277	0.261315	0.222196	0.0824915	0.211077	0.116548	0.14973	0.166785	0.0981101	0.123978	0.116117	0.0882379	0.0990506	0.167204	0.1919	0.0795334	0.112669	0.128793	0.113933	0.0736015	0.650804	0.065603	0.0652584	7.43156	0.210884	0.108344	3.39501	10.5044	0.0664907	1.96256	2.23007	2.63793	0.228339	0.57356	4.10596	1.18384	1.27675	4.10604	2.95439	1.53913	0.63104	0.507039	0.158862	0.413057	2.5669	4.49388	1.07706	0.129583
zfhx3	1.13425	0.111377	8.7002	0.314016	0.180613	2.76584	1.14511	2.15334	7.03424	3.40635	10.832	0.756403	6.45377	1.17855	0.0898417	0.0699735	0.0577643	0.824661	0.0380663	0.0664489	0.0575058	0.0303223	0.056886	0.0572127	0.0424478	0.0536174	0.036768	0.0129965	0	0.0221083	0.0909719	0.0370824	0.0575514	0.0209088	0.0503286	0.030169	0.0170872	0.0307376	0.0841121	0.127086	0.0606005	0.063483	0.141505	0.0372556	0.318288	18.9419	17.0973	6.66596	0.066704
LOC101482479	0.501333	0.0852499	0.440504	0.0198704	0.0363337	0.135106	0.75504	0.370186	0.922401	3.38825	0.612703	1.56375	0.0595175	20.3142	5.73929	2.68682	6.81334	34.4218	0.0301232	0.0314728	0.0369212	0.115626	0.0493883	0.149072	1.12277	0.0392076	0.0391103	0.153035	0.0531417	0.0112392	0.0128433	0.0236067	0.0288778	0.0388964	0.130961	0.00565459	0.0563644	0.0223653	0.0202638	0.0436515	2.24406	0.145963	3.18585	0.0296874	0.0380798	0.114559	0.713611	1.64766	14.0852
zfhx4	1.71334	1.12643	0.617309	5.0396	0.43316	1.16259	0.332978	0.934298	6.07799	1.9949	4.08729	1.87093	3.00808	0.36722	0.0428463	0.0422534	0.0308625	0	0.123321	0.137762	0.11654	0.0272644	0.0332166	0.0113042	0.0619787	0.0632011	0.076807	0.0107186	0	0.0478775	0.0343321	0.0267616	0.0489086	0	0.00376812	0.0082121	0.0915118	0.0435896	0.0608	0.0422858	0.0496706	0.00537446	0.0187043	0.0510212	0.101659	15.6341	13.3482	5.67542	0.0577307
gfra1	0.440597	0.0495711	0.408633	0.0578777	0.173948	0	10.3659	8.50286	0.740607	10.0638	6.23728	0.791806	2.36424	11.1205	0.162804	0.0626226	0.314634	0.0806985	0.189767	0.395346	0.308976	0.0383657	0.0701072	0.199269	0.159621	0.338764	0.114846	0.0660448	0	0.0848799	2.14996	8.21386	2.10145	5.32039	0.765675	0.913569	0.0305879	0.756913	0.145542	0.258722	0.0819955	0.032465	0.0194864	0.118439	0.189537	0.296235	3.40823	2.77984	0.172166
swap70	4.20429	18.5044	0.0852339	0.0235224	0	0	0.0154045	0.0158068	0.0624011	0.00808234	0.0450962	0.0235229	0.0180988	0	0.00408019	0.00961188	0.0122576	0	0.014274	0.0131297	0.0191068	0.00310908	0.0113671	0.0289382	0.025807	0.00367157	0.0673136	0	0	0.0606161	0.0300624	0.0206029	0.00278437	0.00813158	0.0200557	0.0112595	0	0	0.00438441	0.00536337	0.0165526	0	0	0	0	0.07011	0.0495691	0.0117821	0.0114943
kiaa1147	0.144409	0.221677	0.252864	0.183837	0.3143	0	0.201855	3.2739	0.237472	0.344812	0.159313	0.234115	2.18076	0.550804	0.163459	0.11133	0.116047	0.227538	0.184245	0.646648	0.197989	0.169088	0.259083	0.135241	0.195051	0.152869	0.121943	0.329687	0.275213	0.364202	1.00317	0.222632	0.137061	0.156567	0.100909	0.127474	0.259918	0.394723	0.604626	0.187651	0.215787	0.102995	0.398275	0.195422	0.709625	0.142585	0.180373	0.162178	0.191821
sall3	2.99876	2.12661	30.1879	2.42361	5.16789	0.24786	0.00768801	0.021806	0.0152599	0.0243297	0.00703925	0.0505171	0	0	0.860297	12.7143	0.00393698	0	0.0124669	0.0261724	0.0116624	0.00978057	0.00626794	0	0.00751249	0.00313875	0.00675127	0	0	0.00935861	0.00513629	0.0209704	0.0116039	0.00644474	0.0165371	0.0176272	0	0.0280964	0.0136434	0.00680261	0.0110165	0.00476342	0.0209131	0	0.0137415	0	0.160491	0.28763	0.007527
crhbp	0.0150327	0	0	0	0	0	0.00554463	0.00549893	0.00775716	0.00656179	0.0346419	0	0	0	0.00434412	0	0.916129	0	0.00613097	0.00819817	0.0195077	0.0121204	0.214899	0.0637065	0	0	0.0221243	0	0	0.0141846	0	0	0.00542756	0.0131371	0	0.0243689	0.00599159	0.0217265	0.00307328	0.0204529	0	0	0.0217737	0	0.0107753	0	0.137846	0.11609	0.0446546
cdh23	0.121786	0.208926	0.485302	0.150936	0.13754	0.343523	2.48854	2.98325	5.1636	4.5915	3.5161	0.0477161	12.8208	0.127717	0.071651	0.0953611	0.102071	0	0.149162	0.0891939	0.103843	0.139991	0.10261	0.142134	0.122852	0.158522	0.114313	0.380335	0.22692	0.121822	0.379001	0.413137	1.42601	0.527489	0.26933	0.213339	0.123048	0.127883	0.109079	0.098962	0.124454	0.244794	0.0194521	0.153687	0.166347	0.0778718	0.696231	4.45156	0.0709227
prkcq	0.0472839	0.00384315	0	0	0	0	0.00640164	0	0.0988216	0	0	0	0.176289	0.254032	0.00304336	0.00907968	0.026258	0	0	0	0.0169229	0.00625545	0.021114	0.0392318	0.0642933	0	0.00503871	0.0853861	0	0.0225344	0	0	0	0	0	0	0.0137096	0.00808958	0.00230366	0	0.0102256	0	0	0.0403614	0.123132	0	0.492392	0.022303	0.0500495
LOC112435172	0.0168638	0.0196734	0	0.00720331	0	5.2913	0.00355745	0.0119495	0.00552911	0.00821863	0.0200945	0	0.00551901	0	0.00848524	0.00866837	0	0	0	0.00521921	0.00134732	0	0	0	0.00414845	0	0.00314647	0	0	0	0	0.0016267	0	0	0.0247629	0	0	0	0	0.00509874	0.00338646	0.00887816	0	0	0	0	0.00114859	0.00219725	0
LOC101473568	0.0159548	0.0111381	0.127377	0.0224822	0	0.0868598	2.03235	1.04235	0.0886044	2.01494	0.590422	1.37666	0.381782	0.0520771	0.0101887	0.112477	0.0167069	0	0.0219204	0.0190399	0.0109067	0	0.017702	0.0315465	0.0089586	0.00709591	0.00705732	0.0103535	0	0.0349953	0.0386461	0.0195454	0.0231933	0.00612512	0.0156664	0.0170348	0.0308152	0	0.0142187	0.00369327	0.0258337	0.00818444	0	0.0406517	0	0	0.141906	0.238267	0.0085596
bcas1	0	0	0	1.127	8.90709	0	0	0	0.00685325	0	0	0	0	0.0147106	0.00375878	0	0.00169607	0	0	0.00407159	0	0	0	0	0	0	0	0	0	0	0	0	0.00383439	0	0	0.0034094	0	0	0.00510044	0.00843024	0.00382456	0	0	0.00627227	0	0	0.00433448	0	0
lhx6	0.0239653	0.0100769	0.0374735	0.0234189	0.0171893	0	0.0106751	0.0282021	0.0164595	0.00978418	0.0136214	0.019058	0.0377665	0	0.00215707	0.00854841	0.790322	0	0.00914814	0.0206452	0	0.00415856	0	0.006843	0.00910013	0.00680944	0	0	0	0	0.0077909	0.0262923	0.00479299	0.00508398	0	0.0108091	0	0.0101348	0.0146384	0.0238542	0.00811417	0.0158896	0	0.0193188	0.00798522	0	0.0237521	1.99127	2.44061
rgs3	10.053	14.4509	0.340103	0.280244	1.72643	0.387926	0.148324	0.501747	3.77805	2.23806	1.3526	0.271046	1.41347	1.97904	2.72031	0.756602	0.608026	0.314338	0.0854808	0.168132	0.222584	0.352978	0.0977649	1.65794	0.70429	0.0849043	0.131243	0.286313	0	0.324928	0.0633924	0.422681	0.153373	0.0899199	0.20356	0.161437	0.174165	0.739067	0.297556	0.27821	0.252014	0.2752	0.262186	0.0674402	0.0901841	1.06819	0.655808	0.435183	0.74967
LOC101478416	0.0410067	0.132239	0	0.0381495	0.0188821	0	0.0238526	0.0201936	0.108372	0.0252222	0.0119392	0.0125011	0.055506	0.0732386	0.0533693	0.023196	0.159439	0	0.0646027	0.126323	0.134544	0.071779	0.0391531	0.102447	0.0702819	0.0395683	0.0526295	0.0686347	0	0.0811886	0.0258361	0.0418074	0.0212698	0.0560636	0.0322439	0.0351293	0.231673	0.041726	0.0646192	0.49668	0.132391	0.127886	0.07531	0.0834988	0.00645432	0.0409809	1.74462	0.255729	0.150318
LOC101478568	0.00957467	0	0.0626566	0.0107715	0	0	0.00755431	0.00796787	0.0225265	0	0.00588528	0	0	0	0	0.00847918	0.0170506	0	0	0	0	0.00191667	0.00863457	0	0	0.00453152	0	0	0	0	0	0	0.0185254	0	0	0.0184438	0	0	0.0123792	0.0130661	0	0	0	0.01284	0	0	0.501042	0	0.0116332
satb1	0.884377	0.544911	0.0632051	0.644071	0.375302	0.245821	0.541925	0.487613	0.182042	0.1426	0.256491	1.29952	0.0137062	0	0.126212	0.138929	0.439782	0	0.0199977	0.0462657	0.0946081	0.441385	0.77142	0.476805	0.624837	0.0426583	0.128938	0.161397	0	0	0.104454	0.175283	0.130021	0.156698	0.169184	0.0854569	0.015212	0.0538658	0.0424099	0.0225369	0.119444	0.201625	0.291846	0.0437506	0.0226739	0.0390479	0.320535	2.51588	6.62255
LOC101483654	0.043749	0.0277642	0.154444	0.0854423	0	0.0627321	0.0279495	0.047798	0.0616888	0.111294	0.0300072	0.0511074	0.0644463	0	9.88695	13.2716	0.0250378	0	0.0208306	0.0304887	0.0156087	0.0137311	0.013097	0.0165874	0.0452522	0.0200066	0.0151017	0.0443733	0	0.0070923	0.024765	0.00576081	0.0218817	0.0201127	0.0413729	0.0169043	0.0139598	0	0.0494246	0.00565696	0.0308618	0.0149491	0.0216998	0.053684	0.018425	0.019218	0.0280872	0.0163747	0.0570719
lhx8	0	0	0	0.00835501	0	0	0.0127328	0.00423503	0	0.0085319	0	0.0164778	0.0323111	0	0	0.0138525	0.0772704	0	0.0136198	0.00221827	0	0	0.00192778	0	0.0173374	0.0126243	0.0363762	0	0.0286664	0	0	0.00887221	0.00919389	0	0	0	0	0.0067095	0	0.00635992	0.0056373	0.0341678	0	0.0119594	0.010178	0.0589188	0.0905032	1.60702	0.0636719
LOC101483150	0.287468	0.190567	16.5348	58.944	0.22081	0.181308	0.29357	0.411374	8.73874	3.80385	3.67899	2.20807	3.38002	6.99688	6.80852	12.6499	0.922021	1.13221	0.12395	0.157316	0.203861	0.136972	5.11287	1.90983	0.169134	0.150152	0.659601	0.644186	0.263773	0.19035	0.0990583	0.201604	0.168366	0.0827718	0.68249	0.107474	0.248741	3.19447	0.177847	0.220468	1.56753	0.142151	0.676178	2.65083	0.0939309	7.33131	10.3366	8.77692	0.641405
cftr	0.0332508	0.0069298	0	2.87925	0	0	0.00264841	0	0	0	0	0.0151596	0	0	0.00231044	0	0.00834592	0	0.00465197	0.0130097	0.0166471	0.0473415	0.00424337	0	0.0137701	0	0.00703008	0	0	0	0.00723339	0	0.00979771	0	0	0	0	0	0	0	0.00141397	0	0	0	0	0	0.071434	0.0260397	0
LOC101478190	0	0	2.08525	0	0	0	0.00373353	0	0	0	0	0	0	0	0	0	0.00444744	0	0.00376136	0	0	0	0	0	0	0	0	0	0	0	0	0	0	0	0	0.00396876	0	0	0.00358523	0	0.00157914	0	0	0	0	0	0.00245024	0	0
cd74	0.0145363	0.00975231	15.3086	0	0	0	0.00333503	0.00680072	0	0.00461661	0	0.0135353	0.0119766	0	0	0.00887847	0	0	0.00276069	0.0131626	0.00955201	0.00260818	0	0	0.0119505	0.00969436	0	0	0	0	0.00440329	0.0015153	0.0302349	0	0	0.00258503	0.00872635	0.0171255	0.015004	0.0135042	0.00740185	0	0	0.00880375	0	0	0.00464626	0	0.010637
npb	0.00707641	0	0	0	0	0	0	0	0	0	0	0	0	0.0264107	0	0	0	0	0.00596209	0.00671194	0.0103317	0	0	0	0	0	0	0	0	0	0	0	0	0.00370198	0.0115399	0	0.00897716	0	0	0	0.0396849	0	0.0679939	0	0	0	0.00650984	0.0926543	0
nrn1l	0.125578	0.221599	0.108466	0.144362	0.147333	0.107167	0.11025	0.116491	0.12843	0.11739	0.0849594	0.0898941	0.0952781	0.0452185	0.147323	0.11477	0.266604	0.0519664	0.176013	0.131177	0.0973293	0.174647	0.12651	0.105453	0.11671	0.166766	0.0528657	0.168531	0.206825	0.0695661	0.0830025	0.174772	0.0777127	0.0820486	0.222903	0.110556	0.0465233	0.0417674	0.124688	0.109564	0.185245	0.115035	0.122685	0.101157	0.202642	0.104517	1.63652	0.605729	0.119057
LOC101487221	0.115737	0.149937	0.42633	0.416874	69.64	0.30009	0.095241	0.0433438	0.226324	0.454607	0.144085	0.164803	0.124745	0.204202	0.691043	0.304851	0.10589	0.163185	0.419746	0.532078	0.367399	0.250663	0.351711	0.23893	0.616124	0.245443	0.319099	0.698407	0.923321	0.0859349	0.0843869	0.074417	0.10187	0.0933479	0.260673	0.151619	0.034199	0.0501411	0.0560065	0.147548	0.181757	0.0861337	0.286061	0.832244	0.0302319	0.186646	0.282318	0.309413	0.310484
LOC101483761	0.140356	0.100391	0	10.355	0.0693462	0	0.00479416	0.00449579	0.029729	0.00469718	0	0	0	0.857606	0.0683535	0.018826	0.0458603	0	0.00604905	0.0172172	0	0	0	0.00260487	0	0	0	0.0164886	0	0.0123059	0.0022949	0	0.0030665	0	0	0	0.01422	0	0.00272057	0	0.00233237	0.00750923	0.0193506	0	0.0143076	0	0.0146567	0.0266194	0
LOC106675000	7.96154	6.0294	0.420888	4.56815	0.161919	0.192246	1.7267	7.85117	0.694796	4.65203	1.92513	3.94982	0.778693	0.870873	1.17684	0.19037	1.49386	2.6429	2.52933	4.07544	1.6609	2.0357	0.55852	0.596759	1.55159	3.81414	1.42364	1.54174	5.1895	1.89398	4.31319	7.58009	3.60788	1.2671	1.18887	4.99967	4.16922	5.34225	5.55208	1.6189	4.43368	3.44357	3.46374	7.04154	2.8249	0.374672	2.89116	2.78893	1.21667
asic4	0.2018	0.197842	0.139947	2.38597	1.76333	0	0.126031	0.107118	0.630105	0.271285	0.118573	0.0845076	0.0607332	0.739481	0.364712	0.17425	0.698719	0	0.898039	0.608388	0.0629856	0.0949489	0.472063	1.60494	0.138356	0.194579	0.337511	0.0984713	0.0175485	7.38215	6.85385	3.91589	14.9328	2.70234	5.78465	8.33834	7.19398	12.9569	0.0752266	0.260683	3.62272	7.28635	2.3475	0.132254	1.59528	0.481387	5.0924	4.24305	0.416742
LOC101476668	0.132174	0.0592842	0.173511	0.0499737	0.0597864	0.255747	0.0648219	0.05358	0.0586505	0.0308413	0.0764389	0.048002	0.132977	0.121964	0.105295	0.0849817	0.0480023	0	0.11189	0.0641539	0.0615737	0.0941078	0.102658	0.110313	0.0696838	0.134034	0.0778756	0.0832915	0.0897671	0.0532766	0.105902	0.0973404	0.0896819	0.116979	0.0607084	0.0514305	0.0743618	0.0941457	0.149052	0.133188	0.106201	0.0958047	0.0559482	0.240106	0.151093	17.8396	0.217186	0.0969363	0.0809205
nmbr	0.123329	0.13551	0.400007	0.158547	0.314059	0.245821	0.220134	0.216998	0.772209	0.935832	0.480842	1.14766	0.281331	0.46497	2.82377	3.71461	0.147832	0.200069	0.0899411	0.119822	0.111205	0.138746	0.846965	0.274152	0.0988594	0.281576	0.19288	0.224788	0.099104	1.79107	1.08474	0.153123	2.09969	0.192954	1.37678	6.25632	2.30817	14.2248	0.158845	0.181988	0.307532	0.598567	0.132187	0.209221	0.118307	0.0647957	1.40664	0.809031	0.213353
LOC101464431	0	0	0	0	0	9.54908	0	0	0	0	0	0	0	0	0	0.00423539	0	0	0	0	0.003015	0	0	0	0	0	0	0	0	0	0	0	0	0	0	0	0	0	0.00167316	0	0	0	0	0	0	0	0	0	0
LOC101464110	0	0	0	0.00938207	0	0	0.00179342	0	0	0	0	0	0	0	0	0	0.00595349	0	0.00440849	0.00514586	0.00407164	0	0	0	0.00592609	0	0	0	0	0	0	0	0	0	0.00686706	0.00285549	0	0	0	0.00626037	0	0	0	0	0	0	0.593099	0.00644582	0.00785836
casz1	0.0602546	0.0124534	0.463363	0.0104513	0	0	0.00992545	0.00941585	0.0302828	0	0.0268056	0	0.00867914	0.0831958	2.27205	0.0619207	0.00918218	8.36709	0	0	0	0.00432769	0.00246136	0	0.00967118	0.00333982	0	0	0	0.0172311	0.00725566	0.00890663	0	0	0.0349834	0	0	0	0.0039624	0.00294014	0	0	0	0.00900278	0.0105826	0	0.435092	0.0270507	0.0299158
nts	0	0	0	0	0	0	0.00313522	0.00446515	0	0	0	0	0	0	0	0	0	0	0	0	0.00203582	0	0	0	0	0	0	0	0	0.0076745	0	0	0	0	0	0	0.00778907	0	0	0	0	0	0	0	0	0	0.109759	0	0
iapp	0.0123863	0.00988678	0	0	0	0	0	0	0.00383987	0	0	0	0	0	0	0	0	0	0	0	0	0	0	0.00942466	0.00910268	0	0.00443078	0	0.023198	0	0	0	0	0	0	0.00397577	0	0.0135967	0	0	0	0	0	0	0	0	0.29382	0	0
col23a1	0.0952287	0.0348598	0.0521105	0.0274316	0	30.8979	0.116814	0.130889	0.0132054	0.0217951	0.0562652	0.740228	0.566191	0.0136947	0.0808413	0.0334007	0.250613	0	0.0182927	0.0132782	0.0141483	0.0517124	1.99234	0.0690584	0.0352827	0.0119722	0.0983567	0.0143806	0	0.268312	0.0376557	0.0326513	0.00864198	0.029372	0.0610344	0.00971908	0.0296116	0.0209905	0.0239638	0.0207546	0.0297205	0.0502347	0.0737277	0.11585	0.0197576	0	0.0935284	0.139613	0.00884323
fst	0.076768	0.124472	0	0	0	0	0.00599999	0.00992806	0.0475041	0.00560965	0.101263	0.0139516	0.106183	0.0271758	0.00937649	0.00315155	0.00746588	0	0.29002	0.954349	0.29148	0.0412612	0.0507224	0.0987754	0.0233407	0.0423034	0.365864	0.0326829	0	0.174194	0.390657	0.0666636	0.127576	0.00339897	0.109459	0.0250455	0.0179543	0	0.0282509	0.018505	0	0	0.0127626	0.0462178	0.00875072	0.0160429	0.0392333	0.0495308	0
LOC101478840	0	0	0	0.106437	23.4096	0	0.00343994	0	0	0	0	0	0	0	0	0	0.00325096	0	0	0.00292101	0	0	0.00258219	0	0	0	0.015419	0	0	0	0	0	0	0	0.00799299	0	0	0	0	0.00780284	0	0	0	0.00472497	0	0	0.00301374	0.00411193	0
itgb8	0.153839	0.10258	0.0187368	0.0109494	0.11801	0	0.150037	2.58475	0.111506	0.170997	0.0441469	0.075697	0.397463	0.169674	0.215772	0.088703	0.11918	0.276195	0.0355917	0.0481806	0.0443536	0.0405042	0.017651	0.0156357	0.0440267	0.0181901	0.00674915	0.0559585	0.053056	0.146039	0.0723913	0.0197078	0.0244043	0.036522	0.0118524	0.0196768	0.104095	0.106418	0.251274	0.0706833	0.0440931	0.0838906	0.238673	0.0590678	0.110597	0	0.12842	0.136699	0.0551531
LOC105940928	0.0111127	0.00824696	0.0144791	0.0257529	30.3063	0	0.0181218	0.0098896	0.0193977	0.0263236	0.0168778	0.0251616	0.0204245	0	0.0303633	0.0571431	0.0185636	0	0.024652	0.021994	0.0206243	0.0382195	0.0043355	0.0167993	0.0401532	0.068099	0.077777	0.0121168	0	0.0144335	0.0262021	0.0240299	0.0286144	0.00624255	0.00757876	0.0715964	0.00599159	0.0150689	0.0105466	0.022898	0.0299246	0.0134705	0.0385392	0.0187945	0	0	0.0303474	0.0216814	0
LOC101470579	14.8912	11.7205	1.70814	12.4338	1.4895	0.563026	5.11723	21.2451	1.48578	8.70315	4.84358	1.9735	54.2619	1.52363	5.3101	13.8986	22.6504	6.10369	8.56973	7.62544	11.3292	2.86133	1.34181	1.88651	3.85778	9.72293	2.47271	4.427	0.242685	10.6329	16.0573	4.68466	5.43302	11.9673	44.1148	24.393	79.3559	17.8085	5.0362	8.64612	20.8346	24.4361	55.2724	0.762287	46.6455	38.6901	12.6308	7.28778	27.46
LOC112435466	0.0508281	0.0330546	0	0	0	4.26637	0.00352918	0	0	0	0	0	0	0	0	0	0	0	0	0	0	0	0.00587776	0	0	0	0	0	0	0	0	0	0	0	0	0	0	0.00589232	0	0	0	0	0	0	0	0	0	0	0
LOC105941274	2.8629	2.45545	11.0702	7.25485	0.576963	0	0.0348463	0.00427108	0.024374	0.0286299	0.013804	0.021983	0.0621738	0.0111524	0.472115	6.12163	0.0437946	0	0.0185533	0.00345095	0.0283529	0.0436412	0.0160799	0.0175063	0.0407815	0.0162097	0.00998824	0.019634	0	0	0.0264596	0.0299602	0.0433585	0.0723416	0.0212775	0.0476657	0	0.0291839	0.0254585	0.0153755	0.03316	0.0313367	0.0209131	0.00299673	0.0302587	0.189663	0.304862	0.42404	0.03506
pdyn	0.00629303	0.018087	0	0.00471774	0.0737447	0	0.0253046	0.0109172	0	0.00430977	0.0282194	0	0.0166862	0.0213228	0.0336338	0.026325	0.00623572	0	0.0346442	0.163339	0.096827	0.143698	0.0104091	0.00716724	2.61663	0.0613402	0.00983937	1.75155	1.4356	0.0317771	0.0109036	0.0224241	0.0214672	0.0352766	0.0124861	0.0351109	0	0.0270076	0.0223899	0.0539159	0.284709	0.0212782	0.0532779	1.75995	0	0.0301297	0.882365	0.0117294	0.0189827
LOC101473065	0.014267	0	0	0.284434	35.8721	0	0.0411503	0.0125942	0.0202317	0.0183019	0.0323792	0.0115733	0.03252	0.0658888	0.0204053	0.0470417	0.070039	0.118061	0.059813	0.0402427	0.0276643	0.14273	0.0270365	0.047776	0.0389155	0.0579124	0.0370421	0.0692171	0.0346717	0.0436638	0.0384362	0.0156005	0.122957	0.0449294	0.0150372	0.033501	0.00635234	0.0225887	0.0247383	0.037479	0.0235609	0.049017	0.0334854	0.0196465	0.055576	0.079299	0.0371121	0.0475727	0.0535663
LOC101477682	0.0517308	0.154864	0	0.013281	0.0237089	0	0.0185667	0.00206054	0.0606985	0.0844881	0	0.00955943	0.0755582	0.0430355	0.237505	0.123043	0.0186768	0	0.0264663	0.0870132	0.042661	0.0630334	0.0177944	0.13964	0.0689681	0.0179318	0.208	0	0	0.0496402	0.0737667	0.0483489	0.119239	0.00254199	0.142131	0.0200701	0	0.0102878	0.0133246	0.00551117	0.0735374	0.0263889	0.0180317	0.036471	0.952834	0.106503	0.324173	0.273673	0.0385604
cbln1	0.118603	0.0647263	0.213951	0.174506	0.280176	0	0.0550914	0.0462562	0.0412242	0.0685432	0.103124	0.117496	0.013424	0	0.102976	0.0615203	0.0300004	0.0679995	0.115263	0.481237	0.295685	1.62334	0.0294376	0.0617868	13.5953	0.277208	0.0963359	6.48181	0.312446	0.20117	0.030644	0.193303	0.0487751	0.0448938	0.154773	0.234712	0.0921436	0.556624	0.738663	0.147581	2.15683	0.269724	2.79327	2.35106	0.0362078	0.0548242	1.29851	0.234956	0.286714
meis2	5.53229	1.69031	1.61711	0.164773	0.395859	0.296172	20.9968	19.2801	7.46198	19.5174	19.9208	28.2008	16.9252	18.314	39.4901	18.968	0.130842	50.4584	0.125968	0.199569	0.0842507	0.0962408	0.128847	0.0792344	0.135743	0.0597419	0.0981208	0.0627223	0.0999614	0.10223	0.187631	0.253323	0.132917	0.157221	0.316986	0.0979907	0.0362261	0.104516	0.232127	0.128965	0.197494	0.0732977	0.0595118	0.299838	0.161444	0.454298	6.51457	19.6214	0.318668
LOC101486506	0	0	0	0.951183	26.423	0	0.0149095	0.00412324	0.00268159	0.0142206	0.00565654	0.0117228	0	0.0132376	0.0109377	0	0.0070671	0	0.0199441	0.00698452	0.00764014	0.0163218	0.0187617	0.00672813	0.00870399	0.00583615	0.00362198	0	0	0	0.0120205	0.0149209	0.0160464	0	0	0.016671	0.0121553	0.0213652	0.00965336	0.00509874	0.00489908	0.0119656	0	0.012543	0	0	0.00722881	0.0176345	0.010637
LOC101475710	0.0191157	0.0103134	0.0187368	0	0	0.281712	0.00612203	0.0164559	0.00389823	0	0.0202691	0.0206341	0	0.021777	0.0212384	0.0104657	0.707767	0	0	0.00362918	0.00215313	0.00750304	0.00925533	0.00994912	0.00615148	0	0	0	0.0967479	0	0.00629213	0.00895565	0.0100078	0.0276634	0	0	0.0104908	0	0.00264005	0.0155783	0	0	0.0719379	0.0070699	0	0	0.0165414	0.60844	6.73454
erbb4	3.0733	2.78332	1.5338	19.327	1.9113	0.60359	1.58105	1.47677	2.74895	17.6362	10.877	31.7678	1.03549	0.572105	49.7802	9.3921	0.685672	0.767741	1.03286	0.708727	0.739027	10.1859	17.2682	4.02124	0.743683	0.912842	3.5141	1.96439	1.82887	17.7582	4.57117	11.7621	8.78646	20.2035	18.1703	2.16296	0.611462	3.97843	7.26097	14.0321	5.40348	8.6434	1.80529	18.324	23.7259	20.0899	8.92855	16.8029	1.38147
LOC101481478	0.684133	3.83366	0.439461	3.77489	0.0683169	0.124676	1.21752	6.45349	0.468315	0.950225	0.334525	0.96211	3.11893	0.167351	1.8015	0.321759	0.405308	2.02604	2.93353	3.93383	2.32426	0.337238	21.8748	5.91949	0.746961	1.45444	5.32835	0.724003	1.50948	0.921805	0.165013	0.0898655	0.0505949	0.330284	0.214562	0.0165627	0.254831	0.187004	0.15637	0.0294048	0.739336	0.214203	1.40988	0.233648	0.422452	0.282763	1.20805	0.995285	0.405254
LOC101483975	27.1758	17.815	0.146066	0.0791017	0.112435	0.0853126	0.174026	0.0811936	0.203513	0.157423	0.379775	0.260783	0.064553	0.0939212	0.0484155	0.0777649	0.0929444	0.261714	0.0524566	0.0434239	0.106892	0.133318	0.341152	0.254018	0.209682	0.064122	0.178333	0.0473888	0.12151	0.0609062	0.0764989	0.0815147	0.0626498	0.0693794	3.10455	0.0700391	0.0416032	0.132914	0.0516519	0.0884216	0.170862	0.0747572	0.152402	0.119783	0.0451993	0.101563	0.253183	0.119163	0.164757
LOC101484505	0.0333095	0.0425126	0	0	0	0	0.014321	0.0305032	0.0158098	0.041355	0.0193856	0.0386002	0.0375476	0.249226	0.037164	0.0138443	0.0656941	0	0.00386227	0.0223057	0.0329608	0.0152243	0.00405277	0.0160523	0.0563382	0.0230986	0.00675127	0.0319343	1.05263	0.311421	0.0320638	0.118169	0.070071	0.0190221	0.104107	0.077011	1.06645	0.0336264	0.0354223	0.0996481	0.0504007	0.0978786	0.0442145	0.0906603	0.0169935	0.117292	0.79701	0.560837	0.521676
prdm12	0	0.0144475	0.0167723	0	0	0	0.00467876	0	0	0.00972423	0	0	0	0	0.0172121	0.00864323	0	0	0.00233835	0.00695215	0	0	0	0	0.00436413	0.00419149	0	0	0	0	0.0025414	0	0.00584168	0	0	0.0110838	0	0	0.00136165	0	0	0.0103412	0.0104565	0	0	0	0.141118	2.26604	0.0114943
LOC101475608	0.0958729	0.144439	0.144222	0.0732854	0.521155	0	0.0517293	0.0328517	0.0259209	0.0436143	0.0610421	0.0425918	0.0739367	0.0422687	0.0592761	0.0613941	0.796525	0.0729474	0.0431027	0.0263011	0.0801	0.13203	0.0333242	0.0796644	3.81884	0.0428496	0.0179611	0.262278	0	0.99487	0.855821	0.0704351	0.0514409	0.034607	0.875299	0.0406862	9.99568	0.617333	0.300717	1.34434	3.22221	0.682753	7.69795	0.0501768	0.0770812	1.61621	0.723737	0.26632	0.0868349
slc1a2	24.2308	79.6588	0.55216	4.38937	0.228638	0.204829	1.71855	1.06422	2.10184	1.96616	1.313	1.48772	0.556461	1.89746	1.49732	1.2112	0.829829	0.41689	3.92484	3.15067	2.50161	3.26967	2.52236	1.75197	4.68376	3.67023	2.81057	3.32147	2.50673	2.47754	3.89646	1.48317	3.58824	2.30251	1.1405	5.82042	3.61561	4.31602	1.13447	1.28624	1.19446	3.04941	2.2783	2.3346	4.28142	0.609952	0.538082	0.865745	0.293294
LOC101465701	1.29505	3.52888	0.246335	0.883583	0.34683	0.232523	5.82442	19.253	2.4903	5.2162	2.66098	5.17685	11.869	2.68757	7.64892	5.04795	0.892742	3.57611	0.426054	2.91459	1.40657	0.877237	3.12279	2.09492	1.63443	0.337707	1.63828	1.2929	3.42273	6.93618	2.78323	1.78727	1.52756	0.759734	0.356787	1.70987	1.57307	1.45695	4.43176	2.08763	0.97403	0.746924	2.97757	2.25516	3.84246	3.36177	1.75005	2.18303	0.292521
LOC101481826	0.0478532	0.0589316	0.0768344	0.0343126	0	0	0.0938153	0.109344	0.0771306	0.0785747	0.0759203	0.0602169	0.247306	0.0821371	0.0240513	0.0548883	0.165306	0.092057	0.125937	0.130922	0.0979946	0.0923443	0.0746813	0.0627349	0.0743795	0.0537808	0.0875954	0.0334169	0.220761	0.271846	0.119155	0.0798053	0.042882	0.0979617	0.084929	0.101351	0.0500273	0.100079	0.0996567	0.137841	0.127632	0.412413	0.428754	0.040648	0.401072	0	0.206221	0.350744	0.23436
LOC101477622	0.430885	0.230655	0.648555	8.27061	0.159458	0.0881834	0.469412	0.162004	0.168387	0.244296	1.21962	1.64041	0.131728	0.157918	0.526042	0.110368	0.198119	5.87924	2.02093	4.6014	2.90755	0.5253	0.101312	2.65193	0.165952	1.65579	0.278114	5.73289	8.82607	2.33221	0.17127	0.158463	0.0988777	2.13276	2.83453	0.0628821	2.87546	0.329249	0.604639	2.92233	2.87181	0.13916	0.335157	7.35144	3.46321	3.95341	10.8814	8.14543	0.553825
LOC101468455	3.10504	2.72888	0.332412	2.23285	0.188656	3.27897	0.441534	0.290496	1.56476	0.858397	0.693085	1.28011	0.384017	1.15369	0.340674	0.434671	1.31451	0.146777	0.402663	0.425447	0.391929	0.42744	0.37894	0.456442	0.258443	0.348713	0.530405	0.479674	0.963398	0.478771	0.52694	0.413871	0.482335	0.481742	0.533449	0.372752	0.555291	0.321205	0.457401	0.5888	0.555496	0.384719	0.516585	0.691463	0.523049	0.149279	4.95309	2.10838	0.39397
LOC101487165	0.0817956	0.0968278	0.301402	0.055602	0.0126405	0.0360002	1.79896	0.917795	0.019469	0.288249	0.361634	2.13349	0.0346632	0.0247805	0.255508	0.0353946	0.0208938	1.71466	5.76084	10.0641	4.15748	0.701804	0.0425402	0.171106	0.298115	2.8748	0.274668	0.381272	0	0.521986	0.065082	0.0299555	0.0234588	0.0600613	0.0593731	0.0355159	0.0217188	0.0438429	3.2259	1.48225	4.08402	0.138444	0.368693	0.0906674	0.0224361	4.43872	0.312623	0.205553	1.51623
LOC101488089	0.0100629	0.0465619	15.1046	0	0	0	0.00682545	0.00276558	0.0073555	0	0	0	0	0.01945	0	0	0.00524305	0	0	0.00743188	0	0.00356632	0.00733959	0	0.0105798	0.00614299	0	0	0	0.0144	0.00555942	0	0	0.00378912	0	0	0.0073705	0	0.0131771	0	0	0	0	0.0151534	0	0	0.00987871	0.00526444	0.0177915
LOC101466239	0.062507	0.0110108	16.2485	0.00854895	0	8.50749	0.00817122	0	0.00715784	0	0.0191186	0	0	0	0.00599461	0	0.0112742	0	0.0102757	0.00413031	0.00466463	0.00219733	0.0110526	0	0.00301834	0.011066	0	0.0184475	0	0.0268603	0	0.00335381	0.0128311	0.0066481	0	0	0	0.0088227	0.0105264	0	0.00750433	0.0144253	0	0	0	0	0.00961803	0.0104526	0.0194536
raly	0.494427	0.125848	0.45366	0.334822	0.428082	0.293488	12.7087	12.9584	9.1904	14.4636	12.7933	6.91658	4.39587	0.967108	0.354134	0.195807	2.1806	0.230382	0.223031	0.855128	0.234585	1.06512	1.53218	0.701351	0.133657	0.314234	0.900512	0.0684348	0.11966	0.678601	1.89987	1.17716	1.74752	1.33321	0.348364	0.938814	0.84718	6.64697	0.161333	0.299028	0.431977	1.78691	0.436285	0.75795	2.55137	0.736334	2.15945	3.05757	0.337234
LOC101478935	0.391474	0.0252212	0	0	0.0898763	0	0.020419	0.00822891	0.024347	0.0137258	0.00720887	0.0463764	0.00708904	0	0.0139359	0.0108732	0.0104022	0	0.0102481	0	0.00622756	0.00429962	0	0.0125214	0.0120653	0.00735951	0.0151105	0	0	0	0.00762459	0.012171	0.00797078	0.00256566	0.00446255	0.00593673	0.0050872	0	0.0172188	0.00405221	0.00643532	0.0279501	0.00753245	0.0276209	0.0135491	0	0.0153061	0.0149264	0.00722245
LOC101470793	0.0535567	0.024537	0.0385862	0.258363	0	0	0.0912753	0.0296431	0.0558441	0.223204	0.075085	0.311705	0.0583244	0.0578148	0.129617	0.0422017	0.234605	0.047403	0.0343138	0.087209	0.0699896	0.0979474	0.298553	0.54512	0.0797794	0.060278	0.121943	0.0505741	0.147924	0.276342	0.195822	0.199965	0.284755	1.31822	0.260834	1.01761	0.480894	2.43261	0.165213	0.172765	0.117954	0.080297	0.0969624	0.0218158	1.09367	0.137757	0.840037	0.523333	0.0202069
LOC101476487	7.99678	0.545758	0.152423	0.129893	0.118809	0.0430797	0.0837345	0.0805568	0.12526	0.100529	0.844689	0.0964072	0.101696	0.107474	0.106772	0.043539	0.354995	0	0.137388	0.117234	0.15272	0.153386	0.184082	0.343324	0.1552	0.0941061	0.176377	0.132322	0.139767	0.186192	0.464432	0.826829	0.47506	0.393205	10.6665	0.348818	0.411738	0.287548	0.216646	0.201268	0.268464	0.247088	0.100023	0.0556121	0.0906563	0.0601248	0.3998	0.71529	0.255197
LOC112431289	0	0	0	0	0	0	0	0	0	0	0	0	0	0	0	0	0	0	0	0	0.00199799	0.0117901	0.0168417	0.0722621	0	0.00431567	0.0931883	0	0	0	0	0.0125854	0.130842	0	0	0	0	0	0	0	0	0	0	0	0	0	0	0.00366012	0
LOC101463916	3.38473	1.38447	0.890818	0.564159	0.41172	3.79566	0.232129	0.213817	0.176438	0.131834	0.239318	0.196658	0.0882479	0.276319	0.335716	0.302929	0.364625	0.0687186	0.106689	0.248066	0.376369	5.14452	5.39744	11.412	7.79996	3.54724	1.64762	8.46815	11.9987	14.6893	8.28478	4.76832	5.54368	4.48036	6.72624	22.0372	8.31788	23.2276	29.0649	19.3575	34.465	20.5767	21.4788	0.125319	0.742289	1.64279	0.734037	0.28944	0.270291
LOC101480300	2.09292	0.423581	0.246469	0.374143	0.218899	0.0853126	1.59062	0.77753	0.644392	0.866655	4.67458	5.87324	0.854864	1.30861	0.893846	0.601494	3.91912	0.14845	2.53943	1.14065	0.493711	2.5869	0.186746	0.252363	1.20823	0.338653	0.153847	9.60547	1.95624	1.16391	0.217715	0.181024	0.130764	0.182955	1.38841	1.02735	8.3699	0.424945	0.203763	0.444528	0.278567	4.17849	1.91914	12.7629	0.194955	3.08406	2.34637	1.21623	2.86976
LOC101477913	0.0185911	0	0.0649773	0.0465001	24.2126	0	0	0	0	0.00523691	0	0.0230486	0	0	0	0.00465186	0.00327032	0	0	0	0	0	0.002916	0	0	0	0	0	0	0	0	0	0.0138617	0	0.011415	0	0	0	0.00898192	0	0.00387352	0	0.0140345	0.00613958	0	0	0	0.020216	0
LOC101479964	0.993946	0.0386695	0	0.0317614	0	0	0	0	0	0	0	0	0	0	0.0100931	0.0039363	0.00477833	0	0.00588749	0	0.00190791	0.00866837	0	0.00271278	0.0053008	0	0	0	0	0	0.00241855	0.00578258	0	0.0112939	0.036442	0.00588491	0	0	0	0	0	0	0	0.0595899	0.0151704	0	0.00251786	0.00313759	0.00737662
srrm4	1.31854	0.130677	0.723385	0.0569845	0.133662	0.363094	0.338756	0.553658	3.83183	1.55209	1.73439	0.0945714	2.52884	5.37662	0.322139	1.14217	19.1665	0.153821	0.700604	0.763517	0.612696	0.553032	0.0468076	0.302661	1.19981	0.400418	0.184464	0.233231	0.194364	0.167238	0.224282	0.397919	0.166254	0.380963	1.28136	0.260606	0.434818	0.0727708	0.272078	0.438343	0.451555	1.2387	1.37474	0.642376	0.535421	0.906896	2.33453	3.55053	2.29607
LOC101481189	0	0	5.98692	0	0	0	0.00367601	0	0	0	0	0	0	0	0	0.00693375	0	0	0.00428445	0.00627632	0	0	0	0	0.0125037	0	0	0	0	0	0.0029812	0	0	0	0	0	0	0	0	0	0	0	0	0	0	0	0.00241218	0	0
doc2b	0.381654	0.096065	0.109588	0.490724	0.285433	0.650868	0.730777	1.6133	4.30664	1.15008	1.97356	3.33336	0.800055	2.67588	0.176847	0.312984	5.04317	0.182147	0.595491	2.02639	0.772563	0.238259	0.939215	2.21657	2.61621	0.179728	1.68622	0.204662	0.17849	1.40721	2.46118	0.557762	0.915742	0.513944	1.82724	2.54237	8.18248	4.51949	0.165958	2.00542	2.47049	0.583897	1.324	0.0878432	0.154252	0.515175	4.99917	3.93713	5.84683
pth2r	0.323866	0.106694	0.0838617	0.789678	0	0.445318	0.262906	0.360179	0.139594	0.0639307	0.181813	1.36855	0.194566	0.0562769	0.0976731	0.133714	0.0749624	0.18473	0.0751919	0.051755	0.0838674	0.165406	0.147403	0.113798	0.147706	0.041465	0.0702224	0.131958	0	0.116235	0.0124804	0.0856447	0.111154	0.147456	0.129726	0.0538898	1.00767	0.491834	0.0820947	0.0843909	0.177111	0.104764	0.285586	0.0379072	0.0673071	0.903759	1.31799	0.918676	2.27587
traf4	0.124527	0.00969185	0.151017	27.1176	0.0993182	0.506319	1.26209	3.73324	0.9377	1.07876	0.901325	1.40478	2.56315	0.923226	0.386343	0.205243	2.90874	0.672488	0.11009	0.219118	0.415238	0.121196	0.460774	0.296569	0.217254	0.119957	0.226726	0.212193	0.0630415	0.361255	0.1866	0.286426	0.230855	0.175513	0.484967	0.16511	0.101222	0.0875909	0.242216	0.329884	0.27982	0.116826	0.358818	0.175257	0.265325	2.04142	0.879653	0.830671	1.16224
nmb	0	0	0	0	0	0	0	0	0	0	0	0	0	0	0.00489799	0.011054	0.00230095	0	0	0	0	0.0157561	0	0	0	0.00566915	0	0	0	0	0	0	0	0	0	0.00790167	0.00778331	0	0	0	0	0	0	0	0	0	0.0913421	0	0
rho	0.0370442	0.0248688	0	0.0225348	0.107147	0	0.0418331	0.0244531	0.0401425	0.012176	0.00985116	0	0.0367613	0.0740865	0.0347503	0.0737965	0.0649473	0.189838	0.0388836	0.0342193	0.0236087	0.056613	0.0905902	0.0402166	0.0960623	0.0613184	0.0280511	0.0495728	0.055425	0.0146097	0.0504912	0.034533	0.0809527	0.0743563	0.0150484	0.0862604	0.0656177	0.0786116	0.0253839	0.0459331	0.0324999	0.0969325	0.0675059	0.08894	0.0613847	0.0177547	0.399202	0.107247	0.0579874
LOC101478875	6.1664	6.54113	2.18308	14.9921	27.5805	1.23036	38.3694	32.8501	64.6293	59.4965	74.3119	51.1112	52.9217	66.2089	2.98648	1.2473	0.63234	209.355	0.584504	0.598239	2.44277	15.1773	15.4125	5.5017	15.1947	0.541032	7.00548	6.00512	0.675337	1.62587	1.59257	1.26655	3.88846	0.569237	7.25733	0.452764	0.421151	0.481635	0.971201	0.96286	11.0112	13.1205	10.426	15.6332	0.783897	3.2711	12.9227	13.0077	6.51537
LOC101474887	0.0761751	0.178427	0	0.0277415	0.161738	0.107167	1.24714	8.07731	1.28003	1.40352	1.21273	1.04473	2.12875	0.787774	0.087448	0.0735779	0.0522766	0.278303	1.02514	2.75628	0.211023	1.00526	0.0969193	2.59019	0.247975	1.18992	0.823005	0.389178	0.441984	3.06396	0.292617	0.601923	0.945929	0.312953	1.35351	0.437021	0.0665058	0.177443	0.887468	0.0919384	1.0999	3.31559	1.52012	0.339432	1.75072	0.0561393	0.585175	0.362632	3.44635
LOC101476226	0.0470591	0.0694748	0.140694	0.0608461	0.0645736	0.130549	0.230028	2.17902	0.701931	0.928208	0.511683	0.768435	1.70641	1.46696	2.549	2.02978	0.0359015	1.42582	0.720892	2.04412	2.09989	0.303764	1.86848	1.42604	0.481273	0.419108	1.36298	1.0866	0.504263	4.88994	1.71712	0.20099	0.101433	0.691269	0.3026	0.493661	0.575271	1.19182	0.457179	0.641771	0.290596	0.32127	3.21517	0.901727	1.68139	0.825277	1.03423	0.921889	0.101963
LOC101478557	12.1172	5.97983	0.063784	5.83252	1.33646	5.3111	0.0570124	0.0235478	0.0314588	0.0164073	0.071728	0.21491	0.0385881	0.0314307	0.0578637	0.0472262	0.512084	0	0.0362423	0.0663465	0.131129	4.89632	6.29963	1.39948	0.212895	0.041029	1.77976	0.109064	0	0.0974093	0.15612	1.9005	0.973966	0.37896	1.88274	0.257578	0.0606393	0.344824	0.118392	0.0297501	0.113089	1.16174	0.100407	0.0353926	0.0390365	0.380158	0.488669	0.440549	0.474828
LOC101484787	0.0733612	0.0966111	0.0115042	0.081033	0.0604841	0	0.0584059	0.054428	0.0741098	0.0498715	0.0477755	0.024922	0	0.166181	0.0725536	0.0288139	0.0539296	0	0.132501	0.0887751	1.18897	0.843643	0.183108	3.60447	0.0403594	0.0750156	5.23834	0.0107768	0.0282783	0.131446	0.420882	0.418409	0.136862	1.83663	0.621005	0.039325	0.044726	0.140034	0.0527292	0.0586846	0.0779903	0.104001	0.0743638	0.0524828	0.108346	0.0461178	0.291302	0.139038	0.0464603
LOC101463687	0.328008	0.294862	0.656607	0.347857	0.193806	0.681353	0.71877	1.58258	0.74418	1.11953	0.955759	1.23349	2.28195	1.46336	0.922625	1.19062	1.28741	0.950392	1.17211	1.45253	1.0427	0.788419	3.39106	1.11026	2.93734	1.44611	1.07601	2.80924	1.91864	2.93215	2.38579	1.07913	1.42878	0.641191	0.395112	3.46224	6.05713	4.15737	1.25737	0.894568	2.62704	3.19153	5.6682	2.41678	2.2178	1.36635	4.22838	2.79523	3.19409
LOC101466115	0.0516009	0	0.0924984	0	0	0	0.0429483	1.2928	0.126302	0.115186	0.0579302	0.167568	0.807552	0.133571	0.201748	0.103111	0.0021485	0	0.00379198	0.388527	0.0481653	0.0265202	0.221464	0.0548938	0.0661277	0.0129689	0.102043	0.0491256	0.0959768	0.0295551	0.820815	0.110588	0.0563578	0.00572379	0.0242676	0.0532503	0.197277	0.154907	0.14084	0.0254493	0.0332677	0.0238853	0.206394	0.0703577	0.0479017	0	0.0384219	0.00231427	0.0251283
LOC101473002	0.0917194	0.113823	0.244133	0.117732	0.0777409	0.172859	0.0790833	0.157386	0.878188	0.715258	0.0957376	0.0835772	1.51324	3.60564	0.0889731	0.320653	2.14068	0.0397369	0.145369	0.163166	0.162935	0.108531	0.165101	0.275759	0.0698201	0.0954706	0.0948106	0.126081	0.201506	0.0895493	0.0775336	0.0973135	0.101934	0.103006	0.16075	0.0996417	0.069007	0.142922	0.242054	0.214115	0.195047	0.0501143	0.118738	0.117033	0.22949	0.081052	2.4778	1.20366	0.106125
LOC101482584	0	0	0.0576469	0	0	0	0	0	0	0	0	0	0	0	0	0	0	0	0	0.00380517	0	0	0	0.00383073	0.00599575	0	0	0	0	0	0	0	0	0	0	0	0	0	0	0	0	0.0101172	0	0	0	0	0.0515652	0.105181	0
LOC101475914	0.141043	0.310087	0	0.326572	36.1187	5.40683	0.025845	0.0143473	0.0260711	0.01173	0.0147898	0	0.0223577	0.0508059	0.0124236	0.0367675	0.110149	0	0.242269	0.184797	0.12276	0.0922239	0.109871	0.00411303	0.0892861	0.20453	0.0248369	0.0175976	0	0	0.0447137	0.00840141	0.0269229	0.0347523	0.00741659	0.00841408	0.0221663	0.00776384	0.0147229	0	0.134708	0.0140233	0.0244882	0	0.0208401	0	0.0992821	0.193762	0
stab1	1.16277	0.232409	42.278	0.0948643	0.0110684	0.522986	0.247277	0.179712	0.112137	0.20693	0.34454	0.259686	0.175881	0.228445	0.215624	0.227284	0.235453	0.227225	0.180172	0.150432	0.147527	0.204811	0.129458	0.141042	0.187361	0.233645	0.158845	0.143905	0.0824121	0.18604	0.211462	0.195547	0.186997	0.239265	0.189222	0.218665	0.192517	0.259467	0.203092	0.224345	0.155761	0.133513	0.151736	0.221529	0.302407	0.169274	0.395487	0.291571	0.16298
sema5a	1.68895	1.77718	0.368673	60.7779	0.529814	1.57109	0.510356	0.284106	1.24574	0.772094	0.497271	0.236838	1.2766	0.202919	7.61692	5.27337	8.82202	1.34721	2.2838	3.25331	1.47419	0.228896	1.02891	1.09187	0.234237	5.02567	0.555685	0.139062	0.018084	3.518	7.10495	4.558	4.51904	0.738698	2.20386	1.28329	5.9461	1.67147	1.53142	1.8273	2.60615	2.93675	0.65677	0.393689	2.07076	9.54848	2.57291	2.14882	1.79409
LOC101485350	0.348918	0.0889839	0.0578369	0.0134626	0.025281	0	0.0227675	0.0302845	0.0100419	0.014984	0.0195311	0.0229565	0.0154435	0	0.0134023	0	0.0553627	0	0.0592078	0.0133017	0.014533	0.00684101	0.00236347	0.00365906	1.60883	0.0120133	0.0107826	0	0	0.0120279	0.0152085	0.00559582	0.00752649	0	0.193867	0	0.00635234	0.238882	0.0219354	0.00939055	2.93829	0.0115672	0.173595	0.0917125	0	0.0700865	0.291857	0.0464021	0
LOC101465887	0.32283	0.308315	0.562404	0.367384	0.0747535	0.235981	0.310671	0.326449	0.295136	0.334098	0.396132	0.527287	0.367468	0.342134	0.445221	0.29196	6.31571	0.444165	0.276204	0.286566	0.287001	0.234937	0.212977	0.386359	0.314885	0.267174	0.247442	0.295859	0.383159	0.333638	0.330361	0.373123	0.253452	0.406705	0.198374	0.407379	0.376558	0.406605	0.307062	0.37974	0.278509	0.412111	0.351076	0.466896	0.637235	2.88547	2.08915	2.53059	5.15468
hs3st5	0.251709	0.251206	0.262276	0.126726	0.721569	0.0678168	0.308454	0.222026	2.50243	0.661422	0.458395	3.62576	1.51696	14.0867	0.657275	0.389832	0.260367	0.967519	0.592067	0.348311	0.537456	1.0528	3.29507	1.30498	0.212699	1.49686	0.891794	0.531009	0.454971	1.06312	2.44619	2.9455	0.453624	5.46793	1.60864	0.607878	1.0432	0.382072	0.296031	0.496978	0.430045	0.958033	0.478264	0.336205	6.72139	0.206224	2.55241	5.14155	0.348028
LOC101465105	0	0	0	0.427906	21.0983	0	0.00485204	0.00634685	0	0	0	0	0	0	0.00516297	0	0.00557219	0	0.00619535	0	0.00479627	0	0	0	0.00818837	0.00439091	0	0	0	0.0299795	0.00603661	0	0.00284186	0	0	0	0	0	0	0	0.0109407	0.0247309	0.0174312	0	0	0	0	0	0
LOC101480567	0.0118935	0.00964318	0.0187368	0.0118619	0	0	0.0192157	0.0494003	0.011028	0.0354395	0.0396284	0.0308395	0.0107746	0	0.0188066	0.0267906	0.00569867	0.0830675	0.0276383	0.0210174	0.0125716	0.00588545	0.0210693	0.0158509	0.00909351	0.0469889	0.0331421	0.0187624	0.0282783	0.0590238	0.0174122	0.0249635	0.0191843	0.0127307	0.0324592	0.0190416	0.10995	0.036033	0.0324527	0.0131892	0.0126207	0.0764919	0.252	0.0375362	0.0294827	0	0.276653	0.0967589	0
LOC101480758	4.46179	5.1713	0.785735	7.36119	0.323303	1.14957	0.57186	0.548485	0.828847	0.533764	1.87358	2.19742	0.44661	0.883205	0.641249	6.4464	22.107	0.326047	0.37266	0.45035	0.380225	0.453965	0.750391	0.342415	0.558454	0.461885	0.359954	0.476972	0.339903	0.383771	0.581905	2.23691	0.877421	0.407414	0.582562	0.583305	0.605754	0.696229	0.505214	0.485235	0.603049	0.611453	0.562969	0.562439	0.438019	1.37502	2.34817	1.78013	22.4243
LOC101485096	0.804195	0.0832637	0.518266	2.98151	0.0885339	0.358594	1.91153	1.10227	0.172022	0.590258	0.707412	3.12328	0.545518	0.028067	16.5825	12.715	0.428337	0.342949	0.236318	0.193677	0.130245	0.106958	1.38487	0.850815	1.63638	0.0978541	0.141397	0.879435	0.187043	0.190542	0.452572	0.13859	0.142033	0.0743131	0.348959	0.10855	0.0511705	0.0749595	0.04845	0.142188	0.216778	0.0182891	0.346458	2.90905	9.51326	2.02319	1.40344	3.42958	1.71368
grip2	0.537988	0.429419	0.983529	4.29523	0.86599	7.69072	5.32573	6.54906	8.77093	7.95882	2.73966	4.94595	2.36825	26.3045	11.9244	6.73869	1.32613	34.5895	0.887254	1.34556	0.966465	1.3764	0.933883	2.21527	1.19871	2.4331	0.495885	1.63757	0.786886	4.33442	0.384539	0.661186	0.375777	0.728614	1.21177	0.395694	10.5882	3.89836	7.23728	10.4986	4.5774	1.55665	7.52128	1.1073	1.40574	8.05351	10.7232	13.8413	12.7069
esr2	3.67003	3.73787	0.156378	0.255543	0.0788525	0.235785	0.126152	0.0914062	0.191175	0.117646	0.0984673	0.0893981	0.069746	0.106428	0.15797	0.141939	0.496962	0.43826	0.0854885	0.101321	0.0888368	0.121521	0.0807627	0.0787582	0.12223	0.101192	0.128785	0.0827847	0.153672	0.318397	0.119436	0.187084	0.163106	0.155599	0.0825415	0.116019	0.0835756	0.462495	0.0634555	0.116422	0.142045	0.19593	0.1306	0.056747	0.0523957	0.159546	2.72115	0.18965	0.120253
LOC101477207	0.484143	0.0799113	0.383385	6.07472	0.243898	0.24477	5.14045	4.02604	24.2048	8.52057	4.08111	8.26222	1.1533	13.5316	10.7942	4.5366	0.866445	0.0498688	0.495741	0.39518	0.161144	0.135771	0.151028	0.772868	0.0992507	0.714842	0.302986	0.0532972	0.0688132	1.76257	2.93974	5.5967	2.98393	1.57917	1.88987	4.38632	0.26341	3.26441	0.218283	0.149856	0.305241	1.19762	0.196817	0.0823784	0.596458	0.286804	3.58204	3.0031	0.300701
cacna2d3	0.279764	0.187986	0.128068	0.431698	0.405936	0.212675	0.148856	0.150719	0.301336	0.111519	0.135629	0.380483	0.178754	0.388409	1.07498	0.696279	0.337408	1.67809	0.0943205	0.128401	0.141729	0.342993	0.741966	0.216771	0.400376	0.0978972	0.175031	0.505786	0.133587	0.168872	0.380583	0.212422	0.324222	1.60501	0.681435	0.114932	0.133404	0.17363	0.213431	0.666123	0.35483	0.295253	1.10229	0.132211	0.17908	2.2179	2.91484	5.07397	9.56102
cygb	0.0298593	0.043999	0.0872902	0.10623	0.163619	0	0.222939	0.263369	2.07157	2.04714	1.07408	0.155807	5.38418	1.37645	0.388082	3.48278	3.72637	0	0.0525919	0.22486	0.0398978	0.0298861	0.145632	0.334965	0.0175939	0.427128	0.0457373	0.0190223	0.670958	0.134467	0.0294642	0.0323395	0.0300092	0.0313954	0.0706715	0.0253113	0.0166181	0.0331129	0.0175971	0.0402462	0.112326	0.0515097	0.110975	0.97983	0.103117	0.220321	0.448581	0.488274	11.5739
LOC101482978	2.4935	1.01917	0.482389	8.40779	0.405124	0.15108	0.200955	0.290557	0.535764	0.0705889	0.252066	0.603325	0.0576153	0.0388636	1.07309	0.824177	4.52236	0	0.206579	0.375935	0.151882	0.679333	0.437144	0.597268	1.3632	0.460917	0.244605	0.04156	0.0734553	0.300169	0.951281	2.19772	0.708646	1.4279	3.86282	0.526525	0.102679	4.18596	9.09315	5.38175	8.2758	1.14261	1.88006	0.821368	0.138524	16.5137	6.17113	5.27099	5.56903
slc13a3	0	0	0.562201	0	0	6.9231	0	0	0	0	0	0	0	0	0	0	0	0	0	0	0	0	0.00397202	0	0	0	0	0	0	0	0	0	0.00341325	0	0	0	0	0	0	0	0	0	0	0	0	0	0	0.00393102	0
slc6a9	2.36742	3.74008	0.215582	1.30412	6.75354	64.5604	1.163	0.366272	0.362561	0.53908	1.71081	3.90516	0.220612	0.318677	6.55868	0.315978	0.131836	11.168	0.0738513	0.0528272	0.0596561	0.239351	0.0636619	0.0639562	0.0867371	0.0514277	0.105171	0.0147977	0.138182	0.0382635	0.076701	0.127692	0.0545971	0.156512	0.490503	0.168428	0.203396	0.0790978	0.0657882	0.103898	0.156002	0.0768637	0.0612514	0.059123	0.0942	0.0611464	0.915318	1.27145	0.391835
otp	0.00629303	0	0	0	0	0	0.00292932	0.00270407	0.010645	0.0242468	0.0227647	0	0.00819248	0.00955543	0.0071947	0.0051426	0.0136554	0	0.00791367	0.00213917	0.0116451	0.0157758	0.0130556	0.00504248	0.0124386	0.00649709	0.0273831	0	0	0.00916711	0.00570421	0.0179664	0.00397138	0.0136676	0.128533	0.025336	0.0151422	0	0.00883836	0.00501702	0.0154676	0.00745227	0.0689781	0	0	0	0.379481	0.0140262	0
cacnb2	0.643583	0.842594	0.398842	0.260383	0.0404158	0.637763	0.715404	0.836575	1.26082	1.0008	1.0714	0.89766	0.861007	1.00729	0.165545	0.352796	0.541744	0.582536	2.21997	6.11203	3.58756	1.65108	0.592949	0.891093	0.385799	4.05305	1.61367	0.802114	6.43979	1.77744	1.06096	0.486407	0.723028	1.4849	0.307471	0.568718	2.32429	2.13511	14.1929	5.63683	2.66654	1.45639	0.509298	1.52124	0.455868	0.758412	0.73857	0.833694	0.566746
LOC101481736	0.196874	0	0	0.0117122	0	0	0	0	0	0	0	0.0110807	0	0	0	0	0	0	0	0	0	0	0	0	0	0	0	0	0	0	0.00316115	0	0	0.00786746	0	0	0	0	0	0	0	0	0	0	0	0	0.00352111	0	0
papln	0.278218	0.222633	0	0	0	0	0.078781	0.0490485	0.0561685	0.132739	0.393675	0.168249	0	0.0159779	0.528353	0.00655966	0.00912197	0	0.0209981	0.00559174	0.00421799	0.00804186	0	0.00357211	0	0.0124238	0	0	0.194597	0.0905522	0	0	0.00369351	0	0.00703383	0.0023365	0	0	0	0	0.00423551	0	0.0129909	0.184291	0.0686252	0	0.00124053	0	0
pax6	3.12928	2.44295	0.0228337	0.0117122	0	0	0.0205907	0.00933569	0.0226538	0.00935192	0.00677968	0	0	0.0316141	0.0350887	1.16768	0.0125147	0	0.00319003	0.0121606	0.00189522	0.0185728	0.0124965	0.00361704	0.00222117	0.00417853	0	0	0	0.0112392	0.0068226	0.00998414	0.00576593	0.0072761	0.0234275	0.00369585	0.011662	0	0.0139599	0.00329041	0.00666757	0.0104781	0.046143	0	0	0	0.0561883	1.07775	0
megf11	0.325658	0.0151069	0.201708	2.45983	0	0	0.0108643	0.0477214	0.0818959	0.0284977	0.0295669	0.0261257	0.0303603	0	0.10856	0.0458537	0.0380119	2.45323	0.21831	0.0784552	0.0539311	0.0423166	0.0732446	2.74001	0.0204169	0.329475	0.715509	0.0147977	0	0.1419	0.10216	0.481596	0.00804074	1.47545	0.141772	0.0149378	0.202045	0.0269795	0.0132045	0.0292257	0.0459729	0.0774961	0.0523361	0.0194817	0.048293	0.456539	1.14137	1.24208	0.604519
LOC101472039	0.267281	0.107569	0.0541477	0.261916	0	33.1328	0.0509343	0.0397866	0.0592042	0.0553349	0.0836864	0.014344	0.0372651	0.0446441	0.0486166	0.0259752	0.111031	0.107006	0.040297	0.0383902	0.0358757	0.038963	0.0606209	0.0596858	0.0739768	0.0393324	0.0141764	0.0663379	0.0200853	0.0871224	0.0492619	0.0669848	0.0749463	0.0592282	0.0660874	0.0378789	0.0406119	0.0301602	0.0510044	0.037625	0.0595092	0.121227	0.0477559	0.0445534	0.0574129	0.053065	0.0601346	0.0720235	0.0918156
prickle3	0.312483	0.0768575	0	0.0114182	0.128949	0	0.0787448	0.0504484	0.0409747	0.0506449	0.0348876	0.0613843	0.0177566	0.0446095	0.0112044	0	0.0110401	0	0.00785208	0.0200447	0.0621233	0.103453	0.0765637	0.139829	0.00608031	0.186394	0.340537	0.0195212	0.0190006	0.0269257	1.27005	1.18302	1.19022	0.387441	0.0933712	0.698537	0.0230408	0.0724571	0.0382257	0.0310007	0.0218101	0.20503	0.0216294	0.0291106	0.0580883	0	0.0111665	0.00414941	0.0159401
LOC101476233	0.0635079	0.0516655	0.0228337	0.142311	49.6735	2.1733	0.0231091	0.0354027	0.586473	0.020418	0.0361151	0.24985	0.0650092	0.0300558	0.112473	0.0194032	0.495365	0	0.656787	0.532105	0.0146679	0.00974331	0.0275814	0.0751501	0.0390975	0.0634732	0.00238353	0	0	0.702419	0.23145	0.304287	0.0464621	0.257255	0.128963	0	0.0186558	0.0227786	0.00848008	0.0417254	0.0187648	0	0.0804548	0.176101	0.265631	0.00909436	0.113834	0.609724	0.100986
LOC101468732	2.71133	2.79162	2.78001	11.0451	4.0989	0	0.71901	2.04733	0.782319	0.336617	0.148013	0.129423	0.450385	0.141072	4.60992	4.03127	1.69791	2.52473	0.0975485	0.174407	0.320052	2.05523	1.75728	1.40899	5.33094	0.192174	1.94748	2.89307	0.0351064	3.55024	0.789602	3.5563	0.678713	1.63468	3.66815	0.120944	16.7057	0.287877	3.54704	6.5744	7.36751	3.31389	15.9045	0.119633	3.16477	3.56907	7.40938	8.14273	2.86835
LOC112431276	2.55281	0.575069	0	0	0	0	0.00247681	0.0105423	0.00753675	0	0	0.0168772	0	0	0	0	0	0	0	0.00843988	0.0020374	0.0100739	0	0	0.00651405	0	0	0	0	0.0192344	0.00190205	0	0.00399886	0.0084324	0	0	0	0	0	0	0.00603219	0	0	0	0	0	0.0584503	0.08073	0
LOC112429747	4.70016	2.22083	0.27499	0.143568	0.277014	2.05783	14.6016	17.5574	4.69914	10.8546	12.8091	1.59735	5.39484	2.26049	0.465881	0.617211	1.03291	0.086722	0.0605498	0.285011	0.0622297	0.079776	0.277946	1.05029	0.133496	0.13472	0.0689642	0.0319444	0.12966	0.746188	0.325938	0.0962606	0.0969009	0.0747619	0.209787	0.113255	0.0480691	0.0978293	0.77938	0.348511	0.227355	0.225333	0.6698	0.0601398	2.80101	0.102944	2.64981	1.94357	1.36007
LOC101464377	0.164935	0.0331678	1.36573	0.14131	0.117697	0	0.0301682	0.0371503	0.0708534	0.0287758	0.0198028	0.0650284	0.129655	1.9928	1.02646	8.24495	0.191045	0.13423	0.127192	0.133631	0.106332	0.20843	0.243709	0.282487	0.127929	0.0380976	0.221199	0.0388289	0.0305784	0.137575	0.0748737	1.53476	0.477913	0.0271271	0.0544975	0.0341053	0.0146323	0.0242046	0.0469488	0.0418391	0.02867	0.0893439	0.0232982	0.035573	0.0487618	0.582471	0.0633474	0.128524	0.529255
hhla1	0.137171	9.72934	0	0.0525352	0	0.0810793	0.0449324	0.109281	0.0573749	0.109259	0.0772711	0.0251517	0.140349	0.0712536	0.0419724	0.0446867	0.828873	0	0.092854	0.0863501	0.165017	0.0800721	0.0795695	0.0539447	0.0678454	0.0702924	0.120518	0.0821005	0.0950095	0.171366	0.0628771	0.0123064	0.0578742	0.0677888	0.0560555	0.0727237	0.0580131	0.0608902	0.118497	0.129811	0.0507483	0.185237	0.241932	0.0504593	0.121137	0.013593	0.0993101	0.0503576	0.0639841
LOC112434732	0.184357	0.128819	0.0567151	0.032282	0	12.861	0.00812836	0.0214201	0.00630104	0.00601679	0.0166281	0.0169321	0	0	0.00884422	0.0199359	0.033957	0	0.0111011	0.0124603	0	0.0366636	0.0115381	0.012576	0.0153015	0.0428253	0.00994265	0	0.0210897	0.0139227	0.0412613	0.0203144	0.182444	0.00638611	0.0240449	0.0494589	0.0142227	0.0162838	0.0121125	0.00622801	0.0150684	0.0473621	0.0076713	0.0172265	0.0159505	0.0195817	0.0219179	0.029075	0.0311648
erich3	0.0531461	0	0.0734237	0.00792413	0.0848131	0.249352	0.197548	0.139991	0.237838	0.174864	0.202628	0.0449472	0.139025	0.0229124	0.0090909	0.0808352	0.163895	0	0.0222594	0.0242384	0.495005	0.102957	0.0410735	0.680401	0.0262494	0.206412	0.36263	0.0180284	0	2.22167	0.0116968	0	0.00471673	0.0483181	0.0165492	0.0447852	0	0.103432	0.023547	0.121046	0.0106182	0.0460935	0.0111726	0	0.448971	0	0.202454	0.307526	0.1179
APK84-gp10	1.59724	1.20884	2.13978	0.751029	1.9959	3.4578	2.31414	1.31806	1.24792	1.70168	1.27186	1.67432	1.23575	1.68043	1.44711	1.13042	1.15457	0.661565	1.78291	1.18516	1.48823	1.91514	1.42669	1.6024	1.03202	1.99114	2.12169	1.28884	1.60334	1.22433	2.5111	1.33263	1.40233	1.74335	0.957322	1.41648	1.8602	2.47566	3.0569	1.35706	2.88865	2.60503	2.20251	1.57042	2.62467	1.22829	1.31493	1.78858	2.17046
LOC101466093	10.4322	21.6202	0.136253	4.18657	5.88135	0	0.134898	0.656182	0.939655	1.36953	0.352545	0.188251	3.04621	1.85544	0.137417	1.16787	0.489074	0	0.391156	0.7356	0.0762404	0	0.0237761	0.734469	0.0188773	0.377591	0.201501	0	0	0.500649	0.489813	0.583015	0.0683117	0.159682	0.444894	0.319517	0.588705	0.297266	0.175431	0.188663	0.194477	0.173657	0.23499	0.0671126	0	0.84135	0.781758	1.06455	1.02561
LOC101472470	3.20443	6.4833	0.270079	9.2568	0.0847979	0.107167	7.07556	6.42758	1.56746	2.2388	3.29385	5.83406	1.66691	1.22659	0.971449	4.79074	15.4472	0.856153	0.103023	0.312789	0.0987633	0.299857	0.455103	0.748446	1.88097	0.532442	0.0473893	5.67316	16.666	1.00816	2.40604	0.134706	0.271467	0.180411	2.81329	1.29853	3.67276	0.649252	0.255472	0.861666	4.45325	0.474225	3.32553	3.4932	1.82173	0.282497	6.46321	5.37223	1.87198
lhx4	0	0	0	0	0	0	0	0	0	0	0	0	0	0	0	0	0	0	0	0	0.00472954	0	0	0	0	0	0	0	0	0	0	0	0	0	0	0	0	0	0	0	0	0	0	0	0	0	0.0346731	0	0
LOC101472691	0.0218972	0.00260596	0	0	0.0839398	0	0.00263919	0	0	0	0.00875615	0	0.0680445	0	0.00804008	0.0558065	0.0288937	0	0	0.00592507	0	0.0026153	0	0	0	0.00976913	0	0.0422938	0.0571652	0	0.0550176	0.0227211	0.00388856	0.0547752	0	0.0644517	0	0.0216863	0.0279041	0	0.005733	0.00619348	0	0.00880828	0	0	0.00856219	0.00918905	0.00786065
LOC101480016	2.63267	14.5011	4.3402	0.335479	0.0779527	0	0.0392092	0.0246365	0.0168608	0.023543	0.0686964	0.0244543	0.0267221	0	0.0229924	0.017456	0.0375823	0.0763773	0.0225494	0.0173243	0.069415	0.0678618	0.0116686	0.00303523	0.0255293	0.0315437	0.0368721	0.0190223	0	0.0551882	0.020663	0.0622239	0.0851932	0.0705821	0.0424581	0.0660004	0.0876197	0.0871866	0.0279648	0.0378226	0.0414277	0.13156	0.0498335	0.0298596	0.0277871	0	0.0615089	0.0552297	0.0322676
fras1	1.90754	0.767188	0.754335	1.96036	0.287047	9.60543	0.213776	0.101298	0.137932	0.15814	0.213549	0.169418	0.129555	0.438039	0.460849	0.150929	0.338841	0.349924	0.3561	0.302276	0.193425	1.16465	1.85134	0.47325	0.180809	0.201458	0.358944	0.293775	3.61319	0.223415	1.6045	4.24487	1.70471	0.463707	0.952299	1.29846	0.418915	2.85174	0.145546	0.189318	0.315437	1.20701	3.63062	0.317257	1.29461	7.20747	3.57976	2.19935	5.83961
LOC101470995	0.426892	0.354123	0.379277	0.212593	0.431549	0	0.217082	0.232072	0.182295	0.522106	0.218617	0.192739	0.303376	0.285471	0.199806	0.253431	0.307872	0.184099	2.75284	2.13172	7.39765	7.67292	9.17261	6.76072	0.1739	5.93638	19.3403	0.190149	0.125058	6.17814	10.0191	9.32198	8.24913	12.4035	1.56092	14.4217	1.59032	5.9983	0.781977	1.54357	0.213473	2.82026	0.358879	0.261399	10.4867	0.202802	0.228406	0.204426	0.199485
sox5	21.3147	12.9079	0.381594	29.4887	0.206655	0.261273	0.272377	0.173199	1.27449	0.305422	0.287366	2.16932	0.144183	0.101406	0.165863	0.170276	1.14017	0.235551	1.2034	1.02037	0.71872	2.46791	8.85773	15.0611	0.48037	9.85338	3.82817	0.313309	0.0955759	18.3529	10.3872	2.4733	1.58231	4.22603	9.69034	22.3488	21.4397	27.1793	1.7449	4.89803	0.982157	8.43892	12.9794	0.238686	15.5111	0.0304267	2.8654	0.995342	0.775714
LOC101463795	0	0	0.41981	0.0116475	0.024771	0.188196	0.0139858	0.357279	0.0219474	0.132344	0.0321288	0.0164778	0.400614	0.254929	0.134257	0.563735	0.00853665	0	0.0109254	0.0652615	0.0117976	0.0029747	0.034007	0.0205654	0.139183	0.00578165	0.020223	0	0	0.196867	0.164118	0.0319971	0	0	0.00799299	0.0120758	0.0234606	0.0297745	0.0772824	0.0161888	0.0165787	0.0256976	0.147826	0.0467076	0.0771384	0.0430873	0.0657505	0.080691	0
LOC112432545	0.181726	0.118243	0.264896	0.0631519	0.0488326	0.635648	0.286029	3.24287	0.203753	0.489135	0.355405	0.418057	1.6238	0.185016	0.310946	0.128269	0.124768	0.700579	0.710359	3.59463	0.862994	0.63994	0.176996	0.270351	4.56954	0.790414	0.333273	4.51464	2.47844	1.99244	1.42762	0.291431	0.855206	0.311832	0.24782	0.421018	0.994076	1.05214	0.9898	0.570306	1.10837	1.33588	6.38602	2.66991	1.44228	2.21012	0.248308	0.295924	0.180079
dpp10	2.13213	1.16986	1.42758	3.8616	0.932613	0.457469	4.57279	5.19898	8.84373	7.66967	5.23155	3.41543	5.75614	5.59646	68.3125	47.1447	4.43023	10.0214	2.80689	3.64811	10.4745	21.6011	53.0479	10.5268	18.8607	4.07044	14.729	8.72216	0.389408	2.38885	3.19262	0.735161	0.633204	3.7701	3.15281	3.49711	3.45877	6.05942	2.25098	2.88996	9.4932	5.6451	4.50467	16.2619	0.700411	23.413	8.31577	10.5062	5.85782
tbx21	0.0411559	0.0187196	0.115084	0.00614782	0.160447	0	0.0135696	0.00477621	0	0	0	0	0.0121084	0	0	0	0	0	0	0.00527263	0.00355034	0.00281722	0	0	0.173464	0.0050148	0	0	0	0	0	0.00735418	0	0	0.0930826	0	0	0	0.00535984	0.00565696	0.0331657	0	0	0	0	0	0.00310739	0.0056121	0
plcb3	0.46834	0.360226	5.07409	0.20726	0.0701474	0.897512	0.0103584	0.0237525	0.0157947	0.00909071	0.0132918	0.0210401	0	0	0.0405194	0.0671661	0.00943605	0.0776277	0.00851267	0.0195505	0.00940772	0.160081	3.8601	1.31587	0.0480151	0.0135331	0.188031	0.0401345	0.0179019	0	0.0105164	0.0197121	0.00697267	0.00836076	0.0147598	0.0131766	0.0186871	0.0376762	0.0156303	0.0115912	0.0129126	0	0.0106766	0.0929013	0.014798	0.0461178	0.0335315	0.018404	0
LOC101476713	0.0448334	0.0388826	18.7206	0.158915	2.31908	1.14062	0.0178226	0	0.00305412	0.0426842	0.0122859	0.0578504	0.0210258	0	0.0466472	0.0287603	0.0155639	0.10418	0.00260364	0.0158916	0.0222918	0.00542542	0.0149463	0.0380048	0.0248142	0.0220054	0.00384038	0	0	0.0396283	0.00974259	0.0104403	0.0250815	0.0214466	0.0103244	0.035669	0	0.0161085	0.00401166	0.013617	0.0048145	0.0368729	0	0.00677613	0.0134805	0	0.0199227	0.0080677	0.0175866
LOC101475590	0	0	0	0	0	0	0.00491972	0	0	0	0	0.00759131	0	0	0.0151971	0	0	1.99629	0	0	0	0	0	0	0	0	0	0	0	0	0	0	0	0.005135	0	0	0	0	0	0	0	0	0	0	0	0	0	0.0101289	0
slc6a20	0.34351	0.15073	0	0.0225767	0	16.7849	0.0118472	0.00842316	0.0188717	0.0190301	0	0	0	0.0834959	0	0.00724732	0.00252946	0	0	0.00417471	0	0.00228061	0.0237508	0	0.00256332	0.00566483	0.0163984	0	0	0	0.332958	1.0333	0.158152	0.483736	0.0588443	0.0167558	0	0.00896884	0.0033064	0	0.0160063	0.0103959	0	0.0225951	0	0	0.0831192	0.0577261	0.00487417
LOC101464729	0	0	0	0	0	5.94027	0	0	0	0	0	0.0159341	0	0	0	0	0	0	0	0	0	0.00227699	0	0	0	0	0.00489254	0	0	0	0	0	0	0	0	0	0	0	0	0	0	0	0	0	0	0	0	0	0
LOC101487065	0.211223	0.00442337	0	0.00791062	0	0	0.00262336	0.00261822	0	0	0	0.0142436	0	0	0.00420314	0	0	0	0	0.0067007	0	0.00454498	0.0543331	0.0483527	0.114566	0	0.0431452	0.0176716	0	0.0115934	0.00402155	0	0.00823411	0.00589089	0.780464	0	0.0106935	0.0192568	0.00586447	0.011002	0.203362	0.00906748	0.128372	0	0	0	0.259296	0.00447996	0
LOC101471711	2.8765	13.2057	0	0.25013	0.024771	0.270739	1.13158	0.574966	0.306484	1.31186	2.03894	0.0926482	0.619598	0.0695479	0.0216733	0.0106275	0.0636048	0.0687186	0.00977271	0.0245942	0.0185736	0.0480858	0.0395106	0.0568286	0.144527	0.0218827	0.187324	0	0.0512364	0.0440891	0.0373557	0.0715814	0.0563572	0.0574053	0.00754395	0.110517	0.0433527	0.0674674	0.047179	0.0753118	0.0203418	0.0544117	0.0476467	0.0988977	0.145766	0.100543	0.18804	0.112236	0.123476
LOC112431447	0.101968	0.258829	0.0998401	1.0512	0.29711	0	1.5501	0.808007	0.205381	1.09277	0.803295	0.128468	0.188532	0	0.0229191	0.0134918	0.0391666	0.181236	0.0475525	0.0168357	0.00906917	0.0194546	0.0330766	0.494985	0.154687	0.0199578	0.0771974	0.0586304	0.76858	0.0900794	0.26506	0.0919537	0.0412764	0.281283	0.8634	1.56195	9.6086	1.85742	0.0303366	0.122046	0.37522	0.0232443	0.0540772	0.0290516	0.16068	0.0161683	0.393112	0.408134	0.549554
LOC101487312	0.0973088	0.0310055	1.03123	0.0213232	0.0497223	0.686163	0.0892195	0.444192	0.214376	0.534108	0.162413	0.244982	0.0755	0.0922792	0.825427	0.37087	0.0151028	0.631786	0.0165223	0.3552	0.142588	0.0548246	0.275664	0.184603	0.205901	0.0433167	0.283785	0.422622	0.202127	0.702201	0.731312	0.0581736	0.0173877	0.194344	0.0277183	0.138134	0.264818	0.372996	0.125731	0.175824	0.17033	0.155961	0.742002	0.168654	0.380967	0.595047	0.56977	0.307719	0.0311673
LOC101469162	3.42631	1.4065	0.340991	16.8241	0.105227	0	0.133866	0.0727374	0.289879	0.281737	0.506436	0.22246	0.0548413	1.1116	0.172537	0.291654	5.3968	0.0621682	0.0736299	0.0668259	0.114728	0.128009	0.171554	0.171245	0.0794956	0.104299	0.0932781	0.0191961	0.0308075	0.226399	0.0800213	0.181019	0.114114	0.187761	0.394594	0.189553	0.0901093	0.172289	0.0856661	0.090679	0.110103	0.131233	0.0351377	0.13486	0.167814	0.302177	0.245063	0.263062	0.294435
LOC101486071	1.82647	2.34189	2.60029	16.7456	2.89873	1.99261	64.6735	67.3816	132.101	82.6056	80.3738	91.0158	83.7004	58.0239	76.264	22.9712	1.64127	50.6811	2.46698	3.46272	3.34484	3.06755	27.5503	9.46011	35.3571	1.52208	9.00269	7.77413	4.95618	2.62335	2.51163	1.35133	1.23391	1.01228	3.8534	1.38817	23.6599	3.29095	1.24723	2.55157	21.6129	1.31685	3.51329	4.67605	11.2609	6.31015	12.2728	24.4536	95.0534
LOC101476499	0	0	0	0.0131239	0	0.0823778	0.00756475	0.00333591	0.00373528	0	0	0	0	0	0	0	0.00832396	0	0	0.00183021	0	0.246201	2.29433	0.297943	0.00915294	0.00721303	0.184945	0	0	0	0.0055126	0.0047407	0.0112787	0	0.164249	0.00690703	0	0	0.004969	0.00624408	0	0	0	0.0225874	0.00635925	0	0.357812	0.00791396	0
LOC101471480	0.302641	0.260193	0.71284	1.20776	0.169113	0.642584	0.175908	0.139394	0.126355	0.310779	0.488286	0.261124	0.240668	0.3478	0.613138	0.885601	0.970018	0.142479	0.27005	0.368602	1.70684	1.24369	11.2366	17.0539	1.15523	0.486678	8.32753	0.126949	0.0494194	8.97296	1.04302	12.623	1.32634	7.29146	12.3706	0.284204	9.80458	3.93413	12.8638	14.1007	8.84732	0.910065	3.41093	0.277514	0.210694	0.184531	2.47757	3.02654	4.05302
LOC101465137	6.00717	6.14035	0.381828	0.809204	1.61021	1.68938	0.662387	0.470764	0.314308	0.373856	0.91459	0.755992	0.578403	0.211988	0.220782	0.226228	0.233282	0.144555	3.49516	1.66564	1.33622	0.442401	0.272786	0.704427	1.30259	2.54248	0.526912	0.884695	0.389329	1.65719	3.08424	0.406518	1.1083	1.93089	2.78647	1.71513	1.78464	2.14235	2.42787	1.88202	0.613497	0.654391	1.36359	6.91425	4.12405	0.5562	1.19526	0.644953	0.371221
LOC101464181	0.0532453	0.0165391	0	0.0158212	0.0126405	0.546167	0.00487181	0	0	0.00687155	0	0	0	0.0247805	0	0.00467731	0	0	0.00348488	0	0.01446	0	0	0.0102007	1.19371	0	0	0.279625	0.110084	0	0.0114376	0	0	0.00415747	0.101214	0.00372558	0.00635234	0.0221061	0.00714018	0	2.2965	0.00730888	0.0177593	0	0.0279471	0.0303156	0.545081	0	0
pbx3	3.58385	3.31613	1.83553	2.04101	0.909095	0.714181	6.27749	5.64983	25.065	20.5917	6.95538	4.61128	7.41661	33.7231	59.3766	52.74	0.418014	38.4809	14.2606	9.10043	6.0401	2.60539	1.71832	4.14143	5.04199	9.11639	2.20743	11.6849	19.1713	11.1362	1.32465	1.14012	0.791395	2.15064	3.26385	1.4031	0.861286	1.27487	0.620259	1.10737	1.46726	2.61021	6.17086	22.5858	9.62235	2.68868	6.1802	13.015	4.01411
pacsin2	0.763518	1.10567	1.55162	10.4627	0.311087	0.671795	0.06081	0.0218981	0.0323746	0.0428718	0.0291068	0.0608587	0.0233587	0.0537295	0.0891347	0.109484	0.140778	0.10499	0.07136	0.0523261	0.0283574	0.0339394	0.0616241	0.0375147	0.0406827	0.0881985	0.0398696	0.0484707	0.0231287	0.1041	0.0579712	0.0609267	0.0638265	0.0551428	0.0773833	0.039466	0.0605505	0.057555	0.0634	0.0509965	0.0395583	0.0953598	0.0423328	0.0797039	0.0564138	0.0968573	0.0635115	0.0377264	0.0184634
cdh20	3.1223	2.67251	0.214969	3.44621	2.50454	0	0.0739457	0.0211784	0.174356	0.0205167	0.070714	0.908759	0.0314705	0.244166	0.440068	3.89285	2.16992	1.40804	0.0272969	0.0429101	0.230055	0.12097	0.409246	0.244681	0.776806	0.051487	0.624249	0.47934	0.0269408	0.727315	0.205709	1.43838	0.0310011	0.0874943	0.86468	0.0199184	0.0450666	0.00712303	0.0457584	0.0113628	0.468819	0.141513	0.941639	0.0520838	0.113656	0.0513239	2.96377	2.37819	1.85898
col25a1	0.426922	0.150129	0.400847	0.131074	0.0470151	0.828214	4.34331	3.96728	2.93788	5.91014	1.72767	0.814196	1.31372	6.07804	0.164095	0.157838	1.95436	2.6068	2.23392	0.997699	0.228707	0.773042	12.2778	2.99983	0.645576	0.286135	1.53839	0.611822	0.217452	0.672646	0.202637	0.105876	0.177946	0.0912081	0.509151	0.321596	0.210379	0.490815	0.137799	0.184932	0.268148	0.980979	1.36126	0.0775777	0.0821863	0.338943	1.464	1.81874	5.14853
LOC101469016	0.727199	0.291565	0.386264	8.17859	0.518328	0.194915	0.181295	0.180377	0.236287	0.213632	0.139077	0.106574	0.300517	0.620809	0.282935	0.153787	4.04877	0.675882	1.22987	3.16894	0.88401	0.230354	0.210686	0.629597	0.731033	5.3527	0.557098	2.07276	0.170722	2.26941	0.629018	1.10869	0.129637	0.428965	0.873541	0.208758	2.37046	0.208478	6.5133	7.77541	4.46988	0.358192	4.82851	2.92256	0.157667	0.879399	3.72319	6.62193	2.3872
gpc3	0.241805	0.124981	0.150719	2.40247	0.118803	0.222222	1.97626	2.28737	0.850801	1.94308	1.44915	0.533698	4.64312	4.84682	1.15075	0.519537	0.0850876	15.0692	0.0320958	0.0437951	1.12665	0.271282	1.15417	1.02358	0.0315195	0.187927	3.48189	0.0742194	0	2.26773	0.373058	0.384239	0.0526198	1.55933	0.985213	0.211253	1.22302	0.627205	0.620445	1.18371	0.380564	0.77521	0.709307	0.0191359	3.33892	1.00444	0.685856	0.57611	0.300703
zic1	1.44486	0.357658	0	0.1077	0.0221368	8.66641	0.0215331	0	0.0931458	0.00477901	0.0236739	0.0263516	0.011322	1.18732	0.124401	0.802495	1.07739	0	0.00993464	0.00387998	0.0131266	0.0150619	0.024969	0.0075159	0.0092821	0	0.00642842	0	0	0	0.00392577	0.0246483	0.0030665	0.00269653	0.042903	0	0	0	0.00638207	0.0246823	0.00458674	0.00935326	0.0126926	0.0125966	0	0.0252192	1.97903	2.65202	1.34915
nfib	10.9424	9.2222	0.72468	2.27386	3.70653	2.60524	0.0714982	0.0728601	0.0773663	0.105896	0.0754741	0	0.0974374	0.0465575	0.455723	0.973555	14.6445	0	1.11392	1.12921	1.76128	2.30088	0.626953	0.928945	13.8068	0.973542	1.44297	1.6033	0.0707732	0.54337	1.05738	0.112293	1.67734	0.249874	4.25581	0.650911	14.1818	3.84471	0.0882363	0.411367	8.92453	2.89893	13.1053	0.635531	0.0940759	0.0701147	1.03564	0.804787	3.06241
pex5l	0.716372	0.207287	0.0487476	0.931718	0.380782	0.93919	0.198108	0.160296	0.43939	0.288285	0.185268	0.367338	0.186152	1.08213	1.41938	0.511994	0.825379	3.77794	2.42927	1.14783	1.36238	1.46889	2.71992	0.189637	0.187389	2.35771	0.292401	1.06169	0.307344	0.476968	0.416727	0.463803	1.28029	0.241153	0.536103	0.313156	6.93267	0.230639	0.839649	4.44795	0.188847	1.09199	0.414004	1.20924	0.152535	1.68021	1.41816	1.58236	3.62244
kcnk3	0.00218192	0	0.0567762	0	0.0741459	0	0.00375898	0.00881865	0.876795	0.0735848	0.0516176	0.225917	0.843433	0.0237954	0.013692	0.457758	0.00947985	0	0.00370503	0.00712133	0.00820845	0.00803131	0.00680668	0.0195581	0.0295552	0.021885	0.0325643	0.0449057	0	0.0204616	0.0262064	0.00363529	0.023349	0.0803502	0.0300709	0	0	0	0.00338889	0.0114066	0.0098094	0.0249366	0.0718794	0.0428561	0.0283923	7.75026	0.64581	0.230336	0.27821
LOC101480854	0.279575	0.241977	0.626382	0.496613	0.376416	0.495625	0.0240851	0.0257531	0.0323487	0.0460352	0.0413816	0.0200412	0.0450089	0.0999508	0.0281938	0.0394311	0.105201	0.115454	0.0759663	0.0310275	0.0941655	0.0779572	0.0739961	0.0890267	0.144844	0.0492201	0.0636212	0.154907	0	3.02864	0.048141	0.032674	0.0203615	0.0269362	0.01256	0.0363287	0.049044	0.0539212	0.0353119	0.0757956	0.122412	0.0527567	0.100095	0.0709417	0.147305	0.246665	0.0890993	0.0708742	0.0436632
LOC101470924	0.611852	0.0753055	0.250463	2.47898	0.0763893	0.169791	0.391685	0.21248	0.32467	0.156981	0.406517	0.703505	0.0811446	0.0242273	0.249068	0.155323	0.923235	0.197947	0.112982	0.0744277	0.119837	0.173472	0.0746102	0.320729	5.51277	0.596569	0.286767	0.174839	0.916496	1.3225	3.10505	0.82426	2.61399	1.62649	0.683752	8.10745	3.48826	4.33704	0.345116	0.263056	1.12807	0.379575	0.148724	0.371151	2.66702	5.41709	2.86951	3.67087	11.3054
LOC101469644	0.00978756	0	11.2593	0	0	0	0	0	0	0.00560744	0	0	0	0	0.0041285	0	0	0	0	0.00743188	0	0	0.00385677	0	0.00398157	0	0.0174975	0	0	0	0.0049066	0	0	0	0.00476947	0	0	0	0	0	0.00677221	0	0	0	0	0	0.00730198	0	0
calcr	0.24796	1.55345	0.10826	2.35551	1.73708	0.0823778	0.703781	3.70093	0.283458	0.383126	0.662946	1.85724	0.621031	0.532021	0.530417	0.7641	1.22063	6.36193	0.676895	0.802899	0.159853	0.317655	0.0875527	1.06127	1.16179	0.251191	0.279804	0.0894739	0.0429209	1.40664	2.18316	5.3488	4.04764	2.22169	0.474891	0.759356	1.43807	0.670519	0.140995	0.700696	0.422088	0.241213	1.00549	2.36721	4.95087	5.71068	3.26398	3.59338	2.61443
LOC101481175	0.169453	0	0.156336	0	0	2.93772	0.00380939	0	0	0	0	0	0	0	0	0.00289926	0	0	0	0	0	0	0	0	0	0	0.00273991	0	0	0	0.00372297	0	0.0145418	0	0.0052886	0	0.0159725	0	0	0	0	0	0	0	0	0	0.00239713	0	0.007527
grik3	0.532746	0.284761	1.18153	6.74438	0.326571	0.577451	1.93039	2.13462	2.46527	2.53493	1.26991	3.03482	2.80555	0.322031	24.0531	18.7447	28.3554	6.75993	1.50027	1.14661	0.819146	0.630297	0.155074	1.54859	8.21777	1.60806	0.405134	0.730117	0.115678	0.389903	4.18169	4.6276	2.12756	3.32454	1.10953	5.59441	2.3508	7.88084	0.142303	0.140056	0.586389	0.599806	1.70287	0.145999	0.146679	0.206971	5.20053	7.24707	29.3606
LOC101466412	2.91506	5.39384	0.407397	19.6978	1.56061	0.294397	1.20794	0.959289	1.43858	1.35302	0.980694	0.499117	0.506117	0.369048	4.4463	2.33813	1.16753	0.525479	0.344337	0.727666	0.884115	0.680386	2.30282	7.45886	7.7971	0.540151	2.45573	2.69764	0.875663	12.6659	2.12005	2.69356	2.29321	1.11517	3.39955	3.31472	20.61	18.3411	8.89883	9.65425	1.90738	1.58336	1.78474	5.96293	4.22136	49.1452	14.406	11.0954	9.01329
LOC101475222	0	0	0	0.0242409	0	0	0	0	0	0	0	0.0148586	0	0.0224899	0	0.0167109	0.0528081	0	0	0	0	0	0	0	0	0	0	0	0	0	0	0	0	0	0	0	0	0	0	0	0	0	0	0	0	0	0.0192631	0.0129754	0
nos1	0.0581838	0.00830505	0	0.0655945	0.187156	0	0.780858	0.376718	1.56179	0.525944	0.196282	0.869017	0.589124	0.172089	0.119734	0.440832	1.32073	0.421653	0.016045	0.0958558	0.737952	1.79657	0.843118	0.286829	0.512413	0.134426	0.217036	1.23748	2.74924	1.13885	0.24904	0.305693	0.456727	0.3362	0.445072	0.129531	0.169288	0.442241	0.0961931	0.135665	2.6449	1.1815	1.12086	1.54629	0.0395992	1.15184	0.887452	1.04582	6.91941
slc4a4	3.76618	11.6172	0.256502	0.974427	5.94761	9.02795	0.0173585	0.0424921	0.023613	0.0193439	0.0141761	0	0.0462984	0.0113496	0.0295895	0.00699284	0.0111558	0	0.0065953	0.0241508	0.0188019	0.00235538	0.0158676	0.0258022	0.0179538	0.0278067	0.0547752	0	0	0.0165493	0.0236351	0.0322529	0.0377693	0.0220729	0.00755166	0.0367462	0	0.0463788	0.0213551	0.0205445	0.00810519	0	0.0191452	0.0070699	0.00896433	0	0.0387252	0.0147955	0.0317162
sntg2	0.64365	0.196007	0.607626	0.953856	1.33822	0	2.02914	1.55465	5.47505	4.70128	2.25925	6.58355	3.15707	0.500649	0.863282	0.269134	2.50103	20.3041	0.0981686	0.108279	0.138513	0.302507	0.242701	0.874293	0.127858	0.822793	1.1863	0.112534	0.106283	1.72396	3.31326	0.957865	5.22554	1.65843	0.823459	2.4101	0.577353	6.38266	0.145961	0.550956	1.35449	1.25895	2.60511	0.107199	0.849769	1.528	2.44033	5.16342	6.24106
hsd17b3	0.298766	0.737027	0	0.503255	0.928661	0	0.00350678	0	0.0361585	0.00606004	0	0	0	0.474471	0	0	0.0025679	0	0	0	0	0	0	0	0	0	0	0	0	0	0.00324606	0	0	0	0.00570972	0	0	0	0.00281899	0.0118872	0.007177	0.0143599	0.0289126	0.00408573	0	0	0	0	0.0385943
LOC101469687	0	0.00985816	0	0.0134816	0	9.61123	0.00736678	0.00326029	0	0.00821263	0.0269511	0.0195815	0	0	0.00998317	0.00431958	0	0	0.00954182	0	0	0.00355749	0.00880465	0.00780074	0.014566	0	0	0	0	0	0	0	0.0230438	0	0.0244296	0	0.0111723	0	0	0	0.00568025	0.021366	0	0.00753666	0	0.0241345	0.00493274	0.00509607	0
LOC101476084	0.0180435	0	0	0	0	0	0.00371767	0.00203704	0	0.00912106	0	0	0	0	0.632312	0.129359	0.0130418	0	0.00409302	0.00824088	0.00303584	0	0.0196896	0.00666704	0.00497845	0	0	0	0	0	0	0	0.00717661	0	0.00710147	0	0	0	0.00758877	0.0077722	0	0	0	0	0	0	0.541422	0.224857	0.0994983
pcdh7	5.22025	6.28499	2.93256	16.3956	0.714196	1.67125	20.8239	19.0761	4.39566	10.9215	17.8131	22.262	3.77402	7.02404	43.6566	22.4458	10.0886	15.9192	1.58183	3.40324	4.44845	11.6075	45.0331	3.02858	47.9162	1.84194	6.31289	10.9126	0.318313	4.09244	1.47723	2.6623	0.626737	1.62685	13.6789	5.37267	11.955	9.40897	4.68398	12.3298	25.7259	1.8918	35.7666	0.333516	0.299181	11.7762	21.0076	20.4842	33.157
LOC101471576	0.00577637	0.0588248	0	0	0	0	0.00384849	0.00488503	0.00286225	0.0206055	0	0	0	0.0297581	0	0	0	0	0	0	0	0	0	0.00599479	0	0.00543285	0	0	0	0.00753394	0.00241855	0	0	0	0.00810705	0	0	0	0	0	0	0	0	0	0	0	0.0280104	0.00935074	0
fgfr2	23.0578	30.642	0.163318	0.396411	6.85327	0.586005	0.0315726	0.00986604	0.119314	0.0263735	0.0385019	0.0908805	0.0065914	0.00893252	0.0514847	0.0345873	0.0571582	0.0904323	0.296777	0.165084	0.600214	0.408827	0.599336	1.13549	1.72846	0.660369	1.35494	0.128775	0.190613	4.03006	2.10575	3.55595	1.02507	3.04817	1.48066	1.10605	1.12489	0.221969	0.0778593	0.429272	0.229662	1.91547	6.7697	0.30175	0.212476	6.06689	0.538637	0.536789	0.075585
LOC101482034	2.45113	9.95496	2.60015	0.485038	5.57402	0.993848	0.00814954	0.0188375	0.00817866	0.0131242	0.0228365	0.056485	0	0	0.0161927	0	0.0220742	0	0.011596	0.0181275	0.00972506	0.0194069	0.0149563	0.0196948	0	0.00280091	0	0	0	0	0.0212881	0.0164208	0.0213341	0.0210551	0.022744	0	0.0163751	0.00540116	0.0210349	0.0128886	0.00743983	0	0.0453564	0.0242964	0	0.0261553	0.00999205	0.0118319	0.0522108
LOC101483958	0.20688	0.147373	0.243989	0.172337	0.323325	0.107167	1.0187	0.266428	0.083399	3.60641	0.61038	6.73275	0.0867946	0.190442	0.9535	1.91739	0.293661	0.0352074	2.77395	2.57806	4.28457	3.67225	0.08961	3.31202	0.247264	3.81754	2.46335	1.05068	2.59497	1.62668	1.55891	0.399089	0.5033	2.4805	1.21962	0.890427	3.71723	4.05829	1.93342	4.32794	1.80027	2.86379	0.957572	0.137684	0.0282592	0.146672	0.365825	0.329664	0.988238
LOC101483822	0	0.0114487	17.7545	0.0239936	0	0	0	0	0	0	0.00517294	0	0	0	0.00968609	0	0.00166364	0	0	0.00510338	0	0.00451463	0.0112534	0.00543448	0	0	0	0	0	0	0.00103607	0	0.00393757	0.0102555	0	0.00635252	0.0385339	0.0195285	0	0.00753078	0.00448086	0	0.0198484	0	0	0	0.00248106	0.00938197	0.013291
rxfp1	0.136863	0.173104	0.436191	1.92743	0.160064	0.244093	4.38931	5.6866	2.20326	6.14847	4.08689	2.06448	5.64569	5.90765	0.160107	0.129957	1.90069	0.374537	0.271586	0.246846	0.17869	0.192768	0.0829671	0.146105	0.307984	0.273808	0.103035	0.266627	0.479916	0.597696	0.119204	0.128285	0.125582	0.141333	0.21382	0.204851	0.223867	0.908189	0.299793	0.260188	0.33138	0.276668	0.478845	0.297516	0.258823	4.25119	0.937216	1.4471	0.9241
LOC112435903	0.315624	0.17576	0.266519	0.144707	0.130744	0.25025	0.0868473	0.0978201	0.277145	0.152309	0.217861	0.17594	0.15833	0.211632	5.62372	1.72314	3.85633	7.4409	1.94316	1.54912	2.74091	1.40719	1.21134	1.6478	1.86627	2.5586	4.34234	0.963131	0.100809	1.79709	3.30731	6.15427	6.23775	2.75717	0.738017	4.48212	0.118392	0.597853	1.14533	0.181946	6.20849	2.20521	2.18031	0.726454	10.9172	3.67043	3.48202	2.78331	0.356225
LOC101484089	0.330185	0.181957	0.669296	17.577	2.59617	0.627042	3.01607	3.94828	3.08325	4.80798	7.30461	0.656266	13.6356	4.3794	17.5093	5.51499	11.1088	0.579124	0.810532	0.476396	0.284045	0.283795	0.300248	0.311813	6.62603	0.239224	0.318427	1.87386	28.1087	0.453515	0.285649	0.346677	0.19543	0.378196	0.657527	0.424533	0.171687	0.735869	2.22642	2.74327	7.50469	0.35951	2.57018	1.02025	1.02484	0.502606	4.23366	10.4224	26.4913
LOC101468574	0.00674818	0.0213864	0.0477168	0	0	0	0.00804085	0	0.00346434	0.00523883	0	0	0.0336102	0	0.559633	0.00994825	0.00530058	0	0.00671177	0.00398431	0.00385562	0	0	0	0.012751	0.00462748	0.00418157	0.0327661	0	0	0.00647364	0.00447671	0	0	0.00972419	0.00603373	0.00527256	0	0	0.0101975	0.002427	0.00580245	0.00937172	0	0.00840097	0	0.17228	0.0174131	0
nr4a2	0.013867	0.0105776	0	0	0	0	0	0	0.00852508	0	0	0	0	0	0.0137031	0	0.00554757	0	0	0	0	0	0	0	0	0	0	0	0	0	0.00205694	0	0	0	0	0	0	0	0.00141567	0	0	0	0.00974402	0	0	0	0.967414	0.120417	0
LOC101468359	0.00791124	0.0179562	0	0.0383195	0.0110528	0	0.0132608	0.00928672	0.0572375	0.017187	0.0206199	0.0229017	0.0686143	0.0187042	0.0148138	0	0.0404717	0	0.0422195	0.0209441	0.0162202	0.0064498	0.0318664	0.0446907	0.0333158	0.0343879	0.0396538	0.0295356	0	0.0475498	0.0182853	0.00560607	0.0209375	0.00213162	0.019853	0.0185487	0	0	0.0234862	0.0295477	0.0292949	0.0638636	0.020678	0.016909	0	0	0.105699	0.0258647	0.0132128
LOC101467299	0.166401	0.292704	0.101882	0.0230049	0	0	0.0417982	0.0252234	0.0821512	0.0378852	0.0483875	0.037225	0.0321787	0.0986551	0.0350692	0.0342205	0.116484	0	0.0858429	0.033814	0.0254735	0.0262876	0.0276828	0.0588792	0.843948	0.033463	0.0240243	0.0777038	0.284237	0.0311553	0.0522692	0.0203332	0.11498	0.0347927	0.0707124	0.0144577	0.0114377	0.0242353	0.0334742	0.0172551	0.0888681	0.00537446	0.0212983	0.0419142	0.0425524	0.187643	0.387486	0.475888	3.16432
pdgfa	0.755846	0.226264	0.693962	0.0916014	0	0.0853126	0.0102004	0.00452685	0.0167009	0	0	0	0	0.173912	0.00277084	0	0	0	0.00952057	0.0093692	0.0108294	0.00645584	0.0141436	0.0279937	0.0196802	0.00936123	0.00736993	0.0297802	0	0.00969342	0.189845	0.0572443	0.189567	0.0879849	0.0368323	0.419816	0.0162777	0.0251308	0.00181907	0	0.0336743	0.00910225	0.222959	0	0.350842	0	0.0222724	0.00963733	0.00499614
lef1	0.156507	0.00287304	0	1.83383	0.0706919	0.187577	0.00261943	0	0	0	0	0	0	0	0	0	0	1.02306	0.0066619	0.0120809	0.00676125	0	0	0.00412844	0.00415365	0	0	0	0	0	0	0	0.0115969	0	0.0405947	0	0	0	0.00287639	0	0	0	0	0	0	0	0.242007	0.00631906	0
LOC101483038	0.0987692	0.00558818	0	5.39054	8.73223	0	0.00433288	0	0	0.0093437	0	0	0	0	0.0037823	0.00612835	0	0	0.00574701	0	0	0	0	0	0.00371293	0	0.0165666	0	0	0	0	0.00282285	0	0	0.0196947	0.0076151	0	0	0.00299323	0	0.0068178	0	0	0	0	0	0.00370333	0	0
rxfp2	0.0724557	0.585706	0.0711238	0.018871	0	0	0	0.00453905	0.00815979	0.00607294	0.00575734	0	0	0.0220527	0.0521056	0	0.00930312	0	0.00820095	0.0129708	0.0188115	0.053497	0.010439	0.00353205	0.970003	0	0.00321421	2.89034	7.10059	0.0393304	0	0.0180247	0.00512669	0.00433222	0.0106496	0.0118586	0.00795806	0	0.0102248	0	0.00821395	0.0118783	0.0269165	3.31716	0	0.501523	0.521321	0.00705032	0.0114422
LOC101487767	1.92833	1.55821	2.12648	0.813135	1.01246	1.13723	19.6358	18.2341	1.48995	4.96226	5.63778	12.2028	0.547992	0.508153	12.5539	1.32279	0.609383	5.13358	48.4636	60.2743	20.3565	4.89987	0.670853	0.539272	16.7373	28.5709	2.32246	8.96195	1.36481	1.35935	1.23396	0.723084	0.582328	1.09085	2.82678	0.385724	4.52464	0.560499	15.4682	4.54595	39.2976	7.28971	9.3686	47.1736	1.54846	3.08103	9.135	9.34587	2.90611
LOC101473308	0.059329	0.0267122	0.0698032	0.00661022	0.172943	4.21867	0.0105406	0.0136209	0.0800552	0.0317714	0.0464872	0.0704736	0.0185863	0.0563268	0.199249	0.0241972	0.0260647	0.0690431	0.307761	1.13422	1.42223	0.750613	0.0925757	0.0948054	0.125149	0.962576	0.449667	0.317919	0.30219	3.79264	0.0259304	0.0192414	0.00458733	0.00395568	0.0564131	0.0255461	0.765744	1.6829	0.0923625	0.789649	0.0381013	0.131595	0.562392	0.0741787	0.0305514	0	0.327063	0.600021	0.00540923
lsamp	15.2267	24.3756	4.76905	68.5956	4.03856	2.60191	9.19072	8.17345	16.417	14.6957	23.369	5.25431	5.85239	11.4499	47.3161	24.7233	37.5439	7.5908	5.83178	3.52943	2.50634	4.02918	7.70989	28.7688	6.85829	10.3903	7.99808	16.8925	18.3666	55.1159	12.8654	11.7382	4.87455	26.5384	13.7513	9.58554	7.54034	19.9714	7.03921	13.0591	8.70605	3.92458	7.02336	53.296	12.9553	7.35182	37.8155	38.7585	104.35
rbp4	0	0.00562277	0	0	0	9.83256	0	0.00421611	0	0	0	0.0145836	0	0.0234296	0.00464456	0	0	0	0.00929057	0.00236435	0.00270467	0	0	0	0.0163402	0	0	0	0	0	0	0	0	0.00235868	0	0	0	0	0	0.0120516	0	0	0	0	0	0	0	0	0
cntfr	16.3274	11.7892	23.2892	14.9165	1.7317	1.08191	12.6307	12.0671	26.2313	25.3639	27.3938	20.0101	13.8757	23.84	20.7257	6.37381	21.4595	0.30151	0.499933	0.588486	0.771637	1.28665	5.85931	11.278	18.2119	0.518559	3.07096	9.51678	16.1651	2.30955	1.91214	5.48678	1.69013	5.04559	8.87688	1.02408	0.689485	1.28183	3.0928	3.18235	2.59022	0.83376	1.15982	0.523807	11.4132	16.3277	9.63883	8.91809	37.2966
ipcef1	0.0612415	0.00627325	3.85491	1.34031	1.20262	0	0	0.129925	0.0581691	0.0107181	0	0	0.0212464	0.0179142	0.0651766	0.0222305	0	0	0.011551	0.439366	0.0625504	0.0117257	0.00236347	0.00797324	0.0362606	0.00845891	0.00643865	0	0	0	0.119661	0.0156888	0.0271487	0	0.0128182	0.0520637	0.0411891	0.0339197	0.237967	0.00572291	0.0357863	0.071441	0.153385	0	0	0	0.0077764	0.00298757	0.0164355
sdk2	3.55694	3.59824	0.555435	21.1083	0.2297	16.161	1.1653	4.10764	3.02655	3.06484	5.78823	1.86389	3.90873	0.500201	0.410789	0.241181	0.736422	0.138688	0.497217	0.562195	2.44056	5.08739	25.5943	9.10309	2.89924	0.407802	9.33602	2.16876	0.25057	4.7225	7.64723	2.3442	11.0405	8.14545	10.5641	1.79221	2.86912	1.79035	4.94224	5.50227	2.74154	3.50047	2.96409	0.221872	2.93397	4.48221	14.6065	7.43716	4.23518
LOC101472710	0.445985	0.481179	0	0.238132	0.0299588	0	0.0159027	0.017589	0.0830821	0.0824496	0.0344561	0.00446601	0.073982	0.0947061	1.62169	0.116751	0.0496622	0.0481313	0.0373268	0.0457855	0.0210921	0.0818358	0.0522275	0.0263448	0.0707205	0.0596954	0.0433131	0.163282	0	0.0428318	0.0498868	0.0481533	0.0476795	0.0565261	0.0331246	0.0306679	0.0416627	0.107272	0.0427145	0.0658005	0.0424818	0.0655841	0.0730412	0.0691117	0.376773	0.0866008	0.147853	0.0705192	0.229414
lrig1	15.0584	9.83346	0.129285	0.150164	0.0110684	1.88067	0.023511	0.00386005	0.00403802	0.00666604	0.0233196	0.0421651	0.0235452	0.0176485	0.00394353	0.0308731	0.0685399	0	0.21873	0.306221	0.241801	0.323463	0.143628	0.16715	0.0234298	0.177589	0.321662	0	0	0.177509	0.206595	0.232928	0.0666901	0.630605	0.240448	0.0192227	0.114293	0	0.0527483	0.0393508	0.0472998	0.0219346	0	0.00703504	0.194875	0.205428	0.122461	0.177244	0.104745
cpne9	0.352144	1.50424	0.655382	1.36133	0.598966	0.997173	14.4527	14.6493	8.17743	19.2558	12.7162	8.32681	4.1384	5.93937	4.44481	1.02789	0.805773	11.6474	1.11948	2.2697	5.27534	0.398829	0.354565	1.536	0.515475	0.433793	1.01737	0.395831	0.331546	0.488312	0.976661	0.495484	0.692622	0.568877	0.97616	0.855356	23.1408	1.91513	0.832555	0.552312	9.20264	0.52028	3.35172	1.10368	1.81317	1.4109	4.29346	5.1895	2.72855
LOC101479186	0.478026	0	0	0.0117122	0	0	0	0.00775309	0	0	0	0	0	0	0.00369596	0.0120891	0	0	0	0	0.00214961	0.00270199	0	0	0	0	0	0.0242336	0	0	0.00241855	0	0	0	0	0	0	0	0	0	0	0	0	0.00376584	0	0	0.0482109	0	0
msi2	11.6737	5.59152	7.59033	10.6473	6.40644	79.3609	1.91695	1.7981	3.32535	3.3794	2.87607	2.69705	3.76552	16.7501	6.2839	12.5447	21.3875	26.7976	1.2164	1.06344	2.14958	1.36686	11.4421	5.41648	5.34247	0.286296	2.45067	3.99122	0.207846	6.21031	0.67744	1.00396	5.77206	0.542518	3.51289	0.46811	0.476072	1.41702	0.442651	0.901865	1.62008	0.930386	1.42772	1.08776	0.604444	49.0326	10.2588	11.2731	43.4742
ecel1	0.0231057	0.0331148	0	0.0113401	0	0.329584	0.070397	0.367664	0.343983	0.356552	0.0387086	0.0835105	1.25073	0.0709316	0.0101933	0.0159431	0.071726	0.078216	0.0235835	0.0443447	0.0126185	0.0170018	0.0156908	0.110136	0.0150738	0.0270162	0.0387875	0	0.0385072	0.648631	0.46591	0.168972	0.675837	0.242134	1.41899	2.53388	2.51577	4.19181	0.0733288	0.532825	0.0433741	0.077686	0.0661323	0.0274432	3.72068	0.0379731	1.05639	0.762769	0.0160204
tshz1	1.8287	1.23148	1.02765	1.18453	0.228751	0.95025	0.433543	0.358044	0.214322	0.251452	0.374497	0.129148	0.315692	0.188078	16.0205	6.62267	0.948276	28.3069	21.8065	15.378	11.8968	11.0102	0.445329	0.18549	25.999	13.4879	0.724658	22.1286	31.1264	0.773829	0.477702	0.262512	0.409795	0.317464	5.11112	0.51705	0.302916	0.404229	1.0684	0.384216	10.1898	8.9709	1.90919	37.1297	0.551169	0.327298	1.76401	1.45508	0.622593
LOC101467762	1.1591	0.507309	1.02327	0.536205	0.664991	0.682629	22.2935	28.099	16.9686	18.4296	18.215	22.9339	24.5098	18.0424	0.997661	0.740833	6.78019	0.386527	0.605392	1.34	15.1542	12.7217	5.99622	6.73867	8.47278	1.87605	5.75555	37.492	24.3753	1.83738	1.21019	2.61434	0.921919	2.47103	12.7097	0.949927	7.14856	0.842902	3.33672	5.32493	8.37311	1.85315	4.07917	0.673441	0.678633	1.16546	1.92741	3.23972	5.02959
APK84-gp07	0.768622	0.802853	1.6071	0.470958	1.68802	3.76096	1.54791	0.905543	0.651834	1.14198	0.984837	0.96801	0.900352	1.25404	1.02299	0.821549	0.755945	0.274803	1.29045	0.812076	1.06151	1.23234	1.04081	0.836452	0.658744	1.06861	1.60911	0.895038	1.20248	1.15081	1.71047	0.79621	0.81259	1.29935	0.39926	0.958223	1.45603	2.07075	1.78199	0.925925	1.97246	1.68741	1.41216	1.10668	1.96846	1.38902	0.881086	1.18849	1.06467
LOC101467474	1.00731	2.34671	0.0715103	9.25987	1.94918	1.98357	0.039584	0.0157481	0.0490286	0.0352357	0.0380101	0.0291414	0	0.058566	0.0378224	0.0362976	0.0326849	0	0.0127235	0.0285133	0.0279583	0.0580383	0.0365318	0.0225738	0.0366087	0.0108554	0.0346112	0.049562	0	0.00669461	0.0232881	0.015524	0.0329369	0.0381615	0.0331857	0.0231291	0.0232601	0.083687	0.0209618	0.00742975	0.0560779	0.0534512	0.02585	0.00667314	0.048845	0.0419969	0.038677	0.0335429	0.032417
gpr83	0.0854892	0.0863051	0	0.0747975	0.0224229	0	0.0355214	0.0416875	1.37162	0.344597	0.0455638	0.218568	0.0172031	0.577034	0.128732	0.120417	0.074565	0.188688	0.137469	0.0736391	0.0544452	0.0377908	0.11956	0.670215	0.0813857	0.0370025	0.135513	0.0483104	0	0.154837	0.0358187	0.05999	0.0170105	0.0670792	0.0933101	0.0513555	0.101853	0.507412	0.130914	0.0731308	0.146394	0.101208	0.169861	0.0447437	0.135318	0.539047	1.57864	0.989079	0.156349
LOC101479770	0	0	0	0	0	4.62217	0.00600718	0	0	0	0	0.0100538	0.0068398	0	0.00176936	0	0	0	0	0	0.0016506	0	0	0	0.00843677	0	0.00682975	0	0	0	0	0	0	0	0.00770932	0	0	0	0.0050711	0.00528721	0.00308488	0	0	0	0	0	0.0110549	0	0.0093106
LOC101475574	0.0488475	0.0783766	0.0401046	0.0243143	0.0188821	0.391127	0.191115	0.137574	0.228115	0.213614	0.0814212	0.0783813	0.046674	0.115505	2.15262	3.84176	0.0910897	0.351982	0.0269234	0.0331203	0.0221696	0.0207111	0.0297742	0.121837	1.7042	0.0346358	0.0089057	0.382551	1.20461	0.0426272	0.0354601	0.00304973	0.166188	0.0485649	0.17922	0.0202991	0.436604	0.151194	0.0197361	0.0206431	1.06409	0.359155	0.653141	0.0497545	0.133754	0.0810228	0.561944	0.120286	0.0505564
rerg	0.362907	0.953257	0.445789	1.23208	0	0.0360002	0.45027	3.58171	1.25309	0.99744	0.81602	1.27335	1.78871	0.16443	0.257172	0.0655117	4.04991	0.0968204	0.847372	3.98207	0.565364	0.265119	0.420059	1.70214	0.100911	0.2826	0.865056	0.904823	1.35669	2.52903	0.994251	0.207513	0.140667	0.252554	0.212238	0.132542	0.804004	0.500719	1.95852	1.58056	0.532791	0.214565	0.778286	2.20475	1.46278	4.60816	2.4821	3.01474	0.151143
LOC101473463	0.125588	0.0734412	0.156362	0.0119906	0	0	0.0505752	0.0627732	0.47216	0.0147229	0.0454582	0.0302507	0.673642	0.0358795	0.0321554	0.0554331	2.07716	0	0.0409302	0.0312425	0.0480573	0.0267989	0.0495795	0.742066	0.0424725	0.0405335	0.077109	0.0150249	0.237765	0.0328144	0.0489003	0.0225373	0.0298462	0.0184745	0.053376	0.0123671	0.0266186	0.0287239	0.0245821	0.0369404	0.0376788	0.00857617	0.110131	0.0219458	0.0555354	0.196823	0.437159	0.729031	0.060684
mdga1	6.81754	7.2848	0.516235	9.19075	0.583019	0.245821	1.25559	3.2493	3.60582	5.32006	2.96984	1.56143	23.0049	1.21379	0.889061	0.396159	0.351675	0.367423	0.890191	0.750378	1.43729	5.09734	11.156	5.46882	0.335768	2.00518	3.34491	1.56473	1.63866	0.619218	3.10711	3.68575	1.57633	3.23652	2.30006	0.69708	1.60442	1.83055	0.66475	0.837314	0.599042	0.761055	0.340446	0.616982	0.611847	23.708	5.56346	2.78129	3.22006
LOC101470384	3.64379	8.00997	0	0	0.937161	0.376533	0.00220932	0	0.00564632	0	0	0.0184816	0	0.0244269	0.0032036	0.0119459	0	0	0.014155	0	0.00454394	0.00239015	0.00381275	0.0113056	0	0	0	0	0.0322339	0	0.0107279	0.0121621	0.00428491	0	0.0139603	0.00666724	0	0	0.00444568	0	0	0	0	0.00880828	0	0	0.0343314	0.00282931	0
LOC101471308	0.101511	0	0	0.00929189	0	0	0.00212869	0.00304951	0	0	0	0	0	0	0	0	0	0	0	0.00297884	0	0	0	0	0	0	0	0	0	0	0	0	0	0	0	0	0	0	0	0.00601456	0	0	0.0144563	0	0	0	0.00585954	0	0
LOC101469997	0.941651	0.0908264	0.0508156	0.0557202	0	0	3.55973	1.49612	0.115553	0.111051	0.282448	0.623548	0.15261	0.127192	0.328593	0.113121	0.133646	0	0.0838122	0.0994499	0.141532	0.1132	0.509195	0.35846	0.163042	0.0832557	0.144436	0.108413	0.101632	4.72196	0.0725905	0.0897656	0.0769292	0.0961214	0.807489	0.0563424	0.531747	0.106418	1.11893	1.33538	0.652312	0.172952	0.17046	0.131991	1.23618	6.49207	2.50121	2.58118	2.13156
LOC101469534	0.32576	1.02677	0	0	0.252116	7.23848	0	0	0	0	0	0	0	0	0	0	0.0287009	0	0	0.00730999	0.00331574	0	0	0.00530373	0	0	0.00482899	0	0	0.0145682	0	0	0	0.0156597	0	0.00521113	0	0	0.00680198	0.00713757	0.0140159	0	0	0	0	0.0387735	0.0100039	0.011996	0
LOC101470175	6.22652	10.5808	0.30928	0.0885026	0.0732223	2.23338	0.124592	0.0699327	0.188121	0.116983	0.112413	0.175241	0.121365	0.189932	2.54509	5.06657	3.95398	0	0.0604264	0.0868922	0.0793973	0.527567	0.187818	0.19118	0.326843	0.0486769	0.1503	0.26698	0.25786	2.01814	0.167152	0.456735	0.15688	0.166507	0.518382	0.236754	0.124949	0.585957	0.117746	0.269819	0.140223	0.253641	0.740822	0.122887	2.29716	3.81726	1.24301	1.3373	1.42089
prex2	6.0116	10.4567	0.157374	4.60448	0	2.59528	0.00834606	0	0.0201855	0.0128321	0.0146131	0.00652006	0.00949091	0	0.0242441	0.0256448	0.0220831	0.961944	0.00314817	0.0104411	0.00293276	0.00766717	0.00474326	0	0.00808695	0.0151403	0.00299047	0	0	0	0.00294193	0.0275516	0.0141914	0	0	0	0.0598179	0.036142	0.00904621	0.00658083	0.0509464	0.0114694	0.00970827	0.0154461	0	0	0.0356041	0.079934	0.0213985
inhba	0.0144761	0.00453377	0	0.00519406	0	0	0.050003	0.0284836	0.0307605	0.0349903	0.0364694	0.0253781	0.0132873	0.0224072	0.0183514	0.0190658	0.0690894	0	0.0258961	0.155734	0.0365413	0.0224617	0.0230407	0	0.048178	0.0212098	0.0650163	0	0.0894001	0.0152404	0.216624	0.0436211	0.0309102	0.0223081	0.0400254	0.0556975	0.0678451	0.0489422	0.103009	0.0361069	0.058747	0.0338361	0.103961	0.0192319	0.0357856	0.0320238	0.0761171	0.0568463	0.0682352
gpr17	0.0150704	0.00493265	0	0.565235	0	0	0	0	0	0	0	0	0	0	0.0050256	0	0	0	0	0	0	0	0	0.00557652	0	0	0.00449197	0	0	0	0	0	0	0	0	0.00480269	0	0	0	0	0	0	0	0	0	0.0308024	0.008511	0.00505832	0
flt3	0.00529857	0	0.617095	0	0	0.151625	0	0	0	0	0.0123133	0	0.0218805	0.0165582	0.00973714	0.00626307	0.00371715	0	0.0249244	0.00762701	0.00536333	0.00442257	0.00209614	0	0	0	0.00666386	0	0	0.0121932	0.0085466	0	0.00247765	0.00278837	0	0.00814207	0	0.00963571	0.00647609	0.00431706	0.00610589	0.00641234	0	0	0	0.0320858	0.0108108	0	0
LOC101470933	0.0666402	0.0299293	0	0.0104278	0	11.0059	0.040957	0.0501091	0.0370306	0.00785104	0.0177942	0.0263687	0.252827	0.0351449	0.0249192	0.0309936	0.0128654	0	0	0.0254081	0.0337564	0.0371639	0.0406094	0.00907694	0.0109713	0.0336783	0.0117989	0.0102953	0.0301856	0.0545371	0.0306238	0.01783	0.0198655	0.0339411	0.0328549	0.0351612	0.0402982	0.0457249	0.0323493	0.0168162	0.00691284	0.0104442	0.0262448	0.0340911	0.0188699	0	0.0337368	0.0411082	0.0221195
LOC101465561	0.20079	0.216115	0.258112	0.921724	0.0456219	0.18568	2.7008	11.0496	0.365734	1.49311	1.83165	2.5513	1.92027	1.65458	0.892579	1.69676	0.486761	2.082	0.701062	3.29186	1.38374	0.534026	0.526128	1.07352	0.388927	0.56162	0.707462	1.14519	0.906218	1.23285	1.37584	0.7197	0.938724	1.15347	0.615151	0.701603	1.71785	0.718226	3.2095	2.36257	1.37502	0.694113	1.15497	0.908908	1.44681	4.89701	1.3705	1.47263	0.343166
LOC101477664	0.00861866	0.0089279	0	0	0	0	0	0	0	0	0	0	0	0	0	0	0.00785988	0	0	0	0.00580458	0	0	0	0.00327957	0	0.00437544	0	0	0	0	0.00515375	0	0	0	0	0	0	0	0	0.00274641	0	0	0	0	0	0.106546	0.00457865	0
lhx9	0.101342	0.0287708	0	0	0	0.205755	0.0159719	0.0147724	0.0161819	0.0234652	0.00377632	0	0	0	0.0260131	0.00375638	0.0226069	0	0.0319143	0.047232	0.0197328	0.0181371	0.0210065	0.00687858	1.32151	0.0232969	0.00525987	0	0	0.00795794	0.0299726	0.0759449	0.0220603	0.0380939	0.388786	0.0183319	0.0143397	0.0265808	0.020131	0.00331109	1.34834	0.0492192	0.399623	0.0243743	0	0.0280853	0.650349	0.027679	0.0150414
pappa	0.25024	0.139465	0.127091	0.0406105	1.2236	0	0.0799589	0.100298	0.31025	0.189839	0.149548	0.0788519	0.65514	0.103188	0.0984611	0.269027	3.3989	0.0953989	0.13693	0.0560705	0.0468689	0.0399362	0.0532058	0.0572174	0.446369	0.0537528	0.0467627	0.0290167	0.0898413	0.113619	0.112064	0.0563557	0.17828	0.0230933	0.236552	0.104536	0.176688	0.240597	0.0437934	0.0687634	0.0515396	0.0989147	0.0512555	0.117552	0.329523	1.50039	1.35635	0.426339	2.9518
LOC101465548	0.238186	0.171158	0.167742	0.207915	0.233803	0	0.468131	0.617374	0.0849657	0.102599	0.113146	0.918311	0.0543859	0.104977	0.831942	0.524814	4.93854	0	0.747683	1.25297	4.64891	5.33729	1.29779	0.389428	2.24717	2.14579	2.19791	9.22466	6.45569	0.478549	0.14347	0.190619	0.0907345	0.166951	0.31614	0.093835	0.178051	0.278266	0.140725	0.145851	1.17814	0.436579	1.14959	0.298149	0.143064	0.574763	0.969607	1.98693	0.789209
LOC101469686	0.0722922	0.0214629	0	0.0183124	0	10.3187	0.00644471	0.00752863	0	0.00574289	0.00516963	0.0111509	0.0138192	0	0.0027836	0.0122443	0.0253844	0.0696461	0.00531386	0	0.00667712	0.00729331	0.00401851	0.00362596	0.0108263	0.0118448	0	0	0	0.0158102	0	0.00493165	0	0.00400186	0	0.00576808	0	0	0.00580183	0	0.00290265	0.00526521	0	0.0234403	0.00775458	0	0.0189424	0.0136828	0
LOC101478211	0.027431	0	0	0.0266981	0	0	0.182899	0.625629	0.738337	0.712988	0.312197	0.236622	0.312949	0.344821	0.00150376	0.00389326	0	0	0.0217531	0.0332213	0.00384717	0	0.0263964	0.0326615	0.0144829	0.0242554	0.0264017	0	0	0.0338633	0.196985	0.153796	0.0373508	0.0659636	0.0354256	0.270927	0.131459	0.557957	0.0811098	0.0282951	0.0963271	0.0983243	0.0321507	0	0.206867	0.697126	0.142727	0.117751	0.195676
LOC101475964	0.0913576	0.102483	0.154653	6.63533	1.26478	0	0.088586	0.0845503	4.45126	1.12864	0.461455	0.690091	0.132496	0.351509	0.828944	0.348911	2.15256	0.490667	0.195341	0.0835604	0.0951818	0.120609	4.08518	0.127274	1.51287	0.108176	0.190274	0.163364	0.287666	0.056039	0.111125	0.592382	0.161256	0.114754	0.581295	0.116844	0.0682286	0.800173	0.0664381	0.0801609	0.744897	0.117363	0.166753	0.404606	0.149423	2.5939	1.42725	1.14171	0.249873
cobl	2.59272	10.8388	0.315751	10.9369	0.740169	1.09278	0.099414	0.168268	0.224566	0.172128	0.230311	0.0887266	0.275981	0.101959	0.118515	0.216679	0.0378045	0.554435	0.082355	0.0439311	0.131585	0.201818	0.293693	0.176626	0.150859	0.048683	0.139743	0.237301	0.0707706	0.142379	0.0918796	0.15924	0.158593	0.128964	0.16838	0.257221	0.356383	0.202429	0.131317	0.140664	0.108323	0.151732	0.136373	0.0957945	0.10322	0.0630706	0.538375	0.200154	0.171449
vipr1	0	0.0308732	0	0	0	0	0.455706	0.0685109	0	0.0179	0.218968	0.713921	0	1.18912	0.00548489	0	0.0143979	0	0	0.0112762	0.00661428	0.00681226	0.0106944	0.0275238	0.0176829	0	0.00984591	0	0	0	0.017701	0.00792982	0.0156492	0	0.00281836	0.00785046	0.0119627	0	0.00439474	0.0132605	0.00547595	0.01823	0.00985028	0.0271852	0.0124266	0.0184163	0.954974	0.533906	0.395597
prkg2	0.00171708	0.0419809	0.0115042	0.0170621	0	0	0.0440687	0.0890558	0.0191914	0.0114731	0.08661	0.403284	0.0214834	0.0428266	0.0436322	0.033843	0.198927	0	0.267116	0.69422	0.314733	0.344841	0.0722404	0.89546	0.222523	0.32715	0.483865	1.33564	1.21999	0.207876	0.581375	0.95066	0.135102	0.582908	0.0754157	0.285304	0.0358587	0.0959808	0.124937	0.0469349	0.074548	0.257924	0.498499	0.557442	0.0694999	0.226232	0.107559	0.184807	0.156379
LOC101487572	0.380203	0.544745	0.166424	0.0738348	0.511309	0.198981	0.940057	5.3592	0.216993	0.92705	0.640994	0.247207	1.47557	0.395701	0.36774	0.0714306	0.0875324	0.954943	3.32395	6.73113	3.66633	2.14053	0.0856758	0.31077	0.318117	3.64883	0.665329	1.89293	0.505952	2.73204	1.57285	0.424236	0.296389	1.01586	0.0993895	0.155845	0.965226	1.06634	5.21513	2.63677	1.54903	1.81038	1.16252	0.603695	1.53795	0.0997498	0.368882	0.506312	0.0926332
LOC101464213	0.0256613	0.0371121	0	0.0370811	20.741	0	0.0184397	0.0168611	0.0311339	0.0114583	0.00726071	0.00942699	0.00967608	0	0.0171752	0.0104549	0.0181318	0	0.0387766	0.0311065	0.0140216	0.0158312	0.0115599	0.0284576	0.0135412	0.0212148	0.0201546	0	0	0.0139227	0.00955284	0	0.00997183	0.0110756	0.0154235	0.019559	0.00607233	0.0425833	0.00305548	0	0.0294362	0.033918	0.0191056	0.0240834	0	0.0238908	0.0231252	0.0245215	0.0159471
LOC101467283	0.436729	0.564282	0.488165	15.9728	0.844634	0.141941	0.296828	0.331622	6.06422	1.49099	0.795064	1.48872	2.87446	16.6966	1.54799	0.767598	27.6558	11.481	0.237412	0.38223	1.51571	3.52108	5.66266	16.9431	2.1805	2.14115	6.29903	2.2429	1.23443	5.83348	0.307891	0.306843	0.221246	1.2563	2.35799	0.364325	0.588029	2.89501	2.63125	4.74082	5.61017	0.445471	6.48334	0.305633	3.62054	1.3852	7.28213	8.06011	4.6925
LOC101482188	2.9096	2.95763	1.74036	0.455444	0.491575	4.3759	0.221108	1.57751	6.01084	1.82543	3.69782	0.546549	10.0529	3.29636	0.505984	0.207802	0.948854	1.15707	0.0644691	0.194492	0.23097	0.147059	0.329401	0.565157	0.728028	0.222923	0.472309	1.27902	2.13974	1.51292	0.08672	0.569433	0.0737554	0.291936	2.71868	0.344318	0.140281	1.28731	0.157841	0.229401	0.676455	0.215207	1.90307	0.229405	0.781951	8.1913	2.26821	2.30054	0.622017
clcn2	7.73344	7.73731	4.37507	21.5167	50.9076	36.9244	1.01422	1.78607	6.51988	3.75735	5.20564	0.521211	6.25703	2.59625	0.194105	0.134736	0.249858	0.295205	9.6045	3.46134	0.736414	1.97451	0.281473	0.614305	8.34015	1.36119	0.35801	4.00774	0.561053	0.392012	0.286995	0.164234	0.290816	0.351695	0.479755	0.287532	0.0990262	0.170182	0.566316	0.176016	2.081	0.87779	0.989683	18.714	0.348704	0.143904	0.455639	0.627388	0.213799
LOC101487687	9.4058	7.89372	0.137561	0.0745373	3.38285	0.922909	0.0524149	0.112127	0.660504	0.753632	0.264513	0.296888	1.88561	2.68035	0.651566	1.56723	0.999395	0	0.0440688	0.0477076	0.0614396	0.144728	0.518273	0.817694	0.0500697	0.0632798	0.446881	0.0995037	0	0.115209	0.857657	3.83428	1.02482	0.951303	1.00214	0.24626	0.0683226	0.0478126	0.0381399	0.150257	0.115684	0.386022	0.0550832	0.0888332	0.0274488	1.14734	2.82565	0.76695	0.532777
LOC101477779	0.606589	0.200955	0.546389	0.792416	4.89498	2.44666	0.114966	0.166356	0.224315	0.294746	0.17869	0.164488	0.150031	0.392226	3.71877	16.1071	14.2191	0.497474	0.863071	1.21524	2.39471	3.66859	4.50359	1.80825	2.99563	1.84737	3.48429	3.2682	5.2634	1.11179	0.848472	1.17565	0.91535	1.06403	1.11223	0.0979801	3.48002	1.86068	2.09105	2.48037	2.97532	2.51663	3.01908	0.483585	0.416343	5.03088	2.63443	2.20984	15.7226
vegfd	0.00791124	0	0	0	0	8.82852	0	0	0.00376063	0.00625063	0	0	0	0	0	0	0.00193597	0	0.00957862	0.00451301	0	0.00503311	0	0	0	0.00313875	0	0	0	0.0119045	0	0.00733445	0.00421462	0.00748519	0	0	0	0	0.00209249	0	0	0.0272554	0.0126883	0	0.0132899	0	0.00587537	0.0135154	0.013337
LOC101472004	0.0988317	0.115086	0	1.68423	0	3.80462	0.0288415	0.0212641	0.162505	0.345528	0.160682	0.0260617	0.196844	0	0.0256495	0.0166815	0.172376	0	0.0187908	0.0241277	0.0226431	0.118457	0.0190195	0.0537517	0.0929253	0.015681	0.0950135	0.0159474	0.116301	0.175338	0.0800918	1.44872	1.13087	0.00676743	0.506708	1.37113	0.282303	0.258622	0.0637242	0.173029	0.0520282	0.327381	0.0272679	0.0266533	0.0486064	0.468399	1.30806	0.274052	0.232531
LOC101478053	0.912315	0.343596	0	0.364631	0.0551411	5.35674	0.0124887	0	0.00330322	0.00531892	0.00959472	0	0	0.00955543	0.0356198	0.0503706	1.45645	0.047403	0.00458729	0.00519532	0.00827142	0.0572429	2.78902	0.586209	0.0400355	0.00418913	0.183197	0.0101591	0	0.069361	0.0460155	0.0537312	0.00723448	0.0389129	1.19881	0	0.299584	0.0335477	0.00781285	0.010853	0.0306202	0	0.0390536	0.0236606	0.010273	0	0.317889	0.223931	0.214585
cunh8orf34	0.0481622	0.0695051	0.0218298	1.14039	0	0	0.00895468	0.011942	0.645349	0.00619962	0.00987877	0.0195943	0.0119766	0	0.853179	0.101807	0.103384	6.92531	0.00714834	0.0280672	0.00834159	0.140178	0.0471544	0.103219	0.00291678	0.0111192	0.0237316	0.014937	0	0.0235182	0.0626029	0.81065	0.0297141	0.153499	0.172471	0.00218692	0.179258	0.0126929	0.00547228	0.00485245	0.0505655	0.0807562	0.00550491	0.00833648	0.0938283	0.107816	0.712103	1.2603	0.401457
LOC101473735	0.0325131	0	0.0547675	0	0	6.24451	0	0	0	0	0	0	0	0	0	0	0	0	0	0	0	0	0.00478735	0	0	0	0	0	0	0	0	0	0.0030665	0	0	0	0	0	0	0	0	0	0	0	0	0	0.0074584	0	0
camkv	0.222437	0.225106	0.722374	0.0944428	0.269593	0.141961	0.479541	0.460182	4.24171	1.20165	0.333276	0.137603	2.93466	2.59266	10.3814	4.98802	5.18142	0.159419	0.157137	0.297029	1.95143	2.46272	9.31606	14.1262	2.55012	0.686406	4.67063	4.99515	11.2861	4.39551	4.54621	4.90429	3.95994	7.9684	1.00101	1.2327	2.72615	2.05259	1.30593	1.9589	0.453361	1.60989	4.89461	0.633631	0.14084	0.0545194	1.41265	1.84836	1.07725
col18a1	0.252827	0.0813408	0.0283881	0.0295371	0	12.974	0.00919365	0.0215488	0.00227242	0.0183053	0.003263	0	0	0.0347351	0.0714388	2.15789	0.00261762	0	0.0139194	0.00900947	0.0109877	0.0148559	0.0126224	0.0123377	0.0269669	0.0159536	0.0179034	0	0	0	0.0077847	0.011016	0.010174	0.00761328	0.0265163	0.0325454	0.0221841	0	0.0146201	0.00923908	0.0177177	0.0247153	0.0172025	0.0163672	0.138547	0	0.295852	0.0988945	0.208205
LOC101478279	0.0691347	0	2.5742	0	0	0	0	0	0.00653013	0	0	0	0	0	0	0	0	0	0	0.00170113	0	0	0	0	0	0	0	0	0	0	0	0.00414758	0	0	0	0	0	0	0	0	0	0	0	0	0	0	0	0	0
[truncated: 3,641 more rows]
[truncated: 4 more columns]
