# Supplementary material for: Cellular profiling of a recently-evolved social behavior in cichlid fishes
Source: Nat Commun. 2023 Aug 14;14:4891. doi: 10.1038/s41467-023-40331-9 (PMC10425353; doi:10.1038/s41467-023-40331-9)
Supplement: Supplementary file 7 — Supplementary Data 4 [file 41467_2023_40331_MOESM7_ESM.xlsx]

## Sheet: 1_cluster_markers_MF
Cluster	ID	Description	GeneRatio	BgRatio	pvalue	p.adjust	qvalue	geneID	Count
1_RG/MG	GO:0005515	protein binding	734/856	13697/18352	3.80939e-16	5.05888e-13	3.90563e-13	PTPRZ1/GLI3/PTN/SLC1A2/FGFR2/LRIG1/QKI/SWAP70/GPC1/A2ML1/KIRREL2/PREX1/ABI3/TNS1/PREX2/MGLL/RGS3/TCF7L2/VEPH1/AHR/EPHA10/DOCK1/NPAS3/SLC4A4/NFIA/FAT4/MLC1/GLI2/GNAI2/AXL/PLXNB1/SLC1A3/GLI1/FGF22/CBLB/PLAGL2/VMP1/EFNA5/PPP1R9A/RYK/ZFP36L2/AHNAK/ARAP1/ATP1B4/MSI1/TNC/COBL/NT5C2/MPDZ/CDON/GLUL/DTNB/CHCHD3/MID1/NRARP/NFIX/ITGB5/NOTCH4/PLEKHG4/NOTCH1/CTNNA1/BOC/LHX2/PAWR/HHATL/TANC1/LRG1/NPAS1/NOTCH3/…	734
1_RG/MG	GO:0019899	enzyme binding	178/856	2277/18352	9.49306e-13	6.30339e-10	4.86644e-10	GLI3/PTN/A2ML1/PREX1/PREX2/TCF7L2/DOCK1/CBLB/PPP1R9A/CHCHD3/MID1/PLEKHG4/NOTCH1/PAWR/NOTCH3/ESR2/PAX6/PPARA/F3/DOCK8/PDGFRB/SHC2/GLDC/SYTL1/FMNL2/PLCE1/CDC42EP4/PLEKHG4B/NR2E1/ARHGEF26/NEK6/HES1/EPAS1/FGD4/DENND2A/PDLIM5/FGD5/FARP1/SYNE1/PKD1/ANK1/TIMP4/SRGAP1/DSP/DIAPH1/RXRA/SH3RF1/SH2B3/AKAP13/SH3BP4/PPP1CB/PARD3/DNMBP/RIN2/PLCB1/SRGAP3/PHACTR4/AKAP12/NRG1/PARD6G/VSIR/TCF3/SREBF1/PTK2/DIAPH2/SP…	178
1_RG/MG	GO:0051020	GTPase binding	62/856	548/18352	9.31993e-11	3.59805e-08	2.77782e-08	PREX1/PREX2/DOCK1/PPP1R9A/PLEKHG4/DOCK8/SYTL1/FMNL2/PLCE1/CDC42EP4/PLEKHG4B/ARHGEF26/FGD4/DENND2A/FGD5/FARP1/SRGAP1/DIAPH1/AKAP13/SH3BP4/DNMBP/RIN2/SRGAP3/PARD6G/DIAPH2/MYO9B/ARHGEF6/DOCK3/DAAM2/LLGL2/RAPGEF6/LLGL1/RUSC2/ARHGEF1/EVI5/ARHGEF12/RPGR/ITSN2/STXBP6/ABR/SH2D3C/FNIP1/RANBP10/GNB1/SORL1/FLNA/ULK1/ABCA1/RANBP3/RASA1/RABGAP1/CYFIP2/STRN3/DOCK7/DENND5B/ARHGEF10L/IPO11/TBC1D1/ARHGEF39/RANBP9…	62
1_RG/MG	GO:0030695	GTPase regulator activity	43/856	307/18352	1.08375e-10	3.59805e-08	2.77782e-08	PREX1/PREX2/RGS3/DOCK1/PLXNB1/ARAP1/ARHGAP29/ARHGAP27/ASAP3/RASAL2/SIPA1L2/SRGAP1/SH3BP4/SYDE2/RGS12/RIN2/PLCB1/SRGAP3/ACAP3/ARHGAP32/FAM13A/MYO9B/ARHGEF6/ARHGAP35/LLGL2/LLGL1/ARHGEF1/EVI5/ARHGEF12/SLIT2/WASL/ABR/RALGAPA1/TBC1D19/ARHGAP21/GIT1/RANBP3/RASA1/RABGAP1/ARHGEF10L/ARFGAP1/TBC1D1/TBC1D22A	43
1_RG/MG	GO:0005096	GTPase activator activity	40/856	275/18352	1.53793e-10	4.08474e-08	3.15357e-08	PREX1/PREX2/RGS3/DOCK1/PLXNB1/ARAP1/ARHGAP29/ARHGAP27/ASAP3/RASAL2/SIPA1L2/SRGAP1/SYDE2/RGS12/RIN2/PLCB1/SRGAP3/ACAP3/ARHGAP32/FAM13A/MYO9B/ARHGEF6/ARHGAP35/LLGL2/LLGL1/ARHGEF1/EVI5/ARHGEF12/ABR/RALGAPA1/TBC1D19/ARHGAP21/GIT1/RANBP3/RASA1/RABGAP1/ARHGEF10L/ARFGAP1/TBC1D1/TBC1D22A	40
1_RG/MG	GO:0005488	binding	815/856	16428/18352	7.03461e-10	1.55699e-07	1.20205e-07	PTPRZ1/GLI3/PTN/GRIA4/SLC1A2/FGFR2/LRIG1/QKI/SWAP70/GPC1/A2ML1/KIRREL2/PREX1/ABI3/TNS1/PREX2/MGLL/RGS3/TCF7L2/VEPH1/AHR/EPHA10/DOCK1/NPAS3/SLC4A4/CYP19A1/NFIA/FAT4/MLC1/GLI2/SLC6A13/GNAI2/AXL/PLXNB1/SLC1A3/GLI1/FGF22/BCAN/CBLB/PLAGL2/VMP1/EFNA5/PPP1R9A/RYK/ZFP36L2/AHNAK/ARAP1/ATP1B4/SLC6A11/MSI1/TNC/COBL/NT5C2/MPDZ/CDON/GLUL/CA14/DTNB/LFNG/CHCHD3/MID1/LDLRAD3/NRARP/NFIX/ITGB5/FNDC3B/SALL3/NOTCH4/…	815
1_RG/MG	GO:0098772	molecular function regulator	250/856	3795/18352	8.66235e-10	1.64337e-07	1.26874e-07	GLI3/PTN/A2ML1/PREX1/PREX2/RGS3/TCF7L2/AHR/DOCK1/NPAS3/NFIA/GLI2/PLXNB1/GLI1/FGF22/PLAGL2/EFNA5/ZFP36L2/ARAP1/CHCHD3/NFIX/SALL3/PLEKHG4/NOTCH1/LHX2/PAWR/NPAS1/SOX6/WNT7B/RREB1/ARHGAP29/ESR2/ADGRV1/ID1/SOX5/PAX6/TCF7L1/PPARA/DOCK8/ARHGAP27/MEIS1/POU3F3/TLE4/SOX3/RECK/NR3C2/PLCE1/GDF11/PLEKHG4B/NR2E1/ARHGEF26/TFAP2A/HES1/AFAP1L2/OTX1/SALL1/ASAP3/EPAS1/FGD4/DENND2A/FGD5/RASAL2/FARP1/NFIB/FEZF2/SIPA1…	250
1_RG/MG	GO:0017048	Rho GTPase binding	28/856	162/18352	1.79112e-09	2.66325e-07	2.05613e-07	PREX1/PREX2/DOCK1/FMNL2/CDC42EP4/ARHGEF26/FGD4/FGD5/FARP1/SRGAP1/DIAPH1/AKAP13/DNMBP/SRGAP3/PARD6G/DIAPH2/MYO9B/ARHGEF6/DOCK3/DAAM2/ARHGEF1/ARHGEF12/STXBP6/FLNA/CYFIP2/STRN3/DOCK7/ARHGEF10L	28
1_RG/MG	GO:0060589	nucleoside-triphosphatase regulator activity	44/856	348/18352	1.80492e-09	2.66325e-07	2.05613e-07	PREX1/PREX2/RGS3/DOCK1/PLXNB1/ARAP1/ARHGAP29/ARHGAP27/ASAP3/RASAL2/SIPA1L2/SRGAP1/SH3BP4/SYDE2/RGS12/RIN2/PLCB1/SRGAP3/ACAP3/ARHGAP32/FAM13A/MYO9B/ARHGEF6/ARHGAP35/LLGL2/LLGL1/ARHGEF1/EVI5/ARHGEF12/SLIT2/WASL/ABR/RALGAPA1/TBC1D19/FNIP1/ARHGAP21/GIT1/RANBP3/RASA1/RABGAP1/ARHGEF10L/ARFGAP1/TBC1D1/TBC1D22A	44
1_RG/MG	GO:0031267	small GTPase binding	50/856	428/18352	2.19258e-09	2.91175e-07	2.24797e-07	PREX1/PREX2/DOCK1/SYTL1/FMNL2/PLCE1/CDC42EP4/ARHGEF26/FGD4/DENND2A/FGD5/FARP1/SRGAP1/DIAPH1/AKAP13/SH3BP4/DNMBP/RIN2/SRGAP3/PARD6G/DIAPH2/MYO9B/ARHGEF6/DOCK3/DAAM2/LLGL2/RAPGEF6/LLGL1/RUSC2/ARHGEF1/EVI5/ARHGEF12/STXBP6/RANBP10/SORL1/FLNA/ULK1/ABCA1/RANBP3/RABGAP1/CYFIP2/STRN3/DOCK7/DENND5B/ARHGEF10L/IPO11/TBC1D1/RANBP9/TBC1D22A/DENND5A	50
1_RG/MG	GO:0017016	Ras GTPase binding	48/856	415/18352	6.39025e-09	7.71477e-07	5.95608e-07	PREX1/PREX2/DOCK1/SYTL1/FMNL2/PLCE1/CDC42EP4/ARHGEF26/FGD4/DENND2A/FGD5/FARP1/SRGAP1/DIAPH1/AKAP13/SH3BP4/DNMBP/RIN2/SRGAP3/PARD6G/DIAPH2/MYO9B/ARHGEF6/DOCK3/DAAM2/LLGL2/RAPGEF6/LLGL1/RUSC2/ARHGEF1/EVI5/ARHGEF12/STXBP6/RANBP10/FLNA/ULK1/RANBP3/RABGAP1/CYFIP2/STRN3/DOCK7/DENND5B/ARHGEF10L/IPO11/TBC1D1/RANBP9/TBC1D22A/DENND5A	48
1_RG/MG	GO:0005085	guanyl-nucleotide exchange factor activity	30/856	215/18352	7.86957e-08	8.2739e-06	6.38775e-06	PREX1/PREX2/DOCK1/PLEKHG4/DOCK8/PLCE1/PLEKHG4B/ARHGEF26/FGD4/DENND2A/FGD5/FARP1/AKAP13/DNMBP/RIN2/ARHGEF6/DOCK3/RAPGEF6/ARHGEF1/ARHGEF12/RPGR/ITSN2/ABR/SH2D3C/FNIP1/DOCK7/DENND5B/ARHGEF10L/ARHGEF39/DENND5A	30
1_RG/MG	GO:0004672	protein kinase activity	56/856	564/18352	8.09945e-08	8.2739e-06	6.38775e-06	FGFR2/EPHA10/AXL/EPHA3/DDR1/PDGFRB/DDR2/FGFR1/LRRK1/NEK6/PIM1/PDK4/MAP3K21/AKAP13/TNIK/MAP4K5/HIPK2/CDK17/AKT2/PTK2/FGFR3/LTBP1/NEK7/INSR/NTRK2/WNK3/IGF1R/JAK1/EPHA4/NRP2/SNRK/NLK/DYRK2/CSNK1A1/MAP4K3/HIPK3/BRD4/PHKB/STK32C/ULK1/LMTK2/ACVR1/CDK11A/TAOK2/DYRK1A/CSNK2A2/TAOK3/BRAF/SIK3/PDK3/MAP2K7/CHUK/MAP2K4/CDC42BPA/CSNK1G2/STK24	56
1_RG/MG	GO:0046332	SMAD binding	17/856	79/18352	1.04735e-07	9.93489e-06	7.67009e-06	PAX6/HIPK2/CTNNB1/LDLRAD4/ZMIZ1/AXIN2/SMURF2/DROSHA/USP9X/RNF111/TRIM33/FLNA/SKIL/ACVR1/RANBP3/ZC3H3/MAGI2	17
1_RG/MG	GO:0050839	cell adhesion molecule binding	54/856	544/18352	1.39889e-07	1.23848e-05	9.56151e-06	PTPRZ1/PTN/SWAP70/KIRREL2/AHNAK/ITGB5/CTNNA1/NOTCH3/TLN1/CD81/COL5A1/FMNL2/TMPO/ITGB4/SLC3A2/PDLIM5/NRCAM/ICAM5/DSP/PPFIBP1/CNTN2/CALD1/NRG1/TSPAN4/MFGE8/ABI1/PLEC/PTK2/CDH20/CTNNAL1/FASN/PTPRM/CTNNB1/KIRREL3/EPN2/STXBP6/DDX3X/NECTIN1/ADD1/CDH2/YWHAB/FLNA/ITGAV/ACVR1/PPP1CA/UTRN/LARP1/DBN1/CBL/KTN1/GIGYF2/SCRIB/STK24/EPS15	54
1_RG/MG	GO:0008092	cytoskeletal protein binding	82/856	980/18352	1.76261e-07	1.46297e-05	1.12946e-05	TNS1/AXL/GLI1/PPP1R9A/COBL/MID1/CTNNA1/PAWR/SCIN/TLN1/USH2A/FMNL2/S100B/NEK6/RHBG/FGD4/PDLIM5/FARP1/NRCAM/LRP8/SYNE1/ANK1/DIAPH1/SHROOM4/SNTB2/PHACTR4/KIF13A/CALD1/MYO10/ABI1/PACSIN3/PLEC/PTK2/DIAPH2/SPAG9/CTNNAL1/SVIL/MYO9B/MAGI1/CROCC/DAAM2/MARCKS/LLGL2/ATP1A1/LLGL1/WASL/DDX3X/ENAH/MYH10/MYO18A/ADD1/EPB41L2/CLIP2/PAFAH1B1/KIF1A/ABLIM2/MAP1B/ADD3/GNB1/PKNOX2/FCHO2/FLNA/CLASP2/FBXW11/LMTK2/TAOK2/…	82
1_RG/MG	GO:0016773	phosphotransferase activity, alcohol group as acceptor	62/856	669/18352	1.95994e-07	1.53106e-05	1.18203e-05	FGFR2/EPHA10/AXL/EPHA3/DDR1/PDGFRB/DDR2/FGFR1/LRRK1/NEK6/PIM1/PDK4/MAP3K21/AKAP13/TNIK/PIK3C2A/MAP4K5/HIPK2/CDK17/GALK1/AKT2/PTK2/FGFR3/LTBP1/NEK7/INSR/NTRK2/CHKA/WNK3/IGF1R/JAK1/EPHA4/NRP2/SNRK/NLK/DYRK2/CSNK1A1/MAP4K3/HIPK3/BRD4/PHKB/STK32C/ULK1/LMTK2/ACVR1/CDK11A/TAOK2/DYRK1A/CSNK2A2/TAOK3/BRAF/SIK3/FAM20B/PDK3/MAP2K7/ITPKB/CHUK/PIP4K2B/MAP2K4/CDC42BPA/CSNK1G2/STK24	62
1_RG/MG	GO:0004713	protein tyrosine kinase activity	22/856	135/18352	2.84106e-07	2.09607e-05	1.61824e-05	FGFR2/EPHA10/AXL/EPHA3/DDR1/PDGFRB/DDR2/FGFR1/HIPK2/PTK2/FGFR3/INSR/NTRK2/IGF1R/JAK1/EPHA4/NRP2/DYRK2/HIPK3/DYRK1A/MAP2K7/MAP2K4	22
1_RG/MG	GO:0008047	enzyme activator activity	52/856	528/18352	3.06057e-07	2.13918e-05	1.65152e-05	PREX1/PREX2/RGS3/DOCK1/PLXNB1/EFNA5/ARAP1/ARHGAP29/ARHGAP27/AFAP1L2/ASAP3/RASAL2/SIPA1L2/SRGAP1/SYDE2/RGS12/RIN2/PLCB1/SRGAP3/PHACTR4/NRG1/ACAP3/VSIR/ARHGAP32/ABI1/FAM13A/MYO9B/ARHGEF6/ARHGAP35/LLGL2/LLGL1/ARHGEF1/EVI5/ARHGEF12/GPRC5B/ABR/DDX3X/RPTOR/RALGAPA1/TBC1D19/ARHGAP21/GNAS/SH3PXD2B/GIT1/RANBP3/RASA1/RABGAP1/ARHGEF10L/ARFGAP1/PPP2R5E/TBC1D1/TBC1D22A	52
1_RG/MG	GO:0019904	protein domain specific binding	64/856	714/18352	4.07529e-07	2.70599e-05	2.08912e-05	QKI/ABI3/TCF7L2/DOCK1/CBLB/PPP1R9A/PAWR/ARHGAP29/PAX6/PPARA/TLN1/ARHGAP27/FGFR1/NKD1/SH3BGRL/POU3F3/HES1/AFAP1L2/LRP2/PKD1/RXRA/GNG12/TP53BP2/TRIM16/SPON1/GRIK5/TRPS1/ABI1/ROBO1/PTK2/ZBTB16/DOCK3/CTNNB1/INSR/LLGL2/ATP1A1/TRA2B/EHMT1/ENAH/EPHA4/EPB41L2/NCOA2/DICER1/NLK/YWHAB/USP47/UVRAG/DNAJC6/SH3PXD2B/DAG1/STRN3/PRKN/SRSF10/INPP5A/SLC22A4/CBL/SRRM2/OSBP/FZD3/MECP2/VPS11/PAG1/DNM2/EPS15	64
1_RG/MG	GO:0005089	Rho guanyl-nucleotide exchange factor activity	14/856	60/18352	4.85635e-07	3.05172e-05	2.35604e-05	PREX1/PREX2/DOCK1/ARHGEF26/FGD4/FGD5/FARP1/AKAP13/DNMBP/ARHGEF6/DOCK3/ARHGEF1/ARHGEF12/ARHGEF10L	14
1_RG/MG	GO:0004879	nuclear receptor activity	13/856	52/18352	5.28537e-07	3.05172e-05	2.35604e-05	AHR/ESR2/PPARA/NR3C2/NR2E1/RXRA/NR1I3/SREBF1/RORB/VDR/RORA/NR2F1/NR2F2	13
1_RG/MG	GO:0098531	ligand-activated transcription factor activity	13/856	52/18352	5.28537e-07	3.05172e-05	2.35604e-05	AHR/ESR2/PPARA/NR3C2/NR2E1/RXRA/NR1I3/SREBF1/RORB/VDR/RORA/NR2F1/NR2F2	13
1_RG/MG	GO:0003779	actin binding	45/856	437/18352	5.66616e-07	3.08248e-05	2.37979e-05	TNS1/PPP1R9A/COBL/CTNNA1/PAWR/SCIN/TLN1/FMNL2/FGD4/PDLIM5/SYNE1/DIAPH1/SHROOM4/SNTB2/PHACTR4/CALD1/MYO10/PLEC/PTK2/DIAPH2/CTNNAL1/SVIL/MYO9B/CROCC/DAAM2/MARCKS/WASL/ENAH/MYH10/MYO18A/ADD1/EPB41L2/ABLIM2/MAP1B/ADD3/PKNOX2/FLNA/SYNE3/UTRN/SPIRE1/DAG1/WASF3/DBN1/PRKN/PDLIM4	45
1_RG/MG	GO:0043548	phosphatidylinositol 3-kinase binding	10/856	30/18352	5.92862e-07	3.08248e-05	2.37979e-05	AXL/PTPN13/PDGFRB/DAB1/INSR/ATP1A1/IGF1R/PIK3R1/CBL/DNM2	10
1_RG/MG	GO:0004714	transmembrane receptor protein tyrosine kinase activity	14/856	61/18352	6.03498e-07	3.08248e-05	2.37979e-05	FGFR2/EPHA10/AXL/EPHA3/DDR1/PDGFRB/DDR2/FGFR1/FGFR3/INSR/NTRK2/IGF1R/EPHA4/NRP2	14
1_RG/MG	GO:0019199	transmembrane receptor protein kinase activity	16/856	80/18352	7.12366e-07	3.50379e-05	2.70505e-05	FGFR2/EPHA10/AXL/EPHA3/DDR1/PDGFRB/DDR2/FGFR1/FGFR3/LTBP1/INSR/NTRK2/IGF1R/EPHA4/NRP2/ACVR1	16
1_RG/MG	GO:0071936	coreceptor activity involved in Wnt signaling pathway	6/856	9/18352	7.53351e-07	3.57303e-05	2.75851e-05	RYK/RECK/GPC4/LRP5/ROR1/LRP6	6
1_RG/MG	GO:0008134	transcription factor binding	58/856	642/18352	1.12317e-06	5.14333e-05	3.97083e-05	TCF7L2/AHR/NFIA/GLI2/LHX2/ID1/PAX6/PPARA/TLE4/NEK6/HES1/PIM1/EPAS1/TCF4/RXRA/TP53BP2/HIPK2/TCF3/FOXP1/FOXO6/CTNNB1/CRTC3/RORB/VGLL4/HDAC7/SPEN/NUCKS1/SMARCD3/DDX3X/RPTOR/RBPJ/ADD1/TRIP4/NCOA2/NLK/PIK3R1/FLNA/TAF4/NOTCH2/BCOR/USP7/BPTF/KDM4C/VDR/SIN3A/HDAC4/RORA/BRF1/CRY1/CREBBP/NCOA1/EP300/MTA1/MED13/NFAT5/ATG7/MTDH/MECP2	58
1_RG/MG	GO:0043167	ion binding	357/856	6281/18352	1.87623e-06	8.30546e-05	6.41211e-05	GLI3/PTN/SLC1A2/FGFR2/SWAP70/GPC1/PREX1/VEPH1/EPHA10/CYP19A1/FAT4/GLI2/GNAI2/AXL/SLC1A3/GLI1/BCAN/CBLB/PLAGL2/RYK/ZFP36L2/ARAP1/NT5C2/GLUL/CA14/DTNB/LFNG/MID1/SALL3/NOTCH4/NOTCH1/LHX2/NOTCH3/LPP/SLIT1/EPHA3/ENTPD2/PTCH1/PLCD3/SCIN/RREB1/ARHGAP29/ESR2/DDR1/ADGRV1/ACSBG1/PLTP/CRIP2/KCNJ10/PPARA/F3/CELSR1/TLN1/TCEA3/PDGFRB/DDR2/FGFR1/NKD1/ADAMTS20/COL5A1/LIPG/GLDC/CYP27C1/ITGA7/LRRK1/SPARC/CTDSP1/AD…	357
1_RG/MG	GO:0016301	kinase activity	63/856	733/18352	2.08823e-06	8.94571e-05	6.9064e-05	FGFR2/EPHA10/AXL/EPHA3/DDR1/PDGFRB/DDR2/FGFR1/LRRK1/NEK6/PIM1/PDK4/MAP3K21/AKAP13/TNIK/PIK3C2A/MAP4K5/HIPK2/CDK17/GALK1/AKT2/PTK2/FGFR3/LTBP1/NEK7/INSR/NTRK2/CHKA/WNK3/IGF1R/JAK1/EPHA4/NRP2/SNRK/NLK/DYRK2/CSNK1A1/MAP4K3/HIPK3/BRD4/PHKB/STK32C/ULK1/LMTK2/ACVR1/CDK11A/TAOK2/DYRK1A/CSNK2A2/TAOK3/BRAF/SIK3/FAM20B/PDK3/MAP2K7/ITPKB/CHUK/PIP4K2B/MAP2K4/CDC42BPA/CSNK1G2/STK24/TPK1	63
1_RG/MG	GO:0140110	transcription regulator activity	135/856	1998/18352	5.09303e-06	0.000211361	0.000163178	GLI3/TCF7L2/AHR/NPAS3/NFIA/GLI2/GLI1/PLAGL2/ZFP36L2/CHCHD3/NFIX/SALL3/NOTCH1/LHX2/PAWR/NPAS1/SOX6/RREB1/ESR2/ID1/SOX5/PAX6/TCF7L1/PPARA/MEIS1/POU3F3/TLE4/SOX3/NR3C2/NR2E1/TFAP2A/HES1/OTX1/SALL1/EPAS1/NFIB/FEZF2/TCF4/RFX4/ZEB1/DACH1/RXRA/TEAD1/FOXG1/SOX2/AEBP1/ZIC1/HIPK2/SOX13/POU3F2/NRG1/NR1I3/TCF3/TRPS1/FOXP1/SREBF1/ZNF423/RFX2/CUX2/WTIP/ZBTB20/ZBTB16/FOXO6/ZBTB47/CTNNB1/ZMIZ1/ZMYND11/ZBTB4/NACC…	135
1_RG/MG	GO:0045296	cadherin binding	35/856	332/18352	6.0576e-06	0.000237587	0.000183426	SWAP70/AHNAK/CTNNA1/NOTCH3/TLN1/FMNL2/TMPO/SLC3A2/PDLIM5/PPFIBP1/CALD1/ABI1/PLEC/CDH20/CTNNAL1/FASN/PTPRM/CTNNB1/EPN2/STXBP6/DDX3X/ADD1/CDH2/YWHAB/FLNA/ACVR1/PPP1CA/LARP1/DBN1/CBL/KTN1/GIGYF2/SCRIB/STK24/EPS15	35
1_RG/MG	GO:0005088	Ras guanyl-nucleotide exchange factor activity	18/856	115/18352	6.08281e-06	0.000237587	0.000183426	PREX1/PREX2/DOCK1/ARHGEF26/FGD4/DENND2A/FGD5/FARP1/AKAP13/DNMBP/RIN2/ARHGEF6/DOCK3/ARHGEF1/ARHGEF12/DENND5B/ARHGEF10L/DENND5A	18
1_RG/MG	GO:0017124	SH3 domain binding	19/856	131/18352	1.05762e-05	0.000401289	0.00030981	QKI/ABI3/DOCK1/CBLB/ARHGAP27/SH3BGRL/AFAP1L2/LRP2/TP53BP2/GRIK5/ABI1/DOCK3/ENAH/UVRAG/DNAJC6/PRKN/CBL/DNM2/EPS15	19
1_RG/MG	GO:0044877	protein-containing complex binding	91/856	1258/18352	1.75646e-05	0.000647937	0.000500231	PTPRZ1/GLI3/PTN/AHR/MLC1/GNAI2/PPP1R9A/ITGB5/CTNNA1/PTCH1/SCIN/DDR1/PLTP/ID1/PPARA/TLN1/DDR2/CD81/COL5A1/USH2A/SPARC/FMNL2/MEGF10/ITGB4/PIM1/LRP8/SYNE1/ANK1/ICAM5/SHROOM4/AEBP1/GRB10/NRG1/TSPAN4/MFGE8/MYO10/SREBF1/PTK2/CTNNAL1/SVIL/INSR/MARCKS/STAB1/CPSF6/KCNH1/EPPK1/RAD23A/IGF1R/DDX3X/NECTIN1/MYH10/RPTOR/MYO18A/ADD1/EPB41L2/PAFAH1B1/PIK3R1/ABLIM2/MAP1B/ADD3/GNB1/SORL1/YWHAB/PKNOX2/FLNA/GNAS/BRD4…	91
1_RG/MG	GO:0019838	growth factor binding	19/856	136/18352	1.82468e-05	0.000654911	0.000505615	PTN/FGFR2/GPC1/PDGFRB/FGFR1/COL5A1/LRP2/ITGB4/FGFBP3/TRIM16/FGFR3/LTBP1/INSR/NTRK2/PXDN/IGF1R/NRP2/ITGAV/ACVR1	19
1_RG/MG	GO:0001228	DNA-binding transcription activator activity, RNA polymerase II-specific	46/856	516/18352	2.0389e-05	0.000712542	0.000550107	TCF7L2/NFIA/GLI2/PLAGL2/NOTCH1/LHX2/RREB1/PAX6/TCF7L1/PPARA/MEIS1/POU3F3/NR2E1/TFAP2A/OTX1/EPAS1/NFIB/FEZF2/TCF4/RFX4/TEAD1/SOX2/ZIC1/POU3F2/NR1I3/TCF3/SREBF1/RFX2/ZBTB16/RORB/SOX1/NUCKS1/SMARCD3/POU2F1/RBPJ/ZNF292/RBPJL/KLF6/CREBRF/ZNF208/KLF13/RLF/ZNF654/PBX1/NFAT5/ZIC3	46
1_RG/MG	GO:0001216	DNA-binding transcription activator activity	46/856	519/18352	2.35731e-05	0.000802693	0.000619708	TCF7L2/NFIA/GLI2/PLAGL2/NOTCH1/LHX2/RREB1/PAX6/TCF7L1/PPARA/MEIS1/POU3F3/NR2E1/TFAP2A/OTX1/EPAS1/NFIB/FEZF2/TCF4/RFX4/TEAD1/SOX2/ZIC1/POU3F2/NR1I3/TCF3/SREBF1/RFX2/ZBTB16/RORB/SOX1/NUCKS1/SMARCD3/POU2F1/RBPJ/ZNF292/RBPJL/KLF6/CREBRF/ZNF208/KLF13/RLF/ZNF654/PBX1/NFAT5/ZIC3	46
1_RG/MG	GO:0045499	chemorepellent activity	8/856	28/18352	2.92808e-05	0.000972123	0.000750514	EFNA5/SEMA3D/NRG1/SEMA6A/SEMA5B/SEMA4B/SEMA6D/SEMA6C	8
1_RG/MG	GO:0019901	protein kinase binding	55/856	667/18352	3.01933e-05	0.000977968	0.000755026	PTN/TCF7L2/CBLB/PPP1R9A/PAX6/PDGFRB/SHC2/NEK6/PDLIM5/PKD1/DSP/SH2B3/PPP1CB/NRG1/PARD6G/TCF3/SREBF1/PTK2/SPAG9/SDC4/CTNNB1/ZBTB4/PDE3B/MARCKS/ATP1A1/KCNH1/LLGL1/HDAC7/LRP4/GPRC5B/RPTOR/EPHA4/TRIP4/CCND2/PIK3R2/CDH2/PIK3R1/ITGAV/TOP2B/TNIP1/AP1B1/ACVR1/TAOK2/UTRN/HDAC4/PRKCSH/CRY1/PRKN/MAP2K7/CBL/RB1CC1/MAP2K4/STK11IP/KIF13B/DNM2	55
1_RG/MG	GO:0000987	cis-regulatory region sequence-specific DNA binding	83/856	1139/18352	3.24503e-05	0.00102605	0.000792146	GLI3/TCF7L2/AHR/NFIA/GLI2/GLI1/NOTCH1/LHX2/SOX6/RREB1/ESR2/PAX6/TCF7L1/PPARA/MEIS1/SOX3/NR3C2/NR2E1/TFAP2A/HES1/OTX1/SALL1/EPAS1/NFIB/FEZF2/TCF4/RFX4/ZEB1/DACH1/CHD7/RXRA/TEAD1/SOX2/ZIC1/POU3F2/NR1I3/TCF3/SREBF1/ZNF423/RFX2/CUX2/ZBTB20/ZBTB16/ZBTB47/ZBTB4/NACC1/EMX1/MAF1/RORB/MYT1/SOX1/PBX4/POU2F1/ZNF219/ZNF704/RPTOR/RBPJ/SLC2A4RG/NCOA2/CHD2/CCAR1/BACH2/PKNOX2/KDM6A/ZBTB38/BPTF/SKIL/VDR/RBPJL/HDA…	83
1_RG/MG	GO:0004674	protein serine/threonine kinase activity	40/856	435/18352	3.50814e-05	0.00104288	0.000805141	LRRK1/NEK6/PIM1/PDK4/MAP3K21/AKAP13/TNIK/MAP4K5/HIPK2/CDK17/AKT2/LTBP1/NEK7/WNK3/SNRK/NLK/DYRK2/CSNK1A1/MAP4K3/HIPK3/BRD4/PHKB/STK32C/ULK1/LMTK2/ACVR1/CDK11A/TAOK2/DYRK1A/CSNK2A2/TAOK3/BRAF/SIK3/PDK3/MAP2K7/CHUK/MAP2K4/CDC42BPA/CSNK1G2/STK24	40
1_RG/MG	GO:0042813	Wnt-activated receptor activity	6/856	15/18352	3.52388e-05	0.00104288	0.000805141	RYK/LRP5/PKD1/ROR1/LRP6/FZD3	6
1_RG/MG	GO:0008013	beta-catenin binding	14/856	85/18352	3.60119e-05	0.00104288	0.000805141	GLI3/TCF7L2/CTNNA1/TCF7L1/SALL1/TCF4/CTNNB1/AXIN2/CDH2/TBL1XR1/ASH2L/RORA/EP300/PRKN	14
1_RG/MG	GO:0019900	kinase binding	60/856	753/18352	3.61239e-05	0.00104288	0.000805141	PTN/TCF7L2/CBLB/PPP1R9A/PAX6/PDGFRB/SHC2/NEK6/PDLIM5/PKD1/DSP/SH3RF1/SH2B3/AKAP13/PPP1CB/NRG1/PARD6G/TCF3/SREBF1/PTK2/SPAG9/SDC4/CTNNB1/ZBTB4/PDE3B/MARCKS/ATP1A1/KCNH1/LLGL1/HDAC7/RAD23A/LRP4/GPRC5B/RPTOR/EPHA4/TRIP4/CCND2/PIK3R2/CDH2/PIK3R1/FLNA/TTC28/ITGAV/TOP2B/TNIP1/AP1B1/ACVR1/TAOK2/UTRN/HDAC4/PRKCSH/CRY1/PRKN/MAP2K7/CBL/RB1CC1/MAP2K4/STK11IP/KIF13B/DNM2	60
1_RG/MG	GO:0003682	chromatin binding	50/856	596/18352	4.46262e-05	0.00126093	0.000973481	GLI3/TCF7L2/NFIA/GLI2/GLI1/NOTCH1/LHX2/TOX/PAX6/TCF7L1/MEIS1/TLE4/TFAP2A/FEZF2/ZEB1/CHD7/RXRA/SREBF1/CTNNB1/TNRC18/HDAC7/NUCKS1/SMARCD3/BAHCC1/TSHZ2/RBPJ/NCOA2/KDM6A/BRD4/TOP2B/BRD2/SKIL/KDM4C/STAG2/RBPJL/CBX2/SIN3A/STAG1/MPHOSPH8/ASH2L/HDAC4/BAHD1/CREBBP/NCOA1/EP300/PHC2/MBD1/MTA1/NFAT5/MECP2	50
1_RG/MG	GO:0017147	Wnt-protein binding	8/856	30/18352	5.07477e-05	0.00140402	0.00108395	RYK/RECK/SFRP5/LRP5/WLS/ROR1/LRP6/FZD3	8
1_RG/MG	GO:0030215	semaphorin receptor binding	7/856	23/18352	5.95621e-05	0.00161426	0.00124626	PLXNB1/SEMA3D/SEMA6A/SEMA5B/SEMA4B/SEMA6D/SEMA6C	7
1_RG/MG	GO:0008270	zinc ion binding	63/856	819/18352	6.54402e-05	0.00173809	0.00134187	GLI2/CBLB/CA14/DTNB/MID1/ESR2/CRIP2/PPARA/TCEA3/ADAMTS20/ADA/NR3C2/NR2E1/S100B/BHMT2/NANOS1/ADAM33/ZEB1/RXRA/TRIM3/SMPDL3A/DTX4/AEBP1/TRIM16/MTR/NR1I3/TRPS1/ZMIZ1/ZMYND11/RORB/MYT1/ZSWIM6/RNF165/EHMT1/TRIP4/UBR4/ZNF638/TRIM33/TRIM8/UBR5/ESCO1/ZFAND3/KDM4C/VDR/ZNF407/UTRN/HDAC4/RORA/UBR2/NR2F1/ZNF208/CREBBP/KDM5B/EP300/PRKN/PHC2/UBR7/ZCCHC7/RLF/NR2F2/MBD1/TRIM44/MTA1	63
1_RG/MG	GO:0003700	DNA-binding transcription factor activity	104/856	1539/18352	7.0991e-05	0.00183757	0.00141867	GLI3/TCF7L2/AHR/NPAS3/NFIA/GLI2/GLI1/PLAGL2/ZFP36L2/CHCHD3/NFIX/SALL3/NOTCH1/LHX2/NPAS1/SOX6/RREB1/ESR2/SOX5/PAX6/TCF7L1/PPARA/MEIS1/POU3F3/TLE4/SOX3/NR3C2/NR2E1/TFAP2A/HES1/OTX1/SALL1/EPAS1/NFIB/FEZF2/TCF4/RFX4/ZEB1/DACH1/RXRA/TEAD1/FOXG1/SOX2/AEBP1/ZIC1/SOX13/POU3F2/NR1I3/TCF3/TRPS1/FOXP1/SREBF1/ZNF423/RFX2/CUX2/ZBTB20/ZBTB16/FOXO6/ZBTB47/CTNNB1/ZBTB4/NACC1/ZHX2/EMX1/RORB/MYT1/SOX1/PBX4/NUCKS1/…	104
1_RG/MG	GO:0000978	RNA polymerase II cis-regulatory region sequence-specific DNA binding	80/856	1113/18352	7.1953e-05	0.00183757	0.00141867	GLI3/TCF7L2/AHR/NFIA/GLI2/GLI1/NOTCH1/LHX2/SOX6/RREB1/ESR2/PAX6/TCF7L1/PPARA/MEIS1/SOX3/NR3C2/NR2E1/TFAP2A/HES1/OTX1/SALL1/EPAS1/NFIB/FEZF2/TCF4/RFX4/ZEB1/DACH1/CHD7/RXRA/TEAD1/SOX2/ZIC1/POU3F2/NR1I3/TCF3/SREBF1/ZNF423/RFX2/CUX2/ZBTB20/ZBTB16/ZBTB47/ZBTB4/NACC1/EMX1/RORB/MYT1/SOX1/PBX4/POU2F1/ZNF219/ZNF704/RBPJ/SLC2A4RG/NCOA2/CHD2/CCAR1/BACH2/PKNOX2/KDM6A/ZBTB38/BPTF/SKIL/VDR/RBPJL/HDAC4/KLF6/ROR…	80
1_RG/MG	GO:0042802	identical protein binding	125/856	1928/18352	7.94293e-05	0.00199023	0.00153653	FGFR2/KIRREL2/ABI3/MGLL/AHR/SLC4A4/MLC1/PPP1R9A/MSI1/GLUL/MID1/NOTCH1/CTNNA1/NOTCH3/ESR2/ID1/MID1IP1/TRIP10/FGFR1/POU3F3/USH2A/GLDC/LRRK1/S100B/TFAP2A/HES1/SYNE1/TCF4/MAP3K21/RXRA/ALCAM/SH3BP4/TRIM3/CNTN2/SCUBE3/PARD3/TP53BP2/PLCB1/GRIK5/SOX13/POU3F2/VSIR/TNFSF11/TCF3/FOXP1/PACSIN3/ROBO1/FGFR3/SPAG9/SDC4/ZBTB16/FASN/SDC3/PTPRM/CASTOR1/NTRK2/ZBTB4/TGFB2/MAOB/CEP290/ZHX2/MARCKS/CPT1A/KCNH1/CHKA/GLC…	125
1_RG/MG	GO:0043169	cation binding	248/856	4314/18352	9.18765e-05	0.00225948	0.0017444	GLI3/SLC1A2/SWAP70/GPC1/CYP19A1/FAT4/GLI2/GNAI2/SLC1A3/GLI1/CBLB/PLAGL2/ZFP36L2/ARAP1/NT5C2/GLUL/CA14/DTNB/LFNG/MID1/SALL3/NOTCH4/NOTCH1/LHX2/NOTCH3/LPP/SLIT1/PLCD3/SCIN/RREB1/ARHGAP29/ESR2/DDR1/ADGRV1/PLTP/CRIP2/PPARA/CELSR1/TCEA3/NKD1/ADAMTS20/COL5A1/GLDC/CYP27C1/ITGA7/LRRK1/SPARC/CTDSP1/ADA/NR3C2/PLCE1/NR2E1/PLEKHF2/S100B/CRB1/NEK6/LRP2/PIM1/SALL1/ASAP3/FGD4/BHMT2/ALPL/PDLIM5/FGD5/NANOS1/BAZ2B…	248
1_RG/MG	GO:0070644	vitamin D response element binding	3/856	3/18352	0.000101139	0.00239844	0.00185168	RXRA/TCF3/VDR	3
1_RG/MG	GO:1904928	coreceptor activity involved in canonical Wnt signaling pathway	3/856	3/18352	0.000101139	0.00239844	0.00185168	RECK/LRP5/LRP6	3
1_RG/MG	GO:0030234	enzyme regulator activity	76/856	1063/18352	0.000129571	0.00301878	0.00233061	PTN/A2ML1/PREX1/PREX2/RGS3/DOCK1/PLXNB1/EFNA5/ARAP1/NOTCH1/ARHGAP29/ADGRV1/ARHGAP27/RECK/AFAP1L2/ASAP3/RASAL2/SIPA1L2/TIMP4/SRGAP1/SH3BP4/SYDE2/RGS12/RIN2/PLCB1/SRGAP3/PHACTR4/NRG1/ACAP3/VSIR/ARHGAP32/ABI1/ANOS1/FAM13A/MYO9B/ARHGEF6/ARHGAP35/LLGL2/LLGL1/ARHGEF1/EVI5/ARHGEF12/SLIT2/GPRC5B/WASL/ABR/DDX3X/RPTOR/BIRC6/RALGAPA1/CCND2/TBC1D19/FNIP1/PIK3R2/PIK3R1/ARHGAP21/PPP1R37/GNAS/SH3PXD2B/LMTK2/LRP…	76
1_RG/MG	GO:0003677	DNA binding	154/856	2498/18352	0.000133483	0.00305631	0.00235958	GLI3/SWAP70/TCF7L2/AHR/NPAS3/NFIA/GLI2/GLI1/PLAGL2/ZFP36L2/NFIX/SALL3/NOTCH1/LHX2/NPAS1/SOX6/TOX/RREB1/ESR2/SOX5/PAX6/TCF7L1/PPARA/TCEA3/MEIS1/POU3F3/SOX3/NR3C2/NR2E1/TMPO/TFAP2A/HES1/OTX1/SALL1/EPAS1/BAZ2B/NFIB/FEZF2/TCF4/RFX4/ZEB1/DACH1/CHD7/RXRA/TEAD1/FOXG1/SOX2/AEBP1/TRIM16/ZIC1/SOX13/POU3F2/NR1I3/TCF3/TRPS1/FOXP1/SREBF1/ZNF423/RFX2/CUX2/ZBTB20/ZBTB16/FOXO6/ZBTB47/ZMYND11/ZBTB4/NACC1/ARHGAP35…	154
1_RG/MG	GO:0000981	DNA-binding transcription factor activity, RNA polymerase II-specific	99/856	1475/18352	0.000138075	0.00310785	0.00239937	GLI3/TCF7L2/AHR/NPAS3/NFIA/GLI2/GLI1/PLAGL2/ZFP36L2/CHCHD3/NFIX/SALL3/NOTCH1/LHX2/NPAS1/SOX6/RREB1/ESR2/SOX5/PAX6/TCF7L1/PPARA/MEIS1/POU3F3/TLE4/SOX3/NR3C2/NR2E1/TFAP2A/HES1/OTX1/SALL1/EPAS1/NFIB/FEZF2/TCF4/RFX4/ZEB1/DACH1/RXRA/TEAD1/FOXG1/SOX2/AEBP1/ZIC1/SOX13/POU3F2/NR1I3/TCF3/TRPS1/FOXP1/SREBF1/ZNF423/RFX2/CUX2/ZBTB20/ZBTB16/FOXO6/ZBTB47/ZBTB4/NACC1/ZHX2/EMX1/RORB/MYT1/SOX1/PBX4/NUCKS1/SMARCD3…	99
1_RG/MG	GO:0000976	transcription regulatory region sequence-specific DNA binding	99/856	1481/18352	0.000160148	0.0035446	0.00273656	GLI3/TCF7L2/AHR/NPAS3/NFIA/GLI2/GLI1/SALL3/NOTCH1/LHX2/NPAS1/SOX6/RREB1/ESR2/SOX5/PAX6/TCF7L1/PPARA/MEIS1/SOX3/NR3C2/NR2E1/TFAP2A/HES1/OTX1/SALL1/EPAS1/NFIB/FEZF2/TCF4/RFX4/ZEB1/DACH1/CHD7/RXRA/TEAD1/SOX2/AEBP1/ZIC1/SOX13/POU3F2/NR1I3/TCF3/TRPS1/FOXP1/SREBF1/ZNF423/RFX2/CUX2/ZBTB20/ZBTB16/ZBTB47/ZBTB4/NACC1/EMX1/MAF1/RORB/MYT1/SOX1/PBX4/POU2F1/ZNF219/ZNF704/RPTOR/RBPJ/SLC2A4RG/NCOA2/CHD2/CCAR1/BA…	99
1_RG/MG	GO:0001067	regulatory region nucleic acid binding	99/856	1482/18352	0.000164127	0.00357312	0.00275858	GLI3/TCF7L2/AHR/NPAS3/NFIA/GLI2/GLI1/SALL3/NOTCH1/LHX2/NPAS1/SOX6/RREB1/ESR2/SOX5/PAX6/TCF7L1/PPARA/MEIS1/SOX3/NR3C2/NR2E1/TFAP2A/HES1/OTX1/SALL1/EPAS1/NFIB/FEZF2/TCF4/RFX4/ZEB1/DACH1/CHD7/RXRA/TEAD1/SOX2/AEBP1/ZIC1/SOX13/POU3F2/NR1I3/TCF3/TRPS1/FOXP1/SREBF1/ZNF423/RFX2/CUX2/ZBTB20/ZBTB16/ZBTB47/ZBTB4/NACC1/EMX1/MAF1/RORB/MYT1/SOX1/PBX4/POU2F1/ZNF219/ZNF704/RPTOR/RBPJ/SLC2A4RG/NCOA2/CHD2/CCAR1/BA…	99
1_RG/MG	GO:0016772	transferase activity, transferring phosphorus-containing groups	65/856	885/18352	0.000190726	0.00408522	0.00315394	FGFR2/EPHA10/AXL/EPHA3/DDR1/PDGFRB/DDR2/FGFR1/LRRK1/NEK6/PIM1/PDK4/MAP3K21/AKAP13/TNIK/PIK3C2A/MAP4K5/HIPK2/CDK17/GALK1/AKT2/PTK2/FGFR3/LTBP1/NEK7/INSR/NTRK2/CHKA/WNK3/IGF1R/JAK1/EPHA4/NRP2/RNGTT/SNRK/NLK/DYRK2/CSNK1A1/MAP4K3/HIPK3/BRD4/PHKB/STK32C/ULK1/LMTK2/ACVR1/CDK11A/TAOK2/DYRK1A/CSNK2A2/TAOK3/BRAF/SIK3/FAM20B/PDK3/MAP2K7/ITPKB/CHUK/PIP4K2B/MAP2K4/CDC42BPA/CSNK1G2/STK24/PAPOLG/TPK1	65
1_RG/MG	GO:0003690	double-stranded DNA binding	109/856	1673/18352	0.000198806	0.00419071	0.00323537	GLI3/TCF7L2/AHR/NPAS3/NFIA/GLI2/GLI1/NFIX/SALL3/NOTCH1/LHX2/NPAS1/SOX6/RREB1/ESR2/SOX5/PAX6/TCF7L1/PPARA/MEIS1/SOX3/NR3C2/NR2E1/TFAP2A/HES1/OTX1/SALL1/EPAS1/NFIB/FEZF2/TCF4/RFX4/ZEB1/DACH1/CHD7/RXRA/TEAD1/FOXG1/SOX2/AEBP1/ZIC1/SOX13/POU3F2/NR1I3/TCF3/TRPS1/FOXP1/SREBF1/ZNF423/RFX2/CUX2/ZBTB20/ZBTB16/ZBTB47/ZMYND11/ZBTB4/NACC1/EMX1/MAF1/RORB/MYT1/SOX1/PBX4/NUCKS1/POU2F1/ZNF219/ZNF704/RPTOR/RBPJ/SL…	109
1_RG/MG	GO:0031994	insulin-like growth factor I binding	5/856	13/18352	0.000205246	0.00425885	0.00328798	LRP2/ITGB4/INSR/IGF1R/ITGAV	5
1_RG/MG	GO:0046872	metal ion binding	241/856	4229/18352	0.00021387	0.00433409	0.00334608	GLI3/SLC1A2/SWAP70/GPC1/CYP19A1/FAT4/GLI2/GNAI2/SLC1A3/GLI1/CBLB/PLAGL2/ZFP36L2/ARAP1/NT5C2/GLUL/CA14/DTNB/LFNG/MID1/SALL3/NOTCH4/NOTCH1/LHX2/NOTCH3/LPP/SLIT1/PLCD3/SCIN/RREB1/ARHGAP29/ESR2/DDR1/ADGRV1/CRIP2/PPARA/CELSR1/TCEA3/NKD1/ADAMTS20/COL5A1/CYP27C1/ITGA7/LRRK1/SPARC/CTDSP1/ADA/NR3C2/PLCE1/NR2E1/PLEKHF2/S100B/CRB1/NEK6/LRP2/PIM1/SALL1/ASAP3/FGD4/BHMT2/ALPL/PDLIM5/FGD5/NANOS1/BAZ2B/LRP8/ADAM…	241
1_RG/MG	GO:0005524	ATP binding	98/856	1475/18352	0.000215399	0.00433409	0.00334608	FGFR2/SWAP70/EPHA10/AXL/RYK/GLUL/EPHA3/ENTPD2/DDR1/ACSBG1/KCNJ10/PDGFRB/DDR2/FGFR1/LRRK1/NEK6/PIM1/PDK4/SMC4/MAP3K21/CHD7/FIGN/TNIK/PIK3C2A/MAP4K5/HIPK2/KIF13A/CDK17/GALK1/MYO10/AKT2/PTK2/FGFR3/ITM2B/NEK7/MYO9B/INSR/NTRK2/MAGI1/ROR1/ATP1A1/CHKA/WNK3/PC/IGF1R/JAK1/DDX3X/DDX17/MYH10/MYO18A/EPHA4/CHD2/EIF4G1/ADCY3/SNRK/DICER1/NLK/KIF1A/DYRK2/CSNK1A1/MAP4K3/HIPK3/STK32C/ULK1/TOP2B/LMTK2/ABCA1/KIAA023…	98
1_RG/MG	GO:0043565	sequence-specific DNA binding	110/856	1703/18352	0.000257738	0.0051086	0.00394402	GLI3/TCF7L2/AHR/NPAS3/NFIA/GLI2/GLI1/PLAGL2/NFIX/SALL3/NOTCH1/LHX2/NPAS1/SOX6/RREB1/ESR2/SOX5/PAX6/TCF7L1/PPARA/MEIS1/POU3F3/SOX3/NR3C2/NR2E1/TFAP2A/HES1/OTX1/SALL1/EPAS1/NFIB/FEZF2/TCF4/RFX4/ZEB1/DACH1/CHD7/RXRA/TEAD1/FOXG1/SOX2/AEBP1/ZIC1/SOX13/POU3F2/NR1I3/TCF3/TRPS1/FOXP1/SREBF1/ZNF423/RFX2/CUX2/ZBTB20/ZBTB16/FOXO6/ZBTB47/ZBTB4/NACC1/EMX1/MAF1/RORB/MYT1/SOX1/PBX4/POU2F1/ZNF219/ZNF704/RPTOR/RB…	110
1_RG/MG	GO:0019902	phosphatase binding	21/856	194/18352	0.000295209	0.00576526	0.00445099	PPP1R9A/CHCHD3/PPARA/ANK1/PARD3/PHACTR4/PTK2/CTNNB1/JAK1/PIK3R2/CDH2/PIK3R1/AKAP11/MTMR3/PPP1CA/STRN3/CRY1/MAP2K7/PDLIM4/PPP6R3/MAGI2	21
1_RG/MG	GO:1990837	sequence-specific double-stranded DNA binding	103/856	1582/18352	0.000309413	0.00595507	0.00459753	GLI3/TCF7L2/AHR/NPAS3/NFIA/GLI2/GLI1/NFIX/SALL3/NOTCH1/LHX2/NPAS1/SOX6/RREB1/ESR2/SOX5/PAX6/TCF7L1/PPARA/MEIS1/SOX3/NR3C2/NR2E1/TFAP2A/HES1/OTX1/SALL1/EPAS1/NFIB/FEZF2/TCF4/RFX4/ZEB1/DACH1/CHD7/RXRA/TEAD1/FOXG1/SOX2/AEBP1/ZIC1/SOX13/POU3F2/NR1I3/TCF3/TRPS1/FOXP1/SREBF1/ZNF423/RFX2/CUX2/ZBTB20/ZBTB16/ZBTB47/ZBTB4/NACC1/EMX1/MAF1/RORB/MYT1/SOX1/PBX4/POU2F1/ZNF219/ZNF704/RPTOR/RBPJ/SLC2A4RG/NCOA2/CH…	103
1_RG/MG	GO:0003712	transcription coregulator activity	41/856	498/18352	0.000314527	0.00596703	0.00460676	NOTCH1/PAWR/ID1/TLE4/HIPK2/POU3F2/NRG1/WTIP/CTNNB1/ZMIZ1/ZMYND11/LPIN2/HDAC7/SPEN/SMARCD3/DDX17/TRIP4/MED13L/NCOA2/CCAR1/ATF7IP/GON4L/BRD4/BCOR/TBL1XR1/ZHX3/DYRK1A/SIN3A/BCLAF3/HDAC4/TRRAP/NR2F1/CREBBP/KDM5B/NCOA1/EP300/PRKN/MTA1/MED13/MTDH/MECP2	41
1_RG/MG	GO:0015026	coreceptor activity	9/856	48/18352	0.000326006	0.00609769	0.00470764	RYK/RECK/GPC4/LRP5/RGMA/ROR1/NECTIN1/ITGAV/LRP6	9
1_RG/MG	GO:0005102	signaling receptor binding	107/856	1662/18352	0.000355012	0.00654799	0.00505528	PTPRZ1/PTN/TCF7L2/GNAI2/PLXNB1/FGF22/CBLB/EFNA5/RYK/ARAP1/ITGB5/NOTCH4/NOTCH1/LRG1/WNT7B/SLIT1/PTCH1/ESR2/TLN1/PTCH2/PDGFRB/FGFR1/CD81/SHC2/COL5A1/SYTL1/GDF11/MEGF10/S100B/ITGB4/ICAM5/CD276/SEMA3D/DIAPH1/RXRA/ALCAM/SH2B3/ZNRF3/IGSF11/GRB10/WLS/PALM/NRG1/TSPAN4/MFGE8/SEMA6A/EFNB1/TNFSF11/FOXP1/SHISA7/PTK2/DIAPH2/RGMA/MYO9B/RIMBP3/CTNNB1/INSR/SEMA5B/PXDN/TGFB2/ANKS1A/MAF1/SEMA4B/NECAB2/SEMA6D/ARHGE…	107
1_RG/MG	GO:0031852	mu-type opioid receptor binding	3/856	4/18352	0.000390451	0.00700701	0.00540966	WLS/FLNA/GNAS	3
1_RG/MG	GO:0042731	PH domain binding	3/856	4/18352	0.000390451	0.00700701	0.00540966	EPHA4/EPB41L2/INPP5A	3
1_RG/MG	GO:0005283	amino acid:sodium symporter activity	5/856	15/18352	0.000442944	0.00784307	0.00605513	SLC1A2/SLC6A13/SLC1A3/SLC6A11/SLC6A9	5
1_RG/MG	GO:0017134	fibroblast growth factor binding	6/856	23/18352	0.00051577	0.00889536	0.00686753	FGFR2/GPC1/FGFR1/FGFBP3/FGFR3/ITGAV	6
1_RG/MG	GO:0070412	R-SMAD binding	6/856	23/18352	0.00051577	0.00889536	0.00686753	PAX6/LDLRAD4/DROSHA/TRIM33/RANBP3/ZC3H3	6
1_RG/MG	GO:0097159	organic cyclic compound binding	339/856	6299/18352	0.000548354	0.00933607	0.00720778	GLI3/FGFR2/QKI/SWAP70/TNS1/TCF7L2/AHR/EPHA10/NPAS3/CYP19A1/NFIA/GLI2/GNAI2/AXL/GLI1/PLAGL2/RYK/ZFP36L2/AHNAK/MSI1/NT5C2/GLUL/NFIX/FNDC3B/SALL3/NOTCH1/CTNNA1/LHX2/NPAS1/SOX6/EPHA3/ENTPD2/PTCH1/TOX/RREB1/ESR2/DDR1/ACSBG1/SOX5/PAX6/TCF7L1/KCNJ10/PPARA/TCEA3/PDGFRB/MEIS1/DDR2/FGFR1/CD81/POU3F3/NOVA1/BICC1/SOX3/GLDC/CYP27C1/LRRK1/ADA/NR3C2/CDC42EP4/NR2E1/TMPO/NEK6/TFAP2A/HES1/OTX1/SLC3A2/PIM1/SALL1/EP…	339
1_RG/MG	GO:0043168	anion binding	167/856	2829/18352	0.000563526	0.00947295	0.00731345	PTN/FGFR2/SWAP70/PREX1/VEPH1/EPHA10/GNAI2/AXL/SLC1A3/BCAN/RYK/ARAP1/GLUL/SLIT1/EPHA3/ENTPD2/PTCH1/SCIN/DDR1/ACSBG1/PLTP/KCNJ10/F3/TLN1/PDGFRB/DDR2/FGFR1/COL5A1/LIPG/GLDC/CYP27C1/LRRK1/PLEKHF2/NEK6/PIM1/PDK4/SMC4/FGFBP3/CCDC80/MAP3K21/CHD7/RXRA/FIGN/GRIN3B/TNIK/PITPNC1/GNG12/PARD3/ITPR2/PLCB1/PIK3C2A/MAP4K5/HIPK2/KIF13A/CDK17/GALK1/SESN1/MFGE8/ARHGAP32/MYO10/ANOS1/PACSIN3/DDAH1/AKT2/PTK2/FGFR3/RAB…	167
1_RG/MG	GO:0019903	protein phosphatase binding	17/856	149/18352	0.000592115	0.00982911	0.00758842	PPP1R9A/ANK1/PARD3/PHACTR4/PTK2/CTNNB1/JAK1/PIK3R2/CDH2/PIK3R1/AKAP11/MTMR3/PPP1CA/STRN3/MAP2K7/PDLIM4/PPP6R3	17
1_RG/MG	GO:0051015	actin filament binding	21/856	206/18352	0.000659072	0.0108055	0.00834225	PPP1R9A/CTNNA1/SCIN/TLN1/FMNL2/SYNE1/SHROOM4/MYO10/CTNNAL1/SVIL/MARCKS/MYH10/MYO18A/ADD1/ABLIM2/ADD3/PKNOX2/FLNA/SYNE3/UTRN/DBN1	21
1_RG/MG	GO:1901363	heterocyclic compound binding	334/856	6213/18352	0.000681327	0.0110342	0.00851877	GLI3/FGFR2/QKI/SWAP70/TNS1/TCF7L2/AHR/EPHA10/NPAS3/CYP19A1/NFIA/GLI2/GNAI2/AXL/GLI1/PLAGL2/RYK/ZFP36L2/AHNAK/MSI1/NT5C2/GLUL/NFIX/FNDC3B/SALL3/NOTCH1/CTNNA1/LHX2/NPAS1/SOX6/EPHA3/ENTPD2/TOX/RREB1/ESR2/DDR1/ACSBG1/SOX5/PAX6/TCF7L1/KCNJ10/PPARA/TCEA3/PDGFRB/MEIS1/DDR2/FGFR1/POU3F3/NOVA1/BICC1/SOX3/GLDC/CYP27C1/LRRK1/ADA/NR3C2/CDC42EP4/NR2E1/TMPO/NEK6/TFAP2A/HES1/OTX1/SLC3A2/PIM1/SALL1/EPAS1/PDK4/SM…	334
1_RG/MG	GO:0003714	transcription corepressor activity	20/856	194/18352	0.000761233	0.0121797	0.00940319	PAWR/TLE4/HIPK2/WTIP/ZMYND11/HDAC7/SPEN/CCAR1/ATF7IP/GON4L/BCOR/TBL1XR1/ZHX3/SIN3A/HDAC4/CREBBP/KDM5B/PRKN/MTA1/MECP2	20
1_RG/MG	GO:0036312	phosphatidylinositol 3-kinase regulatory subunit binding	4/856	10/18352	0.000787458	0.0124493	0.00961134	PTPN13/PIK3R1/CBL/DNM2	4
1_RG/MG	GO:0032559	adenyl ribonucleotide binding	98/856	1534/18352	0.000822131	0.0128446	0.00991647	FGFR2/SWAP70/EPHA10/AXL/RYK/GLUL/EPHA3/ENTPD2/DDR1/ACSBG1/KCNJ10/PDGFRB/DDR2/FGFR1/LRRK1/NEK6/PIM1/PDK4/SMC4/MAP3K21/CHD7/FIGN/TNIK/PIK3C2A/MAP4K5/HIPK2/KIF13A/CDK17/GALK1/MYO10/AKT2/PTK2/FGFR3/ITM2B/NEK7/MYO9B/INSR/NTRK2/MAGI1/ROR1/ATP1A1/CHKA/WNK3/PC/IGF1R/JAK1/DDX3X/DDX17/MYH10/MYO18A/EPHA4/CHD2/EIF4G1/ADCY3/SNRK/DICER1/NLK/KIF1A/DYRK2/CSNK1A1/MAP4K3/HIPK3/STK32C/ULK1/TOP2B/LMTK2/ABCA1/KIAA023…	98
1_RG/MG	GO:0140096	catalytic activity, acting on a protein	133/856	2198/18352	0.000878063	0.0135589	0.010468	PTPRZ1/FGFR2/EPHA10/AXL/CBLB/GLUL/EPHA3/DDR1/PTPN13/F3/PDGFRB/DDR2/FGFR1/ADAMTS20/LRRK1/CTDSP1/NEK6/PIM1/PDK4/GGT5/ADAMTS7/ADAM33/FEZF2/MAP3K21/FIGN/SH3RF1/AKAP13/ZNRF3/TRIM3/TNIK/PALD1/DTX4/PPP1CB/AEBP1/MAP4K5/HIPK2/CTDSPL/CDK17/AKT2/PTK2/GALNT1/FGFR3/LTBP1/NEK7/PTPRM/INSR/NTRK2/HDAC7/SMURF2/PARP4/WNK3/RNF165/RHBDL1/IGF1R/JAK1/EHMT1/MGAT4A/USP9X/EPHA4/NRP2/ANKIB1/BIRC6/UBR4/RNGTT/CAPN11/USPL1/RN…	133
1_RG/MG	GO:0140297	DNA-binding transcription factor binding	30/856	347/18352	0.000892311	0.0136206	0.0105156	TCF7L2/PPARA/TLE4/NEK6/TCF4/RXRA/TP53BP2/HIPK2/TCF3/FOXP1/CTNNB1/CRTC3/HDAC7/SMARCD3/RBPJ/TRIP4/NCOA2/TAF4/NOTCH2/KDM4C/VDR/SIN3A/HDAC4/CRY1/CREBBP/NCOA1/EP300/MTA1/MED13/MTDH	30
1_RG/MG	GO:0005080	protein kinase C binding	9/856	55/18352	0.000923617	0.0139382	0.0107608	PDLIM5/DSP/PARD6G/SDC4/MARCKS/HDAC7/ITGAV/TOP2B/PRKCSH	9
1_RG/MG	GO:0005007	fibroblast growth factor-activated receptor activity	3/856	5/18352	0.000942174	0.0140585	0.0108537	FGFR2/FGFR1/FGFR3	3
1_RG/MG	GO:0030554	adenyl nucleotide binding	98/856	1546/18352	0.00105847	0.0156184	0.0120579	FGFR2/SWAP70/EPHA10/AXL/RYK/GLUL/EPHA3/ENTPD2/DDR1/ACSBG1/KCNJ10/PDGFRB/DDR2/FGFR1/LRRK1/NEK6/PIM1/PDK4/SMC4/MAP3K21/CHD7/FIGN/TNIK/PIK3C2A/MAP4K5/HIPK2/KIF13A/CDK17/GALK1/MYO10/AKT2/PTK2/FGFR3/ITM2B/NEK7/MYO9B/INSR/NTRK2/MAGI1/ROR1/ATP1A1/CHKA/WNK3/PC/IGF1R/JAK1/DDX3X/DDX17/MYH10/MYO18A/EPHA4/CHD2/EIF4G1/ADCY3/SNRK/DICER1/NLK/KIF1A/DYRK2/CSNK1A1/MAP4K3/HIPK3/STK32C/ULK1/TOP2B/LMTK2/ABCA1/KIAA023…	98
1_RG/MG	GO:0017166	vinculin binding	4/856	11/18352	0.00119191	0.017394	0.0134288	CTNNA1/TLN1/UTRN/DAG1	4
1_RG/MG	GO:0005416	amino acid:cation symporter activity	5/856	19/18352	0.00146807	0.0211912	0.0163604	SLC1A2/SLC6A13/SLC1A3/SLC6A11/SLC6A9	5
1_RG/MG	GO:0030507	spectrin binding	6/856	28/18352	0.00157728	0.0225228	0.0173884	ANK1/MYO10/ADD1/EPB41L2/ADD3/GNB1	6
1_RG/MG	GO:0061629	RNA polymerase II-specific DNA-binding transcription factor binding	24/856	267/18352	0.00167143	0.0236134	0.0182304	TCF7L2/PPARA/RXRA/TP53BP2/HIPK2/TCF3/FOXP1/CTNNB1/SMARCD3/RBPJ/TRIP4/NCOA2/TAF4/NOTCH2/KDM4C/VDR/SIN3A/CRY1/CREBBP/NCOA1/EP300/MTA1/MED13/MTDH	24
1_RG/MG	GO:0000992	RNA polymerase III cis-regulatory region sequence-specific DNA binding	3/856	6/18352	0.00181896	0.0246488	0.0190297	MAF1/RPTOR/BRF1	3
1_RG/MG	GO:0001006	RNA polymerase III type 3 promoter sequence-specific DNA binding	3/856	6/18352	0.00181896	0.0246488	0.0190297	MAF1/RPTOR/BRF1	3
1_RG/MG	GO:0043559	insulin binding	3/856	6/18352	0.00181896	0.0246488	0.0190297	INSR/IGF1R/PIK3R1	3
1_RG/MG	GO:1904929	coreceptor activity involved in Wnt signaling pathway, planar cell polarity pathway	3/856	6/18352	0.00181896	0.0246488	0.0190297	RYK/GPC4/ROR1	3
1_RG/MG	GO:0000977	RNA polymerase II transcription regulatory region sequence-specific DNA binding	88/856	1387/18352	0.00185981	0.0249477	0.0192605	GLI3/TCF7L2/AHR/NPAS3/NFIA/GLI2/GLI1/NOTCH1/LHX2/NPAS1/SOX6/RREB1/ESR2/PAX6/TCF7L1/PPARA/MEIS1/SOX3/NR3C2/NR2E1/TFAP2A/HES1/OTX1/SALL1/EPAS1/NFIB/FEZF2/TCF4/RFX4/ZEB1/DACH1/CHD7/RXRA/TEAD1/SOX2/AEBP1/ZIC1/SOX13/POU3F2/NR1I3/TCF3/TRPS1/SREBF1/ZNF423/RFX2/CUX2/ZBTB20/ZBTB16/ZBTB47/ZBTB4/NACC1/EMX1/RORB/MYT1/SOX1/PBX4/POU2F1/ZNF219/ZNF704/RBPJ/SLC2A4RG/NCOA2/CHD2/CCAR1/BACH2/PKNOX2/KDM6A/BCOR/ZBTB38…	88
1_RG/MG	GO:0051219	phosphoprotein binding	11/856	85/18352	0.00194216	0.0257918	0.0199122	CBLB/MID1/PIK3R2/PAFAH1B1/PIK3R1/YWHAB/RASA1/PRKCSH/FBXW7/SCAF8/CBL	11
1_RG/MG	GO:0001641	group II metabotropic glutamate receptor activity	2/856	2/18352	0.00217319	0.028294	0.021844	GRM3/GRM2	2
1_RG/MG	GO:0008545	JUN kinase kinase activity	2/856	2/18352	0.00217319	0.028294	0.021844	MAP2K7/MAP2K4	2
1_RG/MG	GO:0070491	repressing transcription factor binding	10/856	74/18352	0.00221787	0.0285954	0.0220767	TCF7L2/PPARA/TLE4/TCF3/CTNNB1/HDAC7/RBPJ/SIN3A/HDAC4/MTA1	10
1_RG/MG	GO:0005041	low-density lipoprotein particle receptor activity	4/856	13/18352	0.00239639	0.0306	0.0236243	LRP8/STAB1/SORL1/LRP6	4
1_RG/MG	GO:0042169	SH2 domain binding	7/856	41/18352	0.00262884	0.0330226	0.0254946	FGFR1/AFAP1L2/PTK2/NLK/SH3PXD2B/DAG1/PAG1	7
1_RG/MG	GO:0005516	calmodulin binding	19/856	200/18352	0.00263584	0.0330226	0.0254946	SNTB2/AEBP1/PLCB1/AKAP12/CALD1/MYO10/MYO9B/PDE1C/MARCKS/KCNH1/MYH10/ADD1/UBR4/ADCY3/KCNQ5/ADD3/PHKB/STRN3/ITPKB	19
1_RG/MG	GO:0046914	transition metal ion binding	71/856	1090/18352	0.00267107	0.0331513	0.025594	GPC1/CYP19A1/GLI2/CBLB/GLUL/CA14/DTNB/MID1/ESR2/CRIP2/PPARA/TCEA3/ADAMTS20/CYP27C1/ADA/NR3C2/NR2E1/S100B/PIM1/BHMT2/NANOS1/ADAM33/ZEB1/RXRA/TRIM3/SMPDL3A/DTX4/AEBP1/TRIM16/MTR/NR1I3/TRPS1/GALNT1/ZMIZ1/ZMYND11/RORB/MYT1/ZSWIM6/RNF165/EHMT1/TRIP4/UBR4/ZNF638/DYRK2/TRIM33/TRIM8/UBR5/ESCO1/ZFAND3/KDM4C/VDR/ZNF407/UTRN/HDAC4/RORA/UBR2/NR2F1/ZNF208/CREBBP/KDM5B/EP300/PRKN/PHC2/FTO/UBR7/ZCCHC7/RLF/NR2F2…	71
1_RG/MG	GO:0045309	protein phosphorylated amino acid binding	8/856	53/18352	0.00298095	0.0366546	0.0282986	CBLB/PIK3R2/PIK3R1/YWHAB/RASA1/FBXW7/SCAF8/CBL	8
1_RG/MG	GO:0001016	RNA polymerase III transcription regulatory region sequence-specific DNA binding	3/856	7/18352	0.00307299	0.0374398	0.0289048	MAF1/RPTOR/BRF1	3
1_RG/MG	GO:0044325	ion channel binding	14/856	132/18352	0.00345268	0.0416832	0.0321809	PPP1R9A/PKD1/ANK1/DIAPH1/PACS2/ITPR2/CTNNB1/KCNH1/FLNA/KCNAB2/PRKCSH/CRBN/NEDD4L/AKAP9	14
1_RG/MG	GO:0005158	insulin receptor binding	5/856	23/18352	0.00363918	0.043539	0.0336136	GRB10/IGF1R/PIK3R1/LMBRD1/PHIP	5
1_RG/MG	GO:0016740	transferase activity	131/856	2261/18352	0.00465905	0.055243	0.0426496	FGFR2/EPHA10/AXL/CBLB/GLUL/LFNG/MID1/HHATL/EPHA3/DDR1/PDGFRB/DDR2/FGFR1/LRRK1/NEK6/PIM1/PDK4/BHMT2/GGT5/FEZF2/MAP3K21/SH3RF1/AKAP13/ZNRF3/TRIM3/TNIK/DTX4/TRIM16/MTR/PIK3C2A/MAP4K5/HIPK2/B3GALT1/CDK17/GALK1/AKT2/PTK2/GALNT1/FGFR3/LTBP1/DPH5/TMTC2/FASN/NEK7/INSR/NTRK2/GPAM/CROT/CPT1A/EXTL1/CHKA/SMURF2/PARP4/WNK3/RNF165/IGF1R/JAK1/EHMT1/MGAT4A/EPHA4/NRP2/ANKIB1/BIRC6/UBR4/RNGTT/CDKAL1/RNF111/SNRK/NL…	131
1_RG/MG	GO:0015171	amino acid transmembrane transporter activity	10/856	82/18352	0.00473332	0.0552984	0.0426923	SLC1A2/SLC6A13/SLC1A3/SLC6A11/SLC3A2/SLC38A5/SLC6A9/SLC1A4/SLC22A4/SLC25A13	10
1_RG/MG	GO:0048495	Roundabout binding	3/856	8/18352	0.004747	0.0552984	0.0426923	SLIT1/MYO9B/SLIT2	3
1_RG/MG	GO:0015172	acidic amino acid transmembrane transporter activity	4/856	16/18352	0.00545527	0.0624534	0.0482163	SLC1A2/SLC1A3/SLC1A4/SLC25A13	4
1_RG/MG	GO:0030228	lipoprotein particle receptor activity	4/856	16/18352	0.00545527	0.0624534	0.0482163	LRP8/STAB1/SORL1/LRP6	4
1_RG/MG	GO:0016597	amino acid binding	8/856	59/18352	0.00583966	0.0657564	0.0507663	SLC1A3/GLUL/GLDC/GRIN3B/SESN1/DDAH1/CASTOR1/UBR2	8
1_RG/MG	GO:0001002	RNA polymerase III type 1 promoter sequence-specific DNA binding	2/856	3/18352	0.00631728	0.0657564	0.0507663	MAF1/RPTOR	2
1_RG/MG	GO:0001003	RNA polymerase III type 2 promoter sequence-specific DNA binding	2/856	3/18352	0.00631728	0.0657564	0.0507663	MAF1/RPTOR	2
1_RG/MG	GO:0005009	insulin-activated receptor activity	2/856	3/18352	0.00631728	0.0657564	0.0507663	INSR/IGF1R	2
1_RG/MG	GO:0005119	smoothened binding	2/856	3/18352	0.00631728	0.0657564	0.0507663	PTCH1/PTCH2	2
1_RG/MG	GO:0008158	hedgehog receptor activity	2/856	3/18352	0.00631728	0.0657564	0.0507663	PTCH1/PTCH2	2
1_RG/MG	GO:0038062	protein tyrosine kinase collagen receptor activity	2/856	3/18352	0.00631728	0.0657564	0.0507663	DDR1/DDR2	2
1_RG/MG	GO:0070138	ubiquitin-like protein-specific isopeptidase activity	2/856	3/18352	0.00631728	0.0657564	0.0507663	USPL1/SENP1	2
1_RG/MG	GO:0070140	SUMO-specific isopeptidase activity	2/856	3/18352	0.00631728	0.0657564	0.0507663	USPL1/SENP1	2
1_RG/MG	GO:0080084	5S rDNA binding	2/856	3/18352	0.00631728	0.0657564	0.0507663	MAF1/RPTOR	2
1_RG/MG	GO:0097108	hedgehog family protein binding	2/856	3/18352	0.00631728	0.0657564	0.0507663	PTCH1/PTCH2	2
1_RG/MG	GO:0003707	steroid hormone receptor activity	5/856	26/18352	0.00633797	0.0657564	0.0507663	ESR2/PPARA/NR3C2/NR2E1/RXRA	5
1_RG/MG	GO:0097110	scaffold protein binding	8/856	60/18352	0.00646958	0.0666016	0.0514188	DSP/GRM3/ITPR2/GRM2/LRP4/TCOF1/BRAF/CHUK	8
1_RG/MG	GO:0048365	Rac GTPase binding	9/856	73/18352	0.00670362	0.0666445	0.051452	PREX1/PREX2/FARP1/SRGAP1/SRGAP3/DOCK3/FLNA/CYFIP2/DOCK7	9
1_RG/MG	GO:0036094	small molecule binding	143/856	2523/18352	0.00678007	0.0666445	0.051452	FGFR2/SWAP70/EPHA10/CYP19A1/GNAI2/AXL/SLC1A3/BCAN/RYK/NT5C2/GLUL/EPHA3/ENTPD2/PTCH1/DDR1/ACSBG1/KCNJ10/PDGFRB/DDR2/FGFR1/CD81/GLDC/CYP27C1/LRRK1/ADA/NEK6/PIM1/PDK4/SMC4/MAP3K21/CHD7/RXRA/FIGN/GRIN3B/TNIK/ITPR2/MTR/PIK3C2A/MAP4K5/HIPK2/KIF13A/CDK17/GALK1/SESN1/MYO10/DDAH1/AKT2/PTK2/FGFR3/RAB44/NCAN/ITM2B/FASN/AGRN/NEK7/CASTOR1/MYO9B/POR/INSR/NTRK2/ZBTB4/MAGI1/ARHGAP35/MAOB/ROR1/STAB1/ATP1A1/CHKA/W…	143
1_RG/MG	GO:0034185	apolipoprotein binding	4/856	17/18352	0.00687401	0.0666445	0.051452	LRP8/LRP4/ABCA1/LRP6	4
1_RG/MG	GO:0043024	ribosomal small subunit binding	4/856	17/18352	0.00687401	0.0666445	0.051452	PIM1/DDX3X/LARP1/EIF4B	4
1_RG/MG	GO:0070122	isopeptidase activity	4/856	17/18352	0.00687401	0.0666445	0.051452	GGT5/USPL1/SENP1/EIF3H	4
1_RG/MG	GO:0017162	aryl hydrocarbon receptor binding	3/856	9/18352	0.00687523	0.0666445	0.051452	NCOA2/TAF4/NCOA1	3
1_RG/MG	GO:0019870	potassium channel inhibitor activity	3/856	9/18352	0.00687523	0.0666445	0.051452	WNK3/RASA1/NEDD4L	3
1_RG/MG	GO:0031628	opioid receptor binding	3/856	9/18352	0.00687523	0.0666445	0.051452	WLS/FLNA/GNAS	3
1_RG/MG	GO:0005178	integrin binding	14/856	144/18352	0.00745314	0.0710037	0.0548174	PTPRZ1/PTN/ITGB5/TLN1/CD81/COL5A1/ITGB4/ICAM5/NRG1/TSPAN4/MFGE8/PTK2/ITGAV/UTRN	14
1_RG/MG	GO:0008066	glutamate receptor activity	5/856	27/18352	0.00748533	0.0710037	0.0548174	GRIA4/GRIN3B/GRM3/GRIK5/GRM2	5
1_RG/MG	GO:0046875	ephrin receptor binding	5/856	27/18352	0.00748533	0.0710037	0.0548174	EFNA5/EFNB1/ANKS1A/EPHA4/CBL	5
1_RG/MG	GO:0002162	dystroglycan binding	3/856	10/18352	0.00948427	0.0880777	0.0679991	AGRN/CLASP2/DAG1	3
1_RG/MG	GO:0008190	eukaryotic initiation factor 4E binding	3/856	10/18352	0.00948427	0.0880777	0.0679991	DDX3X/EIF4G1/LARP1	3
1_RG/MG	GO:0043560	insulin receptor substrate binding	3/856	10/18352	0.00948427	0.0880777	0.0679991	INSR/IGF1R/PIK3R1	3
1_RG/MG	GO:0005520	insulin-like growth factor binding	5/856	29/18352	0.0101985	0.0940531	0.0726123	LRP2/ITGB4/INSR/IGF1R/ITGAV	5
1_RG/MG	GO:0030296	protein tyrosine kinase activator activity	4/856	19/18352	0.0103964	0.0941287	0.0726707	EFNA5/AFAP1L2/NRG1/ABI1	4
1_RG/MG	GO:0030676	Rac guanyl-nucleotide exchange factor activity	4/856	19/18352	0.0103964	0.0941287	0.0726707	PREX1/PREX2/FARP1/DOCK3	4
1_RG/MG	GO:0034212	peptide N-acetyltransferase activity	8/856	65/18352	0.0104194	0.0941287	0.0726707	PHF14/ESCO1/CREBBP/NCOA1/EP300/EPC1/NAA15/NAA30	8
1_RG/MG	GO:0005496	steroid binding	11/856	106/18352	0.0105097	0.094158	0.0726933	PTCH1/ESR2/CD81/NR3C2/PAQR6/ATP1A1/ABCA1/VDR/RORA/OSBP/OSBPL1A	11
1_RG/MG	GO:0031406	carboxylic acid binding	18/856	212/18352	0.0105644	0.094158	0.0726933	SLC1A3/BCAN/GLUL/GLDC/CYP27C1/RXRA/GRIN3B/SESN1/DDAH1/NCAN/AGRN/CASTOR1/STAB1/PC/VDR/UBR2/NR2F2/HLCS	18
1_RG/MG	GO:0035639	purine ribonucleoside triphosphate binding	105/856	1816/18352	0.0117679	0.100751	0.0777836	FGFR2/SWAP70/EPHA10/GNAI2/AXL/RYK/GLUL/EPHA3/ENTPD2/DDR1/ACSBG1/KCNJ10/PDGFRB/DDR2/FGFR1/LRRK1/NEK6/PIM1/PDK4/SMC4/MAP3K21/CHD7/FIGN/TNIK/PIK3C2A/MAP4K5/HIPK2/KIF13A/CDK17/GALK1/MYO10/AKT2/PTK2/FGFR3/RAB44/ITM2B/NEK7/MYO9B/INSR/NTRK2/MAGI1/ARHGAP35/ROR1/ATP1A1/CHKA/WNK3/PC/IGF1R/JAK1/DDX3X/DDX17/MYH10/MYO18A/EPHA4/CHD2/EIF4G1/RNGTT/ADCY3/SNRK/DICER1/NLK/KIF1A/DYRK2/CSNK1A1/MAP4K3/ARL15/GNAS/HIPK3…	105
1_RG/MG	GO:0005343	organic acid:sodium symporter activity	5/856	30/18352	0.011779	0.100751	0.0777836	SLC1A2/SLC6A13/SLC1A3/SLC6A11/SLC6A9	5
1_RG/MG	GO:0033613	activating transcription factor binding	9/856	80/18352	0.0120189	0.100751	0.0777836	NEK6/HIPK2/TCF3/CTNNB1/HDAC7/SIN3A/HDAC4/CREBBP/EP300	9
1_RG/MG	GO:0004525	ribonuclease III activity	2/856	4/18352	0.0122441	0.100751	0.0777836	DROSHA/DICER1	2
1_RG/MG	GO:0004740	pyruvate dehydrogenase (acetyl-transferring) kinase activity	2/856	4/18352	0.0122441	0.100751	0.0777836	PDK4/PDK3	2
1_RG/MG	GO:0005314	high-affinity glutamate transmembrane transporter activity	2/856	4/18352	0.0122441	0.100751	0.0777836	SLC1A2/SLC1A3	2
1_RG/MG	GO:0005332	gamma-aminobutyric acid:sodium symporter activity	2/856	4/18352	0.0122441	0.100751	0.0777836	SLC6A13/SLC6A11	2
1_RG/MG	GO:0008349	MAP kinase kinase kinase kinase activity	2/856	4/18352	0.0122441	0.100751	0.0777836	MAP4K5/MAP4K3	2
1_RG/MG	GO:0015501	glutamate:sodium symporter activity	2/856	4/18352	0.0122441	0.100751	0.0777836	SLC1A2/SLC1A3	2
1_RG/MG	GO:0032296	double-stranded RNA-specific ribonuclease activity	2/856	4/18352	0.0122441	0.100751	0.0777836	DROSHA/DICER1	2
1_RG/MG	GO:0072320	volume-sensitive chloride channel activity	2/856	4/18352	0.0122441	0.100751	0.0777836	TTYH2/TTYH3	2
1_RG/MG	GO:0030506	ankyrin binding	4/856	20/18352	0.0125247	0.100751	0.0777836	RHBG/NRCAM/PLEC/ATP1A1	4
1_RG/MG	GO:0051010	microtubule plus-end binding	4/856	20/18352	0.0125247	0.100751	0.0777836	CLIP2/PAFAH1B1/CLASP2/FBXW11	4
1_RG/MG	GO:0005078	MAP-kinase scaffold activity	3/856	11/18352	0.0125939	0.100751	0.0777836	SH3RF1/AKAP13/SPAG9	3
1_RG/MG	GO:0015368	calcium:cation antiporter activity	3/856	11/18352	0.0125939	0.100751	0.0777836	SLC3A2/SLC24A3/LETM1	3
1_RG/MG	GO:0035197	siRNA binding	3/856	11/18352	0.0125939	0.100751	0.0777836	FAM172A/DICER1/MECP2	3
1_RG/MG	GO:1990459	transferrin receptor binding	3/856	11/18352	0.0125939	0.100751	0.0777836	CD81/RGMA/CHUK	3
1_RG/MG	GO:0035591	signaling adaptor activity	8/856	68/18352	0.0135159	0.107103	0.0826876	AFAP1L2/SH3RF1/SH2B3/AKAP13/SPAG9/PIK3R1/PAG1/MAGI2	8
1_RG/MG	GO:0005543	phospholipid binding	32/856	454/18352	0.0135492	0.107103	0.0826876	PREX1/VEPH1/AXL/ARAP1/SCIN/PLTP/F3/TLN1/PLEKHF2/PITPNC1/PARD3/ITPR2/PLCB1/PIK3C2A/MFGE8/ARHGAP32/MYO10/PACSIN3/SVIL/ARHGAP35/RAPGEF6/KCNH1/EPN2/STXBP6/PARD3B/SNX29/MAP1B/FCHO2/SH3PXD2B/ABCA1/OSBP/OSBPL1A	32
1_RG/MG	GO:0001217	DNA-binding transcription repressor activity	25/856	336/18352	0.014817	0.116141	0.0896646	CHCHD3/SOX6/PAX6/PPARA/NR2E1/TFAP2A/HES1/SALL1/FEZF2/ZEB1/DACH1/AEBP1/SOX13/TCF3/CUX2/ZBTB20/ZBTB16/ZBTB4/NACC1/EMX1/ZNF219/BACH2/SKIL/NR2F1/MECP2	25
1_RG/MG	GO:0001085	RNA polymerase II transcription factor binding	7/856	56/18352	0.0148674	0.116141	0.0896646	HES1/CTNNB1/SPEN/HDAC4/CREBBP/EP300/MTDH	7
1_RG/MG	GO:0071889	14-3-3 protein binding	5/856	32/18352	0.0154217	0.119766	0.0924637	KCNH1/HDAC7/RPTOR/TBC1D22A/KIF13B	5
1_RG/MG	GO:1990782	protein tyrosine kinase binding	10/856	98/18352	0.0159891	0.122371	0.0944746	CBLB/SHC2/SH2B3/NRG1/LRP4/EPHA4/PIK3R2/PIK3R1/ACVR1/CBL	10
1_RG/MG	GO:0017154	semaphorin receptor activity	3/856	12/18352	0.0162178	0.122371	0.0944746	PLXNB1/NRP2/PLXNB2	3
1_RG/MG	GO:0022858	alanine transmembrane transporter activity	3/856	12/18352	0.0162178	0.122371	0.0944746	SLC3A2/SLC38A5/SLC1A4	3
1_RG/MG	GO:0045295	gamma-catenin binding	3/856	12/18352	0.0162178	0.122371	0.0944746	TCF7L2/CTNNA1/CDH2	3
1_RG/MG	GO:0070410	co-SMAD binding	3/856	12/18352	0.0162178	0.122371	0.0944746	PAX6/USP9X/TRIM33	3
1_RG/MG	GO:0035257	nuclear hormone receptor binding	13/856	144/18352	0.0172577	0.129482	0.0999645	TCF7L2/RXRA/FOXP1/CTNNB1/SMARCD3/TRIP4/NCOA2/KDM4C/VDR/CRY1/NCOA1/EP300/MED13	13
1_RG/MG	GO:0043177	organic acid binding	18/856	224/18352	0.0177283	0.132265	0.102113	SLC1A3/BCAN/GLUL/GLDC/CYP27C1/RXRA/GRIN3B/SESN1/DDAH1/NCAN/AGRN/CASTOR1/STAB1/PC/VDR/UBR2/NR2F2/HLCS	18
1_RG/MG	GO:0042826	histone deacetylase binding	11/856	115/18352	0.0185119	0.137339	0.106031	GLI3/NR2E1/HES1/NACC1/YWHAB/BCOR/TOP2B/HDAC4/CRY1/PRKN/MTA1	11
1_RG/MG	GO:0030971	receptor tyrosine kinase binding	8/856	72/18352	0.0186246	0.137408	0.106084	CBLB/SHC2/SH2B3/NRG1/LRP4/PIK3R2/PIK3R1/CBL	8
1_RG/MG	GO:0051427	hormone receptor binding	15/856	177/18352	0.0187955	0.137903	0.106466	TCF7L2/RXRA/FOXP1/CTNNB1/SMARCD3/JAK1/TRIP4/NCOA2/GNAS/KDM4C/VDR/CRY1/NCOA1/EP300/MED13	15
1_RG/MG	GO:0015179	L-amino acid transmembrane transporter activity	7/856	59/18352	0.0194122	0.138974	0.107293	SLC1A2/SLC1A3/SLC3A2/SLC38A5/SLC6A9/SLC1A4/SLC25A13	7
1_RG/MG	GO:0071813	lipoprotein particle binding	5/856	34/18352	0.0197476	0.138974	0.107293	PLTP/LRP8/STAB1/SORL1/ABCA1	5
1_RG/MG	GO:0071814	protein-lipid complex binding	5/856	34/18352	0.0197476	0.138974	0.107293	PLTP/LRP8/STAB1/SORL1/ABCA1	5
1_RG/MG	GO:0009374	biotin binding	2/856	5/18352	0.0197787	0.138974	0.107293	PC/HLCS	2
1_RG/MG	GO:0033592	RNA strand annealing activity	2/856	5/18352	0.0197787	0.138974	0.107293	DDX3X/EIF4B	2
1_RG/MG	GO:0038085	vascular endothelial growth factor binding	2/856	5/18352	0.0197787	0.138974	0.107293	PTN/PDGFRB	2
1_RG/MG	GO:0038132	neuregulin binding	2/856	5/18352	0.0197787	0.138974	0.107293	ITGB4/ITGAV	2
1_RG/MG	GO:0043125	ErbB-3 class receptor binding	2/856	5/18352	0.0197787	0.138974	0.107293	NRG1/PIK3R1	2
1_RG/MG	GO:0000166	nucleotide binding	119/856	2130/18352	0.0200008	0.139795	0.107927	FGFR2/SWAP70/EPHA10/GNAI2/AXL/RYK/NT5C2/GLUL/EPHA3/ENTPD2/DDR1/ACSBG1/KCNJ10/PDGFRB/DDR2/FGFR1/LRRK1/NEK6/PIM1/PDK4/SMC4/MAP3K21/CHD7/FIGN/TNIK/PIK3C2A/MAP4K5/HIPK2/KIF13A/CDK17/GALK1/MYO10/AKT2/PTK2/FGFR3/RAB44/ITM2B/FASN/NEK7/MYO9B/POR/INSR/NTRK2/ZBTB4/MAGI1/ARHGAP35/MAOB/ROR1/ATP1A1/CHKA/WNK3/PC/AIFM3/LDHD/IGF1R/JAK1/DDX3X/DDX17/MYH10/MYO18A/EPHA4/CHD2/EIF4G1/RNGTT/ADCY3/SNRK/DICER1/NLK/KIF1A/…	119
1_RG/MG	GO:1901265	nucleoside phosphate binding	119/856	2131/18352	0.0202563	0.140123	0.10818	FGFR2/SWAP70/EPHA10/GNAI2/AXL/RYK/NT5C2/GLUL/EPHA3/ENTPD2/DDR1/ACSBG1/KCNJ10/PDGFRB/DDR2/FGFR1/LRRK1/NEK6/PIM1/PDK4/SMC4/MAP3K21/CHD7/FIGN/TNIK/PIK3C2A/MAP4K5/HIPK2/KIF13A/CDK17/GALK1/MYO10/AKT2/PTK2/FGFR3/RAB44/ITM2B/FASN/NEK7/MYO9B/POR/INSR/NTRK2/ZBTB4/MAGI1/ARHGAP35/MAOB/ROR1/ATP1A1/CHKA/WNK3/PC/AIFM3/LDHD/IGF1R/JAK1/DDX3X/DDX17/MYH10/MYO18A/EPHA4/CHD2/EIF4G1/RNGTT/ADCY3/SNRK/DICER1/NLK/KIF1A/…	119
1_RG/MG	GO:0001162	RNA polymerase II intronic transcription regulatory region sequence-specific DNA binding	3/856	13/18352	0.0203642	0.140123	0.10818	RXRA/EMX1/NCOA2	3
1_RG/MG	GO:0045159	myosin II binding	3/856	13/18352	0.0203642	0.140123	0.10818	SHROOM4/LLGL2/LLGL1	3
1_RG/MG	GO:0003676	nucleic acid binding	226/856	4303/18352	0.0212423	0.144863	0.111839	GLI3/QKI/SWAP70/TNS1/TCF7L2/AHR/NPAS3/NFIA/GLI2/GLI1/PLAGL2/ZFP36L2/AHNAK/MSI1/NFIX/FNDC3B/SALL3/NOTCH1/CTNNA1/LHX2/NPAS1/SOX6/TOX/RREB1/ESR2/SOX5/PAX6/TCF7L1/PPARA/TCEA3/MEIS1/POU3F3/NOVA1/BICC1/SOX3/NR3C2/CDC42EP4/NR2E1/TMPO/TFAP2A/HES1/OTX1/SLC3A2/SALL1/EPAS1/NANOS1/BAZ2B/SYNE1/NFIB/FEZF2/TCF4/RFX4/ZEB1/DACH1/DSP/CLUH/DIAPH1/CHD7/TNRC6C/RXRA/TEAD1/FOXG1/SNTB2/SOX2/AEBP1/TRIM16/ZIC1/SOX13/POU3F…	226
1_RG/MG	GO:0001102	RNA polymerase II activating transcription factor binding	6/856	47/18352	0.0212909	0.144863	0.111839	HIPK2/TCF3/CTNNB1/SIN3A/CREBBP/EP300	6
1_RG/MG	GO:0035091	phosphatidylinositol binding	20/856	262/18352	0.0213803	0.144863	0.111839	VEPH1/ARAP1/SCIN/TLN1/PLEKHF2/PITPNC1/PARD3/ITPR2/PLCB1/PIK3C2A/ARHGAP32/MYO10/SVIL/KCNH1/STXBP6/PARD3B/SNX29/FCHO2/SH3PXD2B/OSBP	20
1_RG/MG	GO:0001618	virus receptor activity	8/856	74/18352	0.0216393	0.145136	0.11205	AXL/ITGB5/CD81/NCAM1/NECTIN1/ITGAV/DAG1/TNFRSF14	8
1_RG/MG	GO:0140272	exogenous protein binding	8/856	74/18352	0.0216393	0.145136	0.11205	AXL/ITGB5/CD81/NCAM1/NECTIN1/ITGAV/DAG1/TNFRSF14	8
1_RG/MG	GO:0001103	RNA polymerase II repressing transcription factor binding	5/856	35/18352	0.0221804	0.148018	0.114275	TCF7L2/PPARA/RBPJ/SIN3A/MTA1	5
1_RG/MG	GO:0097367	carbohydrate derivative binding	124/856	2240/18352	0.0228207	0.15153	0.116986	PTN/FGFR2/SWAP70/EPHA10/GNAI2/AXL/BCAN/RYK/TNC/GLUL/SLIT1/EPHA3/ENTPD2/PTCH1/DDR1/ACSBG1/KCNJ10/PDGFRB/DDR2/FGFR1/COL5A1/LIPG/LRRK1/ADA/NEK6/PIM1/PDK4/SMC4/FGFBP3/CCDC80/MAP3K21/CHD7/FIGN/TNIK/PIK3C2A/MAP4K5/HIPK2/KIF13A/CDK17/GALK1/MYO10/ANOS1/AKT2/PTK2/FGFR3/RAB44/NCAN/ITM2B/AGRN/NEK7/MYO9B/POR/INSR/NTRK2/MAGI1/ARHGAP35/ROR1/STAB1/ATP1A1/CHKA/WNK3/SLIT2/PC/IGF1R/JAK1/DDX3X/DDX17/MYH10/MYO18A/DR…	124
1_RG/MG	GO:0008327	methyl-CpG binding	4/856	24/18352	0.0237163	0.156693	0.120972	ZBTB4/ZBTB38/MBD1/MECP2	4
1_RG/MG	GO:0005539	glycosaminoglycan binding	18/856	232/18352	0.0242843	0.159326	0.123005	PTN/FGFR2/BCAN/SLIT1/PTCH1/FGFR1/COL5A1/LIPG/FGFBP3/CCDC80/ANOS1/NCAN/AGRN/STAB1/SLIT2/NRP2/PAFAH1B1/NAV2	18
1_RG/MG	GO:0042578	phosphoric ester hydrolase activity	26/856	369/18352	0.0243548	0.159326	0.123005	PTPRZ1/NT5C2/PLCD3/PTPN13/LRRK1/CTDSP1/PLCE1/ALPL/PALD1/SMPDL3A/PPP1CB/PLCB1/CTDSPL/PTPRM/INPP5B/PDE1C/PDE3B/LPIN2/ATP1A1/RNGTT/GNB1/DNAJC6/PTPRA/MTMR3/PPP1CA/INPP5A	26
1_RG/MG	GO:0043394	proteoglycan binding	5/856	36/18352	0.0247995	0.161401	0.124608	PTN/TNC/COL5A1/AGRN/SLIT2	5
1_RG/MG	GO:0001227	DNA-binding transcription repressor activity, RNA polymerase II-specific	24/856	335/18352	0.0249969	0.161401	0.124608	CHCHD3/SOX6/PAX6/PPARA/NR2E1/TFAP2A/HES1/SALL1/FEZF2/ZEB1/DACH1/AEBP1/TCF3/CUX2/ZBTB20/ZBTB16/ZBTB4/NACC1/EMX1/ZNF219/BACH2/SKIL/NR2F1/MECP2	24
1_RG/MG	GO:0005313	L-glutamate transmembrane transporter activity	3/856	14/18352	0.0250366	0.161401	0.124608	SLC1A2/SLC1A3/SLC25A13	3
1_RG/MG	GO:0003713	transcription coactivator activity	20/856	267/18352	0.0255398	0.163849	0.126497	NOTCH1/ID1/HIPK2/POU3F2/CTNNB1/ZMIZ1/LPIN2/SMARCD3/DDX17/TRIP4/NCOA2/CCAR1/DYRK1A/NR2F1/CREBBP/NCOA1/EP300/MTA1/MED13/MTDH	20
1_RG/MG	GO:0008201	heparin binding	14/856	169/18352	0.0269457	0.172038	0.132819	PTN/FGFR2/SLIT1/PTCH1/FGFR1/COL5A1/LIPG/FGFBP3/CCDC80/ANOS1/SLIT2/NRP2/PAFAH1B1/NAV2	14
1_RG/MG	GO:0070888	E-box binding	6/856	50/18352	0.0280427	0.17519	0.135253	AHR/HES1/TCF4/ZEB1/TCF3/CRY1	6
1_RG/MG	GO:0032553	ribonucleotide binding	106/856	1899/18352	0.0280556	0.17519	0.135253	FGFR2/SWAP70/EPHA10/GNAI2/AXL/RYK/GLUL/EPHA3/ENTPD2/DDR1/ACSBG1/KCNJ10/PDGFRB/DDR2/FGFR1/LRRK1/NEK6/PIM1/PDK4/SMC4/MAP3K21/CHD7/FIGN/TNIK/PIK3C2A/MAP4K5/HIPK2/KIF13A/CDK17/GALK1/MYO10/AKT2/PTK2/FGFR3/RAB44/ITM2B/NEK7/MYO9B/POR/INSR/NTRK2/MAGI1/ARHGAP35/ROR1/ATP1A1/CHKA/WNK3/PC/IGF1R/JAK1/DDX3X/DDX17/MYH10/MYO18A/EPHA4/CHD2/EIF4G1/RNGTT/ADCY3/SNRK/DICER1/NLK/KIF1A/DYRK2/CSNK1A1/MAP4K3/ARL15/GNAS/H…	106
1_RG/MG	GO:0005167	neurotrophin TRK receptor binding	2/856	6/18352	0.0287586	0.17519	0.135253	EFNA5/PIK3R1	2
1_RG/MG	GO:0005168	neurotrophin TRKA receptor binding	2/856	6/18352	0.0287586	0.17519	0.135253	EFNA5/PIK3R1	2
1_RG/MG	GO:0010385	double-stranded methylated DNA binding	2/856	6/18352	0.0287586	0.17519	0.135253	MBD1/MECP2	2
1_RG/MG	GO:0016406	carnitine O-acyltransferase activity	2/856	6/18352	0.0287586	0.17519	0.135253	CROT/CPT1A	2
1_RG/MG	GO:0038064	collagen receptor activity	2/856	6/18352	0.0287586	0.17519	0.135253	DDR1/DDR2	2
1_RG/MG	GO:0043237	laminin-1 binding	2/856	6/18352	0.0287586	0.17519	0.135253	SLIT2/DAG1	2
1_RG/MG	GO:0044323	retinoic acid-responsive element binding	2/856	6/18352	0.0287586	0.17519	0.135253	RXRA/NR2F1	2
1_RG/MG	GO:0052658	inositol-1,4,5-trisphosphate 5-phosphatase activity	2/856	6/18352	0.0287586	0.17519	0.135253	INPP5B/INPP5A	2
1_RG/MG	GO:0032555	purine ribonucleotide binding	105/856	1882/18352	0.0290725	0.176294	0.136105	FGFR2/SWAP70/EPHA10/GNAI2/AXL/RYK/GLUL/EPHA3/ENTPD2/DDR1/ACSBG1/KCNJ10/PDGFRB/DDR2/FGFR1/LRRK1/NEK6/PIM1/PDK4/SMC4/MAP3K21/CHD7/FIGN/TNIK/PIK3C2A/MAP4K5/HIPK2/KIF13A/CDK17/GALK1/MYO10/AKT2/PTK2/FGFR3/RAB44/ITM2B/NEK7/MYO9B/INSR/NTRK2/MAGI1/ARHGAP35/ROR1/ATP1A1/CHKA/WNK3/PC/IGF1R/JAK1/DDX3X/DDX17/MYH10/MYO18A/EPHA4/CHD2/EIF4G1/RNGTT/ADCY3/SNRK/DICER1/NLK/KIF1A/DYRK2/CSNK1A1/MAP4K3/ARL15/GNAS/HIPK3…	105
1_RG/MG	GO:0008289	lipid binding	48/856	779/18352	0.0299712	0.178509	0.137815	PREX1/VEPH1/AXL/ARAP1/PTCH1/FABP7/SCIN/ESR2/PLTP/PPARA/F3/TLN1/TRIP10/CD81/CYP27C1/NR3C2/PLEKHF2/RXRA/PITPNC1/PARD3/ITPR2/PLCB1/PIK3C2A/MFGE8/ARHGAP32/MYO10/PACSIN3/PAQR6/SVIL/ARHGAP35/ATP1A1/RAPGEF6/KCNH1/EPN2/STXBP6/DROSHA/PARD3B/SNX29/MAP1B/FCHO2/SH3PXD2B/ABCA1/FNBP1/VDR/RORA/NR2F2/OSBP/OSBPL1A	48
1_RG/MG	GO:0032183	SUMO binding	3/856	15/18352	0.0302342	0.178509	0.137815	USPL1/RNF111/USP25	3
1_RG/MG	GO:0043274	phospholipase binding	3/856	15/18352	0.0302342	0.178509	0.137815	PAFAH1B1/SRSF3/PRKN	3
1_RG/MG	GO:0098632	cell-cell adhesion mediator activity	6/856	51/18352	0.0305737	0.178509	0.137815	PDLIM5/NRCAM/DSP/CNTN2/STXBP6/PPP1CA	6
1_RG/MG	GO:0032451	demethylase activity	5/856	38/18352	0.0306129	0.178509	0.137815	KDM6A/KDM4C/KDM4B/KDM5B/FTO	5
1_RG/MG	GO:0008266	poly(U) RNA binding	4/856	26/18352	0.0310171	0.178509	0.137815	MSI1/MSI2/ATXN1/HNRNPH1	4
1_RG/MG	GO:0015491	cation:cation antiporter activity	4/856	26/18352	0.0310171	0.178509	0.137815	SLC3A2/SLC24A3/LETM1/SLC22A4	4
1_RG/MG	GO:0008022	protein C-terminus binding	15/856	189/18352	0.0315252	0.178509	0.137815	PPP1R9A/MPDZ/ID1/MID1IP1/TCF4/FIGN/TRIM3/ZBTB16/CTNNB1/MAGI1/ATXN1/YWHAB/TOP2B/USP7/EP300	15
1_RG/MG	GO:0001664	G protein-coupled receptor binding	21/856	293/18352	0.0342019	0.178509	0.137815	GNAI2/RYK/ARAP1/WNT7B/PTCH1/PTCH2/ITGB4/ZNRF3/WLS/PALM/NECAB2/ARHGEF1/ARHGEF12/GPRC5B/FLNA/GNAS/LRP6/PRKN/ARRDC3/DNM2/MAGI2	21
1_RG/MG	GO:0017076	purine nucleotide binding	105/856	1896/18352	0.0345967	0.178509	0.137815	FGFR2/SWAP70/EPHA10/GNAI2/AXL/RYK/GLUL/EPHA3/ENTPD2/DDR1/ACSBG1/KCNJ10/PDGFRB/DDR2/FGFR1/LRRK1/NEK6/PIM1/PDK4/SMC4/MAP3K21/CHD7/FIGN/TNIK/PIK3C2A/MAP4K5/HIPK2/KIF13A/CDK17/GALK1/MYO10/AKT2/PTK2/FGFR3/RAB44/ITM2B/NEK7/MYO9B/INSR/NTRK2/MAGI1/ARHGAP35/ROR1/ATP1A1/CHKA/WNK3/PC/IGF1R/JAK1/DDX3X/DDX17/MYH10/MYO18A/EPHA4/CHD2/EIF4G1/RNGTT/ADCY3/SNRK/DICER1/NLK/KIF1A/DYRK2/CSNK1A1/MAP4K3/ARL15/GNAS/HIPK3…	105
1_RG/MG	GO:0042910	xenobiotic transmembrane transporter activity	4/856	27/18352	0.0351096	0.178509	0.137815	SLC6A13/SLC47A2/SLC22A4/ABCC5	4
1_RG/MG	GO:0051393	alpha-actinin binding	4/856	27/18352	0.0351096	0.178509	0.137815	PDLIM5/MAGI1/DAG1/PDLIM4	4
1_RG/MG	GO:0001161	intronic transcription regulatory region sequence-specific DNA binding	3/856	16/18352	0.0359524	0.178509	0.137815	RXRA/EMX1/NCOA2	3
1_RG/MG	GO:0005159	insulin-like growth factor receptor binding	3/856	16/18352	0.0359524	0.178509	0.137815	INSR/PIK3R1/GNAS	3
1_RG/MG	GO:0005521	lamin binding	3/856	16/18352	0.0359524	0.178509	0.137815	TMPO/SYNE1/PLCB1	3
1_RG/MG	GO:0008035	high-density lipoprotein particle binding	3/856	16/18352	0.0359524	0.178509	0.137815	PLTP/LRP8/ABCA1	3
1_RG/MG	GO:0015459	potassium channel regulator activity	6/856	53/18352	0.0360724	0.178509	0.137815	WNK3/FLNA/KCNAB2/RASA1/NEDD4L/AKAP9	6
1_RG/MG	GO:1901681	sulfur compound binding	19/856	262/18352	0.0383894	0.178509	0.137815	PTN/FGFR2/SLIT1/PTCH1/FGFR1/COL5A1/LIPG/FGFBP3/CCDC80/ANOS1/AGRN/SLIT2/PC/NRP2/PAFAH1B1/OGDH/NAV2/HLCS/TPK1	19
1_RG/MG	GO:0000182	rDNA binding	2/856	7/18352	0.0390329	0.178509	0.137815	MAF1/RPTOR	2
1_RG/MG	GO:0001640	adenylate cyclase inhibiting G protein-coupled glutamate receptor activity	2/856	7/18352	0.0390329	0.178509	0.137815	GRM3/GRM2	2
1_RG/MG	GO:0005004	GPI-linked ephrin receptor activity	2/856	7/18352	0.0390329	0.178509	0.137815	EPHA3/EPHA4	2
1_RG/MG	GO:0008142	oxysterol binding	2/856	7/18352	0.0390329	0.178509	0.137815	RORA/OSBP	2
1_RG/MG	GO:0008172	S-methyltransferase activity	2/856	7/18352	0.0390329	0.178509	0.137815	BHMT2/MTR	2
1_RG/MG	GO:0008420	RNA polymerase II CTD heptapeptide repeat phosphatase activity	2/856	7/18352	0.0390329	0.178509	0.137815	CTDSP1/CTDSPL	2
1_RG/MG	GO:0015185	gamma-aminobutyric acid transmembrane transporter activity	2/856	7/18352	0.0390329	0.178509	0.137815	SLC6A13/SLC6A11	2
1_RG/MG	GO:0015194	L-serine transmembrane transporter activity	2/856	7/18352	0.0390329	0.178509	0.137815	SLC38A5/SLC1A4	2
1_RG/MG	GO:0016929	SUMO-specific protease activity	2/856	7/18352	0.0390329	0.178509	0.137815	USPL1/SENP1	2
1_RG/MG	GO:0017153	sodium:dicarboxylate symporter activity	2/856	7/18352	0.0390329	0.178509	0.137815	SLC1A2/SLC1A3	2
1_RG/MG	GO:0030297	transmembrane receptor protein tyrosine kinase activator activity	2/856	7/18352	0.0390329	0.178509	0.137815	EFNA5/NRG1	2
1_RG/MG	GO:0045545	syndecan binding	2/856	7/18352	0.0390329	0.178509	0.137815	PTN/TNC	2
1_RG/MG	GO:0046030	inositol trisphosphate phosphatase activity	2/856	7/18352	0.0390329	0.178509	0.137815	INPP5B/INPP5A	2
1_RG/MG	GO:0050693	LBD domain binding	2/856	7/18352	0.0390329	0.178509	0.137815	RXRA/SPON1	2
1_RG/MG	GO:0070728	leucine binding	2/856	7/18352	0.0390329	0.178509	0.137815	SESN1/UBR2	2
1_RG/MG	GO:0098988	G protein-coupled glutamate receptor activity	2/856	7/18352	0.0390329	0.178509	0.137815	GRM3/GRM2	2
1_RG/MG	GO:0032452	histone demethylase activity	4/856	28/18352	0.0394996	0.178509	0.137815	KDM6A/KDM4C/KDM4B/KDM5B	4
1_RG/MG	GO:0035035	histone acetyltransferase binding	4/856	28/18352	0.0394996	0.178509	0.137815	GLI3/PAX6/EPAS1/TRIP4	4
1_RG/MG	GO:0035255	ionotropic glutamate receptor binding	4/856	28/18352	0.0394996	0.178509	0.137815	IGSF11/SHISA7/GNAS/FLOT2	4
1_RG/MG	GO:0140457	protein demethylase activity	4/856	28/18352	0.0394996	0.178509	0.137815	KDM6A/KDM4C/KDM4B/KDM5B	4
1_RG/MG	GO:0046943	carboxylic acid transmembrane transporter activity	13/856	162/18352	0.0400924	0.178509	0.137815	SLC1A2/SLC6A13/SLC1A3/SLC6A11/SLCO1C1/SLC16A4/SLC3A2/SLC38A5/SFXN5/SLC6A9/SLC1A4/SLC22A4/SLC25A13	13
1_RG/MG	GO:0005342	organic acid transmembrane transporter activity	13/856	163/18352	0.0417928	0.178509	0.137815	SLC1A2/SLC6A13/SLC1A3/SLC6A11/SLCO1C1/SLC16A4/SLC3A2/SLC38A5/SFXN5/SLC6A9/SLC1A4/SLC22A4/SLC25A13	13
1_RG/MG	GO:0008080	N-acetyltransferase activity	8/856	84/18352	0.0419498	0.178509	0.137815	PHF14/ESCO1/CREBBP/NCOA1/EP300/EPC1/NAA15/NAA30	8
1_RG/MG	GO:0005001	transmembrane receptor protein tyrosine phosphatase activity	3/856	17/18352	0.0421835	0.178509	0.137815	PTPRZ1/PTPRM/PTPRA	3
1_RG/MG	GO:0005005	transmembrane-ephrin receptor activity	3/856	17/18352	0.0421835	0.178509	0.137815	EPHA10/EPHA3/EPHA4	3
1_RG/MG	GO:0019198	transmembrane receptor protein phosphatase activity	3/856	17/18352	0.0421835	0.178509	0.137815	PTPRZ1/PTPRM/PTPRA	3
1_RG/MG	GO:0030169	low-density lipoprotein particle binding	3/856	17/18352	0.0421835	0.178509	0.137815	PLTP/STAB1/SORL1	3
1_RG/MG	GO:0050780	dopamine receptor binding	3/856	17/18352	0.0421835	0.178509	0.137815	PALM/GNAS/DNM2	3
1_RG/MG	GO:1990380	Lys48-specific deubiquitinase activity	3/856	17/18352	0.0421835	0.178509	0.137815	USP9X/OTUD5/USP7	3
1_RG/MG	GO:0001223	transcription coactivator binding	4/856	29/18352	0.0441878	0.178509	0.137815	AHR/PPARA/VGLL4/RORA	4
1_RG/MG	GO:0008187	poly-pyrimidine tract binding	4/856	29/18352	0.0441878	0.178509	0.137815	MSI1/MSI2/ATXN1/HNRNPH1	4
1_RG/MG	GO:0043236	laminin binding	4/856	29/18352	0.0441878	0.178509	0.137815	GPC1/AGRN/SLIT2/DAG1	4
1_RG/MG	GO:0019888	protein phosphatase regulator activity	8/856	85/18352	0.0445005	0.178509	0.137815	PTN/PHACTR4/PPP1R37/LMTK2/RCAN1/PPP2R5E/PPP2R2B/PPP6R3	8
1_RG/MG	GO:0030165	PDZ domain binding	8/856	85/18352	0.0445005	0.178509	0.137815	ARHGAP29/NKD1/GNG12/GRIK5/LLGL2/PRKN/SLC22A4/FZD3	8
1_RG/MG	GO:0001784	phosphotyrosine residue binding	5/856	42/18352	0.0446265	0.178509	0.137815	CBLB/PIK3R2/PIK3R1/RASA1/CBL	5
1_RG/MG	GO:0016922	nuclear receptor binding	9/856	101/18352	0.0461622	0.178509	0.137815	RXRA/FOXP1/CTNNB1/TRIP4/NCOA2/KDM4C/VDR/NCOA1/EP300	9
1_RG/MG	GO:0000994	RNA polymerase III core binding	1/856	1/18352	0.0466434	0.178509	0.137815	MAF1	1
1_RG/MG	GO:0004077	biotin-[acetyl-CoA-carboxylase] ligase activity	1/856	1/18352	0.0466434	0.178509	0.137815	HLCS	1
1_RG/MG	GO:0004078	biotin-[methylcrotonoyl-CoA-carboxylase] ligase activity	1/856	1/18352	0.0466434	0.178509	0.137815	HLCS	1
1_RG/MG	GO:0004079	biotin-[methylmalonyl-CoA-carboxytransferase] ligase activity	1/856	1/18352	0.0466434	0.178509	0.137815	HLCS	1
1_RG/MG	GO:0004080	biotin-[propionyl-CoA-carboxylase (ATP-hydrolyzing)] ligase activity	1/856	1/18352	0.0466434	0.178509	0.137815	HLCS	1
1_RG/MG	GO:0004164	diphthine synthase activity	1/856	1/18352	0.0466434	0.178509	0.137815	DPH5	1
1_RG/MG	GO:0004313	[acyl-carrier-protein] S-acetyltransferase activity	1/856	1/18352	0.0466434	0.178509	0.137815	FASN	1
1_RG/MG	GO:0004316	3-oxoacyl-[acyl-carrier-protein] reductase (NADPH) activity	1/856	1/18352	0.0466434	0.178509	0.137815	FASN	1
1_RG/MG	GO:0004317	3-hydroxypalmitoyl-[acyl-carrier-protein] dehydratase activity	1/856	1/18352	0.0466434	0.178509	0.137815	FASN	1
1_RG/MG	GO:0004356	glutamate-ammonia ligase activity	1/856	1/18352	0.0466434	0.178509	0.137815	GLUL	1
1_RG/MG	GO:0004375	glycine dehydrogenase (decarboxylating) activity	1/856	1/18352	0.0466434	0.178509	0.137815	GLDC	1
1_RG/MG	GO:0004458	D-lactate dehydrogenase (cytochrome) activity	1/856	1/18352	0.0466434	0.178509	0.137815	LDHD	1
1_RG/MG	GO:0004484	mRNA guanylyltransferase activity	1/856	1/18352	0.0466434	0.178509	0.137815	RNGTT	1
1_RG/MG	GO:0004736	pyruvate carboxylase activity	1/856	1/18352	0.0466434	0.178509	0.137815	PC	1
1_RG/MG	GO:0004788	thiamine diphosphokinase activity	1/856	1/18352	0.0466434	0.178509	0.137815	TPK1	1
1_RG/MG	GO:0005169	neurotrophin TRKB receptor binding	1/856	1/18352	0.0466434	0.178509	0.137815	EFNA5	1
1_RG/MG	GO:0005170	neurotrophin TRKC receptor binding	1/856	1/18352	0.0466434	0.178509	0.137815	EFNA5	1
1_RG/MG	GO:0005316	high-affinity inorganic phosphate:sodium symporter activity	1/856	1/18352	0.0466434	0.178509	0.137815	SLC20A1	1
1_RG/MG	GO:0008446	GDP-mannose 4,6-dehydratase activity	1/856	1/18352	0.0466434	0.178509	0.137815	GMDS	1
1_RG/MG	GO:0008659	(3R)-hydroxymyristoyl-[acyl-carrier-protein] dehydratase activity	1/856	1/18352	0.0466434	0.178509	0.137815	FASN	1
1_RG/MG	GO:0008693	3-hydroxydecanoyl-[acyl-carrier-protein] dehydratase activity	1/856	1/18352	0.0466434	0.178509	0.137815	FASN	1
1_RG/MG	GO:0008705	methionine synthase activity	1/856	1/18352	0.0466434	0.178509	0.137815	MTR	1
1_RG/MG	GO:0008720	D-lactate dehydrogenase activity	1/856	1/18352	0.0466434	0.178509	0.137815	LDHD	1
1_RG/MG	GO:0008941	nitric oxide dioxygenase activity	1/856	1/18352	0.0466434	0.178509	0.137815	POR	1
1_RG/MG	GO:0010428	methyl-CpNpG binding	1/856	1/18352	0.0466434	0.178509	0.137815	ZBTB4	1
1_RG/MG	GO:0015195	L-threonine transmembrane transporter activity	1/856	1/18352	0.0466434	0.178509	0.137815	SLC1A4	1
1_RG/MG	GO:0015369	calcium:proton antiporter activity	1/856	1/18352	0.0466434	0.178509	0.137815	LETM1	1
1_RG/MG	GO:0016211	ammonia ligase activity	1/856	1/18352	0.0466434	0.178509	0.137815	GLUL	1
1_RG/MG	GO:0016642	oxidoreductase activity, acting on the CH-NH2 group of donors, disulfide as acceptor	1/856	1/18352	0.0466434	0.178509	0.137815	GLDC	1
1_RG/MG	GO:0016708	oxidoreductase activity, acting on paired donors, with incorporation or reduction of molecular oxygen, NAD(P)H as one donor, and incorporation of two atoms of oxygen into one donor	1/856	1/18352	0.0466434	0.178509	0.137815	POR	1
1_RG/MG	GO:0016898	oxidoreductase activity, acting on the CH-OH group of donors, cytochrome as acceptor	1/856	1/18352	0.0466434	0.178509	0.137815	LDHD	1
1_RG/MG	GO:0018025	calmodulin-lysine N-methyltransferase activity	1/856	1/18352	0.0466434	0.178509	0.137815	CAMKMT	1
1_RG/MG	GO:0018271	biotin-protein ligase activity	1/856	1/18352	0.0466434	0.178509	0.137815	HLCS	1
1_RG/MG	GO:0019171	3-hydroxyacyl-[acyl-carrier-protein] dehydratase activity	1/856	1/18352	0.0466434	0.178509	0.137815	FASN	1
1_RG/MG	GO:0019778	Atg12 activating enzyme activity	1/856	1/18352	0.0466434	0.178509	0.137815	ATG7	1
1_RG/MG	GO:0019779	Atg8 activating enzyme activity	1/856	1/18352	0.0466434	0.178509	0.137815	ATG7	1
1_RG/MG	GO:0019806	bromide peroxidase activity	1/856	1/18352	0.0466434	0.178509	0.137815	PXDN	1
1_RG/MG	GO:0030975	thiamine binding	1/856	1/18352	0.0466434	0.178509	0.137815	TPK1	1
1_RG/MG	GO:0031177	phosphopantetheine binding	1/856	1/18352	0.0466434	0.178509	0.137815	FASN	1
1_RG/MG	GO:0031699	beta-3 adrenergic receptor binding	1/856	1/18352	0.0466434	0.178509	0.137815	ARRDC3	1
1_RG/MG	GO:0034590	L-hydroxyproline transmembrane transporter activity	1/856	1/18352	0.0466434	0.178509	0.137815	SLC1A4	1
1_RG/MG	GO:0035598	N6-threonylcarbomyladenosine methylthiotransferase activity	1/856	1/18352	0.0466434	0.178509	0.137815	CDKAL1	1
1_RG/MG	GO:0038186	lithocholic acid receptor activity	1/856	1/18352	0.0466434	0.178509	0.137815	VDR	1
1_RG/MG	GO:0042084	5-methyltetrahydrofolate-dependent methyltransferase activity	1/856	1/18352	0.0466434	0.178509	0.137815	MTR	1
1_RG/MG	GO:0043273	CTPase activity	1/856	1/18352	0.0466434	0.178509	0.137815	DDX3X	1
1_RG/MG	GO:0047117	enoyl-[acyl-carrier-protein] reductase (NADPH, A-specific) activity	1/856	1/18352	0.0466434	0.178509	0.137815	FASN	1
1_RG/MG	GO:0047451	3-hydroxyoctanoyl-[acyl-carrier-protein] dehydratase activity	1/856	1/18352	0.0466434	0.178509	0.137815	FASN	1
1_RG/MG	GO:0047464	heparosan-N-sulfate-glucuronate 5-epimerase activity	1/856	1/18352	0.0466434	0.178509	0.137815	GLCE	1
1_RG/MG	GO:0047726	iron-cytochrome-c reductase activity	1/856	1/18352	0.0466434	0.178509	0.137815	POR	1
1_RG/MG	GO:0050115	myosin-light-chain-phosphatase activity	1/856	1/18352	0.0466434	0.178509	0.137815	PPP1CB	1
1_RG/MG	GO:0050355	triphosphatase activity	1/856	1/18352	0.0466434	0.178509	0.137815	RNGTT	1
1_RG/MG	GO:0060175	brain-derived neurotrophic factor-activated receptor activity	1/856	1/18352	0.0466434	0.178509	0.137815	NTRK2	1
1_RG/MG	GO:0061627	S-methylmethionine-homocysteine S-methyltransferase activity	1/856	1/18352	0.0466434	0.178509	0.137815	BHMT2	1
1_RG/MG	GO:0061654	NEDD8 conjugating enzyme activity	1/856	1/18352	0.0466434	0.178509	0.137815	UBE2F	1
1_RG/MG	GO:0061712	tRNA (N(6)-L-threonylcarbamoyladenosine(37)-C(2))-methylthiotransferase	1/856	1/18352	0.0466434	0.178509	0.137815	CDKAL1	1
1_RG/MG	GO:0061896	all-trans retinol 3,4-desaturase activity	1/856	1/18352	0.0466434	0.178509	0.137815	CYP27C1	1
1_RG/MG	GO:0061897	all-trans retinal 3,4-desaturase activity	1/856	1/18352	0.0466434	0.178509	0.137815	CYP27C1	1
1_RG/MG	GO:0061898	all-trans retinoic acid 3,4-desaturase activity	1/856	1/18352	0.0466434	0.178509	0.137815	CYP27C1	1
1_RG/MG	GO:0061899	11-cis-retinal 3,4-desaturase activity	1/856	1/18352	0.0466434	0.178509	0.137815	CYP27C1	1
1_RG/MG	GO:0061920	protein propionyltransferase activity	1/856	1/18352	0.0466434	0.178509	0.137815	EP300	1
1_RG/MG	GO:0070280	pyridoxal binding	1/856	1/18352	0.0466434	0.178509	0.137815	GLDC	1
1_RG/MG	GO:0097161	DH domain binding	1/856	1/18352	0.0466434	0.178509	0.137815	EPHA4	1
1_RG/MG	GO:0102131	3-oxo-glutaryl-[acp] methyl ester reductase activity	1/856	1/18352	0.0466434	0.178509	0.137815	FASN	1
1_RG/MG	GO:0102132	3-oxo-pimeloyl-[acp] methyl ester reductase activity	1/856	1/18352	0.0466434	0.178509	0.137815	FASN	1
1_RG/MG	GO:0120019	phosphatidylcholine transfer activity	1/856	1/18352	0.0466434	0.178509	0.137815	PLTP	1
1_RG/MG	GO:0140064	peptide crotonyltransferase activity	1/856	1/18352	0.0466434	0.178509	0.137815	EP300	1
1_RG/MG	GO:0140065	peptide butyryltransferase activity	1/856	1/18352	0.0466434	0.178509	0.137815	EP300	1
1_RG/MG	GO:0140068	histone crotonyltransferase activity	1/856	1/18352	0.0466434	0.178509	0.137815	EP300	1
1_RG/MG	GO:0140069	histone butyryltransferase activity	1/856	1/18352	0.0466434	0.178509	0.137815	EP300	1
1_RG/MG	GO:1902098	calcitriol binding	1/856	1/18352	0.0466434	0.178509	0.137815	VDR	1
1_RG/MG	GO:1902121	lithocholic acid binding	1/856	1/18352	0.0466434	0.178509	0.137815	VDR	1
1_RG/MG	GO:1904121	phosphatidylethanolamine transfer activity	1/856	1/18352	0.0466434	0.178509	0.137815	PLTP	1
1_RG/MG	GO:1990188	euchromatin binding	1/856	1/18352	0.0466434	0.178509	0.137815	ASH2L	1
1_RG/MG	GO:1990448	exon-exon junction complex binding	1/856	1/18352	0.0466434	0.178509	0.137815	CPSF6	1
1_RG/MG	GO:0019894	kinesin binding	5/856	43/18352	0.0486392	0.184027	0.142076	NEK6/LRP8/SPAG9/CROCC/KTN1	5
1_RG/MG	GO:0050840	extracellular matrix binding	6/856	57/18352	0.0488741	0.184027	0.142076	GPC1/SPARC/AGRN/SLIT2/ITGAV/DAG1	6
1_RG/MG	GO:0061733	peptide-lysine-N-acetyltransferase activity	6/856	57/18352	0.0488741	0.184027	0.142076	PHF14/ESCO1/CREBBP/NCOA1/EP300/EPC1	6
1_RG/MG	GO:0016500	protein-hormone receptor activity	3/856	18/18352	0.0489169	0.184027	0.142076	LGR5/INSR/IGF1R	3
1_RG/MG	GO:0019783	ubiquitin-like protein-specific protease activity	3/856	18/18352	0.0489169	0.184027	0.142076	USPL1/SENP1/USP25	3
1_RG/MG	GO:0098641	cadherin binding involved in cell-cell adhesion	3/856	18/18352	0.0489169	0.184027	0.142076	PDLIM5/STXBP6/PPP1CA	3
1_RG/MG	GO:0008157	protein phosphatase 1 binding	4/856	30/18352	0.0491738	0.184471	0.142418	PPP1R9A/PHACTR4/AKAP11/PPP1CA	4
1_RG/MG	GO:0015370	solute:sodium symporter activity	7/856	72/18352	0.0502151	0.186665	0.144112	SLC1A2/SLC4A4/SLC6A13/SLC1A3/SLC6A11/SLC6A9/SLC20A1	7
1_RG/MG	GO:0017022	myosin binding	7/856	72/18352	0.0502151	0.186665	0.144112	AXL/USH2A/SHROOM4/CALD1/LLGL2/LLGL1/LMTK2	7
1_RG/MG	GO:0015186	L-glutamine transmembrane transporter activity	2/856	8/18352	0.0504615	0.186665	0.144112	SLC38A5/SLC1A4	2
1_RG/MG	GO:0050815	phosphoserine residue binding	2/856	8/18352	0.0504615	0.186665	0.144112	YWHAB/SCAF8	2
1_RG/MG	GO:0099122	RNA polymerase II C-terminal domain binding	2/856	8/18352	0.0504615	0.186665	0.144112	BRD4/SCAF8	2
1_RG/MG	GO:0015081	sodium ion transmembrane transporter activity	12/856	152/18352	0.0523664	0.193174	0.149137	SLC1A2/SLC4A4/SLC6A13/SLC1A3/SLC6A11/SLC3A2/GRIK5/SLC6A9/ATP1A1/ASIC2/SLC24A3/SLC20A1	12
1_RG/MG	GO:0005201	extracellular matrix structural constituent	13/856	169/18352	0.053067	0.195216	0.150714	TNC/LAMB4/COL19A1/COL5A1/SPARC/COL9A2/AEBP1/SPON1/MFGE8/ANOS1/LTBP1/AGRN/PXDN	13
1_RG/MG	GO:0038024	cargo receptor activity	7/856	73/18352	0.05341	0.195935	0.151269	MEGF10/LRP8/INSR/STAB1/SORL1/ABCA1/LRP6	7
1_RG/MG	GO:0005200	structural constituent of cytoskeleton	9/856	104/18352	0.053833	0.196943	0.152047	TLN1/ANK1/DSP/PLEC/SORBS2/AGRN/CROCC/ADD1/ADD3	9
1_RG/MG	GO:0051059	NF-kappaB binding	4/856	31/18352	0.0544561	0.198675	0.153384	TP53BP2/NOTCH2/EP300/MTDH	4
1_RG/MG	GO:0061630	ubiquitin protein ligase activity	20/856	292/18352	0.0560361	0.202261	0.156153	CBLB/SH3RF1/ZNRF3/TRIM3/DTX4/SMURF2/RNF165/ANKIB1/UBR4/RNF111/RNF150/FBXW11/UBR5/UBR2/PRKN/UBR7/NEDD4L/CBL/TRIM44/HUWE1	20
1_RG/MG	GO:0004970	ionotropic glutamate receptor activity	3/856	19/18352	0.0561395	0.202261	0.156153	GRIA4/GRIN3B/GRIK5	3
1_RG/MG	GO:0005003	ephrin receptor activity	3/856	19/18352	0.0561395	0.202261	0.156153	EPHA10/EPHA3/EPHA4	3
1_RG/MG	GO:0070300	phosphatidic acid binding	3/856	19/18352	0.0561395	0.202261	0.156153	PLTP/PITPNC1/RAPGEF6	3
1_RG/MG	GO:0032934	sterol binding	6/856	59/18352	0.0562006	0.202261	0.156153	PTCH1/CD81/ABCA1/RORA/OSBP/OSBPL1A	6
1_RG/MG	GO:0016407	acetyltransferase activity	9/856	105/18352	0.0565636	0.203018	0.156737	FASN/PHF14/ESCO1/CREBBP/NCOA1/EP300/EPC1/NAA15/NAA30	9
1_RG/MG	GO:0061980	regulatory RNA binding	5/856	45/18352	0.0572828	0.205044	0.158302	SOX2/FAM172A/DICER1/PUM1/MECP2	5
1_RG/MG	GO:0017137	Rab GTPase binding	13/856	172/18352	0.0594166	0.212111	0.163757	SYTL1/DENND2A/RIN2/LLGL2/LLGL1/RUSC2/EVI5/ULK1/RABGAP1/DENND5B/TBC1D1/TBC1D22A/DENND5A	13
1_RG/MG	GO:0015298	solute:cation antiporter activity	4/856	32/18352	0.0600325	0.213397	0.16475	SLC3A2/SLC24A3/LETM1/SLC22A4	4
1_RG/MG	GO:0098631	cell adhesion mediator activity	6/856	60/18352	0.0600983	0.213397	0.16475	PDLIM5/NRCAM/DSP/CNTN2/STXBP6/PPP1CA	6
1_RG/MG	GO:0016791	phosphatase activity	19/856	277/18352	0.060641	0.21475	0.165795	PTPRZ1/NT5C2/PTPN13/LRRK1/CTDSP1/ALPL/PALD1/PPP1CB/CTDSPL/PTPRM/INPP5B/LPIN2/ATP1A1/RNGTT/DNAJC6/PTPRA/MTMR3/PPP1CA/INPP5A	19
1_RG/MG	GO:0035254	glutamate receptor binding	5/856	46/18352	0.0619135	0.217015	0.167543	IGSF11/SHISA7/NECAB2/GNAS/FLOT2	5
1_RG/MG	GO:0005225	volume-sensitive anion channel activity	2/856	9/18352	0.0629147	0.217015	0.167543	TTYH2/TTYH3	2
1_RG/MG	GO:0008046	axon guidance receptor activity	2/856	9/18352	0.0629147	0.217015	0.167543	ROBO1/ROBO2	2
1_RG/MG	GO:0008432	JUN kinase binding	2/856	9/18352	0.0629147	0.217015	0.167543	PTK2/SPAG9	2
1_RG/MG	GO:0008526	phosphatidylinositol transfer activity	2/856	9/18352	0.0629147	0.217015	0.167543	PLTP/PITPNC1	2
1_RG/MG	GO:0015180	L-alanine transmembrane transporter activity	2/856	9/18352	0.0629147	0.217015	0.167543	SLC3A2/SLC1A4	2
1_RG/MG	GO:0015183	L-aspartate transmembrane transporter activity	2/856	9/18352	0.0629147	0.217015	0.167543	SLC1A4/SLC25A13	2
1_RG/MG	GO:0015187	glycine transmembrane transporter activity	2/856	9/18352	0.0629147	0.217015	0.167543	SLC38A5/SLC6A9	2
1_RG/MG	GO:0019966	interleukin-1 binding	2/856	9/18352	0.0629147	0.217015	0.167543	TRIM16/PXDN	2
1_RG/MG	GO:0022889	serine transmembrane transporter activity	2/856	9/18352	0.0629147	0.217015	0.167543	SLC38A5/SLC1A4	2
1_RG/MG	GO:0001972	retinoic acid binding	3/856	20/18352	0.0638362	0.218491	0.168683	CYP27C1/RXRA/NR2F2	3
1_RG/MG	GO:0031690	adrenergic receptor binding	3/856	20/18352	0.0638362	0.218491	0.168683	GNAS/ARRDC3/MAGI2	3
1_RG/MG	GO:0072349	modified amino acid transmembrane transporter activity	3/856	20/18352	0.0638362	0.218491	0.168683	SLC6A13/SLC1A4/SLC22A4	3
1_RG/MG	GO:0015248	sterol transporter activity	4/856	33/18352	0.0658995	0.224396	0.173242	PLTP/ABCA1/OSBP/OSBPL1A	4
1_RG/MG	GO:0017112	Rab guanyl-nucleotide exchange factor activity	4/856	33/18352	0.0658995	0.224396	0.173242	DENND2A/RIN2/DENND5B/DENND5A	4
1_RG/MG	GO:0060090	molecular adaptor activity	21/856	316/18352	0.0660749	0.224418	0.173259	CHCHD3/COL19A1/AFAP1L2/ANK1/SH3RF1/SH2B3/AKAP13/SPAG9/SORBS2/MAGI1/ITSN2/RPTOR/EIF4G1/PIK3R1/ARRDC1/FBXW7/AKAP9/RB1CC1/VPS11/PAG1/MAGI2	21
1_RG/MG	GO:0001540	amyloid-beta binding	7/856	77/18352	0.0674397	0.228469	0.176386	GRIA4/LDLRAD3/ITM2B/INSR/TGFB2/EPHA4/SORL1	7
1_RG/MG	GO:0015293	symporter activity	11/856	143/18352	0.0711454	0.239816	0.185146	SLC1A2/SLC4A4/SLC6A13/SLC1A3/SLC6A11/SLC16A4/SLC6A9/SLC1A4/SLC24A3/SLC22A4/SLC20A1	11
1_RG/MG	GO:0061659	ubiquitin-like protein ligase activity	20/856	301/18352	0.0715933	0.239816	0.185146	CBLB/SH3RF1/ZNRF3/TRIM3/DTX4/SMURF2/RNF165/ANKIB1/UBR4/RNF111/RNF150/FBXW11/UBR5/UBR2/PRKN/UBR7/NEDD4L/CBL/TRIM44/HUWE1	20
1_RG/MG	GO:0042803	protein homodimerization activity	39/856	656/18352	0.0718474	0.239816	0.185146	FGFR2/MGLL/AHR/MID1/FGFR1/POU3F3/GLDC/S100B/HES1/SYNE1/TCF4/MAP3K21/TCF3/ZBTB16/NTRK2/ZBTB4/TGFB2/ZHX2/GLCE/SLIT2/LRP4/NECTIN1/DROSHA/ADD1/FLNA/TRIM8/ZBTB38/LRP6/ACVR1/ZHX3/SPPL3/CHUK/NR2F2/PDLIM4/PIP4K2B/MFF/TBC1D22A/ATG7/MKLN1	39
1_RG/MG	GO:0042165	neurotransmitter binding	3/856	21/18352	0.0719902	0.239816	0.185146	SLC6A13/SLC6A11/GRIN3B	3
1_RG/MG	GO:0120015	sterol transfer activity	3/856	21/18352	0.0719902	0.239816	0.185146	PLTP/ABCA1/OSBP	3
1_RG/MG	GO:0032182	ubiquitin-like protein binding	8/856	94/18352	0.0720522	0.239816	0.185146	RAD23A/USPL1/RNF111/DDI2/UBR5/FBXW7/PRKN/USP25	8
1_RG/MG	GO:0015175	neutral amino acid transmembrane transporter activity	4/856	34/18352	0.0720531	0.239816	0.185146	SLC3A2/SLC38A5/SLC6A9/SLC1A4	4
1_RG/MG	GO:0004721	phosphoprotein phosphatase activity	13/856	179/18352	0.0761587	0.245253	0.189344	PTPRZ1/PTPN13/LRRK1/CTDSP1/PALD1/PPP1CB/CTDSPL/PTPRM/RNGTT/DNAJC6/PTPRA/MTMR3/PPP1CA	13
1_RG/MG	GO:1901981	phosphatidylinositol phosphate binding	13/856	179/18352	0.0761587	0.245253	0.189344	VEPH1/ARAP1/SCIN/PARD3/PLCB1/ARHGAP32/MYO10/SVIL/KCNH1/STXBP6/FCHO2/SH3PXD2B/OSBP	13
1_RG/MG	GO:0005031	tumor necrosis factor-activated receptor activity	2/856	10/18352	0.0762723	0.245253	0.189344	TNFRSF19/TNFRSF14	2
1_RG/MG	GO:0005432	calcium:sodium antiporter activity	2/856	10/18352	0.0762723	0.245253	0.189344	SLC3A2/SLC24A3	2
1_RG/MG	GO:0015173	aromatic amino acid transmembrane transporter activity	2/856	10/18352	0.0762723	0.245253	0.189344	SLC3A2/SLC38A5	2
1_RG/MG	GO:0016595	glutamate binding	2/856	10/18352	0.0762723	0.245253	0.189344	SLC1A3/GLUL	2
1_RG/MG	GO:0031078	histone deacetylase activity (H3-K14 specific)	2/856	10/18352	0.0762723	0.245253	0.189344	HDAC7/HDAC4	2
1_RG/MG	GO:0031419	cobalamin binding	2/856	10/18352	0.0762723	0.245253	0.189344	MTR/LMBRD1	2
1_RG/MG	GO:0032041	NAD-dependent histone deacetylase activity (H3-K14 specific)	2/856	10/18352	0.0762723	0.245253	0.189344	HDAC7/HDAC4	2
1_RG/MG	GO:0035374	chondroitin sulfate binding	2/856	10/18352	0.0762723	0.245253	0.189344	PTN/AGRN	2
1_RG/MG	GO:0045294	alpha-catenin binding	2/856	10/18352	0.0762723	0.245253	0.189344	CTNNB1/CDH2	2
1_RG/MG	GO:0046974	histone methyltransferase activity (H3-K9 specific)	2/856	10/18352	0.0762723	0.245253	0.189344	EHMT1/SETD5	2
1_RG/MG	GO:0051864	histone demethylase activity (H3-K36 specific)	2/856	10/18352	0.0762723	0.245253	0.189344	KDM4C/KDM4B	2
1_RG/MG	GO:0070016	armadillo repeat domain binding	2/856	10/18352	0.0762723	0.245253	0.189344	TCF7L2/STRN3	2
1_RG/MG	GO:0008514	organic anion transmembrane transporter activity	16/856	233/18352	0.0794063	0.251035	0.193808	SLC1A2/SLC4A4/SLC6A13/SLC1A3/SLC6A11/SLCO1C1/SLC16A4/SLC3A2/SLC38A5/SFXN5/SLC6A9/SLC25A24/SLC1A4/SLC22A4/ABCC5/SLC25A13	16
1_RG/MG	GO:0005540	hyaluronic acid binding	3/856	22/18352	0.0805831	0.251035	0.193808	BCAN/NCAN/STAB1	3
1_RG/MG	GO:0050321	tau-protein kinase activity	3/856	22/18352	0.0805831	0.251035	0.193808	TAOK2/DYRK1A/SIK3	3
1_RG/MG	GO:0070577	lysine-acetylated histone binding	3/856	22/18352	0.0805831	0.251035	0.193808	BRD4/BRD2/PHIP	3
1_RG/MG	GO:0140033	acetylation-dependent protein binding	3/856	22/18352	0.0805831	0.251035	0.193808	BRD4/BRD2/PHIP	3
1_RG/MG	GO:0042805	actinin binding	4/856	36/18352	0.0851994	0.251035	0.193808	PDLIM5/MAGI1/DAG1/PDLIM4	4
1_RG/MG	GO:0002039	p53 binding	6/856	66/18352	0.0867677	0.251035	0.193808	TP53BP2/EHMT1/BRD4/USP7/CREBBP/EP300	6
1_RG/MG	GO:0030295	protein kinase activator activity	7/856	82/18352	0.0878093	0.251035	0.193808	EFNA5/AFAP1L2/NRG1/ABI1/GPRC5B/DDX3X/RPTOR	7
1_RG/MG	GO:0001221	transcription cofactor binding	5/856	51/18352	0.0881173	0.251035	0.193808	AHR/PPARA/NEK6/VGLL4/RORA	5
1_RG/MG	GO:0051018	protein kinase A binding	5/856	51/18352	0.0881173	0.251035	0.193808	AKAP13/AKAP12/AKAP11/WASF3/AKAP9	5
1_RG/MG	GO:0050431	transforming growth factor beta binding	3/856	23/18352	0.0895955	0.251035	0.193808	LTBP1/ITGAV/ACVR1	3
1_RG/MG	GO:0004596	peptide alpha-N-acetyltransferase activity	2/856	11/18352	0.090423	0.251035	0.193808	NAA15/NAA30	2
1_RG/MG	GO:0005522	profilin binding	2/856	11/18352	0.090423	0.251035	0.193808	ENAH/DBN1	2
1_RG/MG	GO:0008429	phosphatidylethanolamine binding	2/856	11/18352	0.090423	0.251035	0.193808	PLTP/MFGE8	2
1_RG/MG	GO:0008525	phosphatidylcholine transporter activity	2/856	11/18352	0.090423	0.251035	0.193808	PLTP/ABCA1	2
1_RG/MG	GO:0048407	platelet-derived growth factor binding	2/856	11/18352	0.090423	0.251035	0.193808	PDGFRB/COL5A1	2
1_RG/MG	GO:0019208	phosphatase regulator activity	8/856	99/18352	0.0910196	0.251035	0.193808	PTN/PHACTR4/PPP1R37/LMTK2/RCAN1/PPP2R5E/PPP2R2B/PPP6R3	8
1_RG/MG	GO:0000703	oxidized pyrimidine nucleobase lesion DNA N-glycosylase activity	1/856	2/18352	0.0911136	0.251035	0.193808	NTHL1	1
1_RG/MG	GO:0002951	leukotriene-C(4) hydrolase	1/856	2/18352	0.0911136	0.251035	0.193808	GGT5	1
1_RG/MG	GO:0003943	N-acetylgalactosamine-4-sulfatase activity	1/856	2/18352	0.0911136	0.251035	0.193808	ARSB	1
1_RG/MG	GO:0004103	choline kinase activity	1/856	2/18352	0.0911136	0.251035	0.193808	CHKA	1
1_RG/MG	GO:0004119	cGMP-inhibited cyclic-nucleotide phosphodiesterase activity	1/856	2/18352	0.0911136	0.251035	0.193808	PDE3B	1
1_RG/MG	GO:0004314	[acyl-carrier-protein] S-malonyltransferase activity	1/856	2/18352	0.0911136	0.251035	0.193808	FASN	1
1_RG/MG	GO:0004315	3-oxoacyl-[acyl-carrier-protein] synthase activity	1/856	2/18352	0.0911136	0.251035	0.193808	FASN	1
1_RG/MG	GO:0004320	oleoyl-[acyl-carrier-protein] hydrolase activity	1/856	2/18352	0.0911136	0.251035	0.193808	FASN	1
1_RG/MG	GO:0004335	galactokinase activity	1/856	2/18352	0.0911136	0.251035	0.193808	GALK1	1
1_RG/MG	GO:0004572	mannosyl-oligosaccharide 1,3-1,6-alpha-mannosidase activity	1/856	2/18352	0.0911136	0.251035	0.193808	MAN2A2	1
1_RG/MG	GO:0004649	poly(ADP-ribose) glycohydrolase activity	1/856	2/18352	0.0911136	0.251035	0.193808	PARG	1
1_RG/MG	GO:0004651	polynucleotide 5'-phosphatase activity	1/856	2/18352	0.0911136	0.251035	0.193808	RNGTT	1
1_RG/MG	GO:0005019	platelet-derived growth factor beta-receptor activity	1/856	2/18352	0.0911136	0.251035	0.193808	PDGFRB	1
1_RG/MG	GO:0008192	RNA guanylyltransferase activity	1/856	2/18352	0.0911136	0.251035	0.193808	RNGTT	1
1_RG/MG	GO:0008260	3-oxoacid CoA-transferase activity	1/856	2/18352	0.0911136	0.251035	0.193808	OXCT1	1
1_RG/MG	GO:0008458	carnitine O-octanoyltransferase activity	1/856	2/18352	0.0911136	0.251035	0.193808	CROT	1
1_RG/MG	GO:0008513	secondary active organic cation transmembrane transporter activity	1/856	2/18352	0.0911136	0.251035	0.193808	SLC22A4	1
1_RG/MG	GO:0009882	blue light photoreceptor activity	1/856	2/18352	0.0911136	0.251035	0.193808	CRY1	1
1_RG/MG	GO:0010854	adenylate cyclase regulator activity	1/856	2/18352	0.0911136	0.251035	0.193808	ADGRV1	1
1_RG/MG	GO:0010855	adenylate cyclase inhibitor activity	1/856	2/18352	0.0911136	0.251035	0.193808	ADGRV1	1
1_RG/MG	GO:0015375	glycine:sodium symporter activity	1/856	2/18352	0.0911136	0.251035	0.193808	SLC6A9	1
1_RG/MG	GO:0016213	linoleoyl-CoA desaturase activity	1/856	2/18352	0.0911136	0.251035	0.193808	FADS2	1
1_RG/MG	GO:0016295	myristoyl-[acyl-carrier-protein] hydrolase activity	1/856	2/18352	0.0911136	0.251035	0.193808	FASN	1
1_RG/MG	GO:0016296	palmitoyl-[acyl-carrier-protein] hydrolase activity	1/856	2/18352	0.0911136	0.251035	0.193808	FASN	1
1_RG/MG	GO:0016297	acyl-[acyl-carrier-protein] hydrolase activity	1/856	2/18352	0.0911136	0.251035	0.193808	FASN	1
1_RG/MG	GO:0016403	dimethylargininase activity	1/856	2/18352	0.0911136	0.251035	0.193808	DDAH1	1
1_RG/MG	GO:0016414	O-octanoyltransferase activity	1/856	2/18352	0.0911136	0.251035	0.193808	CROT	1
1_RG/MG	GO:0016418	S-acetyltransferase activity	1/856	2/18352	0.0911136	0.251035	0.193808	FASN	1
1_RG/MG	GO:0016419	S-malonyltransferase activity	1/856	2/18352	0.0911136	0.251035	0.193808	FASN	1
1_RG/MG	GO:0016420	malonyltransferase activity	1/856	2/18352	0.0911136	0.251035	0.193808	FASN	1
1_RG/MG	GO:0016880	acid-ammonia (or amide) ligase activity	1/856	2/18352	0.0911136	0.251035	0.193808	GLUL	1
1_RG/MG	GO:0031687	A2A adenosine receptor binding	1/856	2/18352	0.0911136	0.251035	0.193808	NECAB2	1
1_RG/MG	GO:0032089	NACHT domain binding	1/856	2/18352	0.0911136	0.251035	0.193808	TRIM16	1
1_RG/MG	GO:0032810	sterol response element binding	1/856	2/18352	0.0911136	0.251035	0.193808	SREBF1	1
1_RG/MG	GO:0034057	RNA strand-exchange activity	1/856	2/18352	0.0911136	0.251035	0.193808	EIF4B	1
1_RG/MG	GO:0034188	apolipoprotein A-I receptor activity	1/856	2/18352	0.0911136	0.251035	0.193808	ABCA1	1
1_RG/MG	GO:0034988	Fc-gamma receptor I complex binding	1/856	2/18352	0.0911136	0.251035	0.193808	FLNA	1
1_RG/MG	GO:0035596	methylthiotransferase activity	1/856	2/18352	0.0911136	0.251035	0.193808	CDKAL1	1
1_RG/MG	GO:0036505	prosaposin receptor activity	1/856	2/18352	0.0911136	0.251035	0.193808	GPR37L1	1
1_RG/MG	GO:0038025	reelin receptor activity	1/856	2/18352	0.0911136	0.251035	0.193808	LRP8	1
1_RG/MG	GO:0047275	glucosaminylgalactosylglucosylceramide beta-galactosyltransferase activity	1/856	2/18352	0.0911136	0.251035	0.193808	B3GALT1	1
1_RG/MG	GO:0047391	alkylglycerophosphoethanolamine phosphodiesterase activity	1/856	2/18352	0.0911136	0.251035	0.193808	GNB1	1
1_RG/MG	GO:0047710	bis(5'-adenosyl)-triphosphatase activity	1/856	2/18352	0.0911136	0.251035	0.193808	FHIT	1
1_RG/MG	GO:0050497	transferase activity, transferring alkylthio groups	1/856	2/18352	0.0911136	0.251035	0.193808	CDKAL1	1
1_RG/MG	GO:0070853	myosin VI binding	1/856	2/18352	0.0911136	0.251035	0.193808	LMTK2	1
1_RG/MG	GO:0071820	N-box binding	1/856	2/18352	0.0911136	0.251035	0.193808	HES1	1
1_RG/MG	GO:0080019	fatty-acyl-CoA reductase (alcohol-forming) activity	1/856	2/18352	0.0911136	0.251035	0.193808	FAR1	1
1_RG/MG	GO:0090556	phosphatidylserine floppase activity	1/856	2/18352	0.0911136	0.251035	0.193808	ABCA1	1
1_RG/MG	GO:0102965	alcohol-forming fatty acyl-CoA reductase activity	1/856	2/18352	0.0911136	0.251035	0.193808	FAR1	1
1_RG/MG	GO:1990698	palmitoleoyltransferase activity	1/856	2/18352	0.0911136	0.251035	0.193808	CPT1A	1
1_RG/MG	GO:1990931	RNA N6-methyladenosine dioxygenase activity	1/856	2/18352	0.0911136	0.251035	0.193808	FTO	1
1_RG/MG	GO:1990984	tRNA demethylase activity	1/856	2/18352	0.0911136	0.251035	0.193808	FTO	1
1_RG/MG	GO:0005509	calcium ion binding	41/856	710/18352	0.0929307	0.255511	0.197264	SWAP70/FAT4/CBLB/NOTCH4/NOTCH1/NOTCH3/SLIT1/SCIN/ADGRV1/CELSR1/NKD1/SPARC/S100B/CRB1/LRP2/LRP8/SCUBE3/ITPR2/PLCB1/RAB44/NCAN/LTBP1/CDH20/AGRN/SLC25A24/STAB1/NECAB2/GLCE/SLIT2/LRP4/ITSN2/CAPN11/CDH2/NOTCH2/DAG1/PRKCSH/BRAF/LETM1/CBL/EPS15/SLC25A13	41
1_RG/MG	GO:0005160	transforming growth factor beta receptor binding	3/856	24/18352	0.0990068	0.270562	0.208883	LRG1/TGFB2/SMURF2	3
1_RG/MG	GO:0004725	protein tyrosine phosphatase activity	8/856	101/18352	0.0993398	0.270562	0.208883	PTPRZ1/PTPN13/PALD1/PTPRM/RNGTT/DNAJC6/PTPRA/MTMR3	8
1_RG/MG	GO:0005109	frizzled binding	4/856	38/18352	0.0994232	0.270562	0.208883	RYK/WNT7B/ZNRF3/LRP6	4
1_RG/MG	GO:0008200	ion channel inhibitor activity	4/856	38/18352	0.0994232	0.270562	0.208883	PACSIN3/WNK3/RASA1/NEDD4L	4
1_RG/MG	GO:0043531	ADP binding	4/856	38/18352	0.0994232	0.270562	0.208883	MYO9B/ATP1A1/MYH10/MYO18A	4
1_RG/MG	GO:0099106	ion channel regulator activity	9/856	119/18352	0.104183	0.282936	0.218437	GRM3/PACSIN3/GRM2/WNK3/FLNA/KCNAB2/RASA1/NEDD4L/AKAP9	9
1_RG/MG	GO:0005035	death receptor activity	2/856	12/18352	0.105264	0.282977	0.218468	TNFRSF19/TNFRSF14	2
1_RG/MG	GO:0005165	neurotrophin receptor binding	2/856	12/18352	0.105264	0.282977	0.218468	EFNA5/PIK3R1	2
1_RG/MG	GO:0030955	potassium ion binding	2/856	12/18352	0.105264	0.282977	0.218468	ATP1A1/HDAC4	2
1_RG/MG	GO:0046790	virion binding	2/856	12/18352	0.105264	0.282977	0.218468	HIPK2/NECTIN1	2
1_RG/MG	GO:0140161	monocarboxylate:sodium symporter activity	2/856	12/18352	0.105264	0.282977	0.218468	SLC6A13/SLC6A11	2
1_RG/MG	GO:0030374	nuclear receptor transcription coactivator activity	5/856	54/18352	0.106202	0.284921	0.21997	ZMIZ1/NCOA2/CCAR1/NCOA1/MED13	5
1_RG/MG	GO:0005310	dicarboxylic acid transmembrane transporter activity	4/856	39/18352	0.106921	0.285697	0.220569	SLC1A2/SLC1A3/SLC1A4/SLC25A13	4
1_RG/MG	GO:0016248	channel inhibitor activity	4/856	39/18352	0.106921	0.285697	0.220569	PACSIN3/WNK3/RASA1/NEDD4L	4
1_RG/MG	GO:0002020	protease binding	10/856	137/18352	0.107436	0.286496	0.221185	A2ML1/F3/TIMP4/CHL1/NTRK2/RAD23A/TRIP4/ITGAV/FLOT2/PRKN	10
1_RG/MG	GO:0004407	histone deacetylase activity	3/856	25/18352	0.108796	0.289541	0.223536	HDAC7/SIN3A/HDAC4	3
1_RG/MG	GO:0004402	histone acetyltransferase activity	5/856	55/18352	0.112605	0.29908	0.2309	PHF14/CREBBP/NCOA1/EP300/EPC1	5
1_RG/MG	GO:0004842	ubiquitin-protein transferase activity	26/856	435/18352	0.117486	0.304646	0.235197	CBLB/SH3RF1/ZNRF3/TRIM3/DTX4/SMURF2/RNF165/ANKIB1/BIRC6/UBR4/RNF111/RNF150/TRIM33/FBXW11/BCOR/UBR5/HECTD1/UBR2/PRKN/UBR7/NEDD4L/CBL/UBE2F/TRIM44/HUWE1/UBE2E2	26
1_RG/MG	GO:0033293	monocarboxylic acid binding	6/856	72/18352	0.118924	0.304646	0.235197	CYP27C1/RXRA/PC/VDR/NR2F2/HLCS	6
1_RG/MG	GO:0004435	phosphatidylinositol phospholipase C activity	3/856	26/18352	0.118941	0.304646	0.235197	PLCD3/PLCE1/PLCB1	3
1_RG/MG	GO:0005112	Notch binding	3/856	26/18352	0.118941	0.304646	0.235197	NOTCH4/NOTCH1/MEGF10	3
1_RG/MG	GO:0033558	protein deacetylase activity	3/856	26/18352	0.118941	0.304646	0.235197	HDAC7/SIN3A/HDAC4	3
1_RG/MG	GO:0034237	protein kinase A regulatory subunit binding	3/856	26/18352	0.118941	0.304646	0.235197	AKAP11/WASF3/AKAP9	3
1_RG/MG	GO:0048027	mRNA 5'-UTR binding	3/856	26/18352	0.118941	0.304646	0.235197	DDX3X/MYH10/LARP1	3
1_RG/MG	GO:0005024	transforming growth factor beta-activated receptor activity	2/856	13/18352	0.1207	0.304646	0.235197	LTBP1/ACVR1	2
1_RG/MG	GO:0005068	transmembrane receptor protein tyrosine kinase adaptor activity	2/856	13/18352	0.1207	0.304646	0.235197	SH2B3/PIK3R1	2
1_RG/MG	GO:0032454	histone demethylase activity (H3-K9 specific)	2/856	13/18352	0.1207	0.304646	0.235197	KDM4C/KDM4B	2
1_RG/MG	GO:0052745	inositol phosphate phosphatase activity	2/856	13/18352	0.1207	0.304646	0.235197	INPP5B/INPP5A	2
1_RG/MG	GO:0072542	protein phosphatase activator activity	2/856	13/18352	0.1207	0.304646	0.235197	PHACTR4/PPP2R5E	2
1_RG/MG	GO:0086080	protein binding involved in heterotypic cell-cell adhesion	2/856	13/18352	0.1207	0.304646	0.235197	NRCAM/DSP	2
1_RG/MG	GO:0097617	annealing activity	2/856	13/18352	0.1207	0.304646	0.235197	DDX3X/EIF4B	2
1_RG/MG	GO:1990825	sequence-specific mRNA binding	2/856	13/18352	0.1207	0.304646	0.235197	SRSF4/SRSF3	2
1_RG/MG	GO:0008081	phosphoric diester hydrolase activity	7/856	89/18352	0.12152	0.304646	0.235197	PLCD3/PLCE1/SMPDL3A/PLCB1/PDE1C/PDE3B/GNB1	7
1_RG/MG	GO:0019209	kinase activator activity	7/856	89/18352	0.12152	0.304646	0.235197	EFNA5/AFAP1L2/NRG1/ABI1/GPRC5B/DDX3X/RPTOR	7
1_RG/MG	GO:0008536	Ran GTPase binding	4/856	41/18352	0.12265	0.304646	0.235197	RANBP10/RANBP3/IPO11/RANBP9	4
1_RG/MG	GO:0030159	signaling receptor complex adaptor activity	4/856	41/18352	0.12265	0.304646	0.235197	SH2B3/SPAG9/PIK3R1/MAGI2	4
1_RG/MG	GO:0019787	ubiquitin-like protein transferase activity	27/856	457/18352	0.123879	0.304646	0.235197	CBLB/SH3RF1/ZNRF3/TRIM3/DTX4/SMURF2/RNF165/ANKIB1/BIRC6/UBR4/RNF111/RNF150/TRIM33/FBXW11/BCOR/UBR5/HECTD1/HDAC4/UBR2/PRKN/UBR7/NEDD4L/CBL/UBE2F/TRIM44/HUWE1/UBE2E2	27
1_RG/MG	GO:0043621	protein self-association	5/856	57/18352	0.125951	0.304646	0.235197	ID1/CNTN2/FOXP1/ATXN1/DYRK1A	5
1_RG/MG	GO:0016410	N-acyltransferase activity	8/856	107/18352	0.126755	0.304646	0.235197	PHF14/ESCO1/CREBBP/NCOA1/EP300/EPC1/NAA15/NAA30	8
1_RG/MG	GO:0047485	protein N-terminus binding	8/856	107/18352	0.126755	0.304646	0.235197	ID1/PDLIM5/RBPJ/TBL1XR1/CSNK2A2/NCOA1/SRRM2/MECP2	8
1_RG/MG	GO:0001968	fibronectin binding	3/856	27/18352	0.12942	0.304646	0.235197	CCDC80/SDC4/ITGAV	3
1_RG/MG	GO:0120013	lipid transfer activity	4/856	42/18352	0.130863	0.304646	0.235197	PLTP/PITPNC1/ABCA1/OSBP	4
1_RG/MG	GO:0001786	phosphatidylserine binding	5/856	58/18352	0.132884	0.304646	0.235197	AXL/SCIN/TLN1/MFGE8/FCHO2	5
1_RG/MG	GO:0001025	RNA polymerase III general transcription initiation factor binding	1/856	3/18352	0.133512	0.304646	0.235197	RPTOR	1
1_RG/MG	GO:0001093	TFIIB-class transcription factor binding	1/856	3/18352	0.133512	0.304646	0.235197	TCF4	1
1_RG/MG	GO:0001156	TFIIIC-class transcription factor complex binding	1/856	3/18352	0.133512	0.304646	0.235197	RPTOR	1
1_RG/MG	GO:0003918	DNA topoisomerase type II (double strand cut, ATP-hydrolyzing) activity	1/856	3/18352	0.133512	0.304646	0.235197	TOP2B	1
1_RG/MG	GO:0003987	acetate-CoA ligase activity	1/856	3/18352	0.133512	0.304646	0.235197	ACSS3	1
1_RG/MG	GO:0004104	cholinesterase activity	1/856	3/18352	0.133512	0.304646	0.235197	CHKA	1
1_RG/MG	GO:0004117	calmodulin-dependent cyclic-nucleotide phosphodiesterase activity	1/856	3/18352	0.133512	0.304646	0.235197	PDE1C	1
1_RG/MG	GO:0004165	dodecenoyl-CoA delta-isomerase activity	1/856	3/18352	0.133512	0.304646	0.235197	ECI1	1
1_RG/MG	GO:0004359	glutaminase activity	1/856	3/18352	0.133512	0.304646	0.235197	GLS	1
1_RG/MG	GO:0004591	oxoglutarate dehydrogenase (succinyl-transferring) activity	1/856	3/18352	0.133512	0.304646	0.235197	OGDH	1
1_RG/MG	GO:0004768	stearoyl-CoA 9-desaturase activity	1/856	3/18352	0.133512	0.304646	0.235197	FADS2	1
1_RG/MG	GO:0004992	platelet activating factor receptor activity	1/856	3/18352	0.133512	0.304646	0.235197	PDGFRB	1
1_RG/MG	GO:0005010	insulin-like growth factor-activated receptor activity	1/856	3/18352	0.133512	0.304646	0.235197	IGF1R	1
1_RG/MG	GO:0005017	platelet-derived growth factor-activated receptor activity	1/856	3/18352	0.133512	0.304646	0.235197	PDGFRB	1
1_RG/MG	GO:0005152	interleukin-1 receptor antagonist activity	1/856	3/18352	0.133512	0.304646	0.235197	PXDN	1
1_RG/MG	GO:0005220	inositol 1,4,5-trisphosphate-sensitive calcium-release channel activity	1/856	3/18352	0.133512	0.304646	0.235197	ITPR2	1
1_RG/MG	GO:0005308	creatine transmembrane transporter activity	1/856	3/18352	0.133512	0.304646	0.235197	SLC6A13	1
1_RG/MG	GO:0005368	taurine transmembrane transporter activity	1/856	3/18352	0.133512	0.304646	0.235197	SLC6A13	1
1_RG/MG	GO:0005503	all-trans retinal binding	1/856	3/18352	0.133512	0.304646	0.235197	CYP27C1	1
1_RG/MG	GO:0008384	IkappaB kinase activity	1/856	3/18352	0.133512	0.304646	0.235197	CHUK	1
1_RG/MG	GO:0008454	alpha-1,3-mannosylglycoprotein 4-beta-N-acetylglucosaminyltransferase activity	1/856	3/18352	0.133512	0.304646	0.235197	MGAT4A	1
1_RG/MG	GO:0008534	oxidized purine nucleobase lesion DNA N-glycosylase activity	1/856	3/18352	0.133512	0.304646	0.235197	NTHL1	1
1_RG/MG	GO:0008597	calcium-dependent protein serine/threonine phosphatase regulator activity	1/856	3/18352	0.133512	0.304646	0.235197	RCAN1	1
1_RG/MG	GO:0015018	galactosylgalactosylxylosylprotein 3-beta-glucuronosyltransferase activity	1/856	3/18352	0.133512	0.304646	0.235197	B3GAT2	1
1_RG/MG	GO:0015182	L-asparagine transmembrane transporter activity	1/856	3/18352	0.133512	0.304646	0.235197	SLC38A5	1
1_RG/MG	GO:0015226	carnitine transmembrane transporter activity	1/856	3/18352	0.133512	0.304646	0.235197	SLC22A4	1
1_RG/MG	GO:0015420	ATPase-coupled vitamin B12 transmembrane transporter activity	1/856	3/18352	0.133512	0.304646	0.235197	LMBRD1	1
1_RG/MG	GO:0016309	1-phosphatidylinositol-5-phosphate 4-kinase activity	1/856	3/18352	0.133512	0.304646	0.235197	PIP4K2B	1
1_RG/MG	GO:0016415	octanoyltransferase activity	1/856	3/18352	0.133512	0.304646	0.235197	CROT	1
1_RG/MG	GO:0030226	apolipoprotein receptor activity	1/856	3/18352	0.133512	0.304646	0.235197	ABCA1	1
1_RG/MG	GO:0031750	D3 dopamine receptor binding	1/856	3/18352	0.133512	0.304646	0.235197	PALM	1
1_RG/MG	GO:0033142	progesterone receptor binding	1/856	3/18352	0.133512	0.304646	0.235197	NCOA1	1
1_RG/MG	GO:0033829	O-fucosylpeptide 3-beta-N-acetylglucosaminyltransferase activity	1/856	3/18352	0.133512	0.304646	0.235197	LFNG	1
1_RG/MG	GO:0034714	type III transforming growth factor beta receptor binding	1/856	3/18352	0.133512	0.304646	0.235197	TGFB2	1
1_RG/MG	GO:0035373	chondroitin sulfate proteoglycan binding	1/856	3/18352	0.133512	0.304646	0.235197	PTN	1
1_RG/MG	GO:0035516	oxidative DNA demethylase activity	1/856	3/18352	0.133512	0.304646	0.235197	FTO	1
1_RG/MG	GO:0038181	bile acid receptor activity	1/856	3/18352	0.133512	0.304646	0.235197	VDR	1
1_RG/MG	GO:0042959	alkanesulfonate transmembrane transporter activity	1/856	3/18352	0.133512	0.304646	0.235197	SLC6A13	1
1_RG/MG	GO:0043734	DNA-N1-methyladenine dioxygenase activity	1/856	3/18352	0.133512	0.304646	0.235197	FTO	1
1_RG/MG	GO:0046623	sphingolipid floppase activity	1/856	3/18352	0.133512	0.304646	0.235197	ABCA1	1
1_RG/MG	GO:0048101	calcium- and calmodulin-regulated 3',5'-cyclic-GMP phosphodiesterase activity	1/856	3/18352	0.133512	0.304646	0.235197	PDE1C	1
1_RG/MG	GO:0048403	brain-derived neurotrophic factor binding	1/856	3/18352	0.133512	0.304646	0.235197	NTRK2	1
1_RG/MG	GO:0050436	microfibril binding	1/856	3/18352	0.133512	0.304646	0.235197	LTBP1	1
1_RG/MG	GO:0050508	glucuronosyl-N-acetylglucosaminyl-proteoglycan 4-alpha-N-acetylglucosaminyltransferase activity	1/856	3/18352	0.133512	0.304646	0.235197	EXTL1	1
1_RG/MG	GO:0050692	DNA binding domain binding	1/856	3/18352	0.133512	0.304646	0.235197	RXRA	1
1_RG/MG	GO:0050816	phosphothreonine residue binding	1/856	3/18352	0.133512	0.304646	0.235197	FBXW7	1
1_RG/MG	GO:0051425	PTB domain binding	1/856	3/18352	0.133512	0.304646	0.235197	INSR	1
1_RG/MG	GO:0060002	plus-end directed microfilament motor activity	1/856	3/18352	0.133512	0.304646	0.235197	MYO10	1
1_RG/MG	GO:0070401	NADP+ binding	1/856	3/18352	0.133512	0.304646	0.235197	GMDS	1
1_RG/MG	GO:0070699	type II activin receptor binding	1/856	3/18352	0.133512	0.304646	0.235197	MAGI2	1
1_RG/MG	GO:0098518	polynucleotide phosphatase activity	1/856	3/18352	0.133512	0.304646	0.235197	RNGTT	1
1_RG/MG	GO:0106140	P-TEFb complex binding	1/856	3/18352	0.133512	0.304646	0.235197	BRD4	1
1_RG/MG	GO:1902271	D3 vitamins binding	1/856	3/18352	0.133512	0.304646	0.235197	VDR	1
1_RG/MG	GO:1904399	heparan sulfate binding	1/856	3/18352	0.133512	0.304646	0.235197	PTN	1
1_RG/MG	GO:1904768	all-trans-retinol binding	1/856	3/18352	0.133512	0.304646	0.235197	CYP27C1	1
1_RG/MG	GO:1990444	F-box domain binding	1/856	3/18352	0.133512	0.304646	0.235197	PRKN	1
1_RG/MG	GO:0019842	vitamin binding	10/856	144/18352	0.136017	0.308088	0.237855	GLDC/CYP27C1/MTR/FASN/PC/VDR/OGDH/LMBRD1/HLCS/TPK1	10
1_RG/MG	GO:0001222	transcription corepressor binding	2/856	14/18352	0.136644	0.308088	0.237855	NEK6/RORA	2
1_RG/MG	GO:0015355	secondary active monocarboxylate transmembrane transporter activity	2/856	14/18352	0.136644	0.308088	0.237855	SLC6A13/SLC6A11	2
1_RG/MG	GO:0016594	glycine binding	2/856	14/18352	0.136644	0.308088	0.237855	GLDC/GRIN3B	2
1_RG/MG	GO:0044548	S100 protein binding	2/856	14/18352	0.136644	0.308088	0.237855	AHNAK/S100B	2
1_RG/MG	GO:0046624	sphingolipid transporter activity	2/856	14/18352	0.136644	0.308088	0.237855	PLTP/ABCA1	2
1_RG/MG	GO:0070411	I-SMAD binding	2/856	14/18352	0.136644	0.308088	0.237855	CTNNB1/AXIN2	2
1_RG/MG	GO:0004722	protein serine/threonine phosphatase activity	6/856	75/18352	0.136938	0.308226	0.237961	LRRK1/CTDSP1/PPP1CB/CTDSPL/MTMR3/PPP1CA	6
1_RG/MG	GO:0015291	secondary active transmembrane transporter activity	15/856	236/18352	0.139852	0.313467	0.242007	SLC1A2/SLC4A4/SLC6A13/SLC1A3/SLC6A11/SLCO1C1/SLC16A4/SLC3A2/SLC47A2/SLC6A9/SLC1A4/SLC24A3/LETM1/SLC22A4/SLC20A1	15
1_RG/MG	GO:0008028	monocarboxylic acid transmembrane transporter activity	5/856	59/18352	0.139984	0.313467	0.242007	SLC6A13/SLC6A11/SLCO1C1/SLC16A4/SLC38A5	5
1_RG/MG	GO:0004629	phospholipase C activity	3/856	28/18352	0.14021	0.313467	0.242007	PLCD3/PLCE1/PLCB1	3
1_RG/MG	GO:0050681	androgen receptor binding	3/856	28/18352	0.14021	0.313467	0.242007	FOXP1/KDM4C/EP300	3
1_RG/MG	GO:0003725	double-stranded RNA binding	6/856	76/18352	0.143211	0.319102	0.246358	SLC3A2/DDX3X/DROSHA/DICER1/EIF4B/MTDH	6
1_RG/MG	GO:0043130	ubiquitin binding	6/856	76/18352	0.143211	0.319102	0.246358	RAD23A/DDI2/UBR5/FBXW7/PRKN/USP25	6
1_RG/MG	GO:0140296	general transcription initiation factor binding	4/856	44/18352	0.14794	0.329086	0.254066	AHR/TCF4/RPTOR/BRF1	4
1_RG/MG	GO:0000146	microfilament motor activity	3/856	29/18352	0.15129	0.335414	0.258951	MYO10/MYO9B/MYH10	3
1_RG/MG	GO:0043425	bHLH transcription factor binding	3/856	29/18352	0.15129	0.335414	0.258951	TCF4/TCF3/CREBBP	3
1_RG/MG	GO:0001846	opsonin binding	2/856	15/18352	0.153015	0.335875	0.259307	MEGF10/ITGAV	2
1_RG/MG	GO:0017136	NAD-dependent histone deacetylase activity	2/856	15/18352	0.153015	0.335875	0.259307	HDAC7/HDAC4	2
1_RG/MG	GO:0042809	vitamin D receptor binding	2/856	15/18352	0.153015	0.335875	0.259307	RXRA/MED13	2
1_RG/MG	GO:0051371	muscle alpha-actinin binding	2/856	15/18352	0.153015	0.335875	0.259307	PDLIM5/PDLIM4	2
1_RG/MG	GO:0070742	C2H2 zinc finger domain binding	2/856	15/18352	0.153015	0.335875	0.259307	EHMT1/SRRM2	2
1_RG/MG	GO:1901611	phosphatidylglycerol binding	2/856	15/18352	0.153015	0.335875	0.259307	PLTP/PITPNC1	2
1_RG/MG	GO:0016746	transferase activity, transferring acyl groups	16/856	259/18352	0.154732	0.339083	0.261784	GLUL/HHATL/GGT5/FASN/GPAM/CROT/CPT1A/ZDHHC8/PHF14/ESCO1/CREBBP/NCOA1/EP300/EPC1/NAA15/NAA30	16
1_RG/MG	GO:0004712	protein serine/threonine/tyrosine kinase activity	4/856	45/18352	0.156785	0.342451	0.264384	DYRK2/DYRK1A/MAP2K7/MAP2K4	4
1_RG/MG	GO:0048156	tau protein binding	4/856	45/18352	0.156785	0.342451	0.264384	S100B/TAOK2/DYRK1A/EP300	4
1_RG/MG	GO:0043175	RNA polymerase core enzyme binding	5/856	62/18352	0.162236	0.352649	0.272257	MAF1/BRD4/RPRD2/TCOF1/SCAF8	5
1_RG/MG	GO:0001046	core promoter sequence-specific DNA binding	4/856	46/18352	0.16582	0.352649	0.272257	PAX6/FOXP1/POU2F1/TAF4	4
1_RG/MG	GO:0030674	protein-macromolecule adaptor activity	15/856	244/18352	0.168593	0.352649	0.272257	COL19A1/AFAP1L2/ANK1/SH3RF1/SH2B3/AKAP13/SPAG9/SORBS2/RPTOR/PIK3R1/ARRDC1/FBXW7/VPS11/PAG1/MAGI2	15
1_RG/MG	GO:0005229	intracellular calcium activated chloride channel activity	2/856	16/18352	0.169738	0.352649	0.272257	TTYH2/TTYH3	2
1_RG/MG	GO:0008191	metalloendopeptidase inhibitor activity	2/856	16/18352	0.169738	0.352649	0.272257	RECK/TIMP4	2
1_RG/MG	GO:0015556	C4-dicarboxylate transmembrane transporter activity	2/856	16/18352	0.169738	0.352649	0.272257	SLC1A4/SLC25A13	2
1_RG/MG	GO:0016307	phosphatidylinositol phosphate kinase activity	2/856	16/18352	0.169738	0.352649	0.272257	PIK3C2A/PIP4K2B	2
1_RG/MG	GO:0019211	phosphatase activator activity	2/856	16/18352	0.169738	0.352649	0.272257	PHACTR4/PPP2R5E	2
1_RG/MG	GO:0034979	NAD-dependent protein deacetylase activity	2/856	16/18352	0.169738	0.352649	0.272257	HDAC7/HDAC4	2
1_RG/MG	GO:0046935	1-phosphatidylinositol-3-kinase regulator activity	2/856	16/18352	0.169738	0.352649	0.272257	PIK3R2/PIK3R1	2
1_RG/MG	GO:0061778	intracellular chloride channel activity	2/856	16/18352	0.169738	0.352649	0.272257	TTYH2/TTYH3	2
1_RG/MG	GO:0071837	HMG box domain binding	2/856	16/18352	0.169738	0.352649	0.272257	PAX6/POU3F3	2
1_RG/MG	GO:0015294	solute:cation symporter activity	7/856	98/18352	0.173096	0.352649	0.272257	SLC1A2/SLC4A4/SLC6A13/SLC1A3/SLC6A11/SLC6A9/SLC20A1	7
1_RG/MG	GO:0000702	oxidized base lesion DNA N-glycosylase activity	1/856	4/18352	0.173934	0.352649	0.272257	NTHL1	1
1_RG/MG	GO:0004035	alkaline phosphatase activity	1/856	4/18352	0.173934	0.352649	0.272257	ALPL	1
1_RG/MG	GO:0004095	carnitine O-palmitoyltransferase activity	1/856	4/18352	0.173934	0.352649	0.272257	CPT1A	1
1_RG/MG	GO:0004305	ethanolamine kinase activity	1/856	4/18352	0.173934	0.352649	0.272257	CHKA	1
1_RG/MG	GO:0004366	glycerol-3-phosphate O-acyltransferase activity	1/856	4/18352	0.173934	0.352649	0.272257	GPAM	1
1_RG/MG	GO:0004971	AMPA glutamate receptor activity	1/856	4/18352	0.173934	0.352649	0.272257	GRIA4	1
1_RG/MG	GO:0005030	neurotrophin receptor activity	1/856	4/18352	0.173934	0.352649	0.272257	NTRK2	1
1_RG/MG	GO:0005173	stem cell factor receptor binding	1/856	4/18352	0.173934	0.352649	0.272257	SH2B3	1
1_RG/MG	GO:0005176	ErbB-2 class receptor binding	1/856	4/18352	0.173934	0.352649	0.272257	NRG1	1
1_RG/MG	GO:0005295	neutral amino acid:sodium symporter activity	1/856	4/18352	0.173934	0.352649	0.272257	SLC6A9	1
1_RG/MG	GO:0005534	galactose binding	1/856	4/18352	0.173934	0.352649	0.272257	GALK1	1
1_RG/MG	GO:0008440	inositol-1,4,5-trisphosphate 3-kinase activity	1/856	4/18352	0.173934	0.352649	0.272257	ITPKB	1
1_RG/MG	GO:0008502	melatonin receptor activity	1/856	4/18352	0.173934	0.352649	0.272257	RORB	1
1_RG/MG	GO:0015137	citrate transmembrane transporter activity	1/856	4/18352	0.173934	0.352649	0.272257	SFXN5	1
1_RG/MG	GO:0015142	tricarboxylic acid transmembrane transporter activity	1/856	4/18352	0.173934	0.352649	0.272257	SFXN5	1
1_RG/MG	GO:0015184	L-cystine transmembrane transporter activity	1/856	4/18352	0.173934	0.352649	0.272257	SLC1A4	1
1_RG/MG	GO:0016215	acyl-CoA desaturase activity	1/856	4/18352	0.173934	0.352649	0.272257	FADS2	1
1_RG/MG	GO:0017018	myosin phosphatase activity	1/856	4/18352	0.173934	0.352649	0.272257	PPP1CB	1
1_RG/MG	GO:0030229	very-low-density lipoprotein particle receptor activity	1/856	4/18352	0.173934	0.352649	0.272257	LRP8	1
1_RG/MG	GO:0030375	thyroid hormone receptor coactivator activity	1/856	4/18352	0.173934	0.352649	0.272257	NCOA2	1
1_RG/MG	GO:0033265	choline binding	1/856	4/18352	0.173934	0.352649	0.272257	CHKA	1
1_RG/MG	GO:0034056	estrogen response element binding	1/856	4/18352	0.173934	0.352649	0.272257	ESR2	1
1_RG/MG	GO:0034189	very-low-density lipoprotein particle binding	1/856	4/18352	0.173934	0.352649	0.272257	PLTP	1
1_RG/MG	GO:0034647	histone demethylase activity (H3-trimethyl-K4 specific)	1/856	4/18352	0.173934	0.352649	0.272257	KDM5B	1
1_RG/MG	GO:0034648	histone demethylase activity (H3-dimethyl-K4 specific)	1/856	4/18352	0.173934	0.352649	0.272257	KDM5B	1
1_RG/MG	GO:0038191	neuropilin binding	1/856	4/18352	0.173934	0.352649	0.272257	TAOK2	1
1_RG/MG	GO:0042296	ISG15 transferase activity	1/856	4/18352	0.173934	0.352649	0.272257	UBE2E2	1
1_RG/MG	GO:0043398	HLH domain binding	1/856	4/18352	0.173934	0.352649	0.272257	HES1	1
1_RG/MG	GO:0050218	propionate-CoA ligase activity	1/856	4/18352	0.173934	0.352649	0.272257	ACSS3	1
1_RG/MG	GO:0051430	corticotropin-releasing hormone receptor 1 binding	1/856	4/18352	0.173934	0.352649	0.272257	GNAS	1
1_RG/MG	GO:0070053	thrombospondin receptor activity	1/856	4/18352	0.173934	0.352649	0.272257	SDC4	1
1_RG/MG	GO:0090722	receptor-receptor interaction	1/856	4/18352	0.173934	0.352649	0.272257	FGFR1	1
1_RG/MG	GO:0102420	sn-1-glycerol-3-phosphate C16:0-DCA-CoA acyl transferase activity	1/856	4/18352	0.173934	0.352649	0.272257	GPAM	1
1_RG/MG	GO:1990269	RNA polymerase II C-terminal domain phosphoserine binding	1/856	4/18352	0.173934	0.352649	0.272257	SCAF8	1
1_RG/MG	GO:0035258	steroid hormone receptor binding	6/856	81/18352	0.176454	0.357212	0.27578	FOXP1/CTNNB1/TRIP4/KDM4C/NCOA1/EP300	6
1_RG/MG	GO:0140030	modification-dependent protein binding	10/856	153/18352	0.178014	0.359821	0.277795	ZMYND11/RAD23A/BRD4/BRD2/TNIP1/BPTF/CBX2/MPHOSPH8/PHIP/EPS15	10
1_RG/MG	GO:0005546	phosphatidylinositol-4,5-bisphosphate binding	6/856	82/18352	0.183452	0.37025	0.285846	SCIN/PARD3/PLCB1/SVIL/STXBP6/FCHO2	6
1_RG/MG	GO:0016747	transferase activity, transferring acyl groups other than amino-acyl groups	14/856	229/18352	0.183927	0.370645	0.286151	GLUL/FASN/GPAM/CROT/CPT1A/ZDHHC8/PHF14/ESCO1/CREBBP/NCOA1/EP300/EPC1/NAA15/NAA30	14
1_RG/MG	GO:0016417	S-acyltransferase activity	3/856	32/18352	0.18604	0.373491	0.288349	GLUL/FASN/ZDHHC8	3
1_RG/MG	GO:0031369	translation initiation factor binding	3/856	32/18352	0.18604	0.373491	0.288349	DDX3X/EIF4G1/LARP1	3
1_RG/MG	GO:0030275	LRR domain binding	2/856	17/18352	0.186746	0.373491	0.288349	PAWR/ROBO1	2
1_RG/MG	GO:0031420	alkali metal ion binding	2/856	17/18352	0.186746	0.373491	0.288349	ATP1A1/HDAC4	2
1_RG/MG	GO:0070628	proteasome binding	2/856	17/18352	0.186746	0.373491	0.288349	ID1/RAD23A	2
1_RG/MG	GO:0046983	protein dimerization activity	54/856	1024/18352	0.189406	0.378242	0.292016	FGFR2/MGLL/AHR/NPAS3/MID1/NPAS1/ID1/FGFR1/POU3F3/GLDC/S100B/HES1/EPAS1/SYNE1/TCF4/MAP3K21/TCF3/SREBF1/ZBTB16/NTRK2/ZBTB4/TGFB2/ZHX2/ATP1A1/GLCE/SLIT2/LRP4/NECTIN1/DROSHA/ADD1/RALGAPA1/NCOA2/PIK3R2/PIK3R1/FLNA/TAF4/TRIM8/FBXW11/TOP2B/ZBTB38/LRP6/ACVR1/ZHX3/TCOF1/SPPL3/NCOA1/CHUK/NR2F2/PDLIM4/PIP4K2B/MFF/TBC1D22A/ATG7/MKLN1	54
1_RG/MG	GO:1902936	phosphatidylinositol bisphosphate binding	8/856	119/18352	0.191787	0.382421	0.295243	SCIN/PARD3/PLCB1/SVIL/KCNH1/STXBP6/FCHO2/SH3PXD2B	8
1_RG/MG	GO:0015485	cholesterol binding	4/856	49/18352	0.193968	0.386191	0.298153	PTCH1/CD81/ABCA1/OSBPL1A	4
1_RG/MG	GO:0031624	ubiquitin conjugating enzyme binding	3/856	33/18352	0.198054	0.392456	0.30299	PPARA/ANKIB1/PRKN	3
1_RG/MG	GO:0004708	MAP kinase kinase activity	2/856	18/18352	0.203974	0.392456	0.30299	MAP2K7/MAP2K4	2
1_RG/MG	GO:0031435	mitogen-activated protein kinase kinase kinase binding	2/856	18/18352	0.203974	0.392456	0.30299	TCF3/MAP2K4	2
1_RG/MG	GO:0035613	RNA stem-loop binding	2/856	18/18352	0.203974	0.392456	0.30299	DDX3X/MYH10	2
1_RG/MG	GO:0046965	retinoid X receptor binding	2/856	18/18352	0.203974	0.392456	0.30299	VDR/NCOA1	2
1_RG/MG	GO:0050811	GABA receptor binding	2/856	18/18352	0.203974	0.392456	0.30299	SHISA7/MAF1	2
1_RG/MG	GO:0019207	kinase regulator activity	13/856	216/18352	0.209985	0.392456	0.30299	EFNA5/AFAP1L2/NRG1/ABI1/GPRC5B/DDX3X/RPTOR/CCND2/PIK3R2/PIK3R1/LRP6/AKAP11/TAOK3	13
1_RG/MG	GO:0000048	peptidyltransferase activity	1/856	5/18352	0.212473	0.392456	0.30299	GGT5	1
1_RG/MG	GO:0004465	lipoprotein lipase activity	1/856	5/18352	0.212473	0.392456	0.30299	LIPG	1
1_RG/MG	GO:0004530	deoxyribonuclease I activity	1/856	5/18352	0.212473	0.392456	0.30299	DICER1	1
1_RG/MG	GO:0004689	phosphorylase kinase activity	1/856	5/18352	0.212473	0.392456	0.30299	PHKB	1
1_RG/MG	GO:0005025	transforming growth factor beta receptor activity, type I	1/856	5/18352	0.212473	0.392456	0.30299	ACVR1	1
1_RG/MG	GO:0005290	L-histidine transmembrane transporter activity	1/856	5/18352	0.212473	0.392456	0.30299	SLC38A5	1
1_RG/MG	GO:0005315	inorganic phosphate transmembrane transporter activity	1/856	5/18352	0.212473	0.392456	0.30299	SLC20A1	1
1_RG/MG	GO:0005502	11-cis retinal binding	1/856	5/18352	0.212473	0.392456	0.30299	CYP27C1	1
1_RG/MG	GO:0008186	RNA-dependent ATPase activity	1/856	5/18352	0.212473	0.392456	0.30299	DDX17	1
1_RG/MG	GO:0008273	calcium, potassium:sodium antiporter activity	1/856	5/18352	0.212473	0.392456	0.30299	SLC24A3	1
1_RG/MG	GO:0010856	adenylate cyclase activator activity	1/856	5/18352	0.212473	0.392456	0.30299	GNAS	1
1_RG/MG	GO:0015190	L-leucine transmembrane transporter activity	1/856	5/18352	0.212473	0.392456	0.30299	SLC3A2	1
1_RG/MG	GO:0015277	kainate selective glutamate receptor activity	1/856	5/18352	0.212473	0.392456	0.30299	GRIK5	1
1_RG/MG	GO:0016361	activin receptor activity, type I	1/856	5/18352	0.212473	0.392456	0.30299	ACVR1	1
1_RG/MG	GO:0016416	O-palmitoyltransferase activity	1/856	5/18352	0.212473	0.392456	0.30299	CPT1A	1
1_RG/MG	GO:0016717	oxidoreductase activity, acting on paired donors, with oxidation of a pair of donors resulting in the reduction of molecular oxygen to two molecules of water	1/856	5/18352	0.212473	0.392456	0.30299	FADS2	1
1_RG/MG	GO:0019960	C-X3-C chemokine binding	1/856	5/18352	0.212473	0.392456	0.30299	ITGAV	1
1_RG/MG	GO:0030156	benzodiazepine receptor binding	1/856	5/18352	0.212473	0.392456	0.30299	RIMBP3	1
1_RG/MG	GO:0030284	estrogen receptor activity	1/856	5/18352	0.212473	0.392456	0.30299	ESR2	1
1_RG/MG	GO:0031685	adenosine receptor binding	1/856	5/18352	0.212473	0.392456	0.30299	NECAB2	1
1_RG/MG	GO:0031697	beta-1 adrenergic receptor binding	1/856	5/18352	0.212473	0.392456	0.30299	MAGI2	1
1_RG/MG	GO:0031698	beta-2 adrenergic receptor binding	1/856	5/18352	0.212473	0.392456	0.30299	GNAS	1
1_RG/MG	GO:0031749	D2 dopamine receptor binding	1/856	5/18352	0.212473	0.392456	0.30299	DNM2	1
1_RG/MG	GO:0031802	type 5 metabotropic glutamate receptor binding	1/856	5/18352	0.212473	0.392456	0.30299	NECAB2	1
1_RG/MG	GO:0032184	SUMO polymer binding	1/856	5/18352	0.212473	0.392456	0.30299	RNF111	1
1_RG/MG	GO:0034186	apolipoprotein A-I binding	1/856	5/18352	0.212473	0.392456	0.30299	ABCA1	1
1_RG/MG	GO:0035514	DNA demethylase activity	1/856	5/18352	0.212473	0.392456	0.30299	FTO	1
1_RG/MG	GO:0035515	oxidative RNA demethylase activity	1/856	5/18352	0.212473	0.392456	0.30299	FTO	1
1_RG/MG	GO:0036033	mediator complex binding	1/856	5/18352	0.212473	0.392456	0.30299	GLI3	1
1_RG/MG	GO:0042030	ATPase inhibitor activity	1/856	5/18352	0.212473	0.392456	0.30299	FNIP1	1
1_RG/MG	GO:0043426	MRF binding	1/856	5/18352	0.212473	0.392456	0.30299	CREBBP	1
1_RG/MG	GO:0043994	histone acetyltransferase activity (H3-K23 specific)	1/856	5/18352	0.212473	0.392456	0.30299	PHF14	1
1_RG/MG	GO:0046976	histone methyltransferase activity (H3-K27 specific)	1/856	5/18352	0.212473	0.392456	0.30299	EHMT1	1
1_RG/MG	GO:0050733	RS domain binding	1/856	5/18352	0.212473	0.392456	0.30299	SRSF10	1
1_RG/MG	GO:0051525	NFAT protein binding	1/856	5/18352	0.212473	0.392456	0.30299	PPARA	1
1_RG/MG	GO:0051766	inositol trisphosphate kinase activity	1/856	5/18352	0.212473	0.392456	0.30299	ITPKB	1
1_RG/MG	GO:0052659	inositol-1,3,4,5-tetrakisphosphate 5-phosphatase activity	1/856	5/18352	0.212473	0.392456	0.30299	INPP5A	1
1_RG/MG	GO:0071558	histone demethylase activity (H3-K27 specific)	1/856	5/18352	0.212473	0.392456	0.30299	KDM6A	1
1_RG/MG	GO:0071987	WD40-repeat domain binding	1/856	5/18352	0.212473	0.392456	0.30299	USP47	1
1_RG/MG	GO:0086083	cell adhesive protein binding involved in bundle of His cell-Purkinje myocyte communication	1/856	5/18352	0.212473	0.392456	0.30299	DSP	1
1_RG/MG	GO:0090554	phosphatidylcholine floppase activity	1/856	5/18352	0.212473	0.392456	0.30299	ABCA1	1
1_RG/MG	GO:0102953	hypoglycin A gamma-glutamyl transpeptidase activity	1/856	5/18352	0.212473	0.392456	0.30299	GGT5	1
1_RG/MG	GO:0103068	leukotriene C4 gamma-glutamyl transferase activity	1/856	5/18352	0.212473	0.392456	0.30299	GGT5	1
1_RG/MG	GO:1990430	extracellular matrix protein binding	1/856	5/18352	0.212473	0.392456	0.30299	ITGAV	1
1_RG/MG	GO:0043178	alcohol binding	6/856	86/18352	0.212482	0.392456	0.30299	PTCH1/CD81/CYP27C1/ITPR2/ABCA1/OSBPL1A	6
1_RG/MG	GO:0003743	translation initiation factor activity	4/856	51/18352	0.213496	0.392691	0.303172	EIF4G3/EIF4G1/EIF4B/EIF3H	4
1_RG/MG	GO:0008375	acetylglucosaminyltransferase activity	4/856	51/18352	0.213496	0.392691	0.303172	LFNG/B3GALT1/EXTL1/MGAT4A	4
1_RG/MG	GO:0017046	peptide hormone binding	4/856	51/18352	0.213496	0.392691	0.303172	INSR/IGF1R/PIK3R1/ACVR1	4
1_RG/MG	GO:0000339	RNA cap binding	2/856	19/18352	0.221367	0.404924	0.312616	EIF4G3/LARP1	2
1_RG/MG	GO:0001091	RNA polymerase II general transcription initiation factor binding	2/856	19/18352	0.221367	0.404924	0.312616	AHR/TCF4	2
1_RG/MG	GO:0004675	transmembrane receptor protein serine/threonine kinase activity	2/856	19/18352	0.221367	0.404924	0.312616	LTBP1/ACVR1	2
1_RG/MG	GO:0010314	phosphatidylinositol-5-phosphate binding	2/856	19/18352	0.221367	0.404924	0.312616	VEPH1/SH3PXD2B	2
1_RG/MG	GO:0005518	collagen binding	5/856	70/18352	0.227536	0.415636	0.320886	DDR1/DDR2/USH2A/SPARC/AEBP1	5
1_RG/MG	GO:0008509	anion transmembrane transporter activity	20/856	357/18352	0.229671	0.418961	0.323453	SLC1A2/SLC4A4/SLC6A13/SLC1A3/SLC6A11/SLCO1C1/SLC16A4/SLC3A2/SLC38A5/CLCN2/TTYH2/SFXN5/SLC6A9/SLC25A24/TTYH3/SLC1A4/SLC24A3/SLC22A4/ABCC5/SLC25A13	20
1_RG/MG	GO:0005501	retinoid binding	3/856	36/18352	0.235091	0.428259	0.330631	CYP27C1/RXRA/NR2F2	3
1_RG/MG	GO:0016638	oxidoreductase activity, acting on the CH-NH2 group of donors	2/856	20/18352	0.23887	0.432179	0.333658	GLDC/MAOB	2
1_RG/MG	GO:0031683	G-protein beta/gamma-subunit complex binding	2/856	20/18352	0.23887	0.432179	0.333658	GNAI2/GNAS	2
1_RG/MG	GO:0035014	phosphatidylinositol 3-kinase regulator activity	2/856	20/18352	0.23887	0.432179	0.333658	PIK3R2/PIK3R1	2
1_RG/MG	GO:0120020	cholesterol transfer activity	2/856	20/18352	0.23887	0.432179	0.333658	PLTP/ABCA1	2
1_RG/MG	GO:1990381	ubiquitin-specific protease binding	2/856	20/18352	0.23887	0.432179	0.333658	RAD23A/PRKN	2
1_RG/MG	GO:0003727	single-stranded RNA binding	6/856	90/18352	0.24297	0.43433	0.335318	MSI1/MSI2/ATXN1/DDX3X/EIF4B/HNRNPH1	6
1_RG/MG	GO:0072341	modified amino acid binding	6/856	90/18352	0.24297	0.43433	0.335318	AXL/SCIN/TLN1/MFGE8/FASN/FCHO2	6
1_RG/MG	GO:0001098	basal transcription machinery binding	5/856	72/18352	0.24495	0.43433	0.335318	AHR/TCF4/BRD4/RPRD2/SCAF8	5
1_RG/MG	GO:0001099	basal RNA polymerase II transcription machinery binding	5/856	72/18352	0.24495	0.43433	0.335318	AHR/TCF4/BRD4/RPRD2/SCAF8	5
1_RG/MG	GO:0019840	isoprenoid binding	3/856	37/18352	0.247701	0.43433	0.335318	CYP27C1/RXRA/NR2F2	3
1_RG/MG	GO:0008242	omega peptidase activity	8/856	128/18352	0.247989	0.43433	0.335318	GGT5/USP9X/OTUD5/USP47/USP34/USP7/USP25/USP12	8
1_RG/MG	GO:0003958	NADPH-hemoprotein reductase activity	1/856	6/18352	0.249216	0.43433	0.335318	POR	1
1_RG/MG	GO:0004445	inositol-polyphosphate 5-phosphatase activity	1/856	6/18352	0.249216	0.43433	0.335318	INPP5A	1
1_RG/MG	GO:0004457	lactate dehydrogenase activity	1/856	6/18352	0.249216	0.43433	0.335318	LDHD	1
1_RG/MG	GO:0004468	lysine N-acetyltransferase activity, acting on acetyl phosphate as donor	1/856	6/18352	0.249216	0.43433	0.335318	EP300	1
1_RG/MG	GO:0004969	histamine receptor activity	1/856	6/18352	0.249216	0.43433	0.335318	ZNF219	1
1_RG/MG	GO:0008131	primary amine oxidase activity	1/856	6/18352	0.249216	0.43433	0.335318	MAOB	1
1_RG/MG	GO:0008410	CoA-transferase activity	1/856	6/18352	0.249216	0.43433	0.335318	OXCT1	1
1_RG/MG	GO:0008510	sodium:bicarbonate symporter activity	1/856	6/18352	0.249216	0.43433	0.335318	SLC4A4	1
1_RG/MG	GO:0015272	ATP-activated inward rectifier potassium channel activity	1/856	6/18352	0.249216	0.43433	0.335318	KCNJ10	1
1_RG/MG	GO:0015349	thyroid hormone transmembrane transporter activity	1/856	6/18352	0.249216	0.43433	0.335318	SLCO1C1	1
1_RG/MG	GO:0016778	diphosphotransferase activity	1/856	6/18352	0.249216	0.43433	0.335318	TPK1	1
1_RG/MG	GO:0019788	NEDD8 transferase activity	1/856	6/18352	0.249216	0.43433	0.335318	UBE2F	1
1_RG/MG	GO:0031682	G-protein gamma-subunit binding	1/856	6/18352	0.249216	0.43433	0.335318	GNB1	1
1_RG/MG	GO:0042289	MHC class II protein binding	1/856	6/18352	0.249216	0.43433	0.335318	CD81	1
1_RG/MG	GO:0051429	corticotropin-releasing hormone receptor binding	1/856	6/18352	0.249216	0.43433	0.335318	GNAS	1
1_RG/MG	GO:0070568	guanylyltransferase activity	1/856	6/18352	0.249216	0.43433	0.335318	RNGTT	1
1_RG/MG	GO:0070883	pre-miRNA binding	1/856	6/18352	0.249216	0.43433	0.335318	DICER1	1
1_RG/MG	GO:0140328	floppase activity	1/856	6/18352	0.249216	0.43433	0.335318	ABCA1	1
1_RG/MG	GO:0140410	solute:bicarbonate symporter activity	1/856	6/18352	0.249216	0.43433	0.335318	SLC4A4	1
1_RG/MG	GO:1990050	phosphatidic acid transfer activity	1/856	6/18352	0.249216	0.43433	0.335318	PLTP	1
1_RG/MG	GO:1990239	steroid hormone binding	1/856	6/18352	0.249216	0.43433	0.335318	ATP1A1	1
1_RG/MG	GO:1990254	keratin filament binding	1/856	6/18352	0.249216	0.43433	0.335318	EPPK1	1
1_RG/MG	GO:0051213	dioxygenase activity	6/856	91/18352	0.250788	0.436496	0.336991	POR/KDM6A/KDM4C/KDM4B/KDM5B/FTO	6
1_RG/MG	GO:0016247	channel regulator activity	9/856	148/18352	0.254346	0.442109	0.341324	GRM3/PACSIN3/GRM2/WNK3/FLNA/KCNAB2/RASA1/NEDD4L/AKAP9	9
1_RG/MG	GO:0022804	active transmembrane transporter activity	19/856	344/18352	0.25586	0.444159	0.342907	SLC1A2/SLC4A4/SLC6A13/SLC1A3/SLC6A11/SLCO1C1/SLC16A4/SLC3A2/SLC47A2/SLC6A9/ATP1A1/SLC1A4/ABCA1/SLC24A3/LMBRD1/LETM1/SLC22A4/ABCC5/SLC20A1	19
1_RG/MG	GO:0016835	carbon-oxygen lyase activity	5/856	74/18352	0.262697	0.455433	0.35161	CA14/FASN/ECI1/NTHL1/GMDS	5
1_RG/MG	GO:0046873	metal ion transmembrane transporter activity	23/856	428/18352	0.27087	0.46899	0.362077	SLC1A2/SLC4A4/SLC6A13/SLC1A3/CACHD1/SLC6A11/KCNJ10/SLC3A2/PKD1/GRIN3B/ITPR2/GRIK5/SLC6A9/ATP1A1/KCNH1/ASIC2/KCNQ5/ITGAV/KCNAB2/SLC24A3/LETM1/TUSC3/SLC20A1	23
1_RG/MG	GO:0022853	active ion transmembrane transporter activity	13/856	229/18352	0.272677	0.469549	0.362509	SLC1A2/SLC4A4/SLC6A13/SLC1A3/SLC6A11/SLCO1C1/SLC3A2/SLC6A9/ATP1A1/SLC24A3/LETM1/SLC22A4/SLC20A1	13
1_RG/MG	GO:0005547	phosphatidylinositol-3,4,5-trisphosphate binding	3/856	39/18352	0.273201	0.469549	0.362509	ARAP1/PARD3/MYO10	3
1_RG/MG	GO:0016409	palmitoyltransferase activity	3/856	39/18352	0.273201	0.469549	0.362509	GLUL/CPT1A/ZDHHC8	3
1_RG/MG	GO:0044390	ubiquitin-like protein conjugating enzyme binding	3/856	39/18352	0.273201	0.469549	0.362509	PPARA/ANKIB1/PRKN	3
1_RG/MG	GO:0008093	cytoskeletal anchor activity	2/856	22/18352	0.274022	0.469549	0.362509	ANK1/SORBS2	2
1_RG/MG	GO:0015035	protein disulfide oxidoreductase activity	2/856	22/18352	0.274022	0.469549	0.362509	STAB1/ENOX2	2
1_RG/MG	GO:0017049	GTP-Rho binding	2/856	22/18352	0.274022	0.469549	0.362509	CDC42EP4/STXBP6	2
1_RG/MG	GO:0120014	phospholipid transfer activity	2/856	22/18352	0.274022	0.469549	0.362509	PLTP/PITPNC1	2
1_RG/MG	GO:0043021	ribonucleoprotein complex binding	8/856	133/18352	0.281287	0.474221	0.366115	PIM1/CPSF6/DDX3X/PPP1CA/LARP1/LETM1/EIF4B/NAA15	8
1_RG/MG	GO:0000099	sulfur amino acid transmembrane transporter activity	1/856	7/18352	0.284247	0.474221	0.366115	SLC1A4	1
1_RG/MG	GO:0001042	RNA polymerase I core binding	1/856	7/18352	0.284247	0.474221	0.366115	TCOF1	1
1_RG/MG	GO:0003916	DNA topoisomerase activity	1/856	7/18352	0.284247	0.474221	0.366115	TOP2B	1
1_RG/MG	GO:0004128	cytochrome-b5 reductase activity, acting on NAD(P)H	1/856	7/18352	0.284247	0.474221	0.366115	POR	1
1_RG/MG	GO:0005021	vascular endothelial growth factor-activated receptor activity	1/856	7/18352	0.284247	0.474221	0.366115	NRP2	1
1_RG/MG	GO:0005499	vitamin D binding	1/856	7/18352	0.284247	0.474221	0.366115	VDR	1
1_RG/MG	GO:0008499	UDP-galactose:beta-N-acetylglucosamine beta-1,3-galactosyltransferase activity	1/856	7/18352	0.284247	0.474221	0.366115	B3GALT1	1
1_RG/MG	GO:0015193	L-proline transmembrane transporter activity	1/856	7/18352	0.284247	0.474221	0.366115	SLC1A4	1
1_RG/MG	GO:0015658	branched-chain amino acid transmembrane transporter activity	1/856	7/18352	0.284247	0.474221	0.366115	SLC3A2	1
1_RG/MG	GO:0016308	1-phosphatidylinositol-4-phosphate 5-kinase activity	1/856	7/18352	0.284247	0.474221	0.366115	PIP4K2B	1
1_RG/MG	GO:0016885	ligase activity, forming carbon-carbon bonds	1/856	7/18352	0.284247	0.474221	0.366115	PC	1
1_RG/MG	GO:0019534	toxin transmembrane transporter activity	1/856	7/18352	0.284247	0.474221	0.366115	LRP6	1
1_RG/MG	GO:0030274	LIM domain binding	1/856	7/18352	0.284247	0.474221	0.366115	TLN1	1
1_RG/MG	GO:0031702	type 1 angiotensin receptor binding	1/856	7/18352	0.284247	0.474221	0.366115	ARAP1	1
1_RG/MG	GO:0035005	1-phosphatidylinositol-4-phosphate 3-kinase activity	1/856	7/18352	0.284247	0.474221	0.366115	PIK3C2A	1
1_RG/MG	GO:0042500	aspartic endopeptidase activity, intramembrane cleaving	1/856	7/18352	0.284247	0.474221	0.366115	SPPL3	1
1_RG/MG	GO:0052629	phosphatidylinositol-3,5-bisphosphate 3-phosphatase activity	1/856	7/18352	0.284247	0.474221	0.366115	MTMR3	1
1_RG/MG	GO:0052743	inositol tetrakisphosphate phosphatase activity	1/856	7/18352	0.284247	0.474221	0.366115	INPP5A	1
1_RG/MG	GO:0070097	delta-catenin binding	1/856	7/18352	0.284247	0.474221	0.366115	PLEKHA7	1
1_RG/MG	GO:0140078	class I DNA-(apurinic or apyrimidinic site) endonuclease activity	1/856	7/18352	0.284247	0.474221	0.366115	NTHL1	1
1_RG/MG	GO:0016877	ligase activity, forming carbon-sulfur bonds	3/856	40/18352	0.286055	0.476639	0.367982	ACSBG1/ACSS3/ATG7	3
1_RG/MG	GO:0015085	calcium ion transmembrane transporter activity	8/856	134/18352	0.288087	0.479423	0.370131	CACHD1/SLC3A2/PKD1/GRIN3B/ITPR2/ITGAV/SLC24A3/LETM1	8
1_RG/MG	GO:0004843	thiol-dependent ubiquitin-specific protease activity	7/856	115/18352	0.289987	0.481378	0.371641	USP9X/OTUD5/USP47/USP34/USP7/USP25/USP12	7
1_RG/MG	GO:0101005	ubiquitinyl hydrolase activity	7/856	115/18352	0.289987	0.481378	0.371641	USP9X/OTUD5/USP47/USP34/USP7/USP25/USP12	7
1_RG/MG	GO:0004114	3',5'-cyclic-nucleotide phosphodiesterase activity	2/856	23/18352	0.291586	0.482225	0.372295	PDE1C/PDE3B	2
1_RG/MG	GO:0034593	phosphatidylinositol bisphosphate phosphatase activity	2/856	23/18352	0.291586	0.482225	0.372295	INPP5B/MTMR3	2
1_RG/MG	GO:0070840	dynein complex binding	2/856	23/18352	0.291586	0.482225	0.372295	PAFAH1B1/FBXW11	2
1_RG/MG	GO:0019955	cytokine binding	8/856	135/18352	0.294928	0.487144	0.376093	TRIM16/LTBP1/PXDN/CNTFR/NRP2/ITGAV/ACVR1/TNFRSF14	8
1_RG/MG	GO:0016836	hydro-lyase activity	4/856	59/18352	0.295912	0.487558	0.376412	CA14/FASN/ECI1/GMDS	4
1_RG/MG	GO:0042054	histone methyltransferase activity	4/856	59/18352	0.295912	0.487558	0.376412	FEZF2/EHMT1/SETD5/ASH2L	4
1_RG/MG	GO:0019213	deacetylase activity	3/856	41/18352	0.298955	0.491352	0.379342	HDAC7/SIN3A/HDAC4	3
1_RG/MG	GO:0030020	extracellular matrix structural constituent conferring tensile strength	3/856	41/18352	0.298955	0.491352	0.379342	COL19A1/COL5A1/COL9A2	3
1_RG/MG	GO:0070063	RNA polymerase binding	5/856	79/18352	0.308191	0.502181	0.387702	MAF1/BRD4/RPRD2/TCOF1/SCAF8	5
1_RG/MG	GO:0000979	RNA polymerase II core promoter sequence-specific DNA binding	2/856	24/18352	0.309093	0.502181	0.387702	PAX6/POU2F1	2
1_RG/MG	GO:0004709	MAP kinase kinase kinase activity	2/856	24/18352	0.309093	0.502181	0.387702	MAP3K21/TAOK2	2
1_RG/MG	GO:0030898	actin-dependent ATPase activity	2/856	24/18352	0.309093	0.502181	0.387702	MYO10/MYH10	2
1_RG/MG	GO:0022839	ion gated channel activity	3/856	42/18352	0.311886	0.502181	0.387702	TTYH2/ASIC2/TTYH3	3
1_RG/MG	GO:0030331	estrogen receptor binding	3/856	42/18352	0.311886	0.502181	0.387702	CTNNB1/TRIP4/NCOA1	3
1_RG/MG	GO:0061631	ubiquitin conjugating enzyme activity	3/856	42/18352	0.311886	0.502181	0.387702	BIRC6/UBE2F/UBE2E2	3
1_RG/MG	GO:0016279	protein-lysine N-methyltransferase activity	4/856	61/18352	0.317188	0.502181	0.387702	EHMT1/SETD5/CAMKMT/ASH2L	4
1_RG/MG	GO:0000828	inositol hexakisphosphate kinase activity	1/856	8/18352	0.317645	0.502181	0.387702	ITPKB	1
1_RG/MG	GO:0001849	complement component C1q complex binding	1/856	8/18352	0.317645	0.502181	0.387702	MEGF10	1
1_RG/MG	GO:0004691	cAMP-dependent protein kinase activity	1/856	8/18352	0.317645	0.502181	0.387702	AKAP13	1
1_RG/MG	GO:0004897	ciliary neurotrophic factor receptor activity	1/856	8/18352	0.317645	0.502181	0.387702	CNTFR	1
1_RG/MG	GO:0004972	NMDA glutamate receptor activity	1/856	8/18352	0.317645	0.502181	0.387702	GRIN3B	1
1_RG/MG	GO:0005113	patched binding	1/856	8/18352	0.317645	0.502181	0.387702	PTCH1	1
1_RG/MG	GO:0005114	type II transforming growth factor beta receptor binding	1/856	8/18352	0.317645	0.502181	0.387702	TGFB2	1
1_RG/MG	GO:0010484	H3 histone acetyltransferase activity	1/856	8/18352	0.317645	0.502181	0.387702	PHF14	1
1_RG/MG	GO:0016624	oxidoreductase activity, acting on the aldehyde or oxo group of donors, disulfide as acceptor	1/856	8/18352	0.317645	0.502181	0.387702	OGDH	1
1_RG/MG	GO:0017151	DEAD/H-box RNA helicase binding	1/856	8/18352	0.317645	0.502181	0.387702	DROSHA	1
1_RG/MG	GO:0019871	sodium channel inhibitor activity	1/856	8/18352	0.317645	0.502181	0.387702	NEDD4L	1
1_RG/MG	GO:0030306	ADP-ribosylation factor binding	1/856	8/18352	0.317645	0.502181	0.387702	SORL1	1
1_RG/MG	GO:0030976	thiamine pyrophosphate binding	1/856	8/18352	0.317645	0.502181	0.387702	OGDH	1
1_RG/MG	GO:0031402	sodium ion binding	1/856	8/18352	0.317645	0.502181	0.387702	ATP1A1	1
1_RG/MG	GO:0031701	angiotensin receptor binding	1/856	8/18352	0.317645	0.502181	0.387702	ARAP1	1
1_RG/MG	GO:0031995	insulin-like growth factor II binding	1/856	8/18352	0.317645	0.502181	0.387702	INSR	1
1_RG/MG	GO:0032453	histone demethylase activity (H3-K4 specific)	1/856	8/18352	0.317645	0.502181	0.387702	KDM5B	1
1_RG/MG	GO:0034046	poly(G) binding	1/856	8/18352	0.317645	0.502181	0.387702	ATXN1	1
1_RG/MG	GO:0034618	arginine binding	1/856	8/18352	0.317645	0.502181	0.387702	CASTOR1	1
1_RG/MG	GO:0036374	glutathione hydrolase activity	1/856	8/18352	0.317645	0.502181	0.387702	GGT5	1
1_RG/MG	GO:0045322	unmethylated CpG binding	1/856	8/18352	0.317645	0.502181	0.387702	MBD1	1
1_RG/MG	GO:0061133	endopeptidase activator activity	1/856	8/18352	0.317645	0.502181	0.387702	VSIR	1
1_RG/MG	GO:0070878	primary miRNA binding	1/856	8/18352	0.317645	0.502181	0.387702	DROSHA	1
1_RG/MG	GO:0097371	MDM2/MDM4 family protein binding	1/856	8/18352	0.317645	0.502181	0.387702	PPARA	1
1_RG/MG	GO:0038023	signaling receptor activity	73/856	1479/18352	0.321022	0.506314	0.390893	PTPRZ1/GRIA4/FGFR2/EPHA10/AXL/PLXNB1/RYK/ITGB5/NOTCH4/NOTCH1/NOTCH3/EPHA3/PTCH1/GPR37L1/ESR2/DDR1/TNFRSF19/ADGRV1/PPARA/F3/CELSR1/PTCH2/PDGFRB/DDR2/FGFR1/RECK/NR3C2/NR2E1/LGR5/GPC4/LRP5/LRP8/PKD1/RXRA/GRIN3B/GRM3/GRIK5/ROBO1/PAQR6/FGFR3/LTBP1/SDC4/RGMA/GRM2/PTPRM/INSR/NTRK2/ROR1/ANTXRL/NEO1/RORB/CNTFR/GPRC5B/ZNF219/IGF1R/NECTIN1/EPHA4/NRP2/SORL1/NOTCH2/ITGAV/ABCA1/PLXNB2/PTPRA/LRP6/TEX264/ACVR1/V…	73
1_RG/MG	GO:0060089	molecular transducer activity	73/856	1479/18352	0.321022	0.506314	0.390893	PTPRZ1/GRIA4/FGFR2/EPHA10/AXL/PLXNB1/RYK/ITGB5/NOTCH4/NOTCH1/NOTCH3/EPHA3/PTCH1/GPR37L1/ESR2/DDR1/TNFRSF19/ADGRV1/PPARA/F3/CELSR1/PTCH2/PDGFRB/DDR2/FGFR1/RECK/NR3C2/NR2E1/LGR5/GPC4/LRP5/LRP8/PKD1/RXRA/GRIN3B/GRM3/GRIK5/ROBO1/PAQR6/FGFR3/LTBP1/SDC4/RGMA/GRM2/PTPRM/INSR/NTRK2/ROR1/ANTXRL/NEO1/RORB/CNTFR/GPRC5B/ZNF219/IGF1R/NECTIN1/EPHA4/NRP2/SORL1/NOTCH2/ITGAV/ABCA1/PLXNB2/PTPRA/LRP6/TEX264/ACVR1/V…	73
1_RG/MG	GO:0008234	cysteine-type peptidase activity	8/856	139/18352	0.322648	0.508275	0.392407	USP9X/USPL1/USP47/USP34/USP7/SENP1/USP25/USP12	8
1_RG/MG	GO:0008307	structural constituent of muscle	3/856	43/18352	0.32483	0.511107	0.394592	PLEC/SORBS2/DAG1	3
1_RG/MG	GO:0004112	cyclic-nucleotide phosphodiesterase activity	2/856	25/18352	0.32651	0.51224	0.395467	PDE1C/PDE3B	2
1_RG/MG	GO:0004190	aspartic-type endopeptidase activity	2/856	25/18352	0.32651	0.51224	0.395467	DDI2/SPPL3	2
1_RG/MG	GO:0050660	flavin adenine dinucleotide binding	5/856	81/18352	0.326707	0.51224	0.395467	POR/MAOB/AIFM3/LDHD/CRY1	5
1_RG/MG	GO:0016278	lysine N-methyltransferase activity	4/856	62/18352	0.327875	0.513464	0.396413	EHMT1/SETD5/CAMKMT/ASH2L	4
1_RG/MG	GO:0046982	protein heterodimerization activity	17/856	321/18352	0.32991	0.516043	0.398403	AHR/NPAS3/NPAS1/EPAS1/TCF4/TCF3/ZHX2/ATP1A1/ADD1/RALGAPA1/PIK3R2/PIK3R1/TAF4/TOP2B/ZHX3/TCOF1/CHUK	17
1_RG/MG	GO:0004864	protein phosphatase inhibitor activity	3/856	44/18352	0.337773	0.526482	0.406463	PTN/PPP1R37/LMTK2	3
1_RG/MG	GO:0018024	histone-lysine N-methyltransferase activity	3/856	44/18352	0.337773	0.526482	0.406463	EHMT1/SETD5/ASH2L	3
1_RG/MG	GO:0061650	ubiquitin-like protein conjugating enzyme activity	3/856	44/18352	0.337773	0.526482	0.406463	BIRC6/UBE2F/UBE2E2	3
1_RG/MG	GO:0005347	ATP transmembrane transporter activity	2/856	26/18352	0.343808	0.532245	0.410912	SLC25A24/SLC25A13	2
1_RG/MG	GO:0016405	CoA-ligase activity	2/856	26/18352	0.343808	0.532245	0.410912	ACSBG1/ACSS3	2
1_RG/MG	GO:0017025	TBP-class protein binding	2/856	26/18352	0.343808	0.532245	0.410912	AHR/BRF1	2
1_RG/MG	GO:0070001	aspartic-type peptidase activity	2/856	26/18352	0.343808	0.532245	0.410912	DDI2/SPPL3	2
1_RG/MG	GO:0015297	antiporter activity	5/856	83/18352	0.345333	0.532245	0.410912	SLC3A2/SLC47A2/SLC24A3/LETM1/SLC22A4	5
1_RG/MG	GO:0030145	manganese ion binding	4/856	64/18352	0.3493	0.532245	0.410912	GLUL/PIM1/GALNT1/DYRK2	4
1_RG/MG	GO:0004169	dolichyl-phosphate-mannose-protein mannosyltransferase activity	1/856	9/18352	0.349486	0.532245	0.410912	TMTC2	1
1_RG/MG	GO:0004439	phosphatidylinositol-4,5-bisphosphate 5-phosphatase activity	1/856	9/18352	0.349486	0.532245	0.410912	INPP5B	1
1_RG/MG	GO:0005131	growth hormone receptor binding	1/856	9/18352	0.349486	0.532245	0.410912	JAK1	1
1_RG/MG	GO:0008140	cAMP response element binding protein binding	1/856	9/18352	0.349486	0.532245	0.410912	CRTC3	1
1_RG/MG	GO:0008568	microtubule-severing ATPase activity	1/856	9/18352	0.349486	0.532245	0.410912	FIGN	1
1_RG/MG	GO:0031748	D1 dopamine receptor binding	1/856	9/18352	0.349486	0.532245	0.410912	GNAS	1
1_RG/MG	GO:0031957	very long-chain fatty acid-CoA ligase activity	1/856	9/18352	0.349486	0.532245	0.410912	ACSBG1	1
1_RG/MG	GO:0043121	neurotrophin binding	1/856	9/18352	0.349486	0.532245	0.410912	NTRK2	1
1_RG/MG	GO:0097027	ubiquitin-protein transferase activator activity	1/856	9/18352	0.349486	0.532245	0.410912	FBXW7	1
1_RG/MG	GO:0097677	STAT family protein binding	1/856	9/18352	0.349486	0.532245	0.410912	EP300	1
1_RG/MG	GO:0106018	phosphatidylinositol-3,5-bisphosphate phosphatase activity	1/856	9/18352	0.349486	0.532245	0.410912	MTMR3	1
1_RG/MG	GO:0120016	sphingolipid transfer activity	1/856	9/18352	0.349486	0.532245	0.410912	PLTP	1
1_RG/MG	GO:0120017	ceramide transfer activity	1/856	9/18352	0.349486	0.532245	0.410912	PLTP	1
1_RG/MG	GO:1990763	arrestin family protein binding	1/856	9/18352	0.349486	0.532245	0.410912	ARRDC1	1
1_RG/MG	GO:0042562	hormone binding	5/856	84/18352	0.354673	0.539525	0.416533	INSR/ATP1A1/IGF1R/PIK3R1/ACVR1	5
1_RG/MG	GO:0051087	chaperone binding	6/856	104/18352	0.357134	0.542648	0.418943	HES1/LRP2/ATP1A1/FNIP1/GET4/PRKN	6
1_RG/MG	GO:0042974	retinoic acid receptor binding	2/856	27/18352	0.360959	0.547833	0.422946	VDR/NCOA1	2
1_RG/MG	GO:0004715	non-membrane spanning protein tyrosine kinase activity	3/856	46/18352	0.363599	0.550581	0.425068	PTK2/JAK1/DYRK1A	3
1_RG/MG	GO:0016706	2-oxoglutarate-dependent dioxygenase activity	3/856	46/18352	0.363599	0.550581	0.425068	KDM4C/KDM4B/FTO	3
1_RG/MG	GO:0031490	chromatin DNA binding	6/856	106/18352	0.373926	0.559237	0.431751	NOTCH1/TOX/RXRA/KDM6A/CREBBP/EP300	6
1_RG/MG	GO:0005246	calcium channel regulator activity	3/856	47/18352	0.376456	0.559237	0.431751	GRM3/PACSIN3/GRM2	3
1_RG/MG	GO:0019212	phosphatase inhibitor activity	3/856	47/18352	0.376456	0.559237	0.431751	PTN/PPP1R37/LMTK2	3
1_RG/MG	GO:0003785	actin monomer binding	2/856	28/18352	0.37794	0.559237	0.431751	COBL/PKNOX2	2
1_RG/MG	GO:0019706	protein-cysteine S-palmitoyltransferase activity	2/856	28/18352	0.37794	0.559237	0.431751	GLUL/ZDHHC8	2
1_RG/MG	GO:0019707	protein-cysteine S-acyltransferase activity	2/856	28/18352	0.37794	0.559237	0.431751	GLUL/ZDHHC8	2
1_RG/MG	GO:0001094	TFIID-class transcription factor complex binding	1/856	10/18352	0.379843	0.559237	0.431751	AHR	1
1_RG/MG	GO:0004016	adenylate cyclase activity	1/856	10/18352	0.379843	0.559237	0.431751	ADCY3	1
1_RG/MG	GO:0004300	enoyl-CoA hydratase activity	1/856	10/18352	0.379843	0.559237	0.431751	ECI1	1
1_RG/MG	GO:0004690	cyclic nucleotide-dependent protein kinase activity	1/856	10/18352	0.379843	0.559237	0.431751	AKAP13	1
1_RG/MG	GO:0008519	ammonium transmembrane transporter activity	1/856	10/18352	0.379843	0.559237	0.431751	RHBG	1
1_RG/MG	GO:0008641	ubiquitin-like modifier activating enzyme activity	1/856	10/18352	0.379843	0.559237	0.431751	ATG7	1
1_RG/MG	GO:0010851	cyclase regulator activity	1/856	10/18352	0.379843	0.559237	0.431751	ADGRV1	1
1_RG/MG	GO:0015651	quaternary ammonium group transmembrane transporter activity	1/856	10/18352	0.379843	0.559237	0.431751	SLC22A4	1
1_RG/MG	GO:0015924	mannosyl-oligosaccharide mannosidase activity	1/856	10/18352	0.379843	0.559237	0.431751	MAN2A2	1
1_RG/MG	GO:0016176	superoxide-generating NADPH oxidase activator activity	1/856	10/18352	0.379843	0.559237	0.431751	SH3PXD2B	1
1_RG/MG	GO:0016303	1-phosphatidylinositol-3-kinase activity	1/856	10/18352	0.379843	0.559237	0.431751	PIK3C2A	1
1_RG/MG	GO:0017002	activin-activated receptor activity	1/856	10/18352	0.379843	0.559237	0.431751	ACVR1	1
1_RG/MG	GO:0019869	chloride channel inhibitor activity	1/856	10/18352	0.379843	0.559237	0.431751	WNK3	1
1_RG/MG	GO:0032052	bile acid binding	1/856	10/18352	0.379843	0.559237	0.431751	VDR	1
1_RG/MG	GO:0045503	dynein light chain binding	1/856	10/18352	0.379843	0.559237	0.431751	GLUL	1
1_RG/MG	GO:0047760	butyrate-CoA ligase activity	1/856	10/18352	0.379843	0.559237	0.431751	ACSS3	1
1_RG/MG	GO:0048531	beta-1,3-galactosyltransferase activity	1/856	10/18352	0.379843	0.559237	0.431751	B3GALT1	1
1_RG/MG	GO:0052740	1-acyl-2-lysophosphatidylserine acylhydrolase activity	1/856	10/18352	0.379843	0.559237	0.431751	LIPG	1
1_RG/MG	GO:0102391	decanoate-CoA ligase activity	1/856	10/18352	0.379843	0.559237	0.431751	ACSBG1	1
1_RG/MG	GO:0005548	phospholipid transporter activity	3/856	48/18352	0.389258	0.572464	0.441962	PLTP/PITPNC1/ABCA1	3
1_RG/MG	GO:0008094	DNA-dependent ATPase activity	6/856	108/18352	0.390738	0.57337	0.442662	CHD7/DDX3X/CHD2/TOP2B/BPTF/NAV2	6
1_RG/MG	GO:0099094	ligand-gated cation channel activity	6/856	108/18352	0.390738	0.57337	0.442662	GRIA4/KCNJ10/GRIN3B/ITPR2/GRIK5/ASIC2	6
1_RG/MG	GO:0004693	cyclin-dependent protein serine/threonine kinase activity	2/856	29/18352	0.394729	0.576043	0.444726	CDK17/CDK11A	2
1_RG/MG	GO:0031210	phosphatidylcholine binding	2/856	29/18352	0.394729	0.576043	0.444726	PLTP/ABCA1	2
1_RG/MG	GO:0050997	quaternary ammonium group binding	2/856	29/18352	0.394729	0.576043	0.444726	PLTP/ABCA1	2
1_RG/MG	GO:0070717	poly-purine tract binding	2/856	29/18352	0.394729	0.576043	0.444726	ATXN1/DDX3X	2
1_RG/MG	GO:0097472	cyclin-dependent protein kinase activity	2/856	29/18352	0.394729	0.576043	0.444726	CDK17/CDK11A	2
1_RG/MG	GO:0016811	hydrolase activity, acting on carbon-nitrogen (but not peptide) bonds, in linear amides	4/856	69/18352	0.402781	0.581228	0.448728	HDAC7/GLS/SIN3A/HDAC4	4
1_RG/MG	GO:0035064	methylated histone binding	4/856	69/18352	0.402781	0.581228	0.448728	ZMYND11/BPTF/CBX2/MPHOSPH8	4
1_RG/MG	GO:0140034	methylation-dependent protein binding	4/856	69/18352	0.402781	0.581228	0.448728	ZMYND11/BPTF/CBX2/MPHOSPH8	4
1_RG/MG	GO:0004312	fatty acid synthase activity	1/856	11/18352	0.408785	0.581228	0.448728	FASN	1
1_RG/MG	GO:0005247	voltage-gated chloride channel activity	1/856	11/18352	0.408785	0.581228	0.448728	CLCN2	1
1_RG/MG	GO:0005391	sodium:potassium-exchanging ATPase activity	1/856	11/18352	0.408785	0.581228	0.448728	ATP1A1	1
1_RG/MG	GO:0005436	sodium:phosphate symporter activity	1/856	11/18352	0.408785	0.581228	0.448728	SLC20A1	1
1_RG/MG	GO:0008532	N-acetyllactosaminide beta-1,3-N-acetylglucosaminyltransferase activity	1/856	11/18352	0.408785	0.581228	0.448728	B3GALT1	1
1_RG/MG	GO:0008556	potassium transmembrane transporter activity, phosphorylative mechanism	1/856	11/18352	0.408785	0.581228	0.448728	ATP1A1	1
1_RG/MG	GO:0015280	ligand-gated sodium channel activity	1/856	11/18352	0.408785	0.581228	0.448728	ASIC2	1
1_RG/MG	GO:0016813	hydrolase activity, acting on carbon-nitrogen (but not peptide) bonds, in linear amidines	1/856	11/18352	0.408785	0.581228	0.448728	DDAH1	1
1_RG/MG	GO:0016857	racemase and epimerase activity, acting on carbohydrates and derivatives	1/856	11/18352	0.408785	0.581228	0.448728	GLCE	1
1_RG/MG	GO:0017110	nucleoside-diphosphatase activity	1/856	11/18352	0.408785	0.581228	0.448728	ENTPD2	1
1_RG/MG	GO:0019855	calcium channel inhibitor activity	1/856	11/18352	0.408785	0.581228	0.448728	PACSIN3	1
1_RG/MG	GO:0031956	medium-chain fatty acid-CoA ligase activity	1/856	11/18352	0.408785	0.581228	0.448728	ACSBG1	1
1_RG/MG	GO:0035256	G protein-coupled glutamate receptor binding	1/856	11/18352	0.408785	0.581228	0.448728	NECAB2	1
1_RG/MG	GO:0043422	protein kinase B binding	1/856	11/18352	0.408785	0.581228	0.448728	PDE3B	1
1_RG/MG	GO:0043522	leucine zipper domain binding	1/856	11/18352	0.408785	0.581228	0.448728	PAWR	1
1_RG/MG	GO:0050786	RAGE receptor binding	1/856	11/18352	0.408785	0.581228	0.448728	S100B	1
1_RG/MG	GO:0052739	phosphatidylserine 1-acylhydrolase activity	1/856	11/18352	0.408785	0.581228	0.448728	LIPG	1
1_RG/MG	GO:0070697	activin receptor binding	1/856	11/18352	0.408785	0.581228	0.448728	MAGI2	1
1_RG/MG	GO:0097493	structural molecule activity conferring elasticity	1/856	11/18352	0.408785	0.581228	0.448728	AHNAK	1
1_RG/MG	GO:0140326	ATPase-coupled intramembrane lipid transporter activity	1/856	11/18352	0.408785	0.581228	0.448728	ABCA1	1
1_RG/MG	GO:1901474	azole transmembrane transporter activity	1/856	11/18352	0.408785	0.581228	0.448728	SLC38A5	1
1_RG/MG	GO:0000295	adenine nucleotide transmembrane transporter activity	2/856	30/18352	0.411307	0.581699	0.449092	SLC25A24/SLC25A13	2
1_RG/MG	GO:0005346	purine ribonucleotide transmembrane transporter activity	2/856	30/18352	0.411307	0.581699	0.449092	SLC25A24/SLC25A13	2
1_RG/MG	GO:0016878	acid-thiol ligase activity	2/856	30/18352	0.411307	0.581699	0.449092	ACSBG1/ACSS3	2
1_RG/MG	GO:0030332	cyclin binding	2/856	30/18352	0.411307	0.581699	0.449092	PTCH1/FBXW7	2
1_RG/MG	GO:0070273	phosphatidylinositol-4-phosphate binding	2/856	30/18352	0.411307	0.581699	0.449092	SH3PXD2B/OSBP	2
1_RG/MG	GO:0008374	O-acyltransferase activity	3/856	50/18352	0.414654	0.585809	0.452265	GPAM/CROT/CPT1A	3
1_RG/MG	GO:0015077	monovalent inorganic cation transmembrane transporter activity	19/856	381/18352	0.415529	0.586421	0.452738	SLC1A2/SLC4A4/SLC6A13/SLC1A3/ATP1B4/SLC6A11/KCNJ10/RHBG/SLC3A2/GRIK5/SLC6A9/ATP1A1/KCNH1/ASIC2/KCNQ5/KCNAB2/SLC24A3/LETM1/SLC20A1	19
1_RG/MG	GO:0003774	motor activity	7/856	132/18352	0.41953	0.591439	0.456612	KIF13A/MYO10/MYO9B/MYH10/KIF1A/KIF21A/KIF13B	7
1_RG/MG	GO:0008276	protein methyltransferase activity	5/856	91/18352	0.420034	0.591522	0.456676	FEZF2/EHMT1/SETD5/CAMKMT/ASH2L	5
1_RG/MG	GO:0031593	polyubiquitin modification-dependent protein binding	3/856	51/18352	0.427226	0.600347	0.463489	RAD23A/TNIP1/EPS15	3
1_RG/MG	GO:0015216	purine nucleotide transmembrane transporter activity	2/856	31/18352	0.427657	0.600347	0.463489	SLC25A24/SLC25A13	2
1_RG/MG	GO:0050699	WW domain binding	2/856	31/18352	0.427657	0.600347	0.463489	ENAH/DNM2	2
1_RG/MG	GO:0042393	histone binding	12/856	238/18352	0.433116	0.601776	0.464592	ZMYND11/CHD2/BRD4/BRD2/TBL1XR1/BPTF/PHF14/CBX2/MPHOSPH8/KDM5B/PHC2/PHIP	12
1_RG/MG	GO:0000340	RNA 7-methylguanosine cap binding	1/856	12/18352	0.436378	0.601776	0.464592	LARP1	1
1_RG/MG	GO:0004000	adenosine deaminase activity	1/856	12/18352	0.436378	0.601776	0.464592	ADA	1
1_RG/MG	GO:0004115	3',5'-cyclic-AMP phosphodiesterase activity	1/856	12/18352	0.436378	0.601776	0.464592	PDE3B	1
1_RG/MG	GO:0008353	RNA polymerase II CTD heptapeptide repeat kinase activity	1/856	12/18352	0.436378	0.601776	0.464592	BRD4	1
1_RG/MG	GO:0008554	sodium transmembrane transporter activity, phosphorylative mechanism	1/856	12/18352	0.436378	0.601776	0.464592	ATP1A1	1
1_RG/MG	GO:0008970	phospholipase A1 activity	1/856	12/18352	0.436378	0.601776	0.464592	LIPG	1
1_RG/MG	GO:0019992	diacylglycerol binding	1/856	12/18352	0.436378	0.601776	0.464592	PLTP	1
1_RG/MG	GO:0034452	dynactin binding	1/856	12/18352	0.436378	0.601776	0.464592	PAFAH1B1	1
1_RG/MG	GO:0034595	phosphatidylinositol phosphate 5-phosphatase activity	1/856	12/18352	0.436378	0.601776	0.464592	INPP5B	1
1_RG/MG	GO:0035004	phosphatidylinositol 3-kinase activity	1/856	12/18352	0.436378	0.601776	0.464592	PIK3C2A	1
1_RG/MG	GO:0042301	phosphate ion binding	1/856	12/18352	0.436378	0.601776	0.464592	GNG12	1
1_RG/MG	GO:0043023	ribosomal large subunit binding	1/856	12/18352	0.436378	0.601776	0.464592	CPSF6	1
1_RG/MG	GO:0046975	histone methyltransferase activity (H3-K36 specific)	1/856	12/18352	0.436378	0.601776	0.464592	SETD5	1
1_RG/MG	GO:0047555	3',5'-cyclic-GMP phosphodiesterase activity	1/856	12/18352	0.436378	0.601776	0.464592	PDE1C	1
1_RG/MG	GO:0061578	Lys63-specific deubiquitinase activity	1/856	12/18352	0.436378	0.601776	0.464592	OTUD5	1
1_RG/MG	GO:0097157	pre-mRNA intronic binding	1/856	12/18352	0.436378	0.601776	0.464592	EP300	1
1_RG/MG	GO:0004197	cysteine-type endopeptidase activity	6/856	114/18352	0.440994	0.607511	0.46902	USP9X/USP47/USP34/USP7/USP25/USP12	6
1_RG/MG	GO:0015020	glucuronosyltransferase activity	2/856	32/18352	0.443765	0.610062	0.470989	EXTL1/B3GAT2	2
1_RG/MG	GO:0048019	receptor antagonist activity	2/856	32/18352	0.443765	0.610062	0.470989	ESR2/PXDN	2
1_RG/MG	GO:0000993	RNA polymerase II complex binding	3/856	53/18352	0.452072	0.620839	0.47931	BRD4/RPRD2/SCAF8	3
1_RG/MG	GO:0005251	delayed rectifier potassium channel activity	2/856	33/18352	0.459617	0.621908	0.480135	KCNH1/KCNQ5	2
1_RG/MG	GO:0015215	nucleotide transmembrane transporter activity	2/856	33/18352	0.459617	0.621908	0.480135	SLC25A24/SLC25A13	2
1_RG/MG	GO:0035198	miRNA binding	2/856	33/18352	0.459617	0.621908	0.480135	SOX2/PUM1	2
1_RG/MG	GO:0052866	phosphatidylinositol phosphate phosphatase activity	2/856	33/18352	0.459617	0.621908	0.480135	INPP5B/MTMR3	2
1_RG/MG	GO:0071949	FAD binding	2/856	33/18352	0.459617	0.621908	0.480135	LDHD/CRY1	2
1_RG/MG	GO:0003906	DNA-(apurinic or apyrimidinic site) endonuclease activity	1/856	13/18352	0.462684	0.621908	0.480135	NTHL1	1
1_RG/MG	GO:0004467	long-chain fatty acid-CoA ligase activity	1/856	13/18352	0.462684	0.621908	0.480135	ACSBG1	1
1_RG/MG	GO:0005451	monovalent cation:proton antiporter activity	1/856	13/18352	0.462684	0.621908	0.480135	LETM1	1
1_RG/MG	GO:0005452	inorganic anion exchanger activity	1/856	13/18352	0.462684	0.621908	0.480135	SLC4A4	1
1_RG/MG	GO:0008179	adenylate cyclase binding	1/856	13/18352	0.462684	0.621908	0.480135	AKAP12	1
1_RG/MG	GO:0008195	phosphatidate phosphatase activity	1/856	13/18352	0.462684	0.621908	0.480135	LPIN2	1
1_RG/MG	GO:0008253	5'-nucleotidase activity	1/856	13/18352	0.462684	0.621908	0.480135	NT5C2	1
1_RG/MG	GO:0016653	oxidoreductase activity, acting on NAD(P)H, heme protein as acceptor	1/856	13/18352	0.462684	0.621908	0.480135	POR	1
1_RG/MG	GO:0019104	DNA N-glycosylase activity	1/856	13/18352	0.462684	0.621908	0.480135	NTHL1	1
1_RG/MG	GO:0031434	mitogen-activated protein kinase kinase binding	1/856	13/18352	0.462684	0.621908	0.480135	TAOK2	1
1_RG/MG	GO:0032036	myosin heavy chain binding	1/856	13/18352	0.462684	0.621908	0.480135	AXL	1
1_RG/MG	GO:0034450	ubiquitin-ubiquitin ligase activity	1/856	13/18352	0.462684	0.621908	0.480135	UBR5	1
1_RG/MG	GO:0039706	co-receptor binding	1/856	13/18352	0.462684	0.621908	0.480135	NEO1	1
1_RG/MG	GO:0047372	acylglycerol lipase activity	1/856	13/18352	0.462684	0.621908	0.480135	MGLL	1
1_RG/MG	GO:0070679	inositol 1,4,5 trisphosphate binding	1/856	13/18352	0.462684	0.621908	0.480135	ITPR2	1
1_RG/MG	GO:0106019	phosphatidylinositol-4,5-bisphosphate phosphatase activity	1/856	13/18352	0.462684	0.621908	0.480135	INPP5B	1
1_RG/MG	GO:0050661	NADP binding	3/856	54/18352	0.464327	0.623485	0.481353	FASN/POR/GMDS	3
1_RG/MG	GO:0005254	chloride channel activity	4/856	75/18352	0.465756	0.624772	0.482346	CLCN2/TTYH2/TTYH3/SLC1A4	4
1_RG/MG	GO:0008017	microtubule binding	13/856	265/18352	0.466427	0.625041	0.482553	GLI1/MID1/KIF13A/CLIP2/PAFAH1B1/KIF1A/MAP1B/CLASP2/FBXW11/KIF21A/MAP4/KIF13B/DNM2	13
1_RG/MG	GO:0045182	translation regulator activity	7/856	139/18352	0.472948	0.63314	0.488806	NANOS1/EIF4G3/EIF4G1/LARP1/EIF4B/EIF3H/RPL10	7
1_RG/MG	GO:0005262	calcium channel activity	6/856	118/18352	0.474068	0.634	0.489471	CACHD1/PKD1/GRIN3B/ITPR2/ITGAV/SLC24A3	6
1_RG/MG	GO:0016799	hydrolase activity, hydrolyzing N-glycosyl compounds	2/856	34/18352	0.475203	0.634878	0.490149	NTHL1/MAN2A2	2
1_RG/MG	GO:0022843	voltage-gated cation channel activity	7/856	140/18352	0.480489	0.641297	0.495104	CACHD1/KCNJ10/GRIN3B/KCNH1/KCNQ5/ITGAV/KCNAB2	7
1_RG/MG	GO:0072509	divalent inorganic cation transmembrane transporter activity	8/856	162/18352	0.485855	0.641973	0.495626	CACHD1/SLC3A2/PKD1/GRIN3B/ITPR2/ITGAV/SLC24A3/LETM1	8
1_RG/MG	GO:0003777	microtubule motor activity	4/856	77/18352	0.486239	0.641973	0.495626	KIF13A/KIF1A/KIF21A/KIF13B	4
1_RG/MG	GO:0004065	arylsulfatase activity	1/856	14/18352	0.487764	0.641973	0.495626	ARSB	1
1_RG/MG	GO:0005095	GTPase inhibitor activity	1/856	14/18352	0.487764	0.641973	0.495626	SLIT2	1
1_RG/MG	GO:0005545	1-phosphatidylinositol binding	1/856	14/18352	0.487764	0.641973	0.495626	SCIN	1
1_RG/MG	GO:0008494	translation activator activity	1/856	14/18352	0.487764	0.641973	0.495626	LARP1	1
1_RG/MG	GO:0015562	efflux transmembrane transporter activity	1/856	14/18352	0.487764	0.641973	0.495626	ABCC5	1
1_RG/MG	GO:0016863	intramolecular oxidoreductase activity, transposing C=C bonds	1/856	14/18352	0.487764	0.641973	0.495626	ECI1	1
1_RG/MG	GO:0032794	GTPase activating protein binding	1/856	14/18352	0.487764	0.641973	0.495626	PLXNB1	1
1_RG/MG	GO:0042043	neurexin family protein binding	1/856	14/18352	0.487764	0.641973	0.495626	SYTL1	1
1_RG/MG	GO:0050998	nitric-oxide synthase binding	1/856	14/18352	0.487764	0.641973	0.495626	DNM2	1
1_RG/MG	GO:0051139	metal ion:proton antiporter activity	1/856	14/18352	0.487764	0.641973	0.495626	LETM1	1
1_RG/MG	GO:0071933	Arp2/3 complex binding	1/856	14/18352	0.487764	0.641973	0.495626	WASF3	1
1_RG/MG	GO:1990756	ubiquitin ligase-substrate adaptor activity	1/856	14/18352	0.487764	0.641973	0.495626	ARRDC1	1
1_RG/MG	GO:0016891	endoribonuclease activity, producing 5'-phosphomonoesters	2/856	35/18352	0.490512	0.64495	0.497925	DROSHA/DICER1	2
1_RG/MG	GO:0003678	DNA helicase activity	4/856	78/18352	0.49636	0.651995	0.503363	CHD7/DDX3X/CHD2/NAV2	4
1_RG/MG	GO:0019887	protein kinase regulator activity	9/856	185/18352	0.497025	0.652222	0.503539	EFNA5/AFAP1L2/NRG1/ABI1/GPRC5B/DDX3X/RPTOR/CCND2/TAOK3	9
1_RG/MG	GO:0008324	cation transmembrane transporter activity	30/856	635/18352	0.498263	0.652871	0.504039	GRIA4/SLC1A2/SLC4A4/SLC6A13/SLC1A3/CACHD1/ATP1B4/SLC6A11/KCNJ10/RHBG/SLC3A2/PKD1/GRIN3B/SLC38A5/ITPR2/GRIK5/SLC6A9/PIEZO1/ATP1A1/KCNH1/ASIC2/SLC1A4/KCNQ5/ITGAV/KCNAB2/SLC24A3/LETM1/SLC22A4/TUSC3/SLC20A1	30
1_RG/MG	GO:0016810	hydrolase activity, acting on carbon-nitrogen (but not peptide) bonds	6/856	121/18352	0.498502	0.652871	0.504039	ADA/DDAH1/HDAC7/GLS/SIN3A/HDAC4	6
1_RG/MG	GO:0016887	ATPase activity	20/856	423/18352	0.507927	0.663432	0.512193	CHD7/FIGN/KIF13A/MYO10/MYO9B/DDX3X/DDX17/MYH10/CHD2/DICER1/KIF1A/ATF7IP/TOP2B/ABCA1/BPTF/KIF21A/NAV2/DDX46/ABCC5/KIF13B	20
1_RG/MG	GO:0044389	ubiquitin-like protein ligase binding	15/856	316/18352	0.509909	0.663432	0.512193	MID1/PAX6/NEK6/AXIN2/JAK1/TRIP4/NLK/USP7/ARRDC1/JKAMP/FBXW7/PRKN/USP25/FHIT/TNFRSF14	15
1_RG/MG	GO:0004089	carbonate dehydratase activity	1/856	15/18352	0.511675	0.663432	0.512193	CA14	1
1_RG/MG	GO:0004559	alpha-mannosidase activity	1/856	15/18352	0.511675	0.663432	0.512193	MAN2A2	1
1_RG/MG	GO:0004652	polynucleotide adenylyltransferase activity	1/856	15/18352	0.511675	0.663432	0.512193	PAPOLG	1
1_RG/MG	GO:0005161	platelet-derived growth factor receptor binding	1/856	15/18352	0.511675	0.663432	0.512193	PDGFRB	1
1_RG/MG	GO:0008252	nucleotidase activity	1/856	15/18352	0.511675	0.663432	0.512193	NT5C2	1
1_RG/MG	GO:0017160	Ral GTPase binding	1/856	15/18352	0.511675	0.663432	0.512193	FLNA	1
1_RG/MG	GO:0019215	intermediate filament binding	1/856	15/18352	0.511675	0.663432	0.512193	EPPK1	1
1_RG/MG	GO:0048185	activin binding	1/856	15/18352	0.511675	0.663432	0.512193	ACVR1	1
1_RG/MG	GO:1990841	promoter-specific chromatin binding	3/856	58/18352	0.512062	0.663432	0.512193	GLI2/CHD7/HDAC4	3
1_RG/MG	GO:0031625	ubiquitin protein ligase binding	14/856	297/18352	0.522812	0.6767	0.522436	MID1/PAX6/NEK6/AXIN2/JAK1/NLK/USP7/ARRDC1/JKAMP/FBXW7/PRKN/USP25/FHIT/TNFRSF14	14
1_RG/MG	GO:0003996	acyl-CoA ligase activity	1/856	16/18352	0.534471	0.679321	0.52446	ACSBG1	1
1_RG/MG	GO:0005092	GDP-dissociation inhibitor activity	1/856	16/18352	0.534471	0.679321	0.52446	SH3BP4	1
1_RG/MG	GO:0005523	tropomyosin binding	1/856	16/18352	0.534471	0.679321	0.52446	CALD1	1
1_RG/MG	GO:0008574	ATP-dependent microtubule motor activity, plus-end-directed	1/856	16/18352	0.534471	0.679321	0.52446	KIF1A	1
1_RG/MG	GO:0010181	FMN binding	1/856	16/18352	0.534471	0.679321	0.52446	POR	1
1_RG/MG	GO:0015095	magnesium ion transmembrane transporter activity	1/856	16/18352	0.534471	0.679321	0.52446	TUSC3	1
1_RG/MG	GO:0015347	sodium-independent organic anion transmembrane transporter activity	1/856	16/18352	0.534471	0.679321	0.52446	SLCO1C1	1
1_RG/MG	GO:0015923	mannosidase activity	1/856	16/18352	0.534471	0.679321	0.52446	MAN2A2	1
1_RG/MG	GO:0016641	oxidoreductase activity, acting on the CH-NH2 group of donors, oxygen as acceptor	1/856	16/18352	0.534471	0.679321	0.52446	MAOB	1
1_RG/MG	GO:0019841	retinol binding	1/856	16/18352	0.534471	0.679321	0.52446	CYP27C1	1
1_RG/MG	GO:0022821	potassium ion antiporter activity	1/856	16/18352	0.534471	0.679321	0.52446	SLC24A3	1
1_RG/MG	GO:0023026	MHC class II protein complex binding	1/856	16/18352	0.534471	0.679321	0.52446	CD81	1
1_RG/MG	GO:0043395	heparan sulfate proteoglycan binding	1/856	16/18352	0.534471	0.679321	0.52446	AGRN	1
1_RG/MG	GO:0052742	phosphatidylinositol kinase activity	1/856	16/18352	0.534471	0.679321	0.52446	PIK3C2A	1
1_RG/MG	GO:0070402	NADPH binding	1/856	16/18352	0.534471	0.679321	0.52446	FASN	1
1_RG/MG	GO:0097001	ceramide binding	1/856	16/18352	0.534471	0.679321	0.52446	PLTP	1
1_RG/MG	GO:1990404	protein ADP-ribosylase activity	1/856	16/18352	0.534471	0.679321	0.52446	PARP4	1
1_RG/MG	GO:0015605	organophosphate ester transmembrane transporter activity	2/856	38/18352	0.534707	0.679321	0.52446	SLC25A24/SLC25A13	2
1_RG/MG	GO:0022824	transmitter-gated ion channel activity	3/856	60/18352	0.535068	0.679321	0.52446	GRIA4/GRIN3B/GRIK5	3
1_RG/MG	GO:0022835	transmitter-gated channel activity	3/856	60/18352	0.535068	0.679321	0.52446	GRIA4/GRIN3B/GRIK5	3
1_RG/MG	GO:0015631	tubulin binding	17/856	365/18352	0.537984	0.682371	0.526814	GLI1/MID1/KIF13A/DDX3X/CLIP2/PAFAH1B1/KIF1A/MAP1B/CLASP2/FBXW11/RABGAP1/DAG1/PRKN/KIF21A/MAP4/KIF13B/DNM2	17
1_RG/MG	GO:0004620	phospholipase activity	5/856	105/18352	0.545643	0.691426	0.533805	MGLL/PLCD3/LIPG/PLCE1/PLCB1	5
1_RG/MG	GO:0003723	RNA binding	92/856	1988/18352	0.549768	0.695516	0.536963	QKI/TNS1/ZFP36L2/AHNAK/MSI1/FNDC3B/CTNNA1/PAX6/NOVA1/BICC1/CDC42EP4/SLC3A2/NANOS1/SYNE1/DSP/CLUH/DIAPH1/TNRC6C/SNTB2/SOX2/PLEC/SORBS2/FASN/TNRC6A/GPATCH8/SCG3/CPSF6/FAM172A/PCBP4/ARHGEF1/EIF4G3/SPEN/NUCKS1/EPPK1/MSI2/TRA2B/RBM25/RPGR/ATXN1/DDX3X/DDX17/MYH10/DIDO1/MYO18A/DROSHA/ADD1/CHD2/ZNF638/EIF4G1/SLTM/CCAR1/PNN/FUBP1/DICER1/RBM15/KHDC4/TRA2A/FLNA/SRSF4/SRSF3/RBM5/U2SURP/UBR5/PUM1/TCOF1/SIN3A/…	92
1_RG/MG	GO:0008135	translation factor activity, RNA binding	4/856	84/18352	0.555143	0.695516	0.536963	EIF4G3/EIF4G1/EIF4B/EIF3H	4
1_RG/MG	GO:0004438	phosphatidylinositol-3-phosphatase activity	1/856	17/18352	0.556204	0.695516	0.536963	MTMR3	1
1_RG/MG	GO:0008308	voltage-gated anion channel activity	1/856	17/18352	0.556204	0.695516	0.536963	CLCN2	1
1_RG/MG	GO:0008381	mechanosensitive ion channel activity	1/856	17/18352	0.556204	0.695516	0.536963	PIEZO1	1
1_RG/MG	GO:0008484	sulfuric ester hydrolase activity	1/856	17/18352	0.556204	0.695516	0.536963	ARSB	1
1_RG/MG	GO:0009881	photoreceptor activity	1/856	17/18352	0.556204	0.695516	0.536963	CRY1	1
1_RG/MG	GO:0015174	basic amino acid transmembrane transporter activity	1/856	17/18352	0.556204	0.695516	0.536963	SLC38A5	1
1_RG/MG	GO:0015278	calcium-release channel activity	1/856	17/18352	0.556204	0.695516	0.536963	ITPR2	1
1_RG/MG	GO:0016854	racemase and epimerase activity	1/856	17/18352	0.556204	0.695516	0.536963	GLCE	1
1_RG/MG	GO:0016888	endodeoxyribonuclease activity, producing 5'-phosphomonoesters	1/856	17/18352	0.556204	0.695516	0.536963	DICER1	1
1_RG/MG	GO:0016918	retinal binding	1/856	17/18352	0.556204	0.695516	0.536963	CYP27C1	1
1_RG/MG	GO:0017081	chloride channel regulator activity	1/856	17/18352	0.556204	0.695516	0.536963	WNK3	1
1_RG/MG	GO:0042800	histone methyltransferase activity (H3-K4 specific)	1/856	17/18352	0.556204	0.695516	0.536963	ASH2L	1
1_RG/MG	GO:0022890	inorganic cation transmembrane transporter activity	27/856	587/18352	0.558601	0.697857	0.53877	GRIA4/SLC1A2/SLC4A4/SLC6A13/SLC1A3/CACHD1/ATP1B4/SLC6A11/KCNJ10/RHBG/SLC3A2/PKD1/GRIN3B/ITPR2/GRIK5/SLC6A9/PIEZO1/ATP1A1/KCNH1/ASIC2/KCNQ5/ITGAV/KCNAB2/SLC24A3/LETM1/TUSC3/SLC20A1	27
1_RG/MG	GO:0015036	disulfide oxidoreductase activity	2/856	41/18352	0.576197	0.716701	0.553319	STAB1/ENOX2	2
1_RG/MG	GO:0030547	receptor inhibitor activity	2/856	41/18352	0.576197	0.716701	0.553319	ESR2/PXDN	2
1_RG/MG	GO:0016755	transferase activity, transferring amino-acyl groups	1/856	18/18352	0.576923	0.716701	0.553319	GGT5	1
1_RG/MG	GO:0052744	phosphatidylinositol monophosphate phosphatase activity	1/856	18/18352	0.576923	0.716701	0.553319	MTMR3	1
1_RG/MG	GO:0055106	ubiquitin-protein transferase regulator activity	1/856	18/18352	0.576923	0.716701	0.553319	FBXW7	1
1_RG/MG	GO:0070064	proline-rich region binding	1/856	18/18352	0.576923	0.716701	0.553319	GIGYF2	1
1_RG/MG	GO:0090079	translation regulator activity, nucleic acid binding	5/856	109/18352	0.579165	0.718814	0.55495	EIF4G3/EIF4G1/LARP1/EIF4B/EIF3H	5
1_RG/MG	GO:0005253	anion channel activity	4/856	87/18352	0.583122	0.723049	0.558219	CLCN2/TTYH2/TTYH3/SLC1A4	4
1_RG/MG	GO:0051539	4 iron, 4 sulfur cluster binding	2/856	42/18352	0.589413	0.729247	0.563005	CDKAL1/NTHL1	2
1_RG/MG	GO:1901682	sulfur compound transmembrane transporter activity	2/856	42/18352	0.589413	0.729247	0.563005	SLC6A13/SLC1A4	2
1_RG/MG	GO:0003684	damaged DNA binding	3/856	65/18352	0.589768	0.729247	0.563005	RAD23A/CREBBP/EP300	3
1_RG/MG	GO:0005249	voltage-gated potassium channel activity	4/856	88/18352	0.592219	0.731597	0.564819	KCNJ10/KCNH1/KCNQ5/KCNAB2	4
1_RG/MG	GO:0015079	potassium ion transmembrane transporter activity	7/856	156/18352	0.595734	0.733691	0.566435	KCNJ10/GRIK5/ATP1A1/KCNH1/KCNQ5/KCNAB2/SLC24A3	7
1_RG/MG	GO:0004551	nucleotide diphosphatase activity	1/856	19/18352	0.596676	0.733691	0.566435	FHIT	1
1_RG/MG	GO:0004653	polypeptide N-acetylgalactosaminyltransferase activity	1/856	19/18352	0.596676	0.733691	0.566435	GALNT1	1
1_RG/MG	GO:0015125	bile acid transmembrane transporter activity	1/856	19/18352	0.596676	0.733691	0.566435	SLCO1C1	1
1_RG/MG	GO:0019789	SUMO transferase activity	1/856	19/18352	0.596676	0.733691	0.566435	HDAC4	1
1_RG/MG	GO:0016788	hydrolase activity, acting on ester bonds	34/856	751/18352	0.597625	0.734177	0.566811	PTPRZ1/MGLL/NT5C2/PLCD3/PTPN13/LIPG/LRRK1/CTDSP1/PLCE1/ALPL/PALD1/SMPDL3A/PPP1CB/PLCB1/CTDSPL/FASN/PTPRM/INPP5B/ARSB/PDE1C/PDE3B/LPIN2/ATP1A1/CHKA/DROSHA/RNGTT/DICER1/GNB1/DNAJC6/PTPRA/MTMR3/PPP1CA/NTHL1/INPP5A	34
1_RG/MG	GO:0005319	lipid transporter activity	6/856	134/18352	0.598917	0.735085	0.567511	PLTP/SLCO1C1/PITPNC1/ABCA1/OSBP/OSBPL1A	6
1_RG/MG	GO:0016903	oxidoreductase activity, acting on the aldehyde or oxo group of donors	2/856	43/18352	0.602319	0.738578	0.570208	FAR1/OGDH	2
1_RG/MG	GO:0015318	inorganic molecular entity transmembrane transporter activity	37/856	820/18352	0.608176	0.745072	0.575222	GRIA4/SLC1A2/SLC4A4/SLC6A13/SLC1A3/CACHD1/ATP1B4/SLC6A11/KCNJ10/SLCO1C1/SLC16A4/RHBG/SLC3A2/PKD1/GRIN3B/SLC38A5/ITPR2/CLCN2/GRIK5/TTYH2/SFXN5/SLC6A9/PIEZO1/ATP1A1/KCNH1/ASIC2/TTYH3/SLC1A4/KCNQ5/ITGAV/KCNAB2/SLC24A3/LETM1/SLC22A4/TUSC3/SLC20A1/SLC25A13	37
1_RG/MG	GO:0030276	clathrin binding	3/856	67/18352	0.610452	0.745796	0.575781	EPN2/DNAJC6/AP1B1	3
1_RG/MG	GO:0051536	iron-sulfur cluster binding	3/856	67/18352	0.610452	0.745796	0.575781	AIFM3/CDKAL1/NTHL1	3
1_RG/MG	GO:0051540	metal cluster binding	3/856	67/18352	0.610452	0.745796	0.575781	AIFM3/CDKAL1/NTHL1	3
1_RG/MG	GO:0022836	gated channel activity	15/856	337/18352	0.611367	0.745798	0.575783	GRIA4/CACHD1/KCNJ10/GRIN3B/ITPR2/CLCN2/GRIK5/TTYH2/PIEZO1/KCNH1/ASIC2/TTYH3/KCNQ5/ITGAV/KCNAB2	15
1_RG/MG	GO:0005245	voltage-gated calcium channel activity	2/856	44/18352	0.614917	0.745798	0.575783	CACHD1/ITGAV	2
1_RG/MG	GO:0005272	sodium channel activity	2/856	44/18352	0.614917	0.745798	0.575783	GRIK5/ASIC2	2
1_RG/MG	GO:0004707	MAP kinase activity	1/856	20/18352	0.615508	0.745798	0.575783	NLK	1
1_RG/MG	GO:0008320	protein transmembrane transporter activity	1/856	20/18352	0.615508	0.745798	0.575783	ABCA1	1
1_RG/MG	GO:0015299	solute:proton antiporter activity	1/856	20/18352	0.615508	0.745798	0.575783	LETM1	1
1_RG/MG	GO:0031681	G-protein beta-subunit binding	1/856	20/18352	0.615508	0.745798	0.575783	GNG12	1
1_RG/MG	GO:0061608	nuclear import signal receptor activity	1/856	20/18352	0.615508	0.745798	0.575783	IPO11	1
1_RG/MG	GO:0140318	protein transporter activity	1/856	20/18352	0.615508	0.745798	0.575783	ABCA1	1
1_RG/MG	GO:0004386	helicase activity	7/856	160/18352	0.622462	0.753537	0.581757	CHD7/DDX3X/DDX17/CHD2/DICER1/NAV2/DDX46	7
1_RG/MG	GO:0019210	kinase inhibitor activity	3/856	69/18352	0.630426	0.762483	0.588664	RPTOR/LRP6/TAOK3	3
1_RG/MG	GO:0001848	complement binding	1/856	21/18352	0.633462	0.762603	0.588757	MEGF10	1
1_RG/MG	GO:0015106	bicarbonate transmembrane transporter activity	1/856	21/18352	0.633462	0.762603	0.588757	SLC4A4	1
1_RG/MG	GO:0019200	carbohydrate kinase activity	1/856	21/18352	0.633462	0.762603	0.588757	GALK1	1
1_RG/MG	GO:0051428	peptide hormone receptor binding	1/856	21/18352	0.633462	0.762603	0.588757	GNAS	1
1_RG/MG	GO:0140303	intramembrane lipid transporter activity	1/856	21/18352	0.633462	0.762603	0.588757	ABCA1	1
1_RG/MG	GO:0015276	ligand-gated ion channel activity	6/856	139/18352	0.634546	0.762603	0.588757	GRIA4/KCNJ10/GRIN3B/ITPR2/GRIK5/ASIC2	6
1_RG/MG	GO:0022834	ligand-gated channel activity	6/856	139/18352	0.634546	0.762603	0.588757	GRIA4/KCNJ10/GRIN3B/ITPR2/GRIK5/ASIC2	6
1_RG/MG	GO:0016705	oxidoreductase activity, acting on paired donors, with incorporation or reduction of molecular oxygen	7/856	162/18352	0.635455	0.763005	0.589067	CYP19A1/CYP27C1/FADS2/POR/KDM4C/KDM4B/FTO	7
1_RG/MG	GO:0003730	mRNA 3'-UTR binding	5/856	117/18352	0.642011	0.770182	0.594608	ZFP36L2/NOVA1/PCBP4/PUM1/LARP1	5
1_RG/MG	GO:0015075	ion transmembrane transporter activity	39/856	876/18352	0.643599	0.771389	0.59554	GRIA4/SLC1A2/SLC4A4/SLC6A13/SLC1A3/CACHD1/ATP1B4/SLC6A11/KCNJ10/SLCO1C1/SLC16A4/RHBG/SLC3A2/PKD1/GRIN3B/SLC38A5/ITPR2/CLCN2/GRIK5/TTYH2/SFXN5/SLC6A9/SLC25A24/PIEZO1/ATP1A1/KCNH1/ASIC2/TTYH3/SLC1A4/KCNQ5/ITGAV/KCNAB2/SLC24A3/LETM1/SLC22A4/TUSC3/ABCC5/SLC20A1/SLC25A13	39
1_RG/MG	GO:0005242	inward rectifier potassium channel activity	1/856	22/18352	0.650578	0.773813	0.597411	KCNJ10	1
1_RG/MG	GO:0009975	cyclase activity	1/856	22/18352	0.650578	0.773813	0.597411	ADCY3	1
1_RG/MG	GO:0015645	fatty acid ligase activity	1/856	22/18352	0.650578	0.773813	0.597411	ACSBG1	1
1_RG/MG	GO:0016849	phosphorus-oxygen lyase activity	1/856	22/18352	0.650578	0.773813	0.597411	ADCY3	1
1_RG/MG	GO:0022884	macromolecule transmembrane transporter activity	1/856	22/18352	0.650578	0.773813	0.597411	ABCA1	1
1_RG/MG	GO:0033691	sialic acid binding	1/856	22/18352	0.650578	0.773813	0.597411	AGRN	1
1_RG/MG	GO:0051537	2 iron, 2 sulfur cluster binding	1/856	22/18352	0.650578	0.773813	0.597411	AIFM3	1
1_RG/MG	GO:0005044	scavenger receptor activity	2/856	47/18352	0.650865	0.773813	0.597411	MEGF10/STAB1	2
1_RG/MG	GO:0008376	acetylgalactosaminyltransferase activity	2/856	47/18352	0.650865	0.773813	0.597411	B3GALT1/GALNT1	2
1_RG/MG	GO:0016879	ligase activity, forming carbon-nitrogen bonds	2/856	48/18352	0.662239	0.785226	0.606223	GLUL/HLCS	2
1_RG/MG	GO:0016893	endonuclease activity, active with either ribo- or deoxyribonucleic acids and producing 5'-phosphomonoesters	2/856	48/18352	0.662239	0.785226	0.606223	DROSHA/DICER1	2
1_RG/MG	GO:0032266	phosphatidylinositol-3-phosphate binding	2/856	48/18352	0.662239	0.785226	0.606223	PARD3/SH3PXD2B	2
1_RG/MG	GO:0005267	potassium channel activity	5/856	120/18352	0.664009	0.786623	0.607301	KCNJ10/GRIK5/KCNH1/KCNQ5/KCNAB2	5
1_RG/MG	GO:0008143	poly(A) binding	1/856	23/18352	0.666896	0.787233	0.607772	DDX3X	1
1_RG/MG	GO:0030742	GTP-dependent protein binding	1/856	23/18352	0.666896	0.787233	0.607772	RAPGEF6	1
1_RG/MG	GO:0035250	UDP-galactosyltransferase activity	1/856	23/18352	0.666896	0.787233	0.607772	B3GALT1	1
1_RG/MG	GO:0140103	catalytic activity, acting on a glycoprotein	1/856	23/18352	0.666896	0.787233	0.607772	MGAT4A	1
1_RG/MG	GO:0008194	UDP-glycosyltransferase activity	6/856	144/18352	0.668244	0.788104	0.608444	LFNG/B3GALT1/GALNT1/EXTL1/MGAT4A/B3GAT2	6
1_RG/MG	GO:0005198	structural molecule activity	32/856	730/18352	0.66882	0.788104	0.608444	AHNAK/TNC/LAMB4/CTNNA1/TLN1/COL19A1/COL5A1/SPARC/COL9A2/ANK1/DSP/SNTB2/AEBP1/SPON1/MFGE8/ANOS1/PLEC/LTBP1/SORBS2/AGRN/PXDN/CROCC/LLGL1/EPPK1/ADD1/EPB41L2/PNN/MAP1B/ADD3/DAG1/MAP4/RPL10	32
1_RG/MG	GO:0005230	extracellular ligand-gated ion channel activity	3/856	74/18352	0.6772	0.797271	0.615522	GRIA4/GRIN3B/GRIK5	3
1_RG/MG	GO:0003950	NAD+ ADP-ribosyltransferase activity	1/856	24/18352	0.682452	0.800615	0.618103	PARP4	1
1_RG/MG	GO:0004622	lysophospholipase activity	1/856	24/18352	0.682452	0.800615	0.618103	MGLL	1
1_RG/MG	GO:0015101	organic cation transmembrane transporter activity	1/856	24/18352	0.682452	0.800615	0.618103	SLC22A4	1
1_RG/MG	GO:0070696	transmembrane receptor protein serine/threonine kinase binding	1/856	24/18352	0.682452	0.800615	0.618103	MAGI2	1
1_RG/MG	GO:0008170	N-methyltransferase activity	4/856	100/18352	0.691724	0.810061	0.625396	EHMT1/SETD5/CAMKMT/ASH2L	4
1_RG/MG	GO:0042626	ATPase-coupled transmembrane transporter activity	4/856	100/18352	0.691724	0.810061	0.625396	ATP1A1/ABCA1/LMBRD1/ABCC5	4
1_RG/MG	GO:0042887	amide transmembrane transporter activity	2/856	51/18352	0.694575	0.811674	0.626641	SLC38A5/ABCA1	2
1_RG/MG	GO:0005104	fibroblast growth factor receptor binding	1/856	25/18352	0.697283	0.811674	0.626641	FGF22	1
1_RG/MG	GO:0023023	MHC protein complex binding	1/856	25/18352	0.697283	0.811674	0.626641	CD81	1
1_RG/MG	GO:0046625	sphingolipid binding	1/856	25/18352	0.697283	0.811674	0.626641	PLTP	1
1_RG/MG	GO:0070330	aromatase activity	1/856	25/18352	0.697283	0.811674	0.626641	CYP19A1	1
1_RG/MG	GO:0097602	cullin family protein binding	1/856	25/18352	0.697283	0.811674	0.626641	PRKN	1
1_RG/MG	GO:0005261	cation channel activity	14/856	334/18352	0.697379	0.811674	0.626641	GRIA4/CACHD1/KCNJ10/PKD1/GRIN3B/ITPR2/GRIK5/PIEZO1/KCNH1/ASIC2/KCNQ5/ITGAV/KCNAB2/SLC24A3	14
1_RG/MG	GO:0033218	amide binding	16/856	381/18352	0.702815	0.816887	0.630666	GRIA4/LDLRAD3/GPR37L1/PLTP/RXRA/ITM2B/FASN/INSR/TGFB2/PC/IGF1R/EPHA4/PIK3R1/SORL1/ACVR1/HLCS	16
1_RG/MG	GO:0003724	RNA helicase activity	3/856	77/18352	0.703088	0.816887	0.630666	DDX3X/DDX17/DDX46	3
1_RG/MG	GO:0005244	voltage-gated ion channel activity	8/856	197/18352	0.704933	0.817599	0.631216	CACHD1/KCNJ10/GRIN3B/CLCN2/KCNH1/KCNQ5/ITGAV/KCNAB2	8
1_RG/MG	GO:0022832	voltage-gated channel activity	8/856	197/18352	0.704933	0.817599	0.631216	CACHD1/KCNJ10/GRIN3B/CLCN2/KCNH1/KCNQ5/ITGAV/KCNAB2	8
1_RG/MG	GO:0015108	chloride transmembrane transporter activity	4/856	102/18352	0.706507	0.818709	0.632073	CLCN2/TTYH2/TTYH3/SLC1A4	4
1_RG/MG	GO:0001965	G-protein alpha-subunit binding	1/856	26/18352	0.711422	0.8194	0.632606	ADGRV1	1
1_RG/MG	GO:0008198	ferrous iron binding	1/856	26/18352	0.711422	0.8194	0.632606	FTO	1
1_RG/MG	GO:0016628	oxidoreductase activity, acting on the CH-CH group of donors, NAD or NADP as acceptor	1/856	26/18352	0.711422	0.8194	0.632606	FASN	1
1_RG/MG	GO:0030371	translation repressor activity	1/856	26/18352	0.711422	0.8194	0.632606	NANOS1	1
1_RG/MG	GO:0035925	mRNA 3'-UTR AU-rich region binding	1/856	26/18352	0.711422	0.8194	0.632606	ZFP36L2	1
1_RG/MG	GO:0042923	neuropeptide binding	1/856	26/18352	0.711422	0.8194	0.632606	SORL1	1
1_RG/MG	GO:0099604	ligand-gated calcium channel activity	1/856	26/18352	0.711422	0.8194	0.632606	ITPR2	1
1_RG/MG	GO:0005216	ion channel activity	18/856	431/18352	0.719082	0.827505	0.638864	GRIA4/CACHD1/KCNJ10/PKD1/GRIN3B/ITPR2/CLCN2/GRIK5/TTYH2/PIEZO1/KCNH1/ASIC2/TTYH3/SLC1A4/KCNQ5/ITGAV/KCNAB2/SLC24A3	18
1_RG/MG	GO:0008144	drug binding	4/856	104/18352	0.720768	0.828727	0.639807	PPARA/LRP2/FASN/CHKA	4
1_RG/MG	GO:0015932	nucleobase-containing compound transmembrane transporter activity	2/856	54/18352	0.724309	0.830603	0.641255	SLC25A24/SLC25A13	2
1_RG/MG	GO:0004033	aldo-keto reductase (NADP) activity	1/856	27/18352	0.724902	0.830603	0.641255	KCNAB2	1
1_RG/MG	GO:0008378	galactosyltransferase activity	1/856	27/18352	0.724902	0.830603	0.641255	B3GALT1	1
1_RG/MG	GO:0017091	AU-rich element binding	1/856	27/18352	0.724902	0.830603	0.641255	ZFP36L2	1
1_RG/MG	GO:0016298	lipase activity	5/856	130/18352	0.73078	0.836617	0.645898	MGLL/PLCD3/LIPG/PLCE1/PLCB1	5
1_RG/MG	GO:0000030	mannosyltransferase activity	1/856	28/18352	0.737752	0.841696	0.64982	TMTC2	1
1_RG/MG	GO:0004683	calmodulin-dependent protein kinase activity	1/856	28/18352	0.737752	0.841696	0.64982	PHKB	1
1_RG/MG	GO:0043015	gamma-tubulin binding	1/856	28/18352	0.737752	0.841696	0.64982	DDX3X	1
1_RG/MG	GO:0080025	phosphatidylinositol-3,5-bisphosphate binding	1/856	28/18352	0.737752	0.841696	0.64982	SH3PXD2B	1
1_RG/MG	GO:0015399	primary active transmembrane transporter activity	4/856	107/18352	0.741187	0.84489	0.652285	ATP1A1/ABCA1/LMBRD1/ABCC5	4
1_RG/MG	GO:0016684	oxidoreductase activity, acting on peroxide as acceptor	2/856	56/18352	0.742743	0.845937	0.653093	SESN1/PXDN	2
1_RG/MG	GO:0003729	mRNA binding	24/856	577/18352	0.748403	0.849108	0.655542	QKI/ZFP36L2/NOVA1/NANOS1/CLUH/CPSF6/PCBP4/EIF4G3/TRA2B/RBM25/DDX3X/MYH10/EIF4G1/FUBP1/RBM15/SRSF4/SRSF3/RBM5/PUM1/LARP1/SCAF8/SRRM2/ZC3H11A/MECP2	24
1_RG/MG	GO:0004181	metallocarboxypeptidase activity	1/856	29/18352	0.750003	0.849108	0.655542	AEBP1	1
1_RG/MG	GO:0004806	triglyceride lipase activity	1/856	29/18352	0.750003	0.849108	0.655542	LIPG	1
1_RG/MG	GO:0005217	intracellular ligand-gated ion channel activity	1/856	29/18352	0.750003	0.849108	0.655542	ITPR2	1
1_RG/MG	GO:0016675	oxidoreductase activity, acting on a heme group of donors	1/856	29/18352	0.750003	0.849108	0.655542	POR	1
1_RG/MG	GO:0033612	receptor serine/threonine kinase binding	1/856	29/18352	0.750003	0.849108	0.655542	MAGI2	1
1_RG/MG	GO:0090482	vitamin transmembrane transporter activity	1/856	29/18352	0.750003	0.849108	0.655542	LMBRD1	1
1_RG/MG	GO:0043022	ribosome binding	2/856	57/18352	0.751558	0.850144	0.656341	LETM1/NAA15	2
1_RG/MG	GO:0045505	dynein intermediate chain binding	1/856	30/18352	0.761682	0.860131	0.664051	PAFAH1B1	1
1_RG/MG	GO:0046966	thyroid hormone receptor binding	1/856	30/18352	0.761682	0.860131	0.664051	MED13	1
1_RG/MG	GO:0140097	catalytic activity, acting on DNA	8/856	209/18352	0.764139	0.862172	0.665627	CHD7/DDX3X/CHD2/DICER1/TOP2B/NTHL1/FTO/NAV2	8
1_RG/MG	GO:0009055	electron transfer activity	4/856	111/18352	0.766622	0.86424	0.667224	CYP19A1/GLDC/POR/MAOB	4
1_RG/MG	GO:0016667	oxidoreductase activity, acting on a sulfur group of donors	2/856	59/18352	0.768408	0.865518	0.668211	STAB1/ENOX2	2
1_RG/MG	GO:0005164	tumor necrosis factor receptor binding	1/856	31/18352	0.772816	0.866076	0.668641	TNFSF11	1
1_RG/MG	GO:0030291	protein serine/threonine kinase inhibitor activity	1/856	31/18352	0.772816	0.866076	0.668641	RPTOR	1
1_RG/MG	GO:0070003	threonine-type peptidase activity	1/856	31/18352	0.772816	0.866076	0.668641	GGT5	1
1_RG/MG	GO:0070566	adenylyltransferase activity	1/856	31/18352	0.772816	0.866076	0.668641	PAPOLG	1
1_RG/MG	GO:0140142	nucleocytoplasmic carrier activity	1/856	31/18352	0.772816	0.866076	0.668641	IPO11	1
1_RG/MG	GO:1904680	peptide transmembrane transporter activity	1/856	31/18352	0.772816	0.866076	0.668641	ABCA1	1
1_RG/MG	GO:0022857	transmembrane transporter activity	45/856	1064/18352	0.776387	0.869344	0.671165	GRIA4/SLC1A2/SLC4A4/SLC6A13/SLC1A3/CACHD1/ATP1B4/SLC6A11/KCNJ10/SLCO1C1/SLC16A4/RHBG/SLC3A2/SLC47A2/PKD1/GRIN3B/SLC38A5/ITPR2/CLCN2/GRIK5/TTYH2/SFXN5/SLC6A9/SLC22A23/SLC25A24/PIEZO1/ATP1A1/KCNH1/ASIC2/TTYH3/SLC1A4/KCNQ5/ITGAV/ABCA1/CNNM3/LRP6/KCNAB2/SLC24A3/LMBRD1/LETM1/SLC22A4/TUSC3/ABCC5/SLC20A1/SLC25A13	45
1_RG/MG	GO:0042277	peptide binding	12/856	308/18352	0.778083	0.870357	0.671946	GRIA4/LDLRAD3/GPR37L1/RXRA/ITM2B/INSR/TGFB2/IGF1R/EPHA4/PIK3R1/SORL1/ACVR1	12
1_RG/MG	GO:0005215	transporter activity	51/856	1200/18352	0.778602	0.870357	0.671946	GRIA4/SLC1A2/SLC4A4/SLC6A13/SLC1A3/CACHD1/ATP1B4/SLC6A11/PLTP/KCNJ10/SLCO1C1/SLC16A4/RHBG/SLC3A2/SLC47A2/PKD1/GRIN3B/PITPNC1/SLC38A5/ITPR2/CLCN2/GRIK5/TTYH2/SFXN5/SLC6A9/SLC22A23/SLC25A24/PIEZO1/ATP1A1/KCNH1/ASIC2/TTYH3/SLC1A4/KCNQ5/ITGAV/ABCA1/CNNM3/LRP6/KCNAB2/TCOF1/SLC24A3/LMBRD1/LETM1/SLC22A4/TUSC3/IPO11/ABCC5/SLC20A1/OSBP/OSBPL1A/SLC25A13	51
1_RG/MG	GO:0019239	deaminase activity	1/856	32/18352	0.783431	0.873244	0.674176	ADA	1
1_RG/MG	GO:0051721	protein phosphatase 2A binding	1/856	32/18352	0.783431	0.873244	0.674176	STRN3	1
1_RG/MG	GO:0016829	lyase activity	7/856	189/18352	0.783794	0.873244	0.674176	CA14/GLDC/FASN/ADCY3/ECI1/NTHL1/GMDS	7
1_RG/MG	GO:1901505	carbohydrate derivative transmembrane transporter activity	2/856	61/18352	0.784255	0.873244	0.674176	SLC25A24/SLC25A13	2
1_RG/MG	GO:0051117	ATPase binding	3/856	88/18352	0.784473	0.873244	0.674176	ANK1/ABCA1/USP25	3
1_RG/MG	GO:0016874	ligase activity	6/856	165/18352	0.787124	0.875461	0.675887	GLUL/ACSBG1/PC/ACSS3/HLCS/ATG7	6
1_RG/MG	GO:0000149	SNARE binding	4/856	115/18352	0.790063	0.877994	0.677843	NBAS/UVRAG/ABCA1/VPS11	4
1_RG/MG	GO:0001530	lipopolysaccharide binding	1/856	33/18352	0.79355	0.878195	0.677998	DROSHA	1
1_RG/MG	GO:0015662	ion transmembrane transporter activity, phosphorylative mechanism	1/856	33/18352	0.79355	0.878195	0.677998	ATP1A1	1
1_RG/MG	GO:0019956	chemokine binding	1/856	33/18352	0.79355	0.878195	0.677998	ITGAV	1
1_RG/MG	GO:0051019	mitogen-activated protein kinase binding	1/856	33/18352	0.79355	0.878195	0.677998	TNIP1	1
1_RG/MG	GO:0071855	neuropeptide receptor binding	1/856	33/18352	0.79355	0.878195	0.677998	GNAS	1
1_RG/MG	GO:0000287	magnesium ion binding	8/856	217/18352	0.798589	0.883036	0.681735	GLUL/NEK6/SNRK/NLK/DYRK2/SIK3/MAP2K7/CDC42BPA	8
1_RG/MG	GO:0008168	methyltransferase activity	8/856	218/18352	0.802617	0.885918	0.68396	BHMT2/FEZF2/MTR/DPH5/EHMT1/SETD5/CAMKMT/ASH2L	8
1_RG/MG	GO:0005154	epidermal growth factor receptor binding	1/856	34/18352	0.803197	0.885918	0.68396	CBL	1
1_RG/MG	GO:1990939	ATP-dependent microtubule motor activity	1/856	34/18352	0.803197	0.885918	0.68396	KIF1A	1
1_RG/MG	GO:0015103	inorganic anion transmembrane transporter activity	5/856	145/18352	0.812005	0.892404	0.688967	SLC4A4/CLCN2/TTYH2/TTYH3/SLC1A4	5
1_RG/MG	GO:0016620	oxidoreductase activity, acting on the aldehyde or oxo group of donors, NAD or NADP as acceptor	1/856	35/18352	0.812393	0.892404	0.688967	FAR1	1
1_RG/MG	GO:0016712	oxidoreductase activity, acting on paired donors, with incorporation or reduction of molecular oxygen, reduced flavin or flavoprotein as one donor, and incorporation of one atom of oxygen	1/856	35/18352	0.812393	0.892404	0.688967	CYP19A1	1
1_RG/MG	GO:0016814	hydrolase activity, acting on carbon-nitrogen (but not peptide) bonds, in cyclic amidines	1/856	35/18352	0.812393	0.892404	0.688967	ADA	1
1_RG/MG	GO:0004860	protein kinase inhibitor activity	2/856	65/18352	0.813109	0.892404	0.688967	RPTOR/TAOK3	2
1_RG/MG	GO:0036002	pre-mRNA binding	2/856	65/18352	0.813109	0.892404	0.688967	TRA2B/EP300	2
1_RG/MG	GO:0019825	oxygen binding	1/856	36/18352	0.821161	0.899754	0.694642	CYP19A1	1
1_RG/MG	GO:0097718	disordered domain specific binding	1/856	36/18352	0.821161	0.899754	0.694642	CTNNB1	1
1_RG/MG	GO:0046906	tetrapyrrole binding	5/856	148/18352	0.82565	0.903926	0.697863	CYP19A1/CYP27C1/MTR/PXDN/LMBRD1	5
1_RG/MG	GO:0016251	RNA polymerase II general transcription initiation factor activity	1/856	37/18352	0.829519	0.907414	0.700556	TAF4	1
1_RG/MG	GO:0016758	transferase activity, transferring hexosyl groups	7/856	201/18352	0.833181	0.910671	0.70307	LFNG/B3GALT1/GALNT1/TMTC2/EXTL1/MGAT4A/B3GAT2	7
1_RG/MG	GO:0008395	steroid hydroxylase activity	1/856	38/18352	0.837487	0.913872	0.705542	CYP19A1	1
1_RG/MG	GO:0043539	protein serine/threonine kinase activator activity	1/856	38/18352	0.837487	0.913872	0.705542	DDX3X	1
1_RG/MG	GO:0004867	serine-type endopeptidase inhibitor activity	3/856	98/18352	0.841567	0.917571	0.708397	A2ML1/RECK/ANOS1	3
1_RG/MG	GO:0016741	transferase activity, transferring one-carbon groups	8/856	229/18352	0.84298	0.918287	0.70895	BHMT2/FEZF2/MTR/DPH5/EHMT1/SETD5/CAMKMT/ASH2L	8
1_RG/MG	GO:0004521	endoribonuclease activity	2/856	70/18352	0.844298	0.918287	0.70895	DROSHA/DICER1	2
1_RG/MG	GO:0016782	transferase activity, transferring sulfur-containing groups	2/856	70/18352	0.844298	0.918287	0.70895	CDKAL1/OXCT1	2
1_RG/MG	GO:0031072	heat shock protein binding	4/856	127/18352	0.849198	0.922483	0.712189	AHR/BCOR/CAMKMT/PRKN	4
1_RG/MG	GO:0004520	endodeoxyribonuclease activity	1/856	40/18352	0.852324	0.922483	0.712189	DICER1	1
1_RG/MG	GO:0016504	peptidase activator activity	1/856	40/18352	0.852324	0.922483	0.712189	VSIR	1
1_RG/MG	GO:0016776	phosphotransferase activity, phosphate group as acceptor	1/856	40/18352	0.852324	0.922483	0.712189	ITPKB	1
1_RG/MG	GO:0016790	thiolester hydrolase activity	1/856	40/18352	0.852324	0.922483	0.712189	FASN	1
1_RG/MG	GO:0017080	sodium channel regulator activity	1/856	40/18352	0.852324	0.922483	0.712189	NEDD4L	1
1_RG/MG	GO:0016462	pyrophosphatase activity	34/856	854/18352	0.854517	0.924103	0.71344	RGS3/GNAI2/ENTPD2/ALPL/CHD7/FIGN/GNG12/RGS12/KIF13A/MYO10/RAB44/MYO9B/ARHGAP35/DDX3X/DDX17/MYH10/CHD2/RNGTT/DICER1/KIF1A/GNB1/ATF7IP/GNAS/TOP2B/ABCA1/BPTF/RASA1/KIF21A/NAV2/DDX46/FHIT/ABCC5/KIF13B/DNM2	34
1_RG/MG	GO:0004497	monooxygenase activity	3/856	101/18352	0.855929	0.924475	0.713727	CYP19A1/CYP27C1/POR	3
1_RG/MG	GO:0015267	channel activity	18/856	479/18352	0.857528	0.924475	0.713727	GRIA4/CACHD1/KCNJ10/PKD1/GRIN3B/ITPR2/CLCN2/GRIK5/TTYH2/PIEZO1/KCNH1/ASIC2/TTYH3/SLC1A4/KCNQ5/ITGAV/KCNAB2/SLC24A3	18
1_RG/MG	GO:0004857	enzyme inhibitor activity	14/856	383/18352	0.859143	0.924475	0.713727	PTN/A2ML1/NOTCH1/RECK/TIMP4/ANOS1/SLIT2/RPTOR/BIRC6/FNIP1/PPP1R37/LMTK2/LRP6/TAOK3	14
1_RG/MG	GO:0060590	ATPase regulator activity	1/856	41/18352	0.859227	0.924475	0.713727	FNIP1	1
1_RG/MG	GO:0016817	hydrolase activity, acting on acid anhydrides	34/856	857/18352	0.859616	0.924475	0.713727	RGS3/GNAI2/ENTPD2/ALPL/CHD7/FIGN/GNG12/RGS12/KIF13A/MYO10/RAB44/MYO9B/ARHGAP35/DDX3X/DDX17/MYH10/CHD2/RNGTT/DICER1/KIF1A/GNB1/ATF7IP/GNAS/TOP2B/ABCA1/BPTF/RASA1/KIF21A/NAV2/DDX46/FHIT/ABCC5/KIF13B/DNM2	34
1_RG/MG	GO:0016818	hydrolase activity, acting on acid anhydrides, in phosphorus-containing anhydrides	34/856	857/18352	0.859616	0.924475	0.713727	RGS3/GNAI2/ENTPD2/ALPL/CHD7/FIGN/GNG12/RGS12/KIF13A/MYO10/RAB44/MYO9B/ARHGAP35/DDX3X/DDX17/MYH10/CHD2/RNGTT/DICER1/KIF1A/GNB1/ATF7IP/GNAS/TOP2B/ABCA1/BPTF/RASA1/KIF21A/NAV2/DDX46/FHIT/ABCC5/KIF13B/DNM2	34
1_RG/MG	GO:0022803	passive transmembrane transporter activity	18/856	480/18352	0.859734	0.924475	0.713727	GRIA4/CACHD1/KCNJ10/PKD1/GRIN3B/ITPR2/CLCN2/GRIK5/TTYH2/PIEZO1/KCNH1/ASIC2/TTYH3/SLC1A4/KCNQ5/ITGAV/KCNAB2/SLC24A3	18
1_RG/MG	GO:0030544	Hsp70 protein binding	1/856	42/18352	0.865808	0.92875	0.717028	PRKN	1
1_RG/MG	GO:0042287	MHC protein binding	1/856	42/18352	0.865808	0.92875	0.717028	CD81	1
1_RG/MG	GO:0051879	Hsp90 protein binding	1/856	42/18352	0.865808	0.92875	0.717028	AHR	1
1_RG/MG	GO:0004180	carboxypeptidase activity	1/856	43/18352	0.872081	0.933546	0.720731	AEBP1	1
1_RG/MG	GO:0140223	general transcription initiation factor activity	1/856	43/18352	0.872081	0.933546	0.720731	TAF4	1
1_RG/MG	GO:0008757	S-adenosylmethionine-dependent methyltransferase activity	5/856	160/18352	0.872387	0.933546	0.720731	DPH5/EHMT1/SETD5/CAMKMT/ASH2L	5
1_RG/MG	GO:0003824	catalytic activity	250/856	5673/18352	0.87407	0.934593	0.721539	PTPRZ1/FGFR2/MGLL/RGS3/EPHA10/CYP19A1/GNAI2/AXL/CBLB/NT5C2/GLUL/CA14/LFNG/MID1/HHATL/EPHA3/ENTPD2/PLCD3/DDR1/ADGRV1/ACSBG1/PTPN13/F3/PDGFRB/DDR2/FGFR1/ADAMTS20/LIPG/GLDC/CYP27C1/LRRK1/CTDSP1/ADA/PLCE1/NEK6/SLC3A2/FADS2/PIM1/PDK4/BHMT2/ALPL/GGT5/ADAMTS7/ADAM33/FEZF2/MAP3K21/CHD7/FIGN/SH3RF1/AKAP13/ZNRF3/TRIM3/TNIK/PALD1/SMPDL3A/DTX4/PPP1CB/GNG12/RGS12/AEBP1/TRIM16/PLCB1/MTR/PIK3C2A/MAP4K5/HIPK2/CT…	250
1_RG/MG	GO:0008083	growth factor activity	5/856	162/18352	0.879046	0.939158	0.725063	PTN/FGF22/GDF11/NRG1/TGFB2	5
1_RG/MG	GO:0004888	transmembrane signaling receptor activity	52/856	1287/18352	0.880373	0.93982	0.725574	PTPRZ1/GRIA4/FGFR2/EPHA10/AXL/PLXNB1/RYK/NOTCH1/EPHA3/PTCH1/GPR37L1/DDR1/TNFRSF19/ADGRV1/F3/CELSR1/PTCH2/PDGFRB/DDR2/FGFR1/LGR5/LRP5/LRP8/PKD1/GRIN3B/GRM3/GRIK5/ROBO1/FGFR3/LTBP1/GRM2/PTPRM/INSR/NTRK2/ROR1/ANTXRL/RORB/CNTFR/GPRC5B/ZNF219/IGF1R/EPHA4/NRP2/SORL1/ABCA1/PLXNB2/PTPRA/LRP6/ACVR1/TNFRSF14/ROBO2/FZD3	52
1_RG/MG	GO:0008138	protein tyrosine/serine/threonine phosphatase activity	1/856	45/18352	0.883763	0.941067	0.726537	RNGTT	1
1_RG/MG	GO:0016709	oxidoreductase activity, acting on paired donors, with incorporation or reduction of molecular oxygen, NAD(P)H as one donor, and incorporation of one atom of oxygen	1/856	45/18352	0.883763	0.941067	0.726537	POR	1
1_RG/MG	GO:0017111	nucleoside-triphosphatase activity	31/856	802/18352	0.883796	0.941067	0.726537	RGS3/GNAI2/ENTPD2/CHD7/FIGN/GNG12/RGS12/KIF13A/MYO10/RAB44/MYO9B/ARHGAP35/DDX3X/DDX17/MYH10/CHD2/DICER1/KIF1A/GNB1/ATF7IP/GNAS/TOP2B/ABCA1/BPTF/RASA1/KIF21A/NAV2/DDX46/ABCC5/KIF13B/DNM2	31
1_RG/MG	GO:0019905	syntaxin binding	2/856	78/18352	0.884481	0.941067	0.726537	ABCA1/VPS11	2
1_RG/MG	GO:0004222	metalloendopeptidase activity	3/856	108/18352	0.885085	0.941067	0.726537	ADAMTS20/ADAMTS7/ADAM33	3
1_RG/MG	GO:0061135	endopeptidase regulator activity	6/856	192/18352	0.888623	0.944074	0.728858	A2ML1/RECK/TIMP4/VSIR/ANOS1/BIRC6	6
1_RG/MG	GO:0005126	cytokine receptor binding	9/856	271/18352	0.890128	0.944916	0.729508	EFNA5/LRG1/SH2B3/TNFSF11/PXDN/TGFB2/SMURF2/JAK1/PIK3R1	9
1_RG/MG	GO:1904315	transmitter-gated ion channel activity involved in regulation of postsynaptic membrane potential	1/856	47/18352	0.894379	0.948671	0.732408	GRIK5	1
1_RG/MG	GO:0030594	neurotransmitter receptor activity	3/856	111/18352	0.895882	0.949506	0.733053	GRIA4/GRIN3B/GRIK5	3
1_RG/MG	GO:0003924	GTPase activity	11/856	326/18352	0.898834	0.950872	0.734107	RGS3/GNAI2/GNG12/RGS12/RAB44/ARHGAP35/DDX3X/GNB1/GNAS/RASA1/DNM2	11
1_RG/MG	GO:0032813	tumor necrosis factor receptor superfamily binding	1/856	48/18352	0.899319	0.950872	0.734107	TNFSF11	1
1_RG/MG	GO:1901618	organic hydroxy compound transmembrane transporter activity	1/856	48/18352	0.899319	0.950872	0.734107	SLCO1C1	1
1_RG/MG	GO:0003697	single-stranded DNA binding	3/856	114/18352	0.905759	0.956787	0.738674	NUCKS1/RAD23A/FUBP1	3
1_RG/MG	GO:0016538	cyclin-dependent protein serine/threonine kinase regulator activity	1/856	50/18352	0.908515	0.956787	0.738674	CCND2	1
1_RG/MG	GO:0016763	transferase activity, transferring pentosyl groups	1/856	50/18352	0.908515	0.956787	0.738674	PARP4	1
1_RG/MG	GO:0016860	intramolecular oxidoreductase activity	1/856	50/18352	0.908515	0.956787	0.738674	ECI1	1
1_RG/MG	GO:0099529	neurotransmitter receptor activity involved in regulation of postsynaptic membrane potential	1/856	50/18352	0.908515	0.956787	0.738674	GRIK5	1
1_RG/MG	GO:0008227	G protein-coupled amine receptor activity	1/856	51/18352	0.912794	0.960532	0.741564	ZNF219	1
1_RG/MG	GO:0004601	peroxidase activity	1/856	52/18352	0.916873	0.96406	0.744288	PXDN	1
1_RG/MG	GO:0016616	oxidoreductase activity, acting on the CH-OH group of donors, NAD or NADP as acceptor	3/856	120/18352	0.923009	0.969743	0.748676	FASN/LDHD/KCNAB2	3
1_RG/MG	GO:0019829	ATPase-coupled cation transmembrane transporter activity	1/856	54/18352	0.924468	0.970509	0.749267	ATP1A1	1
1_RG/MG	GO:0030170	pyridoxal phosphate binding	1/856	55/18352	0.928002	0.972681	0.750944	GLDC	1
1_RG/MG	GO:0070279	vitamin B6 binding	1/856	55/18352	0.928002	0.972681	0.750944	GLDC	1
1_RG/MG	GO:0004866	endopeptidase inhibitor activity	5/856	183/18352	0.932765	0.976903	0.754204	A2ML1/RECK/TIMP4/ANOS1/BIRC6	5
1_RG/MG	GO:0030246	carbohydrate binding	8/856	267/18352	0.934509	0.977958	0.755018	BCAN/PKD1/CNTN2/GALK1/GALNT1/NCAN/NECTIN1/MAN2A2	8
1_RG/MG	GO:0042625	ATPase-coupled ion transmembrane transporter activity	1/856	58/18352	0.937642	0.980426	0.756924	ATP1A1	1
1_RG/MG	GO:0004519	endonuclease activity	3/856	127/18352	0.939455	0.980426	0.756924	DROSHA/DICER1/NTHL1	3
1_RG/MG	GO:0004536	deoxyribonuclease activity	1/856	59/18352	0.94056	0.980426	0.756924	DICER1	1
1_RG/MG	GO:0004869	cysteine-type endopeptidase inhibitor activity	1/856	59/18352	0.94056	0.980426	0.756924	BIRC6	1
1_RG/MG	GO:0016627	oxidoreductase activity, acting on the CH-CH group of donors	1/856	59/18352	0.94056	0.980426	0.756924	FASN	1
1_RG/MG	GO:0004553	hydrolase activity, hydrolyzing O-glycosyl compounds	2/856	96/18352	0.94235	0.980496	0.756978	PARG/MAN2A2	2
1_RG/MG	GO:0005507	copper ion binding	1/856	60/18352	0.943341	0.980496	0.756978	GPC1	1
1_RG/MG	GO:0008237	metallopeptidase activity	5/856	189/18352	0.943579	0.980496	0.756978	ADAMTS20/ADAMTS7/ADAM33/AEBP1/EIF3H	5
1_RG/MG	GO:0030414	peptidase inhibitor activity	5/856	189/18352	0.943579	0.980496	0.756978	A2ML1/RECK/TIMP4/ANOS1/BIRC6	5
1_RG/MG	GO:0004896	cytokine receptor activity	2/856	97/18352	0.944578	0.980766	0.757186	F3/CNTFR	2
1_RG/MG	GO:0016614	oxidoreductase activity, acting on CH-OH group of donors	3/856	130/18352	0.945455	0.98091	0.757297	FASN/LDHD/KCNAB2	3
1_RG/MG	GO:0016757	transferase activity, transferring glycosyl groups	8/856	275/18352	0.946329	0.98105	0.757405	LFNG/B3GALT1/GALNT1/TMTC2/EXTL1/PARP4/MGAT4A/B3GAT2	8
1_RG/MG	GO:0016798	hydrolase activity, acting on glycosyl bonds	3/856	133/18352	0.950899	0.985018	0.760469	PARG/NTHL1/MAN2A2	3
1_RG/MG	GO:0004175	endopeptidase activity	14/856	440/18352	0.952708	0.985891	0.761143	F3/ADAMTS20/ADAMTS7/ADAM33/RHBDL1/USP9X/USP47/USP34/DDI2/USP7/SENP1/SPPL3/USP25/USP12	14
1_RG/MG	GO:0008235	metalloexopeptidase activity	1/856	64/18352	0.953226	0.985891	0.761143	AEBP1	1
1_RG/MG	GO:0098960	postsynaptic neurotransmitter receptor activity	1/856	65/18352	0.955415	0.987386	0.762297	GRIK5	1
1_RG/MG	GO:0020037	heme binding	3/856	138/18352	0.95886	0.989654	0.764048	CYP19A1/CYP27C1/PXDN	3
1_RG/MG	GO:0061134	peptidase regulator activity	6/856	229/18352	0.9591	0.989654	0.764048	A2ML1/RECK/TIMP4/VSIR/ANOS1/BIRC6	6
1_RG/MG	GO:0070851	growth factor receptor binding	3/856	141/18352	0.963037	0.992338	0.76612	FGF22/PDGFRB/CBL	3
1_RG/MG	GO:0048029	monosaccharide binding	1/856	69/18352	0.963196	0.992338	0.76612	GALK1	1
1_RG/MG	GO:0005125	cytokine activity	6/856	235/18352	0.965595	0.992984	0.766619	WNT7B/GDF11/NRG1/TNFSF11/TGFB2/C1QTNF4	6
1_RG/MG	GO:0052689	carboxylic ester hydrolase activity	3/856	143/18352	0.965597	0.992984	0.766619	MGLL/LIPG/CHKA	3
1_RG/MG	GO:0030545	receptor regulator activity	17/856	534/18352	0.966066	0.992984	0.766619	PTN/FGF22/EFNA5/WNT7B/ESR2/GDF11/SEMA3D/NRG1/SEMA6A/TNFSF11/SEMA5B/PXDN/TGFB2/SEMA4B/SEMA6D/SEMA6C/C1QTNF4	17
1_RG/MG	GO:0048018	receptor ligand activity	15/856	487/18352	0.969558	0.995803	0.768795	PTN/FGF22/EFNA5/WNT7B/GDF11/SEMA3D/NRG1/SEMA6A/TNFSF11/SEMA5B/TGFB2/SEMA4B/SEMA6D/SEMA6C/C1QTNF4	15
1_RG/MG	GO:0030546	signaling receptor activator activity	15/856	492/18352	0.972667	0.998224	0.770665	PTN/FGF22/EFNA5/WNT7B/GDF11/SEMA3D/NRG1/SEMA6A/TNFSF11/SEMA5B/TGFB2/SEMA4B/SEMA6D/SEMA6C/C1QTNF4	15
1_RG/MG	GO:0005506	iron ion binding	3/856	151/18352	0.974258	0.999084	0.771329	CYP19A1/CYP27C1/FTO	3
1_RG/MG	GO:0008233	peptidase activity	20/856	627/18352	0.975062	0.999138	0.77137	F3/ADAMTS20/GGT5/ADAMTS7/ADAM33/AEBP1/RHBDL1/USP9X/CAPN11/USPL1/OTUD5/USP47/USP34/DDI2/USP7/SENP1/SPPL3/USP25/USP12/EIF3H	20
1_RG/MG	GO:0004540	ribonuclease activity	2/856	118/18352	0.976156	0.999487	0.771639	DROSHA/DICER1	2
1_RG/MG	GO:0034987	immunoglobulin receptor binding	1/856	80/18352	0.978285	1	0.772036	FLNA	1
1_RG/MG	GO:0016853	isomerase activity	3/856	156/18352	0.978573	1	0.772036	GLCE/ECI1/TOP2B	3
1_RG/MG	GO:0140101	catalytic activity, acting on a tRNA	2/856	123/18352	0.980569	1	0.772036	CDKAL1/FTO	2
1_RG/MG	GO:0048306	calcium-dependent protein binding	1/856	85/18352	0.982917	1	0.772036	S100B	1
1_RG/MG	GO:0016209	antioxidant activity	1/856	86/18352	0.983718	1	0.772036	PXDN	1
1_RG/MG	GO:0001883	purine nucleoside binding	10/856	383/18352	0.986013	1	0.772036	GNAI2/LRRK1/ADA/RAB44/INSR/ARHGAP35/RNGTT/ARL15/GNAS/DNM2	10
1_RG/MG	GO:0016779	nucleotidyltransferase activity	2/856	133/18352	0.987145	1	0.772036	RNGTT/PAPOLG	2
1_RG/MG	GO:0001882	nucleoside binding	10/856	389/18352	0.988078	1	0.772036	GNAI2/LRRK1/ADA/RAB44/INSR/ARHGAP35/RNGTT/ARL15/GNAS/DNM2	10
1_RG/MG	GO:0140375	immune receptor activity	2/856	135/18352	0.988171	1	0.772036	F3/CNTFR	2
1_RG/MG	GO:0008238	exopeptidase activity	1/856	95/18352	0.98943	1	0.772036	AEBP1	1
1_RG/MG	GO:0016787	hydrolase activity	94/856	2492/18352	0.991299	1	0.772036	PTPRZ1/MGLL/RGS3/GNAI2/NT5C2/ENTPD2/PLCD3/ADGRV1/PTPN13/F3/ADAMTS20/LIPG/LRRK1/CTDSP1/ADA/PLCE1/ALPL/GGT5/ADAMTS7/ADAM33/CHD7/FIGN/PALD1/SMPDL3A/PPP1CB/GNG12/RGS12/AEBP1/PLCB1/CTDSPL/KIF13A/PARG/MYO10/DDAH1/RAB44/FASN/PTPRM/MYO9B/POR/INPP5B/ARHGAP35/ARSB/PDE1C/PDE3B/LPIN2/ATP1A1/CHKA/HDAC7/RHBDL1/DDX3X/DDX17/MYH10/DROSHA/USP9X/CHD2/RNGTT/CAPN11/USPL1/DICER1/KIF1A/GLS/GNB1/ATF7IP/OTUD5/GNAS/USP47/…	94
1_RG/MG	GO:0005525	GTP binding	9/856	376/18352	0.992384	1	0.772036	GNAI2/LRRK1/RAB44/INSR/ARHGAP35/RNGTT/ARL15/GNAS/DNM2	9
1_RG/MG	GO:0008528	G protein-coupled peptide receptor activity	2/856	148/18352	0.99314	1	0.772036	GPR37L1/LGR5	2
1_RG/MG	GO:0032550	purine ribonucleoside binding	9/856	380/18352	0.993208	1	0.772036	GNAI2/LRRK1/RAB44/INSR/ARHGAP35/RNGTT/ARL15/GNAS/DNM2	9
1_RG/MG	GO:0032549	ribonucleoside binding	9/856	383/18352	0.993769	1	0.772036	GNAI2/LRRK1/RAB44/INSR/ARHGAP35/RNGTT/ARL15/GNAS/DNM2	9
1_RG/MG	GO:0001653	peptide receptor activity	2/856	152/18352	0.994206	1	0.772036	GPR37L1/LGR5	2
1_RG/MG	GO:0016651	oxidoreductase activity, acting on NAD(P)H	1/856	109/18352	0.994605	1	0.772036	POR	1
1_RG/MG	GO:0019001	guanyl nucleotide binding	9/856	397/18352	0.99586	1	0.772036	GNAI2/LRRK1/RAB44/INSR/ARHGAP35/RNGTT/ARL15/GNAS/DNM2	9
1_RG/MG	GO:0032561	guanyl ribonucleotide binding	9/856	397/18352	0.99586	1	0.772036	GNAI2/LRRK1/RAB44/INSR/ARHGAP35/RNGTT/ARL15/GNAS/DNM2	9
1_RG/MG	GO:0051082	unfolded protein binding	1/856	118/18352	0.9965	1	0.772036	SRSF10	1
1_RG/MG	GO:0016491	oxidoreductase activity	21/856	751/18352	0.996921	1	0.772036	CYP19A1/GLDC/CYP27C1/FADS2/SESN1/FASN/POR/PXDN/MAOB/STAB1/AIFM3/LDHD/KDM6A/FAR1/KDM4C/KCNAB2/OGDH/KDM4B/KDM5B/FTO/ENOX2	21
1_RG/MG	GO:0004252	serine-type endopeptidase activity	2/856	169/18352	0.997192	1	0.772036	F3/RHBDL1	2
1_RG/MG	GO:0004518	nuclease activity	3/856	210/18352	0.997297	1	0.772036	DROSHA/DICER1/NTHL1	3
1_RG/MG	GO:0015078	proton transmembrane transporter activity	1/856	127/18352	0.997729	1	0.772036	LETM1	1
1_RG/MG	GO:0008236	serine-type peptidase activity	2/856	187/18352	0.998709	1	0.772036	F3/RHBDL1	2
1_RG/MG	GO:0017171	serine hydrolase activity	2/856	191/18352	0.998915	1	0.772036	F3/RHBDL1	2
1_RG/MG	GO:0140098	catalytic activity, acting on RNA	7/856	390/18352	0.999322	1	0.772036	DDX3X/DDX17/DROSHA/CDKAL1/DICER1/FTO/DDX46	7
1_RG/MG	GO:0003823	antigen binding	1/856	168/18352	0.999685	1	0.772036	TSPAN4	1
1_RG/MG	GO:0003735	structural constituent of ribosome	1/856	202/18352	0.999939	1	0.772036	RPL10	1
1_RG/MG	GO:0004930	G protein-coupled receptor activity	11/856	867/18352	1	1	0.772036	GPR37L1/ADGRV1/CELSR1/PDGFRB/LGR5/GRM3/GRM2/RORB/GPRC5B/ZNF219/FZD3	11
1_RG/MG	GO:0003674	molecular_function	856/856	18352/18352	1	1	0.772036	GPM6B/PTPRZ1/GLI3/PTN/GRIA4/SLC1A2/FGFR2/LRIG1/QKI/SWAP70/GPC1/A2ML1/KIRREL2/WDR73/PREX1/ABI3/TNS1/PREX2/MGLL/RGS3/TCF7L2/VEPH1/AHR/EPHA10/DOCK1/NPAS3/SLC4A4/CYP19A1/NFIA/FAT4/MLC1/GLI2/SLC6A13/GNAI2/AXL/PLXNB1/SLC1A3/GLI1/FGF22/CACHD1/BCAN/CBLB/PLAGL2/VMP1/EFNA5/PPP1R9A/RYK/ZFP36L2/AHNAK/ARAP1/ATP1B4/SLC6A11/MSI1/TNC/COBL/NT5C2/MPDZ/CDON/GLUL/CA14/DTNB/LFNG/CHCHD3/MID1/LDLRAD3/NRARP/NFIX/ITGB5/F…	856
2_OPC/Oligo	GO:0050839	cell adhesion molecule binding	59/615	544/18352	1.44101e-15	1.56926e-12	1.19831e-12	NFASC/PACSIN2/CDHR5/SRC/PROM1/IQGAP1/NDRG1/FBN1/ITGA4/SWAP70/PPFIBP1/SEMA7A/DSCAM/EPN2/NTNG1/DSCAML1/FMNL2/ICAM5/PTPRF/FERMT2/ARHGAP18/CDH20/ABI1/CDH4/PTPRM/CD9/SNX9/CDK5R1/CDH7/ARVCF/TJP1/PICALM/PTPRT/DBN1/TSPAN4/CDH2/NLGN2/SLK/PTPRD/PKP4/RAB11B/SH3GLB1/ITGB5/NLGN3/CDH13/NPNT/MACF1/CDH11/CBL/CNTN2/NRCAM/DOCK9/CDH8/NECTIN1/ERC1/CDH6/FASN/NRXN1/PTPRO	59
2_OPC/Oligo	GO:0017048	Rho GTPase binding	29/615	162/18352	1.27124e-13	6.6026e-11	5.04186e-11	EXOC1/DOCK1/MYO9B/IQGAP1/PREX2/TRIOBP/PREX1/AKAP13/FMNL2/RTKN/ARHGEF2/PLEKHG3/SRGAP1/ARHGAP17/TRIO/WASF1/ROCK2/FARP1/FGD5/ARHGEF12/PKN1/SRGAP3/PLEKHG5/ARHGEF6/ROCK1/ELMO1/CYFIP2/ABI2/DOCK3	29
2_OPC/Oligo	GO:0030695	GTPase regulator activity	40/615	307/18352	1.8189e-13	6.6026e-11	5.04186e-11	PLXNB1/DOCK1/MYO9B/IQGAP1/PREX2/RIN2/PREX1/ASAP2/RALGAPA2/ARAP3/AGAP1/ARAP1/ARHGAP36/ARHGAP18/RTKN/ACAP1/SRGAP1/ARHGAP17/ARHGAP23/SYDE2/TAGAP/SIPA1L3/ARHGEF12/CCDC88A/AGFG1/RAP1GAP/RASA3/SRGAP3/LLGL1/WASL/ARHGAP21/ARHGEF6/ARHGAP35/EVI5/RABGAP1/ACAP3/AGAP2/ARHGAP24/LLGL2/OPHN1	40
2_OPC/Oligo	GO:0005096	GTPase activator activity	37/615	275/18352	5.57266e-13	1.51716e-10	1.15853e-10	PLXNB1/DOCK1/MYO9B/IQGAP1/PREX2/RIN2/PREX1/ASAP2/RALGAPA2/ARAP3/AGAP1/ARAP1/ARHGAP36/ARHGAP18/ACAP1/SRGAP1/ARHGAP17/ARHGAP23/SYDE2/TAGAP/SIPA1L3/ARHGEF12/AGFG1/RAP1GAP/RASA3/SRGAP3/LLGL1/ARHGAP21/ARHGEF6/ARHGAP35/EVI5/RABGAP1/ACAP3/AGAP2/ARHGAP24/LLGL2/OPHN1	37
2_OPC/Oligo	GO:0008092	cytoskeletal protein binding	78/615	980/18352	8.36819e-13	1.82259e-10	1.39176e-10	MICAL3/PACSIN2/COBL/KIF13A/MYO9B/SORBS3/MYO10/PPP1R9A/PROM1/MAP7D3/MAP4K4/IQGAP1/TRIOBP/DNM2/NDRG1/MYLK/SVIL/AXL/FMNL2/FYN/MYO1E/FCHO2/FHOD3/FERMT2/ANK1/ATCAY/ABI1/ARHGEF2/MYO1D/PACSIN1/HIP1/CDK5R1/WASF1/EPB41L3/KIF21B/ROCK2/PICALM/FARP1/DBN1/PHACTR4/MYRIP/TNS1/MYO5A/STRBP/EPB41L1/RAB11B/ADD3/CLASP2/CCDC88A/MAPT/MACF1/CLIP2/LLGL1/WASL/NF2/AFAP1/EML5/EVL/SPAG9/NRCAM/CAMSAP2/MAGI1/CLASP1/ROCK1/ABL1…	78
2_OPC/Oligo	GO:0051020	GTPase binding	53/615	548/18352	4.11569e-12	7.46998e-10	5.7042e-10	MICAL3/EXOC1/DOCK1/MYO9B/PPP1R9A/RASGRP4/IQGAP1/PREX2/TRIOBP/NDRG1/RIN2/PREX1/AKAP13/NGFR/FMNL2/SH2D3C/DENND5B/RTKN/ARHGEF2/PLEKHG3/SRGAP1/ARHGAP17/TRIO/WASF1/ROCK2/TAGAP/PICALM/FARP1/FGD5/MYRIP/MYO5A/IQSEC1/ITSN2/ARHGEF12/PKN1/DOCK8/CCDC88A/DOCK10/RAP1GAP/SRGAP3/LLGL1/PLEKHG5/ARHGEF6/ROCK1/DOCK9/ERC1/ELMO1/EVI5/RABGAP1/CYFIP2/ABI2/LLGL2/DOCK3	53
2_OPC/Oligo	GO:0060589	nucleoside-triphosphatase regulator activity	40/615	348/18352	1.04774e-11	1.62999e-09	1.24468e-09	PLXNB1/DOCK1/MYO9B/IQGAP1/PREX2/RIN2/PREX1/ASAP2/RALGAPA2/ARAP3/AGAP1/ARAP1/ARHGAP36/ARHGAP18/RTKN/ACAP1/SRGAP1/ARHGAP17/ARHGAP23/SYDE2/TAGAP/SIPA1L3/ARHGEF12/CCDC88A/AGFG1/RAP1GAP/RASA3/SRGAP3/LLGL1/WASL/ARHGAP21/ARHGEF6/ARHGAP35/EVI5/RABGAP1/ACAP3/AGAP2/ARHGAP24/LLGL2/OPHN1	40
2_OPC/Oligo	GO:0017016	Ras GTPase binding	44/615	415/18352	1.46862e-11	1.99916e-09	1.52659e-09	MICAL3/EXOC1/DOCK1/MYO9B/RASGRP4/IQGAP1/PREX2/TRIOBP/NDRG1/RIN2/PREX1/AKAP13/NGFR/FMNL2/DENND5B/RTKN/ARHGEF2/PLEKHG3/SRGAP1/ARHGAP17/TRIO/WASF1/ROCK2/PICALM/FARP1/FGD5/MYRIP/MYO5A/ARHGEF12/PKN1/RAP1GAP/SRGAP3/LLGL1/PLEKHG5/ARHGEF6/ROCK1/ERC1/ELMO1/EVI5/RABGAP1/CYFIP2/ABI2/LLGL2/DOCK3	44
2_OPC/Oligo	GO:0031267	small GTPase binding	44/615	428/18352	4.08882e-11	4.94748e-09	3.77798e-09	MICAL3/EXOC1/DOCK1/MYO9B/RASGRP4/IQGAP1/PREX2/TRIOBP/NDRG1/RIN2/PREX1/AKAP13/NGFR/FMNL2/DENND5B/RTKN/ARHGEF2/PLEKHG3/SRGAP1/ARHGAP17/TRIO/WASF1/ROCK2/PICALM/FARP1/FGD5/MYRIP/MYO5A/ARHGEF12/PKN1/RAP1GAP/SRGAP3/LLGL1/PLEKHG5/ARHGEF6/ROCK1/ERC1/ELMO1/EVI5/RABGAP1/CYFIP2/ABI2/LLGL2/DOCK3	44
2_OPC/Oligo	GO:0045296	cadherin binding	37/615	332/18352	1.55482e-10	1.69319e-08	1.29295e-08	PACSIN2/SRC/PROM1/IQGAP1/NDRG1/SWAP70/PPFIBP1/EPN2/FMNL2/ARHGAP18/CDH20/ABI1/CDH4/PTPRM/SNX9/CDK5R1/CDH7/ARVCF/TJP1/PICALM/PTPRT/DBN1/CDH2/SLK/PKP4/RAB11B/SH3GLB1/CDH13/MACF1/CDH11/CBL/DOCK9/CDH8/ERC1/CDH6/FASN/PTPRO	37
2_OPC/Oligo	GO:0019899	enzyme binding	131/615	2277/18352	2.11021e-10	2.08911e-08	1.59528e-08	MICAL3/TRAF4/EXOC1/MBP/ERBB3/DOCK1/MYO9B/PPP1R9A/SRC/NBEAL2/RASGRP4/CFTR/IQGAP1/PREX2/TRIOBP/CSPG4/DNM2/NDRG1/AKT1/LEF1/IGSF9B/RIN2/RND2/DSCAM/PREX1/AKAP13/EPAS1/NOTCH1/NGFR/DNMT3B/SLC12A2/YES1/FMNL2/FYN/SH3RF1/SH2D3C/BCL2/ANK1/DENND5B/TIMP4/PPP1R16B/RTKN/GRIK2/ARHGEF2/PLEKHG3/SRGAP1/PARD3/ARHGAP17/TRIO/SNX9/CDK5R1/WASF1/ADCY2/PPP1CB/PARP4/ROCK2/LRP1/TAGAP/ROR2/PICALM/PTPRT/MAGI2/FARP1/CADM4/FGD5…	131
2_OPC/Oligo	GO:0005543	phospholipid binding	44/615	454/18352	2.77444e-10	2.5178e-08	1.92264e-08	EXOC1/SYT9/PACSIN2/PLEKHA4/VEPH1/MYO10/IQGAP1/EPN3/PHLDA2/AKT1/SVIL/PREX1/EPN2/AXL/ARAP3/MYO1E/AGAP1/ARAP1/SNX33/FCHO2/BAIAP3/FERMT2/PLEKHF2/PARD3/PACSIN1/SYT2/HIP1/SNX9/LPAR1/PICALM/SNX27/CCDC88A/ITPR2/MAPT/CPNE5/PSAP/SNX14/SHC1/ARHGAP35/RPS6KC1/PACSIN3/SMURF1/ADGRB1/OPHN1	44
2_OPC/Oligo	GO:0008066	glutamate receptor activity	11/615	27/18352	4.38369e-10	3.67219e-08	2.80414e-08	GRIK1/GRIA4/GRIA3/GRIK2/GRIN3B/GRM4/GRIK5/GRM8/GRID1/GRIK4/GRM7	11
2_OPC/Oligo	GO:0019904	protein domain specific binding	56/615	714/18352	3.08125e-09	2.39677e-07	1.83021e-07	TRAF4/NFASC/DOCK1/QKI/PPP1R9A/SRC/CFTR/IQGAP1/OLIG2/DNM2/EPN3/LEF1/IPCEF1/GNG12/ID3/FYN/BCL2/GRIK2/CTTNBP2/ABI1/ARHGAP17/MYO1D/FGFR1/LPAR1/ZBTB16/TCF12/GRIK5/SH2B2/PPARA/MYO5A/CBLB/WBP1/TUBB/PMEPA1/SPON1/STRN/CCDC88A/LNX2/MAPT/CBL/AFAP1/EVL/ETV6/POU3F3/ADAM12/ABL1/SRCIN1/ERC1/ELMO1/RXRA/KHDRBS1/LIN7A/ABI2/ADGRB1/LLGL2/DOCK3	56
2_OPC/Oligo	GO:0004672	protein kinase activity	46/615	564/18352	2.62229e-08	1.65804e-06	1.26611e-06	ERBB3/SRC/MAP4K4/AKT1/CDK6/MYLK/AKAP13/AXL/HIPK2/YES1/EPHA10/FYN/TRIO/FGFR1/CDK5R1/CASK/ERBB4/ROCK2/ROR2/LRRK1/TAOK3/SLK/AATK/ALK/CCND1/DCLK2/PKN1/NPR1/SGK1/MAP4K5/MAST3/RASSF2/ULK2/AKT2/SBK1/MAPK4/STK32C/ROCK1/GRK4/ABL1/RPS6KC1/MAP2K4/CDK18/PPP1R9B/MAP2K6/SIK2	46
2_OPC/Oligo	GO:0008289	lipid binding	57/615	779/18352	2.63016e-08	1.65804e-06	1.26611e-06	EXOC1/SYT9/PACSIN2/PLEKHA4/VEPH1/MYO10/PROM1/RASGRP4/IQGAP1/EPN3/PHLDA2/AKT1/CRABP1/FABP7/SVIL/PREX1/EPN2/AXL/ARAP3/PAQR6/ID3/MYO1E/AGAP1/ARAP1/SNX33/FCHO2/BAIAP3/FERMT2/PLEKHF2/PARD3/PACSIN1/SYT2/HIP1/SNX9/LPAR1/RTN4R/PICALM/PPARA/IQSEC1/SNX27/SH3GLB1/MAG/CCDC88A/ITPR2/MAPT/CPNE5/PSAP/SNX14/SHC1/ARHGAP35/RPS6KC1/PACSIN3/RXRA/SMURF1/PTCH1/ADGRB1/OPHN1	57
2_OPC/Oligo	GO:0005001	transmembrane receptor protein tyrosine phosphatase activity	8/615	17/18352	2.82876e-08	1.65804e-06	1.26611e-06	PTPRE/PTPRF/PTPRU/PTPRM/PTPRT/PTPRD/PTPRK/PTPRO	8
2_OPC/Oligo	GO:0019198	transmembrane receptor protein phosphatase activity	8/615	17/18352	2.82876e-08	1.65804e-06	1.26611e-06	PTPRE/PTPRF/PTPRU/PTPRM/PTPRT/PTPRD/PTPRK/PTPRO	8
2_OPC/Oligo	GO:0003779	actin binding	39/615	437/18352	2.89281e-08	1.65804e-06	1.26611e-06	MICAL3/COBL/MYO9B/MYO10/PPP1R9A/IQGAP1/TRIOBP/MYLK/SVIL/FMNL2/MYO1E/FHOD3/FERMT2/MYO1D/HIP1/CDK5R1/WASF1/EPB41L3/DBN1/PHACTR4/MYRIP/TNS1/MYO5A/EPB41L1/ADD3/CCDC88A/MAPT/MACF1/WASL/NF2/AFAP1/EVL/ABL1/MTSS1/PHACTR3/PPP1R9B/ACTR3/SNTG1/OPHN1	39
2_OPC/Oligo	GO:0005085	guanyl-nucleotide exchange factor activity	25/615	215/18352	6.58021e-08	3.58292e-06	2.73598e-06	DOCK1/RASGRP4/PREX2/RIN2/PREX1/AKAP13/SH2D3C/DENND5B/ARHGEF2/PLEKHG3/TRIO/TAGAP/FARP1/FGD5/IQSEC1/ITSN2/ARHGEF12/DOCK8/CCDC88A/DOCK10/PLEKHG5/ARHGEF6/DOCK9/ELMO1/DOCK3	25
2_OPC/Oligo	GO:0005089	Rho guanyl-nucleotide exchange factor activity	13/615	60/18352	7.19483e-08	3.73103e-06	2.84908e-06	DOCK1/PREX2/PREX1/AKAP13/ARHGEF2/PLEKHG3/TRIO/FARP1/FGD5/ARHGEF12/PLEKHG5/ARHGEF6/DOCK3	13
2_OPC/Oligo	GO:0008047	enzyme activator activity	43/615	528/18352	7.89744e-08	3.90923e-06	2.98516e-06	PLXNB1/ERBB3/DOCK1/MYO9B/IQGAP1/PREX2/RIN2/PREX1/ASAP2/RALGAPA2/ARAP3/MMP17/AGAP1/ARAP1/ARHGAP36/ARHGAP18/ABI1/ACAP1/SRGAP1/ARHGAP17/CDK5R1/ARHGAP23/SYDE2/TAGAP/PHACTR4/SIPA1L3/ARHGEF12/AGFG1/RAP1GAP/RASA3/SRGAP3/LLGL1/PSAP/ARHGAP21/ARHGEF6/ARHGAP35/EVI5/RABGAP1/ACAP3/AGAP2/ARHGAP24/LLGL2/OPHN1	43
2_OPC/Oligo	GO:0004970	ionotropic glutamate receptor activity	8/615	19/18352	8.28672e-08	3.92358e-06	2.99611e-06	GRIK1/GRIA4/GRIA3/GRIK2/GRIN3B/GRIK5/GRID1/GRIK4	8
2_OPC/Oligo	GO:0016773	phosphotransferase activity, alcohol group as acceptor	50/615	669/18352	1.029e-07	4.6691e-06	3.5654e-06	ERBB3/SRC/MAP4K4/AKT1/CDK6/MYLK/AKAP13/AXL/HIPK2/YES1/EPHA10/FYN/TRIO/FGFR1/CDK5R1/CASK/ERBB4/ROCK2/ROR2/LRRK1/PIP5KL1/TAOK3/SLK/AATK/ALK/CCND1/DCLK2/PKN1/NPR1/PIK3R3/SGK1/PIP5K1B/MAP4K5/MAST3/RASSF2/ULK2/AKT2/SBK1/MAPK4/STK32C/ROCK1/PIK3CB/GRK4/ABL1/RPS6KC1/MAP2K4/CDK18/PPP1R9B/MAP2K6/SIK2	50
2_OPC/Oligo	GO:0048365	Rac GTPase binding	14/615	73/18352	1.15964e-07	5.05138e-06	3.85732e-06	IQGAP1/PREX2/PREX1/ARHGEF2/SRGAP1/ARHGAP17/WASF1/FARP1/PKN1/SRGAP3/ELMO1/CYFIP2/ABI2/DOCK3	14
2_OPC/Oligo	GO:0043168	anion binding	142/615	2829/18352	2.41975e-07	1.0135e-05	7.73927e-06	MICAL3/EXOC1/BCAN/SYT9/ERBB3/PACSIN2/PLEKHA4/VEPH1/KIF13A/MYO9B/MYO10/SRC/KCNJ10/MAP4K4/EVA1C/CFTR/IQGAP1/DNM2/EPN3/PHLDA2/AKT1/ACAN/FBN1/CDK6/MYLK/CRABP1/SWAP70/SVIL/RND2/VEGFA/PREX1/EPN2/MCMDC2/CHD7/GNG12/GPT/GNAI2/AXL/SEMA5A/ARAP3/HIPK2/YES1/EPHA10/ID3/FYN/MYO1E/SERPINE2/AGAP1/ARAP1/SNX33/FCHO2/PTPRF/BAIAP3/FERMT2/RTKN/PLEKHF2/PARD3/MYO1D/PACSIN1/SYT2/HIP1/TRIO/FGFR1/SNX9/CASK/LPAR1/PLOD2/ADCY…	142
2_OPC/Oligo	GO:0043167	ion binding	270/615	6281/18352	2.64193e-07	1.06558e-05	8.13693e-06	ENPP2/MICAL3/TRAF4/ZCCHC24/EXOC1/BCAN/SYT9/ERBB3/PACSIN2/LMO7/ADAMTS14/PLEKHA4/PLCH1/VEPH1/CDHR5/KIF13A/MYO9B/MYO10/ADAMTS10/SRC/KCNJ10/MAP4K4/EVA1C/RASGRP4/CFTR/IQGAP1/DNM2/EPN3/CSGALNACT1/SALL3/PHLDA2/AKT1/ACAN/FBN1/MELTF/CDK6/ZBTB42/MYLK/ITGA4/CRABP1/GALNT4/ANTXRL/SWAP70/SVIL/RND2/VEGFA/PREX1/AKAP13/EPN2/PDE4C/FBN2/MCMDC2/CHD7/ALPL/CYP27A1/GNG12/FAT3/GPT/NOTCH1/GNAI2/GALNT10/AXL/SEMA5A/DNMT3B/…	270
2_OPC/Oligo	GO:0019900	kinase binding	53/615	753/18352	2.86189e-07	1.11307e-05	8.49961e-06	TRAF4/PPP1R9A/SRC/NBEAL2/IQGAP1/CSPG4/DNM2/AKT1/IGSF9B/RND2/DSCAM/AKAP13/SLC12A2/SH3RF1/CDK5R1/PPP1CB/ROR2/CADM4/SH2B3/SH2B2/CDH2/CBLB/SREBF1/TTC28/CYLD/MAG/CCND1/PKN1/TCF3/CCDC88A/NPR1/MAPT/CBL/SASH1/LLGL1/HDAC7/SPAG9/SHC1/MAPK4/PDE3B/TOM1L2/ABL1/SRCIN1/MAP2K4/FEZ1/PTPRK/KHDRBS1/PPP1R9B/MAP2K6/AGAP2/RBBP6/ABI2/DUSP4	53
2_OPC/Oligo	GO:0017124	SH3 domain binding	18/615	131/18352	3.86842e-07	1.45266e-05	1.10928e-05	DOCK1/QKI/DNM2/CTTNBP2/ABI1/ARHGAP17/GRIK5/CBLB/MAPT/CBL/AFAP1/EVL/ADAM12/ABL1/ELMO1/KHDRBS1/ABI2/DOCK3	18
2_OPC/Oligo	GO:0016301	kinase activity	51/615	733/18352	6.84866e-07	2.48607e-05	1.8984e-05	ERBB3/SRC/MAP4K4/AKT1/CDK6/MYLK/AKAP13/AXL/HIPK2/YES1/EPHA10/FYN/TRIO/FGFR1/CDK5R1/CASK/ERBB4/ROCK2/ROR2/LRRK1/PIP5KL1/TAOK3/SLK/AATK/ALK/CCND1/DCLK2/PKN1/NPR1/PIK3R3/UCKL1/SGK1/PIP5K1B/MAP4K5/MAST3/RASSF2/ULK2/AKT2/SBK1/MAPK4/STK32C/ROCK1/PIK3CB/GRK4/ABL1/RPS6KC1/MAP2K4/CDK18/PPP1R9B/MAP2K6/SIK2	51
2_OPC/Oligo	GO:0035091	phosphatidylinositol binding	26/615	262/18352	8.33984e-07	2.92971e-05	2.23717e-05	EXOC1/SYT9/PLEKHA4/VEPH1/MYO10/IQGAP1/PHLDA2/AKT1/SVIL/ARAP3/MYO1E/ARAP1/SNX33/FCHO2/FERMT2/PLEKHF2/PARD3/HIP1/SNX9/PICALM/SNX27/CCDC88A/ITPR2/MAPT/SNX14/RPS6KC1	26
2_OPC/Oligo	GO:0030234	enzyme regulator activity	66/615	1063/18352	9.30715e-07	3.16734e-05	2.41864e-05	PLXNB1/ERBB3/DOCK1/MYO9B/IQGAP1/PREX2/AKT1/LEF1/RIN2/PREX1/NOTCH1/FRY/ASAP2/RALGAPA2/ARAP3/SERPINE2/MMP17/AGAP1/ARAP1/ARHGAP36/TIMP4/PPP1R16B/ARHGAP18/RTKN/ABI1/ACAP1/SRGAP1/ARHGAP17/CDK5R1/ELFN1/ARHGAP23/SYDE2/TAGAP/PHACTR4/TAOK3/SIPA1L3/ALK/A2ML1/PPP1R14C/ARHGEF12/CCND1/SPOCK2/CCDC88A/AGFG1/GPC3/PIK3R3/RAP1GAP/RASA3/SRGAP3/LLGL1/WASL/PSAP/ARHGAP21/ARHGEF6/ROCK1/ARHGAP35/GRM7/EVI5/PHACTR3/RABGAP…	66
2_OPC/Oligo	GO:0019901	protein kinase binding	47/615	667/18352	1.34172e-06	4.42769e-05	3.38106e-05	TRAF4/PPP1R9A/SRC/NBEAL2/IQGAP1/CSPG4/DNM2/AKT1/RND2/DSCAM/SLC12A2/CDK5R1/PPP1CB/ROR2/CADM4/SH2B3/SH2B2/CDH2/CBLB/SREBF1/CYLD/MAG/CCND1/PKN1/TCF3/CCDC88A/NPR1/MAPT/CBL/SASH1/LLGL1/HDAC7/SPAG9/SHC1/MAPK4/PDE3B/TOM1L2/ABL1/SRCIN1/MAP2K4/FEZ1/PTPRK/KHDRBS1/MAP2K6/AGAP2/RBBP6/DUSP4	47
2_OPC/Oligo	GO:0005088	Ras guanyl-nucleotide exchange factor activity	16/615	115/18352	1.4391e-06	4.60936e-05	3.51978e-05	DOCK1/RASGRP4/PREX2/RIN2/PREX1/AKAP13/DENND5B/ARHGEF2/PLEKHG3/TRIO/FARP1/FGD5/ARHGEF12/PLEKHG5/ARHGEF6/DOCK3	16
2_OPC/Oligo	GO:0005102	signaling receptor binding	91/615	1662/18352	1.81201e-06	5.63796e-05	4.30524e-05	SEMA5B/TRAF4/PLXNB1/ERBB3/MYO9B/SRC/WNT7A/DNM2/LEF1/FBN1/ITGA4/SEMA7A/TAFA3/DSCAM/VEGFA/ANKS1A/NOTCH1/GNAI2/FGF11/SEMA5A/WNT7B/YES1/FYN/SERPINE2/ARAP1/ICAM5/FERMT2/C1QL1/HIP1/FGFR1/CD9/CDK5R1/CASK/PTCH2/LRG1/ERBB4/SEMA6D/SMURF2/LRP1/ROR2/ANKS1B/PICALM/MAGI2/NETO1/CADM4/SH2B3/FIBCD1/SH2B2/TSPAN4/NLGN2/CBLB/PTPRD/CSPG5/TUBB/RIMBP3/SEMA4B/LINGO1/SEMA6C/TACC1/ARHGEF12/MAG/VEGFB/PKN1/STRN/ITGB5/NLGN3/…	91
2_OPC/Oligo	GO:0046875	ephrin receptor binding	8/615	27/18352	1.91925e-06	5.80573e-05	4.43335e-05	SRC/ANKS1A/FYN/CDK5R1/ANKS1B/CBL/SHC1/ABL1	8
2_OPC/Oligo	GO:0015277	kainate selective glutamate receptor activity	4/615	5/18352	6.08005e-06	0.000178951	0.00013665	GRIK1/GRIK2/GRIK5/GRIK4	4
2_OPC/Oligo	GO:0030215	semaphorin receptor binding	7/615	23/18352	7.04032e-06	0.000201761	0.000154068	SEMA5B/PLXNB1/SEMA7A/SEMA5A/SEMA6D/SEMA4B/SEMA6C	7
2_OPC/Oligo	GO:1901981	phosphatidylinositol phosphate binding	19/615	179/18352	9.49495e-06	0.000265128	0.000202456	EXOC1/SYT9/PLEKHA4/VEPH1/MYO10/IQGAP1/PHLDA2/AKT1/SVIL/ARAP3/ARAP1/FCHO2/FERMT2/PARD3/HIP1/PICALM/SNX27/MAPT/SNX14	19
2_OPC/Oligo	GO:0004721	phosphoprotein phosphatase activity	18/615	179/18352	3.37068e-05	0.000917667	0.000700746	PTPRE/PALD1/PTPRF/PTPN9/PTPRU/PPM1L/PTPRM/PPP1CB/LRRK1/PTPRT/CTDSPL/PTPRD/PPP3CA/PPP3CC/PTPRK/PHLPP1/DUSP4/PTPRO	18
2_OPC/Oligo	GO:0043183	vascular endothelial growth factor receptor 1 binding	3/615	3/18352	3.74563e-05	0.000971188	0.000741616	VEGFA/CADM4/VEGFB	3
2_OPC/Oligo	GO:1905576	ganglioside GT1b binding	3/615	3/18352	3.74563e-05	0.000971188	0.000741616	RTN4R/MAG/PSAP	3
2_OPC/Oligo	GO:0005516	calmodulin binding	19/615	200/18352	4.52923e-05	0.00114705	0.00087591	MBP/MYO9B/MYO10/IQGAP1/AKT1/MYLK/NGFR/MYO1E/MYO1D/CASK/TJP1/MYO5A/ADD3/STRN/RYR3/PPP3CA/CAMSAP2/PPP3CC/KCNQ5	19
2_OPC/Oligo	GO:0004713	protein tyrosine kinase activity	15/615	135/18352	4.77467e-05	0.00118173	0.00090239	ERBB3/SRC/AXL/HIPK2/YES1/EPHA10/FYN/FGFR1/ERBB4/ROR2/AATK/ALK/ABL1/MAP2K4/MAP2K6	15
2_OPC/Oligo	GO:0015081	sodium ion transmembrane transporter activity	16/615	152/18352	5.24253e-05	0.00126869	0.000968795	GRIK1/SLC12A2/SLC4A4/GRIK2/GRIK5/SLC1A1/SLC41A1/SLC6A9/ASIC2/SLC6A1/SLC38A2/GRIK4/SLC12A1/SLC20A2/ASIC1/SCN8A	16
2_OPC/Oligo	GO:0005515	protein binding	499/615	13697/18352	6.37942e-05	0.00143521	0.00109595	SEMA5B/ENPP2/MICAL3/TRAF4/EXOC1/SUSD3/CD59/NINJ2/PLXNB1/MBP/NFASC/SYT9/ERBB3/PACSIN2/SOX2/DOCK1/CD82/PLP1/CLDN19/LMO7/COBL/QKI/PTPRE/VEPH1/CDHR5/KIF13A/MYO9B/SOX6/SORBS3/MYO10/ADAMTS10/PPP1R9A/SRC/KCNJ10/PROM1/MAP7D3/C1QL4/MAP4K4/NBEAL2/NFIA/RASGRP4/RILPL1/WNT7A/ETV4/CFTR/NPAS1/IQGAP1/PREX2/TRIOBP/OLIG2/CSPG4/DNM2/EPN3/ALDH3A2/USP28/NDRG1/PHLDA2/AKT1/LEF1/ACAN/FBN1/IPCEF1/MELTF/CDK6/ZBTB42/MYLK/C…	499
2_OPC/Oligo	GO:0017049	GTP-Rho binding	6/615	22/18352	6.51628e-05	0.00143521	0.00109595	EXOC1/TRIOBP/RTKN/ROCK2/PKN1/ROCK1	6
2_OPC/Oligo	GO:0099094	ligand-gated cation channel activity	13/615	108/18352	6.58397e-05	0.00143521	0.00109595	KCNJ10/GRIK1/GRIA4/GRIA3/GRIK2/GRIN3B/GRIK5/ASIC2/ITPR2/RASA3/RYR3/GRIK4/ASIC1	13
2_OPC/Oligo	GO:0015276	ligand-gated ion channel activity	15/615	139/18352	6.70195e-05	0.00143521	0.00109595	KCNJ10/CFTR/GRIK1/GRIA4/GRIA3/GRIK2/GRIN3B/GRIK5/ASIC2/GRID1/ITPR2/RASA3/RYR3/GRIK4/ASIC1	15
2_OPC/Oligo	GO:0022834	ligand-gated channel activity	15/615	139/18352	6.70195e-05	0.00143521	0.00109595	KCNJ10/CFTR/GRIK1/GRIA4/GRIA3/GRIK2/GRIN3B/GRIK5/ASIC2/GRID1/ITPR2/RASA3/RYR3/GRIK4/ASIC1	15
2_OPC/Oligo	GO:0051015	actin filament binding	19/615	206/18352	6.76959e-05	0.00143521	0.00109595	MYO10/PPP1R9A/IQGAP1/TRIOBP/SVIL/FMNL2/MYO1E/FHOD3/FERMT2/MYO1D/HIP1/CDK5R1/DBN1/MYO5A/ADD3/MACF1/ABL1/PPP1R9B/ACTR3	19
2_OPC/Oligo	GO:0005509	calcium ion binding	44/615	710/18352	6.85318e-05	0.00143521	0.00109595	ENPP2/SYT9/PLCH1/CDHR5/RASGRP4/IQGAP1/FBN1/SWAP70/FBN2/FAT3/NOTCH1/BAIAP3/CDH20/FBN3/CDH4/PCDH15/SYT2/CDK5R1/CDH7/LRP1/FAT1/FSTL4/PCDH9/CDH2/MYO5A/CBLB/FSTL5/ITSN2/PCDH7/SPOCK2/ITPR2/CDH13/NPNT/MACF1/CDH11/CBL/RYR3/CABP7/PPP3CA/RHBDL3/CDH8/CDH6/PCDH17/NRXN1	44
2_OPC/Oligo	GO:0035591	signaling adaptor activity	10/615	68/18352	8.37187e-05	0.00172018	0.00131356	IQGAP1/AKAP13/SH3RF1/MAGI2/SH2B3/SH2B2/SPAG9/GRIP1/SHC1/KHDRBS1	10
2_OPC/Oligo	GO:0005154	epidermal growth factor receptor binding	7/615	34/18352	0.000112116	0.00226101	0.00172655	YES1/HIP1/ERBB4/LINGO1/CCDC88A/CBL/SHC1	7
2_OPC/Oligo	GO:0016772	transferase activity, transferring phosphorus-containing groups	51/615	885/18352	0.000116873	0.00231408	0.00176707	ERBB3/SRC/MAP4K4/AKT1/CDK6/MYLK/AKAP13/AXL/HIPK2/YES1/EPHA10/FYN/TRIO/FGFR1/CDK5R1/CASK/ERBB4/ROCK2/ROR2/LRRK1/PIP5KL1/TAOK3/SLK/AATK/ALK/CCND1/DCLK2/PKN1/NPR1/PIK3R3/UCKL1/SGK1/PIP5K1B/MAP4K5/MAST3/RASSF2/ULK2/AKT2/SBK1/MAPK4/STK32C/ROCK1/PIK3CB/GRK4/ABL1/RPS6KC1/MAP2K4/CDK18/PPP1R9B/MAP2K6/SIK2	51
2_OPC/Oligo	GO:0042578	phosphoric ester hydrolase activity	27/615	369/18352	0.000131762	0.0025623	0.00195662	ENPP2/PLCH1/PTPRE/PDE4C/ALPL/PALD1/PTPRF/PTPN9/PTPRU/PPM1L/PTPRM/PPP1CB/LRRK1/PTPRT/CTDSPL/PLPP4/PTPRD/INPP5K/PPP3CA/PLCL1/PDE3B/PPP3CC/PTPRK/INPP5B/PHLPP1/DUSP4/PTPRO	27
2_OPC/Oligo	GO:0001642	group III metabotropic glutamate receptor activity	3/615	4/18352	0.000146077	0.00272364	0.00207982	GRM4/GRM8/GRM7	3
2_OPC/Oligo	GO:0035594	ganglioside binding	3/615	4/18352	0.000146077	0.00272364	0.00207982	RTN4R/MAG/PSAP	3
2_OPC/Oligo	GO:0019903	protein phosphatase binding	15/615	149/18352	0.000147562	0.00272364	0.00207982	PPP1R9A/IQGAP1/AKT1/BCL2/ANK1/PPP1R16B/PARD3/PTPRT/CADM4/PHACTR4/CDH2/STRN/MAPT/PHACTR3/PPP1R9B	15
2_OPC/Oligo	GO:0004674	protein serine/threonine kinase activity	30/615	435/18352	0.000162963	0.00295778	0.00225861	MAP4K4/AKT1/CDK6/MYLK/AKAP13/HIPK2/TRIO/CASK/ROCK2/LRRK1/TAOK3/SLK/AATK/DCLK2/PKN1/SGK1/MAP4K5/MAST3/ULK2/AKT2/SBK1/MAPK4/STK32C/ROCK1/GRK4/RPS6KC1/MAP2K4/CDK18/MAP2K6/SIK2	30
2_OPC/Oligo	GO:0016791	phosphatase activity	22/615	277/18352	0.000172544	0.00308034	0.0023522	PTPRE/ALPL/PALD1/PTPRF/PTPN9/PTPRU/PPM1L/PTPRM/PPP1CB/LRRK1/PTPRT/CTDSPL/PLPP4/PTPRD/INPP5K/PPP3CA/PPP3CC/PTPRK/INPP5B/PHLPP1/DUSP4/PTPRO	22
2_OPC/Oligo	GO:0015026	coreceptor activity	8/615	48/18352	0.000175433	0.00308139	0.002353	CSPG4/ITGA4/NGFR/LRP5/LRP1/ROR2/NECTIN1/RYK	8
2_OPC/Oligo	GO:0098772	molecular function regulator	163/615	3795/18352	0.000249028	0.00430463	0.00328709	SEMA5B/MYRF/PLXNB1/ERBB3/SOX2/DOCK1/MKX/MYO9B/SOX6/NFIA/RASGRP4/WNT7A/ETV4/CFTR/NPAS1/IQGAP1/PREX2/OLIG2/SALL3/AKT1/LEF1/FBN1/ZBTB42/NKX2-2/POU3F4/SEMA7A/RIN2/TAFA3/VEGFA/TCF7L1/PREX1/AKAP13/CACNG6/EPAS1/NOTCH1/ELF4/FGF11/DACH1/FRY/SEMA5A/DNMT3B/ASAP2/ZEB1/RALGAPA2/ARAP3/WNT7B/HIPK2/MYT1/SALL2/SOX5/ID3/SERPINE2/SH2D3C/MMP17/AGAP1/ARAP1/ARHGAP36/BCL2/ZFHX4/DENND5B/TIMP4/PPP1R16B/ARHGAP18/RTKN/NPAS…	163
2_OPC/Oligo	GO:0045499	chemorepellent activity	6/615	28/18352	0.000277235	0.00464496	0.00354697	SEMA5B/SEMA7A/SEMA5A/SEMA6D/SEMA4B/SEMA6C	6
2_OPC/Oligo	GO:0005547	phosphatidylinositol-3,4,5-trisphosphate binding	7/615	39/18352	0.000277248	0.00464496	0.00354697	MYO10/IQGAP1/AKT1/ARAP3/ARAP1/FERMT2/PARD3	7
2_OPC/Oligo	GO:0019902	phosphatase binding	17/615	194/18352	0.00029682	0.00489752	0.00373983	PPP1R9A/IQGAP1/AKT1/BCL2/ANK1/PPP1R16B/PARD3/PTPRT/MAGI2/CADM4/PHACTR4/CDH2/PPARA/STRN/MAPT/PHACTR3/PPP1R9B	17
2_OPC/Oligo	GO:0030676	Rac guanyl-nucleotide exchange factor activity	5/615	19/18352	0.000327092	0.00531647	0.00405975	PREX2/PREX1/ARHGEF2/FARP1/DOCK3	5
2_OPC/Oligo	GO:0005078	MAP-kinase scaffold activity	4/615	11/18352	0.000341481	0.00546872	0.00417601	IQGAP1/AKAP13/SH3RF1/SPAG9	4
2_OPC/Oligo	GO:0042169	SH2 domain binding	7/615	41/18352	0.00038243	0.00603574	0.004609	SRC/FGFR1/SH2B2/CCDC88A/AFAP1/ABL1/KHDRBS1	7
2_OPC/Oligo	GO:0060090	molecular adaptor activity	23/615	316/18352	0.000436963	0.00679789	0.00519098	IQGAP1/AKAP13/SH3RF1/ANK1/HIP1/EPB41L3/MAGI2/SH2B3/SH2B2/COL14A1/ITSN2/ECPAS/AKAP9/MAPT/SASH1/FRMD4A/SPAG9/GRIP1/SHC1/MAGI1/SORBS2/KHDRBS1/ABI2	23
2_OPC/Oligo	GO:0045295	gamma-catenin binding	4/615	12/18352	0.000498683	0.00764881	0.00584076	LEF1/PTPRT/CDH2/PTPRK	4
2_OPC/Oligo	GO:0004725	protein tyrosine phosphatase activity	11/615	101/18352	0.000566523	0.00856867	0.00654318	PTPRE/PALD1/PTPRF/PTPN9/PTPRU/PTPRM/PTPRT/PTPRD/PTPRK/DUSP4/PTPRO	11
2_OPC/Oligo	GO:0005272	sodium channel activity	7/615	44/18352	0.000597655	0.0089157	0.00680818	GRIK1/GRIK2/GRIK5/ASIC2/GRIK4/ASIC1/SCN8A	7
2_OPC/Oligo	GO:1902936	phosphatidylinositol bisphosphate binding	12/615	119/18352	0.000652813	0.00960694	0.00733602	EXOC1/SYT9/PLEKHA4/AKT1/SVIL/ARAP3/FCHO2/PARD3/HIP1/PICALM/MAPT/SNX14	12
2_OPC/Oligo	GO:0022824	transmitter-gated ion channel activity	8/615	60/18352	0.000836547	0.0117131	0.00894432	GRIK1/GRIA4/GRIA3/GRIK2/GRIN3B/GRIK5/GRID1/GRIK4	8
2_OPC/Oligo	GO:0022835	transmitter-gated channel activity	8/615	60/18352	0.000836547	0.0117131	0.00894432	GRIK1/GRIA4/GRIA3/GRIK2/GRIN3B/GRIK5/GRID1/GRIK4	8
2_OPC/Oligo	GO:0038023	signaling receptor activity	72/615	1479/18352	0.000838955	0.0117131	0.00894432	PLXNB1/ERBB3/PTPRE/GRIK1/CSPG4/LEF1/ITGA4/OPN3/ANTXRL/NOTCH1/AXL/NGFR/GFRA4/GHRHR/GRIA4/EPHA10/PAQR6/GRIA3/PTPRF/SORCS3/PLXNB2/GRIK2/PTPRU/SORCS1/GPR139/PTPRM/FGFR1/LPAR1/GRIN3B/GFRA2/TACR1/PTCH2/LRP5/RTN4R/DCC/ERBB4/LRP1/ROR2/PTPRT/GRM4/GRIK5/NLGN2/PPARA/GRM8/PTPRD/UNC5D/ALK/ITGB5/NLGN3/GRID1/INPP5K/PLXNA4/NPR1/XPR1/ZNF219/ADIPOR2/CNTFR/GRIK4/NECTIN1/RYK/GRM7/CALCR/RRBP1/PTPRK/RXRA/RXFP1/PTCH1/S…	72
2_OPC/Oligo	GO:0060089	molecular transducer activity	72/615	1479/18352	0.000838955	0.0117131	0.00894432	PLXNB1/ERBB3/PTPRE/GRIK1/CSPG4/LEF1/ITGA4/OPN3/ANTXRL/NOTCH1/AXL/NGFR/GFRA4/GHRHR/GRIA4/EPHA10/PAQR6/GRIA3/PTPRF/SORCS3/PLXNB2/GRIK2/PTPRU/SORCS1/GPR139/PTPRM/FGFR1/LPAR1/GRIN3B/GFRA2/TACR1/PTCH2/LRP5/RTN4R/DCC/ERBB4/LRP1/ROR2/PTPRT/GRM4/GRIK5/NLGN2/PPARA/GRM8/PTPRD/UNC5D/ALK/ITGB5/NLGN3/GRID1/INPP5K/PLXNA4/NPR1/XPR1/ZNF219/ADIPOR2/CNTFR/GRIK4/NECTIN1/RYK/GRM7/CALCR/RRBP1/PTPRK/RXRA/RXFP1/PTCH1/S…	72
2_OPC/Oligo	GO:0005172	vascular endothelial growth factor receptor binding	4/615	14/18352	0.00095593	0.0131773	0.0100624	VEGFA/CADM4/VEGFB/CCDC88A	4
2_OPC/Oligo	GO:0022836	gated channel activity	23/615	337/18352	0.00105249	0.0143271	0.0109404	CLCN2/KCNJ10/CFTR/GRIK1/CACNG6/GRIA4/GRIA3/ANO7/GRIK2/GRIN3B/KCND2/GRIK5/ASIC2/GRID1/KCND3/ITPR2/RASA3/RYR3/GRIK4/ASIC1/SCN8A/KCNQ5/TTYH3	23
2_OPC/Oligo	GO:0038131	neuregulin receptor activity	2/615	2/18352	0.00112124	0.0147113	0.0112338	ERBB3/RTN4R	2
2_OPC/Oligo	GO:0072518	Rho-dependent protein serine/threonine kinase activity	2/615	2/18352	0.00112124	0.0147113	0.0112338	ROCK2/ROCK1	2
2_OPC/Oligo	GO:1905573	ganglioside GM1 binding	2/615	2/18352	0.00112124	0.0147113	0.0112338	RTN4R/PSAP	2
2_OPC/Oligo	GO:0001640	adenylate cyclase inhibiting G protein-coupled glutamate receptor activity	3/615	7/18352	0.00118494	0.0151812	0.0115926	GRM4/GRM8/GRM7	3
2_OPC/Oligo	GO:0098988	G protein-coupled glutamate receptor activity	3/615	7/18352	0.00118494	0.0151812	0.0115926	GRM4/GRM8/GRM7	3
2_OPC/Oligo	GO:0005283	amino acid:sodium symporter activity	4/615	15/18352	0.00126921	0.0160717	0.0122726	SLC1A1/SLC6A9/SLC6A1/SLC38A2	4
2_OPC/Oligo	GO:0030674	protein-macromolecule adaptor activity	18/615	244/18352	0.00152129	0.0190424	0.0145411	IQGAP1/AKAP13/SH3RF1/ANK1/HIP1/EPB41L3/MAGI2/SH2B3/SH2B2/COL14A1/MAPT/FRMD4A/SPAG9/GRIP1/SHC1/SORBS2/KHDRBS1/ABI2	18
2_OPC/Oligo	GO:0030276	clathrin binding	8/615	67/18352	0.00173816	0.0215098	0.0164252	SYT9/EPN3/EPN2/SYT2/HIP1/LRP1/PICALM/TOM1L2	8
2_OPC/Oligo	GO:0005524	ATP binding	70/615	1475/18352	0.0019154	0.0234368	0.0178967	ERBB3/KIF13A/MYO9B/MYO10/SRC/KCNJ10/MAP4K4/CFTR/AKT1/CDK6/MYLK/SWAP70/MCMDC2/CHD7/AXL/HIPK2/YES1/EPHA10/FYN/MYO1E/MYO1D/TRIO/FGFR1/CASK/ADCY2/KIF21B/ERBB4/ROCK2/ROR2/LRRK1/ITM2B/PIP5KL1/MYO5A/TAOK3/SLK/AATK/ALK/DCLK2/PKN1/NPR1/LIG1/UCKL1/SGK1/PIP5K1B/MAP4K5/MAST3/ULK2/MAGI1/AKT2/SBK1/MAPK4/STK32C/ROCK1/ACLY/PIK3CB/ATP11C/GRK4/ABL1/RYK/RPS6KC1/KIF2A/ADCY7/MAP2K4/KIF21A/CDK18/MAP2K6/AGAP2/ACTR3/SIK…	70
2_OPC/Oligo	GO:0030165	PDZ domain binding	9/615	85/18352	0.0021467	0.0259751	0.019835	CFTR/GNG12/GRIK2/LPAR1/GRIK5/LNX2/ERC1/ADGRB1/LLGL2	9
2_OPC/Oligo	GO:0030159	signaling receptor complex adaptor activity	6/615	41/18352	0.00228841	0.0272836	0.0208342	MAGI2/SH2B3/SH2B2/SPAG9/GRIP1/SHC1	6
2_OPC/Oligo	GO:0005080	protein kinase C binding	7/615	55/18352	0.00230495	0.0272836	0.0208342	SRC/AKT1/PKN1/CCDC88A/HDAC7/ABL1/FEZ1	7
2_OPC/Oligo	GO:0000146	microfilament motor activity	5/615	29/18352	0.00253308	0.0296616	0.0226501	MYO9B/MYO10/MYO1E/MYO1D/MYO5A	5
2_OPC/Oligo	GO:0001784	phosphotyrosine residue binding	6/615	42/18352	0.00259551	0.0297485	0.0227165	YES1/CBLB/PIK3R3/CBL/SHC1/ABL1	6
2_OPC/Oligo	GO:0031435	mitogen-activated protein kinase kinase kinase binding	4/615	18/18352	0.00262679	0.0297485	0.0227165	ROR2/TCF3/SASH1/MAP2K4	4
2_OPC/Oligo	GO:0070064	proline-rich region binding	4/615	18/18352	0.00262679	0.0297485	0.0227165	CYLD/CCND1/ABL1/ABI2	4
2_OPC/Oligo	GO:0043184	vascular endothelial growth factor receptor 2 binding	3/615	9/18352	0.00270441	0.0297485	0.0227165	VEGFA/CADM4/CCDC88A	3
2_OPC/Oligo	GO:0043208	glycosphingolipid binding	3/615	9/18352	0.00270441	0.0297485	0.0227165	RTN4R/MAG/PSAP	3
2_OPC/Oligo	GO:0071936	coreceptor activity involved in Wnt signaling pathway	3/615	9/18352	0.00270441	0.0297485	0.0227165	LRP5/ROR2/RYK	3
2_OPC/Oligo	GO:0015370	solute:sodium symporter activity	8/615	72/18352	0.00275739	0.0300279	0.0229298	SLC12A2/SLC4A4/SLC1A1/SLC6A9/SLC6A1/SLC38A2/SLC12A1/SLC20A2	8
2_OPC/Oligo	GO:0070851	growth factor receptor binding	12/615	141/18352	0.00282515	0.0304612	0.0232607	SRC/VEGFA/YES1/FYN/HIP1/ERBB4/CADM4/LINGO1/VEGFB/CCDC88A/CBL/SHC1	12
2_OPC/Oligo	GO:0008157	protein phosphatase 1 binding	5/615	30/18352	0.00295715	0.0312654	0.0238748	PPP1R9A/PPP1R16B/PHACTR4/PHACTR3/PPP1R9B	5
2_OPC/Oligo	GO:0043548	phosphatidylinositol 3-kinase binding	5/615	30/18352	0.00295715	0.0312654	0.0238748	DNM2/AXL/FYN/DAB1/CBL	5
2_OPC/Oligo	GO:0004653	polypeptide N-acetylgalactosaminyltransferase activity	4/615	19/18352	0.00324004	0.0314169	0.0239905	GALNT4/GALNT10/GALNT17/GALNT1	4
2_OPC/Oligo	GO:0005416	amino acid:cation symporter activity	4/615	19/18352	0.00324004	0.0314169	0.0239905	SLC1A1/SLC6A9/SLC6A1/SLC38A2	4
2_OPC/Oligo	GO:0005230	extracellular ligand-gated ion channel activity	8/615	74/18352	0.00327597	0.0314169	0.0239905	GRIK1/GRIA4/GRIA3/GRIK2/GRIN3B/GRIK5/GRID1/GRIK4	8
2_OPC/Oligo	GO:0005119	smoothened binding	2/615	3/18352	0.00328882	0.0314169	0.0239905	PTCH2/PTCH1	2
2_OPC/Oligo	GO:0008158	hedgehog receptor activity	2/615	3/18352	0.00328882	0.0314169	0.0239905	PTCH2/PTCH1	2
2_OPC/Oligo	GO:0008511	sodium:potassium:chloride symporter activity	2/615	3/18352	0.00328882	0.0314169	0.0239905	SLC12A2/SLC12A1	2
2_OPC/Oligo	GO:0009674	potassium:sodium symporter activity	2/615	3/18352	0.00328882	0.0314169	0.0239905	SLC12A2/SLC12A1	2
2_OPC/Oligo	GO:0035373	chondroitin sulfate proteoglycan binding	2/615	3/18352	0.00328882	0.0314169	0.0239905	SEMA5A/PTPRF	2
2_OPC/Oligo	GO:0055100	adiponectin binding	2/615	3/18352	0.00328882	0.0314169	0.0239905	CDH13/ADIPOR2	2
2_OPC/Oligo	GO:0070644	vitamin D response element binding	2/615	3/18352	0.00328882	0.0314169	0.0239905	TCF3/RXRA	2
2_OPC/Oligo	GO:0097108	hedgehog family protein binding	2/615	3/18352	0.00328882	0.0314169	0.0239905	PTCH2/PTCH1	2
2_OPC/Oligo	GO:0004722	protein serine/threonine phosphatase activity	8/615	75/18352	0.00356211	0.0337317	0.0257581	PPM1L/PPP1CB/LRRK1/CTDSPL/PPP3CA/PPP3CC/PHLPP1/DUSP4	8
2_OPC/Oligo	GO:0044877	protein-containing complex binding	60/615	1258/18352	0.00359703	0.0337686	0.0257863	MYO10/PPP1R9A/SRC/CFTR/IQGAP1/TRIOBP/DNM2/FBN1/ITGA4/SVIL/SEMA7A/GNAI2/SALL2/FMNL2/FYN/MYO1E/ICAM5/PTPRF/FHOD3/FERMT2/ANK1/MYO1D/HIP1/CD9/SNX9/CDK5R1/WASF1/RTN4R/LRP1/DBN1/AHR/TSPAN4/PPARA/MYO5A/COL14A1/CARMIL1/TUBB/SREBF1/ADD3/CCND1/ECPAS/STRN/ITGB5/CCDC88A/MAPT/CDH13/NPNT/MACF1/PPP3CA/GRB10/SHC1/CAMSAP2/ABL1/NECTIN1/KHDRBS1/PPP1R9B/SMURF1/ACTR3/PTCH1/CPEB4	60
2_OPC/Oligo	GO:0008017	microtubule binding	18/615	265/18352	0.0037165	0.034592	0.026415	KIF13A/MAP7D3/MAP4K4/DNM2/NDRG1/ARHGEF2/KIF21B/STRBP/CLASP2/CCDC88A/MAPT/MACF1/CLIP2/EML5/CAMSAP2/CLASP1/KIF2A/KIF21A	18
2_OPC/Oligo	GO:0035254	glutamate receptor binding	6/615	46/18352	0.00414056	0.0380437	0.0290509	FYN/HIP1/CDK5R1/NETO1/IGSF11/OPHN1	6
2_OPC/Oligo	GO:0004714	transmembrane receptor protein tyrosine kinase activity	7/615	61/18352	0.00417191	0.0380437	0.0290509	ERBB3/AXL/EPHA10/FGFR1/ERBB4/ROR2/ALK	7
2_OPC/Oligo	GO:0001540	amyloid-beta binding	8/615	77/18352	0.00419215	0.0380437	0.0290509	NGFR/GRIA4/GRIA3/LRP1/PICALM/ITM2B/TGFB2/CALCR	8
2_OPC/Oligo	GO:0097367	carbohydrate derivative binding	97/615	2240/18352	0.00459375	0.0408585	0.0312003	BCAN/ERBB3/KIF13A/MYO9B/MYO10/SRC/KCNJ10/MAP4K4/EVA1C/CFTR/DNM2/AKT1/ACAN/FBN1/CDK6/MYLK/SWAP70/RND2/VEGFA/MCMDC2/CHD7/GNAI2/AXL/SEMA5A/HIPK2/YES1/EPHA10/FYN/MYO1E/SERPINE2/AGAP1/PTPRF/RTKN/MYO1D/TRIO/FGFR1/CASK/LPAR1/ADCY2/RTN4R/KIF21B/ERBB4/ROCK2/LRP1/ROR2/LRRK1/ITM2B/PIP5KL1/FIBCD1/MYO5A/TAOK3/SLK/AATK/TUBB/ALK/RAB11B/RAB33A/MAG/VEGFB/DCLK2/PKN1/SPOCK2/NPR1/PSAP/LIG1/UCKL1/SGK1/PIP5K1B/MAP4K5/…	97
2_OPC/Oligo	GO:0008376	acetylgalactosaminyltransferase activity	6/615	47/18352	0.00461487	0.0408585	0.0312003	CSGALNACT1/GALNT4/GALNT10/B3GALT1/GALNT17/GALNT1	6
2_OPC/Oligo	GO:1904315	transmitter-gated ion channel activity involved in regulation of postsynaptic membrane potential	6/615	47/18352	0.00461487	0.0408585	0.0312003	GRIK1/GRIA3/GRIK2/GRIK5/GRID1/GRIK4	6
2_OPC/Oligo	GO:0044325	ion channel binding	11/615	132/18352	0.00488058	0.0428625	0.0327306	PPP1R9A/SRC/YES1/FYN/ANK1/PACS2/KCND3/ITPR2/AKAP9/FGF12/PPP1R9B	11
2_OPC/Oligo	GO:0032559	adenyl ribonucleotide binding	70/615	1534/18352	0.00495333	0.0431534	0.0329527	ERBB3/KIF13A/MYO9B/MYO10/SRC/KCNJ10/MAP4K4/CFTR/AKT1/CDK6/MYLK/SWAP70/MCMDC2/CHD7/AXL/HIPK2/YES1/EPHA10/FYN/MYO1E/MYO1D/TRIO/FGFR1/CASK/ADCY2/KIF21B/ERBB4/ROCK2/ROR2/LRRK1/ITM2B/PIP5KL1/MYO5A/TAOK3/SLK/AATK/ALK/DCLK2/PKN1/NPR1/LIG1/UCKL1/SGK1/PIP5K1B/MAP4K5/MAST3/ULK2/MAGI1/AKT2/SBK1/MAPK4/STK32C/ROCK1/ACLY/PIK3CB/ATP11C/GRK4/ABL1/RYK/RPS6KC1/KIF2A/ADCY7/MAP2K4/KIF21A/CDK18/MAP2K6/AGAP2/ACTR3/SIK…	70
2_OPC/Oligo	GO:0015378	sodium:chloride symporter activity	3/615	11/18352	0.00505264	0.0436693	0.0333466	SLC12A2/SLC6A1/SLC12A1	3
2_OPC/Oligo	GO:0046873	metal ion transmembrane transporter activity	25/615	428/18352	0.0052863	0.0451045	0.0344426	KCNJ10/GRIK1/CACNG6/SLC12A2/SLC4A4/GRIK2/GRIN3B/KCND2/GRIK5/SLC1A1/SLC41A1/SLC6A9/ASIC2/SLC6A1/KCND3/SLC38A2/ITPR2/RASA3/RYR3/GRIK4/SLC12A1/SLC20A2/ASIC1/SCN8A/KCNQ5	25
2_OPC/Oligo	GO:0140096	catalytic activity, acting on a protein	95/615	2198/18352	0.00531479	0.0451045	0.0344426	MYRF/ERBB3/LMO7/ADAMTS14/PTPRE/ADAMTS10/SRC/MAP4K4/USP28/AKT1/CDK6/MYLK/GALNT4/AKAP13/HTRA1/GALNT10/AXL/HIPK2/YES1/PALD1/EPHA10/FYN/SH3RF1/RNF220/MMP17/ADAMTS20/PTPRF/PTPN9/PTPRU/PPM1L/PTPRM/TRIO/FGFR1/CDK5R1/CASK/USP43/PLOD2/PPP1CB/RNF24/PARP4/ERBB4/SMURF2/ROCK2/ROR2/LRRK1/PTPRT/CTDSPL/TAOK3/CBLB/SLK/PTPRD/AATK/ALK/CYLD/CCND1/DCLK2/PKN1/NPR1/RNF19A/CBL/GALNT17/TRHDE/PPP3CA/SGK1/MAP4K5/MAST3/HDAC…	95
2_OPC/Oligo	GO:0017137	Rab GTPase binding	13/615	172/18352	0.00534296	0.0451045	0.0344426	MICAL3/NDRG1/RIN2/NGFR/DENND5B/PICALM/MYRIP/MYO5A/LLGL1/ERC1/EVI5/RABGAP1/LLGL2	13
2_OPC/Oligo	GO:0008093	cytoskeletal anchor activity	4/615	22/18352	0.0056475	0.0473087	0.0361257	ANK1/EPB41L3/SORBS2/ABI2	4
2_OPC/Oligo	GO:0030554	adenyl nucleotide binding	70/615	1546/18352	0.00592769	0.0492768	0.0376286	ERBB3/KIF13A/MYO9B/MYO10/SRC/KCNJ10/MAP4K4/CFTR/AKT1/CDK6/MYLK/SWAP70/MCMDC2/CHD7/AXL/HIPK2/YES1/EPHA10/FYN/MYO1E/MYO1D/TRIO/FGFR1/CASK/ADCY2/KIF21B/ERBB4/ROCK2/ROR2/LRRK1/ITM2B/PIP5KL1/MYO5A/TAOK3/SLK/AATK/ALK/DCLK2/PKN1/NPR1/LIG1/UCKL1/SGK1/PIP5K1B/MAP4K5/MAST3/ULK2/MAGI1/AKT2/SBK1/MAPK4/STK32C/ROCK1/ACLY/PIK3CB/ATP11C/GRK4/ABL1/RYK/RPS6KC1/KIF2A/ADCY7/MAP2K4/KIF21A/CDK18/MAP2K6/AGAP2/ACTR3/SIK…	70
2_OPC/Oligo	GO:0015631	tubulin binding	22/615	365/18352	0.00601563	0.0496289	0.0378975	KIF13A/MAP7D3/MAP4K4/DNM2/NDRG1/FYN/ARHGEF2/CDK5R1/KIF21B/STRBP/CLASP2/CCDC88A/MAPT/MACF1/CLIP2/EML5/CAMSAP2/CLASP1/KIF2A/KIF21A/FEZ1/RABGAP1	22
2_OPC/Oligo	GO:0099529	neurotransmitter receptor activity involved in regulation of postsynaptic membrane potential	6/615	50/18352	0.00627785	0.0514028	0.0392521	GRIK1/GRIA3/GRIK2/GRIK5/GRID1/GRIK4	6
2_OPC/Oligo	GO:0004971	AMPA glutamate receptor activity	2/615	4/18352	0.00643156	0.0514998	0.0393261	GRIA4/GRIA3	2
2_OPC/Oligo	GO:0005250	A-type (transient outward) potassium channel activity	2/615	4/18352	0.00643156	0.0514998	0.0393261	KCND2/KCND3	2
2_OPC/Oligo	GO:0005295	neutral amino acid:sodium symporter activity	2/615	4/18352	0.00643156	0.0514998	0.0393261	SLC6A9/SLC38A2	2
2_OPC/Oligo	GO:0017154	semaphorin receptor activity	3/615	12/18352	0.00657063	0.0521631	0.0398327	PLXNB1/PLXNB2/PLXNA4	3
2_OPC/Oligo	GO:0005158	insulin receptor binding	4/615	23/18352	0.00665811	0.0521631	0.0398327	SRC/CCDC88A/GRB10/SHC1	4
2_OPC/Oligo	GO:0035250	UDP-galactosyltransferase activity	4/615	23/18352	0.00665811	0.0521631	0.0398327	UGT8/B4GALT2/B3GALT1/B3GAT1	4
2_OPC/Oligo	GO:0098632	cell-cell adhesion mediator activity	6/615	51/18352	0.00691817	0.0538135	0.0410929	NFASC/DSCAM/NTNG1/DSCAML1/CNTN2/NRCAM	6
2_OPC/Oligo	GO:0008013	beta-catenin binding	8/615	85/18352	0.00760507	0.0587371	0.0448526	CDHR5/LEF1/TCF7L1/PTPRU/PTPRT/CDH2/GRIP1/PTPRK	8
2_OPC/Oligo	GO:0030898	actin-dependent ATPase activity	4/615	24/18352	0.00778156	0.0596769	0.0455703	MYO10/MYO1E/MYO1D/MYO5A	4
2_OPC/Oligo	GO:0005068	transmembrane receptor protein tyrosine kinase adaptor activity	3/615	13/18352	0.00833143	0.0626252	0.0478217	SH2B3/SH2B2/SHC1	3
2_OPC/Oligo	GO:0045159	myosin II binding	3/615	13/18352	0.00833143	0.0626252	0.0478217	TRIOBP/LLGL1/LLGL2	3
2_OPC/Oligo	GO:0045309	protein phosphorylated amino acid binding	6/615	53/18352	0.00833852	0.0626252	0.0478217	YES1/CBLB/PIK3R3/CBL/SHC1/ABL1	6
2_OPC/Oligo	GO:0008194	UDP-glycosyltransferase activity	11/615	144/18352	0.00923066	0.0688506	0.0525755	UGT8/CSGALNACT1/GALNT4/GALNT10/B4GALT2/B3GALT1/LFNG/B3GAT1/GALNT17/GALNT1/B3GLCT	11
2_OPC/Oligo	GO:0035639	purine ribonucleoside triphosphate binding	79/615	1816/18352	0.00938397	0.069518	0.0530851	ERBB3/KIF13A/MYO9B/MYO10/SRC/KCNJ10/MAP4K4/CFTR/DNM2/AKT1/CDK6/MYLK/SWAP70/RND2/MCMDC2/CHD7/GNAI2/AXL/HIPK2/YES1/EPHA10/FYN/MYO1E/AGAP1/RTKN/MYO1D/TRIO/FGFR1/CASK/ADCY2/KIF21B/ERBB4/ROCK2/ROR2/LRRK1/ITM2B/PIP5KL1/MYO5A/TAOK3/SLK/AATK/TUBB/ALK/RAB11B/RAB33A/DCLK2/PKN1/NPR1/LIG1/UCKL1/SGK1/PIP5K1B/MAP4K5/MAST3/ULK2/MAGI1/AKT2/SBK1/MAPK4/STK32C/ROCK1/ACLY/ARHGAP35/PIK3CB/ATP11C/GRK4/ABL1/RYK/RPS6KC1…	79
2_OPC/Oligo	GO:0015373	anion:sodium symporter activity	3/615	14/18352	0.0103429	0.074122	0.0566008	SLC12A2/SLC6A1/SLC12A1	3
2_OPC/Oligo	GO:0032794	GTPase activating protein binding	3/615	14/18352	0.0103429	0.074122	0.0566008	PLXNB1/AKT1/TUBB	3
2_OPC/Oligo	GO:0042043	neurexin family protein binding	3/615	14/18352	0.0103429	0.074122	0.0566008	CASK/NLGN2/NLGN3	3
2_OPC/Oligo	GO:0008266	poly(U) RNA binding	4/615	26/18352	0.0103861	0.074122	0.0566008	MSI2/DIS3L2/RBMS2/KHDRBS1	4
2_OPC/Oligo	GO:0016167	glial cell-derived neurotrophic factor receptor activity	2/615	5/18352	0.0104819	0.074122	0.0566008	GFRA4/GFRA2	2
2_OPC/Oligo	GO:0031749	D2 dopamine receptor binding	2/615	5/18352	0.0104819	0.074122	0.0566008	DNM2/PPP1R9B	2
2_OPC/Oligo	GO:0033192	calmodulin-dependent protein phosphatase activity	2/615	5/18352	0.0104819	0.074122	0.0566008	PPP3CA/PPP3CC	2
2_OPC/Oligo	GO:0046872	metal ion binding	166/615	4229/18352	0.0111969	0.0782136	0.0597252	ENPP2/MICAL3/TRAF4/ZCCHC24/SYT9/LMO7/ADAMTS14/PLCH1/CDHR5/MYO9B/ADAMTS10/RASGRP4/IQGAP1/CSGALNACT1/SALL3/ACAN/FBN1/MELTF/ZBTB42/MYLK/ITGA4/GALNT4/ANTXRL/SWAP70/AKAP13/PDE4C/FBN2/ALPL/CYP27A1/FAT3/NOTCH1/GNAI2/GALNT10/DNMT3B/ASAP2/ZEB1/ARAP3/MYT1/SALL2/GPC1/FYN/SH3RF1/RNF220/CA14/MMP17/AGAP1/ARAP1/ADAMTS20/BAIAP3/ZFHX4/TIMP4/CDH20/FBN3/ACAP1/PLEKHF2/CDH4/ARHGEF2/PPM1L/GPATCH8/PCDH15/FEN1/SYT2/CDK5…	166
2_OPC/Oligo	GO:0016247	channel regulator activity	11/615	148/18352	0.0112041	0.0782136	0.0597252	CFTR/CACNG6/FGF11/BCL2/AKAP9/SGK1/DPP6/FGF12/PACSIN3/TSPAN13/NRXN1	11
2_OPC/Oligo	GO:0008378	galactosyltransferase activity	4/615	27/18352	0.0118759	0.0823749	0.0629029	UGT8/B4GALT2/B3GALT1/B3GAT1	4
2_OPC/Oligo	GO:0035259	glucocorticoid receptor binding	3/615	15/18352	0.0126114	0.0869226	0.0663756	TACC1/STAT5B/GRIP1	3
2_OPC/Oligo	GO:0003774	motor activity	10/615	132/18352	0.0134346	0.091287	0.0697083	KIF13A/MYO9B/MYO10/MYO1E/MYO1D/KIF21B/MYO5A/KIF2A/KIF21A/KLC1	10
2_OPC/Oligo	GO:0030507	spectrin binding	4/615	28/18352	0.0134961	0.091287	0.0697083	MYO10/ANK1/ADD3/CAMSAP2	4
2_OPC/Oligo	GO:0035255	ionotropic glutamate receptor binding	4/615	28/18352	0.0134961	0.091287	0.0697083	CDK5R1/NETO1/IGSF11/OPHN1	4
2_OPC/Oligo	GO:0005488	binding	567/615	16428/18352	0.0136824	0.0919763	0.0702347	SEMA5B/MYRF/ENPP2/MICAL3/TRAF4/ZCCHC24/EXOC1/SUSD3/CD59/NINJ2/PLXNB1/MBP/BCAN/NFASC/SYT9/ERBB3/PACSIN2/SOX2/DOCK1/CD82/PLP1/CLDN19/LMO7/COBL/QKI/ADAMTS14/PLEKHA4/PLCH1/MKX/PTPRE/VEPH1/CDHR5/KIF13A/MYO9B/SOX6/SORBS3/MYO10/ADAMTS10/PPP1R9A/SRC/KCNJ10/PROM1/MAP7D3/C1QL4/MAP4K4/EVA1C/NBEAL2/NFIA/RASGRP4/RILPL1/WNT7A/ETV4/CFTR/NPAS1/IQGAP1/PREX2/TRIOBP/OLIG2/CSPG4/DNM2/EPN3/CSGALNACT1/SALL3/ALDH3A2/US…	567
2_OPC/Oligo	GO:0043169	cation binding	168/615	4314/18352	0.0142807	0.0954094	0.0728562	ENPP2/MICAL3/TRAF4/ZCCHC24/SYT9/LMO7/ADAMTS14/PLCH1/CDHR5/MYO9B/ADAMTS10/RASGRP4/IQGAP1/CSGALNACT1/SALL3/ACAN/FBN1/MELTF/ZBTB42/MYLK/ITGA4/GALNT4/ANTXRL/SWAP70/AKAP13/PDE4C/FBN2/ALPL/CYP27A1/FAT3/NOTCH1/GNAI2/GALNT10/DNMT3B/ASAP2/ZEB1/ARAP3/MYT1/SALL2/GPC1/FYN/SH3RF1/RNF220/CA14/MMP17/AGAP1/ARAP1/ADAMTS20/BAIAP3/ZFHX4/TIMP4/CDH20/FBN3/ACAP1/PLEKHF2/CDH4/ARHGEF2/PPM1L/GPATCH8/PCDH15/FEN1/SYT2/CDK5…	168
2_OPC/Oligo	GO:0098631	cell adhesion mediator activity	6/615	60/18352	0.0149571	0.0973493	0.0743376	NFASC/DSCAM/NTNG1/DSCAML1/CNTN2/NRCAM	6
2_OPC/Oligo	GO:0016307	phosphatidylinositol phosphate kinase activity	3/615	16/18352	0.0151414	0.0973493	0.0743376	PIP5KL1/PIP5K1B/PIK3CB	3
2_OPC/Oligo	GO:0071837	HMG box domain binding	3/615	16/18352	0.0151414	0.0973493	0.0743376	OLIG2/TCF12/POU3F3	3
2_OPC/Oligo	GO:0097001	ceramide binding	3/615	16/18352	0.0151414	0.0973493	0.0743376	RTN4R/MAG/PSAP	3
2_OPC/Oligo	GO:0005217	intracellular ligand-gated ion channel activity	4/615	29/18352	0.0152501	0.0973493	0.0743376	CFTR/ITPR2/RASA3/RYR3	4
2_OPC/Oligo	GO:0008187	poly-pyrimidine tract binding	4/615	29/18352	0.0152501	0.0973493	0.0743376	MSI2/DIS3L2/RBMS2/KHDRBS1	4
2_OPC/Oligo	GO:0005042	netrin receptor activity	2/615	6/18352	0.0153756	0.0973493	0.0743376	DCC/UNC5D	2
2_OPC/Oligo	GO:0052658	inositol-1,4,5-trisphosphate 5-phosphatase activity	2/615	6/18352	0.0153756	0.0973493	0.0743376	INPP5K/INPP5B	2
2_OPC/Oligo	GO:1904929	coreceptor activity involved in Wnt signaling pathway, planar cell polarity pathway	2/615	6/18352	0.0153756	0.0973493	0.0743376	ROR2/RYK	2
2_OPC/Oligo	GO:0046332	SMAD binding	7/615	79/18352	0.0166046	0.104523	0.0798155	HIPK2/SMURF2/MAGI2/TCF12/PMEPA1/ZMIZ1/SMURF1	7
2_OPC/Oligo	GO:0015294	solute:cation symporter activity	8/615	98/18352	0.0171032	0.104871	0.0800809	SLC12A2/SLC4A4/SLC1A1/SLC6A9/SLC6A1/SLC38A2/SLC12A1/SLC20A2	8
2_OPC/Oligo	GO:1990782	protein tyrosine kinase binding	8/615	98/18352	0.0171032	0.104871	0.0800809	DSCAM/CADM4/SH2B3/SH2B2/CBLB/CBL/SHC1/KHDRBS1	8
2_OPC/Oligo	GO:0005343	organic acid:sodium symporter activity	4/615	30/18352	0.0171414	0.104871	0.0800809	SLC1A1/SLC6A9/SLC6A1/SLC38A2	4
2_OPC/Oligo	GO:0017147	Wnt-protein binding	4/615	30/18352	0.0171414	0.104871	0.0800809	LRP5/ROR2/RYK/PTPRO	4
2_OPC/Oligo	GO:0043325	phosphatidylinositol-3,4-bisphosphate binding	4/615	30/18352	0.0171414	0.104871	0.0800809	PLEKHA4/AKT1/ARAP3/HIP1	4
2_OPC/Oligo	GO:0019199	transmembrane receptor protein kinase activity	7/615	80/18352	0.0176892	0.107618	0.0821787	ERBB3/AXL/EPHA10/FGFR1/ERBB4/ROR2/ALK	7
2_OPC/Oligo	GO:0015278	calcium-release channel activity	3/615	17/18352	0.0179364	0.107916	0.0824063	ITPR2/RASA3/RYR3	3
2_OPC/Oligo	GO:0015377	cation:chloride symporter activity	3/615	17/18352	0.0179364	0.107916	0.0824063	SLC12A2/SLC6A1/SLC12A1	3
2_OPC/Oligo	GO:0004888	transmembrane signaling receptor activity	57/615	1287/18352	0.0187535	0.112011	0.0855333	PLXNB1/ERBB3/PTPRE/GRIK1/OPN3/ANTXRL/NOTCH1/AXL/NGFR/GFRA4/GHRHR/GRIA4/EPHA10/GRIA3/PTPRF/SORCS3/PLXNB2/GRIK2/PTPRU/SORCS1/GPR139/PTPRM/FGFR1/LPAR1/GRIN3B/GFRA2/TACR1/PTCH2/LRP5/RTN4R/DCC/ERBB4/ROR2/PTPRT/GRM4/GRIK5/GRM8/PTPRD/UNC5D/ALK/GRID1/INPP5K/PLXNA4/NPR1/XPR1/ZNF219/CNTFR/GRIK4/RYK/GRM7/CALCR/PTPRK/RXFP1/PTCH1/ADGRB2/ADGRB1/PTPRO	57
2_OPC/Oligo	GO:0035258	steroid hormone receptor binding	7/615	81/18352	0.0188227	0.112011	0.0855333	SRC/LEF1/TACC1/PKN1/STRN/STAT5B/GRIP1	7
2_OPC/Oligo	GO:0050699	WW domain binding	4/615	31/18352	0.0191727	0.113473	0.0866499	TRAF4/DNM2/WBP1/PMEPA1	4
2_OPC/Oligo	GO:0005216	ion channel activity	23/615	431/18352	0.0195748	0.115227	0.087989	CLCN2/KCNJ10/CFTR/GRIK1/CACNG6/GRIA4/GRIA3/ANO7/GRIK2/GRIN3B/KCND2/GRIK5/ASIC2/GRID1/KCND3/ITPR2/RASA3/RYR3/GRIK4/ASIC1/SCN8A/KCNQ5/TTYH3	23
2_OPC/Oligo	GO:0005546	phosphatidylinositol-4,5-bisphosphate binding	7/615	82/18352	0.0200062	0.116544	0.088995	EXOC1/SYT9/PLEKHA4/SVIL/FCHO2/PARD3/PICALM	7
2_OPC/Oligo	GO:0005246	calcium channel regulator activity	5/615	47/18352	0.0200126	0.116544	0.088995	CACNG6/SGK1/PACSIN3/TSPAN13/NRXN1	5
2_OPC/Oligo	GO:0016922	nuclear receptor binding	8/615	101/18352	0.0201547	0.116747	0.08915	SRC/LEF1/TACC1/PKN1/STRN/STAT5B/GRIP1/RXRA	8
2_OPC/Oligo	GO:0032555	purine ribonucleotide binding	79/615	1882/18352	0.0208527	0.117567	0.0897761	ERBB3/KIF13A/MYO9B/MYO10/SRC/KCNJ10/MAP4K4/CFTR/DNM2/AKT1/CDK6/MYLK/SWAP70/RND2/MCMDC2/CHD7/GNAI2/AXL/HIPK2/YES1/EPHA10/FYN/MYO1E/AGAP1/RTKN/MYO1D/TRIO/FGFR1/CASK/ADCY2/KIF21B/ERBB4/ROCK2/ROR2/LRRK1/ITM2B/PIP5KL1/MYO5A/TAOK3/SLK/AATK/TUBB/ALK/RAB11B/RAB33A/DCLK2/PKN1/NPR1/LIG1/UCKL1/SGK1/PIP5K1B/MAP4K5/MAST3/ULK2/MAGI1/AKT2/SBK1/MAPK4/STK32C/ROCK1/ACLY/ARHGAP35/PIK3CB/ATP11C/GRK4/ABL1/RYK/RPS6KC1…	79
2_OPC/Oligo	GO:0004723	calcium-dependent protein serine/threonine phosphatase activity	2/615	7/18352	0.0210519	0.117567	0.0897761	PPP3CA/PPP3CC	2
2_OPC/Oligo	GO:0008499	UDP-galactose:beta-N-acetylglucosamine beta-1,3-galactosyltransferase activity	2/615	7/18352	0.0210519	0.117567	0.0897761	B3GALT1/B3GAT1	2
2_OPC/Oligo	GO:0015194	L-serine transmembrane transporter activity	2/615	7/18352	0.0210519	0.117567	0.0897761	SLC38A2/SLC38A5	2
2_OPC/Oligo	GO:0016308	1-phosphatidylinositol-4-phosphate 5-kinase activity	2/615	7/18352	0.0210519	0.117567	0.0897761	PIP5KL1/PIP5K1B	2
2_OPC/Oligo	GO:0046030	inositol trisphosphate phosphatase activity	2/615	7/18352	0.0210519	0.117567	0.0897761	INPP5K/INPP5B	2
2_OPC/Oligo	GO:0050693	LBD domain binding	2/615	7/18352	0.0210519	0.117567	0.0897761	SPON1/RXRA	2
2_OPC/Oligo	GO:0015108	chloride transmembrane transporter activity	8/615	102/18352	0.0212527	0.118002	0.0901085	CLCN2/CFTR/SLC12A2/ANO7/SLC1A1/SLC6A1/SLC12A1/TTYH3	8
2_OPC/Oligo	GO:0051721	protein phosphatase 2A binding	4/615	32/18352	0.0213466	0.118002	0.0901085	AKT1/BCL2/STRN/MAPT	4
2_OPC/Oligo	GO:0098960	postsynaptic neurotransmitter receptor activity	6/615	65/18352	0.0214778	0.118128	0.0902044	GRIK1/GRIA3/GRIK2/GRIK5/GRID1/GRIK4	6
2_OPC/Oligo	GO:0042562	hormone binding	7/615	84/18352	0.0225269	0.123275	0.0941351	GHRHR/THRB/NPR1/CDH13/SHC1/ADIPOR2/CALCR	7
2_OPC/Oligo	GO:0005178	integrin binding	10/615	144/18352	0.0232572	0.126636	0.0967011	SRC/FBN1/ITGA4/SEMA7A/ICAM5/FERMT2/CD9/TSPAN4/ITGB5/NPNT	10
2_OPC/Oligo	GO:0005200	structural constituent of cytoskeleton	8/615	104/18352	0.0235745	0.127724	0.0975326	SORBS3/ANK1/HIP1/EPB41L3/TUBB/ADD3/SORBS2/ACTR3	8
2_OPC/Oligo	GO:0051219	phosphoprotein binding	7/615	85/18352	0.023866	0.128664	0.0982499	SRC/YES1/CBLB/PIK3R3/CBL/SHC1/ABL1	7
2_OPC/Oligo	GO:0015103	inorganic anion transmembrane transporter activity	10/615	145/18352	0.0242617	0.130112	0.099356	CLCN2/CFTR/SLC12A2/ANO7/SLC4A4/SLC1A1/SLC6A1/XPR1/SLC12A1/TTYH3	10
2_OPC/Oligo	GO:0017076	purine nucleotide binding	79/615	1896/18352	0.0243736	0.130112	0.099356	ERBB3/KIF13A/MYO9B/MYO10/SRC/KCNJ10/MAP4K4/CFTR/DNM2/AKT1/CDK6/MYLK/SWAP70/RND2/MCMDC2/CHD7/GNAI2/AXL/HIPK2/YES1/EPHA10/FYN/MYO1E/AGAP1/RTKN/MYO1D/TRIO/FGFR1/CASK/ADCY2/KIF21B/ERBB4/ROCK2/ROR2/LRRK1/ITM2B/PIP5KL1/MYO5A/TAOK3/SLK/AATK/TUBB/ALK/RAB11B/RAB33A/DCLK2/PKN1/NPR1/LIG1/UCKL1/SGK1/PIP5K1B/MAP4K5/MAST3/ULK2/MAGI1/AKT2/SBK1/MAPK4/STK32C/ROCK1/ACLY/ARHGAP35/PIK3CB/ATP11C/GRK4/ABL1/RYK/RPS6KC1…	79
2_OPC/Oligo	GO:0032553	ribonucleotide binding	79/615	1899/18352	0.0251875	0.133529	0.101965	ERBB3/KIF13A/MYO9B/MYO10/SRC/KCNJ10/MAP4K4/CFTR/DNM2/AKT1/CDK6/MYLK/SWAP70/RND2/MCMDC2/CHD7/GNAI2/AXL/HIPK2/YES1/EPHA10/FYN/MYO1E/AGAP1/RTKN/MYO1D/TRIO/FGFR1/CASK/ADCY2/KIF21B/ERBB4/ROCK2/ROR2/LRRK1/ITM2B/PIP5KL1/MYO5A/TAOK3/SLK/AATK/TUBB/ALK/RAB11B/RAB33A/DCLK2/PKN1/NPR1/LIG1/UCKL1/SGK1/PIP5K1B/MAP4K5/MAST3/ULK2/MAGI1/AKT2/SBK1/MAPK4/STK32C/ROCK1/ACLY/ARHGAP35/PIK3CB/ATP11C/GRK4/ABL1/RYK/RPS6KC1…	79
2_OPC/Oligo	GO:0043178	alcohol binding	7/615	86/18352	0.0252589	0.133529	0.101965	PROM1/CRABP1/SYT2/ITPR2/XPR1/PLCL1/PTCH1	7
2_OPC/Oligo	GO:0015175	neutral amino acid transmembrane transporter activity	4/615	34/18352	0.026131	0.137472	0.104976	SLC1A1/SLC6A9/SLC38A2/SLC38A5	4
2_OPC/Oligo	GO:0015186	L-glutamine transmembrane transporter activity	2/615	8/18352	0.027453	0.138733	0.105939	SLC38A2/SLC38A5	2
2_OPC/Oligo	GO:0032050	clathrin heavy chain binding	2/615	8/18352	0.027453	0.138733	0.105939	LRP1/PICALM	2
2_OPC/Oligo	GO:0051010	microtubule plus-end binding	3/615	20/18352	0.0279252	0.138733	0.105939	CLASP2/CLIP2/CLASP1	3
2_OPC/Oligo	GO:0004879	nuclear receptor activity	5/615	52/18352	0.0296258	0.138733	0.105939	AHR/PPARA/SREBF1/THRB/RXRA	5
2_OPC/Oligo	GO:0098531	ligand-activated transcription factor activity	5/615	52/18352	0.0296258	0.138733	0.105939	AHR/PPARA/SREBF1/THRB/RXRA	5
2_OPC/Oligo	GO:0003727	single-stranded RNA binding	7/615	90/18352	0.031385	0.138733	0.105939	ADARB2/MSI2/STRBP/DIS3L2/RBMS2/KHDRBS1/ELAVL4	7
2_OPC/Oligo	GO:0015077	monovalent inorganic cation transmembrane transporter activity	20/615	381/18352	0.0326339	0.138733	0.105939	KCNJ10/GRIK1/SLC12A2/SLC4A4/GRIK2/KCND2/GRIK5/SLC1A1/SLC41A1/SLC6A9/ASIC2/SLC6A1/KCND3/SLC38A2/GRIK4/SLC12A1/SLC20A2/ASIC1/SCN8A/KCNQ5	20
2_OPC/Oligo	GO:0030594	neurotransmitter receptor activity	8/615	111/18352	0.0330954	0.138733	0.105939	GRIK1/GRIA4/GRIA3/GRIK2/GRIN3B/GRIK5/GRID1/GRIK4	8
2_OPC/Oligo	GO:0005261	cation channel activity	18/615	334/18352	0.0331083	0.138733	0.105939	KCNJ10/GRIK1/CACNG6/GRIA4/GRIA3/GRIK2/GRIN3B/KCND2/GRIK5/ASIC2/KCND3/ITPR2/RASA3/RYR3/GRIK4/ASIC1/SCN8A/KCNQ5	18
2_OPC/Oligo	GO:0015267	channel activity	24/615	479/18352	0.0333204	0.138733	0.105939	CLCN2/KCNJ10/CFTR/GRIK1/CACNG6/GRIA4/GRIA3/ANO7/BCL2/GRIK2/GRIN3B/KCND2/GRIK5/ASIC2/GRID1/KCND3/ITPR2/RASA3/RYR3/GRIK4/ASIC1/SCN8A/KCNQ5/TTYH3	24
2_OPC/Oligo	GO:0017022	myosin binding	6/615	72/18352	0.033481	0.138733	0.105939	TRIOBP/AXL/MYRIP/RAB11B/LLGL1/LLGL2	6
2_OPC/Oligo	GO:0030971	receptor tyrosine kinase binding	6/615	72/18352	0.033481	0.138733	0.105939	CADM4/SH2B3/SH2B2/CBLB/CBL/SHC1	6
2_OPC/Oligo	GO:0003851	2-hydroxyacylsphingosine 1-beta-galactosyltransferase activity	1/615	1/18352	0.0335113	0.138733	0.105939	UGT8	1
2_OPC/Oligo	GO:0003878	ATP citrate synthase activity	1/615	1/18352	0.0335113	0.138733	0.105939	ACLY	1
2_OPC/Oligo	GO:0004313	[acyl-carrier-protein] S-acetyltransferase activity	1/615	1/18352	0.0335113	0.138733	0.105939	FASN	1
2_OPC/Oligo	GO:0004316	3-oxoacyl-[acyl-carrier-protein] reductase (NADPH) activity	1/615	1/18352	0.0335113	0.138733	0.105939	FASN	1
2_OPC/Oligo	GO:0004317	3-hydroxypalmitoyl-[acyl-carrier-protein] dehydratase activity	1/615	1/18352	0.0335113	0.138733	0.105939	FASN	1
2_OPC/Oligo	GO:0005260	intracellularly ATP-gated chloride channel activity	1/615	1/18352	0.0335113	0.138733	0.105939	CFTR	1
2_OPC/Oligo	GO:0008659	(3R)-hydroxymyristoyl-[acyl-carrier-protein] dehydratase activity	1/615	1/18352	0.0335113	0.138733	0.105939	FASN	1
2_OPC/Oligo	GO:0008693	3-hydroxydecanoyl-[acyl-carrier-protein] dehydratase activity	1/615	1/18352	0.0335113	0.138733	0.105939	FASN	1
2_OPC/Oligo	GO:0008955	peptidoglycan glycosyltransferase activity	1/615	1/18352	0.0335113	0.138733	0.105939	CSGALNACT1	1
2_OPC/Oligo	GO:0016496	substance P receptor activity	1/615	1/18352	0.0335113	0.138733	0.105939	TACR1	1
2_OPC/Oligo	GO:0016964	alpha-2 macroglobulin receptor activity	1/615	1/18352	0.0335113	0.138733	0.105939	LRP1	1
2_OPC/Oligo	GO:0019171	3-hydroxyacyl-[acyl-carrier-protein] dehydratase activity	1/615	1/18352	0.0335113	0.138733	0.105939	FASN	1
2_OPC/Oligo	GO:0019785	ISG15-specific protease activity	1/615	1/18352	0.0335113	0.138733	0.105939	USP43	1
2_OPC/Oligo	GO:0031073	cholesterol 26-hydroxylase activity	1/615	1/18352	0.0335113	0.138733	0.105939	CYP27A1	1
2_OPC/Oligo	GO:0031177	phosphopantetheine binding	1/615	1/18352	0.0335113	0.138733	0.105939	FASN	1
2_OPC/Oligo	GO:0032841	calcitonin binding	1/615	1/18352	0.0335113	0.138733	0.105939	CALCR	1
2_OPC/Oligo	GO:0033229	cysteine transmembrane transporter activity	1/615	1/18352	0.0335113	0.138733	0.105939	SLC1A1	1
2_OPC/Oligo	GO:0046577	long-chain-alcohol oxidase activity	1/615	1/18352	0.0335113	0.138733	0.105939	ALDH3A2	1
2_OPC/Oligo	GO:0047117	enoyl-[acyl-carrier-protein] reductase (NADPH, A-specific) activity	1/615	1/18352	0.0335113	0.138733	0.105939	FASN	1
2_OPC/Oligo	GO:0047263	N-acylsphingosine galactosyltransferase activity	1/615	1/18352	0.0335113	0.138733	0.105939	UGT8	1
2_OPC/Oligo	GO:0047451	3-hydroxyoctanoyl-[acyl-carrier-protein] dehydratase activity	1/615	1/18352	0.0335113	0.138733	0.105939	FASN	1
2_OPC/Oligo	GO:0047749	cholestanetriol 26-monooxygenase activity	1/615	1/18352	0.0335113	0.138733	0.105939	CYP27A1	1
2_OPC/Oligo	GO:0050061	long-chain-aldehyde dehydrogenase activity	1/615	1/18352	0.0335113	0.138733	0.105939	ALDH3A2	1
2_OPC/Oligo	GO:0050115	myosin-light-chain-phosphatase activity	1/615	1/18352	0.0335113	0.138733	0.105939	PPP1CB	1
2_OPC/Oligo	GO:0050429	calcium-dependent phospholipase C activity	1/615	1/18352	0.0335113	0.138733	0.105939	PLCH1	1
2_OPC/Oligo	GO:0052814	medium-chain-aldehyde dehydrogenase activity	1/615	1/18352	0.0335113	0.138733	0.105939	ALDH3A2	1
2_OPC/Oligo	GO:0052894	norspermine:oxygen oxidoreductase activity	1/615	1/18352	0.0335113	0.138733	0.105939	SMOX	1
2_OPC/Oligo	GO:0052895	N1-acetylspermine:oxygen oxidoreductase (N1-acetylspermidine-forming) activity	1/615	1/18352	0.0335113	0.138733	0.105939	SMOX	1
2_OPC/Oligo	GO:0060422	peptidyl-dipeptidase inhibitor activity	1/615	1/18352	0.0335113	0.138733	0.105939	GPC3	1
2_OPC/Oligo	GO:0061768	magnesium:sodium antiporter activity	1/615	1/18352	0.0335113	0.138733	0.105939	SLC41A1	1
2_OPC/Oligo	GO:0099077	histone-dependent DNA binding	1/615	1/18352	0.0335113	0.138733	0.105939	MAPT	1
2_OPC/Oligo	GO:0099142	intracellularly ATP-gated ion channel activity	1/615	1/18352	0.0335113	0.138733	0.105939	CFTR	1
2_OPC/Oligo	GO:0099181	structural constituent of presynapse	1/615	1/18352	0.0335113	0.138733	0.105939	PPFIA2	1
2_OPC/Oligo	GO:0102131	3-oxo-glutaryl-[acp] methyl ester reductase activity	1/615	1/18352	0.0335113	0.138733	0.105939	FASN	1
2_OPC/Oligo	GO:0102132	3-oxo-pimeloyl-[acp] methyl ester reductase activity	1/615	1/18352	0.0335113	0.138733	0.105939	FASN	1
2_OPC/Oligo	GO:0106138	Sec61 translocon complex binding	1/615	1/18352	0.0335113	0.138733	0.105939	CFTR	1
2_OPC/Oligo	GO:0140010	D-aspartate transmembrane transporter activity	1/615	1/18352	0.0335113	0.138733	0.105939	SLC1A1	1
2_OPC/Oligo	GO:1901707	leptomycin B binding	1/615	1/18352	0.0335113	0.138733	0.105939	ID3	1
2_OPC/Oligo	GO:1905574	ganglioside GM2 binding	1/615	1/18352	0.0335113	0.138733	0.105939	PSAP	1
2_OPC/Oligo	GO:1905575	ganglioside GM3 binding	1/615	1/18352	0.0335113	0.138733	0.105939	PSAP	1
2_OPC/Oligo	GO:1905577	ganglioside GP1c binding	1/615	1/18352	0.0335113	0.138733	0.105939	PSAP	1
2_OPC/Oligo	GO:1990175	EH domain binding	1/615	1/18352	0.0335113	0.138733	0.105939	EPN3	1
2_OPC/Oligo	GO:1990439	MAP kinase serine/threonine phosphatase activity	1/615	1/18352	0.0335113	0.138733	0.105939	DUSP4	1
2_OPC/Oligo	GO:0022803	passive transmembrane transporter activity	24/615	480/18352	0.0340145	0.138733	0.105939	CLCN2/KCNJ10/CFTR/GRIK1/CACNG6/GRIA4/GRIA3/ANO7/BCL2/GRIK2/GRIN3B/KCND2/GRIK5/ASIC2/GRID1/KCND3/ITPR2/RASA3/RYR3/GRIK4/ASIC1/SCN8A/KCNQ5/TTYH3	24
2_OPC/Oligo	GO:0042802	identical protein binding	79/615	1928/18352	0.0342393	0.138733	0.105939	TRAF4/SYT9/ERBB3/PACSIN2/CLDN19/PPP1R9A/C1QL4/OLIG2/ALDH3A2/AKT1/FBN1/PPFIBP2/VEGFA/HTRA1/DSCAML1/NOTCH1/BTBD3/FYN/SNX33/SLC4A4/FCHO2/BCL2/GRIK2/PARD3/GPR139/PACSIN1/PTPRM/CPT1A/HIP1/FGFR1/SNX9/ZBTB16/ERBB4/SMURF2/LRRK1/PTPRT/AHR/TCF12/GRIK5/TMEM266/MSI2/CDH2/NLGN2/SLC1A1/MYO5A/PLPP4/SLK/TMCC1/ALK/SDK1/SH3GLB1/MAG/VEGFB/VSTM2A/SLC6A1/TNFSF11/TCF3/CCDC88A/LNX2/MAPT/CDH13/RAP1GAP/PSAP/SPAG9/CNTN2/A…	79
2_OPC/Oligo	GO:0004439	phosphatidylinositol-4,5-bisphosphate 5-phosphatase activity	2/615	9/18352	0.034524	0.138733	0.105939	INPP5K/INPP5B	2
2_OPC/Oligo	GO:0015183	L-aspartate transmembrane transporter activity	2/615	9/18352	0.034524	0.138733	0.105939	SLC1A1/SLC25A22	2
2_OPC/Oligo	GO:0015187	glycine transmembrane transporter activity	2/615	9/18352	0.034524	0.138733	0.105939	SLC6A9/SLC38A5	2
2_OPC/Oligo	GO:0015379	potassium:chloride symporter activity	2/615	9/18352	0.034524	0.138733	0.105939	SLC12A2/SLC12A1	2
2_OPC/Oligo	GO:0022889	serine transmembrane transporter activity	2/615	9/18352	0.034524	0.138733	0.105939	SLC38A2/SLC38A5	2
2_OPC/Oligo	GO:0030023	extracellular matrix constituent conferring elasticity	2/615	9/18352	0.034524	0.138733	0.105939	FBN1/FBN2	2
2_OPC/Oligo	GO:0043121	neurotrophin binding	2/615	9/18352	0.034524	0.138733	0.105939	NGFR/FSTL4	2
2_OPC/Oligo	GO:0009975	cyclase activity	3/615	22/18352	0.0359162	0.142228	0.108608	ADCY2/NPR1/ADCY7	3
2_OPC/Oligo	GO:0015296	anion:cation symporter activity	3/615	22/18352	0.0359162	0.142228	0.108608	SLC12A2/SLC6A1/SLC12A1	3
2_OPC/Oligo	GO:0016849	phosphorus-oxygen lyase activity	3/615	22/18352	0.0359162	0.142228	0.108608	ADCY2/NPR1/ADCY7	3
2_OPC/Oligo	GO:0050321	tau-protein kinase activity	3/615	22/18352	0.0359162	0.142228	0.108608	FYN/ROCK2/ROCK1	3
2_OPC/Oligo	GO:0015079	potassium ion transmembrane transporter activity	10/615	156/18352	0.0374474	0.146651	0.111985	KCNJ10/GRIK1/SLC12A2/GRIK2/KCND2/GRIK5/KCND3/GRIK4/SLC12A1/KCNQ5	10
2_OPC/Oligo	GO:0005109	frizzled binding	4/615	38/18352	0.0374889	0.146651	0.111985	WNT7A/WNT7B/ROR2/RYK	4
2_OPC/Oligo	GO:0001618	virus receptor activity	6/615	74/18352	0.0375717	0.146651	0.111985	AXL/ITGB5/NCAM1/XPR1/NECTIN1/SLC20A2	6
2_OPC/Oligo	GO:0140272	exogenous protein binding	6/615	74/18352	0.0375717	0.146651	0.111985	AXL/ITGB5/NCAM1/XPR1/NECTIN1/SLC20A2	6
2_OPC/Oligo	GO:0036094	small molecule binding	100/615	2523/18352	0.0396939	0.154381	0.117888	MICAL3/BCAN/ERBB3/KIF13A/MYO9B/MYO10/SRC/KCNJ10/PROM1/MAP4K4/CFTR/DNM2/AKT1/ACAN/CDK6/MYLK/CRABP1/SWAP70/RND2/MCMDC2/CHD7/GPT/GNAI2/AXL/HIPK2/YES1/EPHA10/ID3/FYN/MYO1E/AGAP1/RTKN/MYO1D/SYT2/TRIO/FGFR1/CASK/PLOD2/ADCY2/GRIN3B/RTN4R/KIF21B/ERBB4/ROCK2/ROR2/LRRK1/ITM2B/PIP5KL1/SLC1A1/MYO5A/TAOK3/SLK/AATK/TUBB/ALK/RAB11B/RAB33A/MAG/DCLK2/PKN1/ITPR2/NPR1/PSAP/LIG1/UCKL1/SGK1/PIP5K1B/MAP4K5/MAST3/ULK2/…	100
2_OPC/Oligo	GO:0008143	poly(A) binding	3/615	23/18352	0.0403049	0.156199	0.119276	RBMS2/KHDRBS1/ELAVL4	3
2_OPC/Oligo	GO:0002162	dystroglycan binding	2/615	10/18352	0.042213	0.159066	0.121465	CLASP2/CLASP1	2
2_OPC/Oligo	GO:0004016	adenylate cyclase activity	2/615	10/18352	0.042213	0.159066	0.121465	ADCY2/ADCY7	2
2_OPC/Oligo	GO:0016303	1-phosphatidylinositol-3-kinase activity	2/615	10/18352	0.042213	0.159066	0.121465	PIK3R3/PIK3CB	2
2_OPC/Oligo	GO:0019911	structural constituent of myelin sheath	2/615	10/18352	0.042213	0.159066	0.121465	MBP/PLP1	2
2_OPC/Oligo	GO:0036312	phosphatidylinositol 3-kinase regulatory subunit binding	2/615	10/18352	0.042213	0.159066	0.121465	DNM2/CBL	2
2_OPC/Oligo	GO:0045294	alpha-catenin binding	2/615	10/18352	0.042213	0.159066	0.121465	PTPRT/CDH2	2
2_OPC/Oligo	GO:0048531	beta-1,3-galactosyltransferase activity	2/615	10/18352	0.042213	0.159066	0.121465	B3GALT1/B3GAT1	2
2_OPC/Oligo	GO:0070016	armadillo repeat domain binding	2/615	10/18352	0.042213	0.159066	0.121465	LEF1/STRN	2
2_OPC/Oligo	GO:0001228	DNA-binding transcription activator activity, RNA polymerase II-specific	25/615	516/18352	0.0424481	0.1594	0.12172	SOX2/MKX/NFIA/ETV4/LEF1/NKX2-2/POU3F4/TCF7L1/EPAS1/NOTCH1/ELF4/SALL2/POU5F2/ZBTB16/TEAD1/TCF12/PPARA/RREB1/TOX2/SREBF1/TCF3/STAT5B/ETV6/POU3F3/RFX4	25
2_OPC/Oligo	GO:0001786	phosphatidylserine binding	5/615	58/18352	0.0444633	0.166393	0.127061	SYT9/AXL/FCHO2/SYT2/ADGRB1	5
2_OPC/Oligo	GO:0001216	DNA-binding transcription activator activity	25/615	519/18352	0.0449109	0.167071	0.127578	SOX2/MKX/NFIA/ETV4/LEF1/NKX2-2/POU3F4/TCF7L1/EPAS1/NOTCH1/ELF4/SALL2/POU5F2/ZBTB16/TEAD1/TCF12/PPARA/RREB1/TOX2/SREBF1/TCF3/STAT5B/ETV6/POU3F3/RFX4	25
2_OPC/Oligo	GO:0005160	transforming growth factor beta receptor binding	3/615	24/18352	0.0449511	0.167071	0.127578	LRG1/SMURF2/TGFB2	3
2_OPC/Oligo	GO:0099106	ion channel regulator activity	8/615	119/18352	0.046839	0.173495	0.132484	CFTR/CACNG6/AKAP9/SGK1/DPP6/PACSIN3/TSPAN13/NRXN1	8
2_OPC/Oligo	GO:0015179	L-amino acid transmembrane transporter activity	5/615	59/18352	0.0472986	0.174604	0.133331	SLC1A1/SLC6A9/SLC38A2/SLC25A22/SLC38A5	5
2_OPC/Oligo	GO:0005267	potassium channel activity	8/615	120/18352	0.0487837	0.179478	0.137052	KCNJ10/GRIK1/GRIK2/KCND2/GRIK5/KCND3/GRIK4/KCNQ5	8
2_OPC/Oligo	GO:0005539	glycosaminoglycan binding	13/615	232/18352	0.0493795	0.181058	0.138259	BCAN/EVA1C/ACAN/FBN1/VEGFA/SEMA5A/SERPINE2/PTPRF/FGFR1/RTN4R/VEGFB/SPOCK2/PTCH1	13
2_OPC/Oligo	GO:0046625	sphingolipid binding	3/615	25/18352	0.0498504	0.181395	0.138517	RTN4R/MAG/PSAP	3
2_OPC/Oligo	GO:0051861	glycolipid binding	3/615	25/18352	0.0498504	0.181395	0.138517	RTN4R/MAG/PSAP	3
2_OPC/Oligo	GO:0005522	profilin binding	2/615	11/18352	0.0504709	0.181395	0.138517	DBN1/EVL	2
2_OPC/Oligo	GO:0015280	ligand-gated sodium channel activity	2/615	11/18352	0.0504709	0.181395	0.138517	ASIC2/ASIC1	2
2_OPC/Oligo	GO:0043422	protein kinase B binding	2/615	11/18352	0.0504709	0.181395	0.138517	CCDC88A/PDE3B	2
2_OPC/Oligo	GO:0097493	structural molecule activity conferring elasticity	2/615	11/18352	0.0504709	0.181395	0.138517	FBN1/FBN2	2
2_OPC/Oligo	GO:0022839	ion gated channel activity	4/615	42/18352	0.0512688	0.183055	0.139784	ANO7/ASIC2/ASIC1/TTYH3	4
2_OPC/Oligo	GO:0030331	estrogen receptor binding	4/615	42/18352	0.0512688	0.183055	0.139784	SRC/LEF1/TACC1/STRN	4
2_OPC/Oligo	GO:0015293	symporter activity	9/615	143/18352	0.0515518	0.183464	0.140096	SLC12A2/SLC4A4/SLC1A1/SLC6A9/SLC6A1/SLC38A2/SLC25A22/SLC12A1/SLC20A2	9
2_OPC/Oligo	GO:0035257	nuclear hormone receptor binding	9/615	144/18352	0.0534381	0.189557	0.144749	SRC/LEF1/TACC1/PKN1/STRN/STAT5B/GRIP1/TACC2/RXRA	9
2_OPC/Oligo	GO:0031406	carboxylic acid binding	12/615	212/18352	0.0539887	0.190888	0.145766	BCAN/ACAN/CRABP1/ID3/PLOD2/GRIN3B/RTN4R/SLC1A1/MAG/PSAP/GRM7/RXRA	12
2_OPC/Oligo	GO:0001965	G-protein alpha-subunit binding	3/615	26/18352	0.0549979	0.192581	0.147058	LPAR1/CCDC88A/SASH1	3
2_OPC/Oligo	GO:0003707	steroid hormone receptor activity	3/615	26/18352	0.0549979	0.192581	0.147058	LEF1/PPARA/RXRA	3
2_OPC/Oligo	GO:0099604	ligand-gated calcium channel activity	3/615	26/18352	0.0549979	0.192581	0.147058	ITPR2/RASA3/RYR3	3
2_OPC/Oligo	GO:0015171	amino acid transmembrane transporter activity	6/615	82/18352	0.0570379	0.194825	0.148772	SLC1A1/SLC6A9/SLC6A1/SLC38A2/SLC25A22/SLC38A5	6
2_OPC/Oligo	GO:0004864	protein phosphatase inhibitor activity	4/615	44/18352	0.0590637	0.194825	0.148772	ELFN1/PPP1R14C/PHACTR3/PPP1R9B	4
2_OPC/Oligo	GO:0004115	3',5'-cyclic-AMP phosphodiesterase activity	2/615	12/18352	0.059251	0.194825	0.148772	PDE4C/PDE3B	2
2_OPC/Oligo	GO:0034595	phosphatidylinositol phosphate 5-phosphatase activity	2/615	12/18352	0.059251	0.194825	0.148772	INPP5K/INPP5B	2
2_OPC/Oligo	GO:0035004	phosphatidylinositol 3-kinase activity	2/615	12/18352	0.059251	0.194825	0.148772	PIK3R3/PIK3CB	2
2_OPC/Oligo	GO:0046790	virion binding	2/615	12/18352	0.059251	0.194825	0.148772	HIPK2/NECTIN1	2
2_OPC/Oligo	GO:0051011	microtubule minus-end binding	2/615	12/18352	0.059251	0.194825	0.148772	MACF1/CAMSAP2	2
2_OPC/Oligo	GO:0022890	inorganic cation transmembrane transporter activity	27/615	587/18352	0.060739	0.194825	0.148772	KCNJ10/GRIK1/CACNG6/SLC12A2/GRIA4/GRIA3/SLC4A4/GRIK2/GRIN3B/KCND2/GRIK5/SLC1A1/SLC41A1/SLC6A9/ASIC2/SLC6A1/KCND3/SLC38A2/ITPR2/RASA3/RYR3/GRIK4/SLC12A1/SLC20A2/ASIC1/SCN8A/KCNQ5	27
2_OPC/Oligo	GO:0008528	G protein-coupled peptide receptor activity	9/615	148/18352	0.0614305	0.194825	0.148772	GHRHR/SORCS3/SORCS1/GPR139/TACR1/INPP5K/NPR1/CALCR/RXFP1	9
2_OPC/Oligo	GO:0030145	manganese ion binding	5/615	64/18352	0.0630488	0.194825	0.148772	GALNT4/FEN1/ADCY2/GALNT1/ABL1	5
2_OPC/Oligo	GO:0004712	protein serine/threonine/tyrosine kinase activity	4/615	45/18352	0.0631843	0.194825	0.148772	AKT1/SGK1/MAP2K4/MAP2K6	4
2_OPC/Oligo	GO:0008188	neuropeptide receptor activity	4/615	45/18352	0.0631843	0.194825	0.148772	SORCS3/SORCS1/GPR139/TACR1	4
2_OPC/Oligo	GO:0048156	tau protein binding	4/615	45/18352	0.0631843	0.194825	0.148772	FYN/ROCK2/PICALM/ROCK1	4
2_OPC/Oligo	GO:0019888	protein phosphatase regulator activity	6/615	85/18352	0.0656457	0.194825	0.148772	PPP1R16B/ELFN1/PHACTR4/PPP1R14C/PHACTR3/PPP1R9B	6
2_OPC/Oligo	GO:0001069	regulatory region RNA binding	1/615	2/18352	0.0659014	0.194825	0.148772	MBNL1	1
2_OPC/Oligo	GO:0004021	L-alanine:2-oxoglutarate aminotransferase activity	1/615	2/18352	0.0659014	0.194825	0.148772	GPT	1
2_OPC/Oligo	GO:0004119	cGMP-inhibited cyclic-nucleotide phosphodiesterase activity	1/615	2/18352	0.0659014	0.194825	0.148772	PDE3B	1
2_OPC/Oligo	GO:0004314	[acyl-carrier-protein] S-malonyltransferase activity	1/615	2/18352	0.0659014	0.194825	0.148772	FASN	1
2_OPC/Oligo	GO:0004315	3-oxoacyl-[acyl-carrier-protein] synthase activity	1/615	2/18352	0.0659014	0.194825	0.148772	FASN	1
2_OPC/Oligo	GO:0004320	oleoyl-[acyl-carrier-protein] hydrolase activity	1/615	2/18352	0.0659014	0.194825	0.148772	FASN	1
2_OPC/Oligo	GO:0004336	galactosylceramidase activity	1/615	2/18352	0.0659014	0.194825	0.148772	GALC	1
2_OPC/Oligo	GO:0004572	mannosyl-oligosaccharide 1,3-1,6-alpha-mannosidase activity	1/615	2/18352	0.0659014	0.194825	0.148772	MAN2A2	1
2_OPC/Oligo	GO:0004649	poly(ADP-ribose) glycohydrolase activity	1/615	2/18352	0.0659014	0.194825	0.148772	PARG	1
2_OPC/Oligo	GO:0004948	calcitonin receptor activity	1/615	2/18352	0.0659014	0.194825	0.148772	CALCR	1
2_OPC/Oligo	GO:0005234	extracellularly glutamate-gated ion channel activity	1/615	2/18352	0.0659014	0.194825	0.148772	GRIK2	1
2_OPC/Oligo	GO:0008459	chondroitin 6-sulfotransferase activity	1/615	2/18352	0.0659014	0.194825	0.148772	CHST7	1
2_OPC/Oligo	GO:0008545	JUN kinase kinase activity	1/615	2/18352	0.0659014	0.194825	0.148772	MAP2K4	1
2_OPC/Oligo	GO:0010854	adenylate cyclase regulator activity	1/615	2/18352	0.0659014	0.194825	0.148772	GRM7	1
2_OPC/Oligo	GO:0010855	adenylate cyclase inhibitor activity	1/615	2/18352	0.0659014	0.194825	0.148772	GRM7	1
2_OPC/Oligo	GO:0015375	glycine:sodium symporter activity	1/615	2/18352	0.0659014	0.194825	0.148772	SLC6A9	1
2_OPC/Oligo	GO:0016295	myristoyl-[acyl-carrier-protein] hydrolase activity	1/615	2/18352	0.0659014	0.194825	0.148772	FASN	1
2_OPC/Oligo	GO:0016296	palmitoyl-[acyl-carrier-protein] hydrolase activity	1/615	2/18352	0.0659014	0.194825	0.148772	FASN	1
2_OPC/Oligo	GO:0016297	acyl-[acyl-carrier-protein] hydrolase activity	1/615	2/18352	0.0659014	0.194825	0.148772	FASN	1
2_OPC/Oligo	GO:0016312	inositol bisphosphate phosphatase activity	1/615	2/18352	0.0659014	0.194825	0.148772	INPP5K	1
2_OPC/Oligo	GO:0016418	S-acetyltransferase activity	1/615	2/18352	0.0659014	0.194825	0.148772	FASN	1
2_OPC/Oligo	GO:0016419	S-malonyltransferase activity	1/615	2/18352	0.0659014	0.194825	0.148772	FASN	1
2_OPC/Oligo	GO:0016420	malonyltransferase activity	1/615	2/18352	0.0659014	0.194825	0.148772	FASN	1
2_OPC/Oligo	GO:0032810	sterol response element binding	1/615	2/18352	0.0659014	0.194825	0.148772	SREBF1	1
2_OPC/Oligo	GO:0034485	phosphatidylinositol-3,4,5-trisphosphate 5-phosphatase activity	1/615	2/18352	0.0659014	0.194825	0.148772	INPP5K	1
2_OPC/Oligo	GO:0035402	histone kinase activity (H3-T11 specific)	1/615	2/18352	0.0659014	0.194825	0.148772	PKN1	1
2_OPC/Oligo	GO:0042835	BRE binding	1/615	2/18352	0.0659014	0.194825	0.148772	CELF1	1
2_OPC/Oligo	GO:0042943	D-amino acid transmembrane transporter activity	1/615	2/18352	0.0659014	0.194825	0.148772	SLC1A1	1
2_OPC/Oligo	GO:0044736	acid-sensing ion channel activity	1/615	2/18352	0.0659014	0.194825	0.148772	ASIC1	1
2_OPC/Oligo	GO:0047275	glucosaminylgalactosylglucosylceramide beta-galactosyltransferase activity	1/615	2/18352	0.0659014	0.194825	0.148772	B3GALT1	1
2_OPC/Oligo	GO:0047391	alkylglycerophosphoethanolamine phosphodiesterase activity	1/615	2/18352	0.0659014	0.194825	0.148772	ENPP2	1
2_OPC/Oligo	GO:0047635	alanine-oxo-acid transaminase activity	1/615	2/18352	0.0659014	0.194825	0.148772	GPT	1
2_OPC/Oligo	GO:0052901	spermine:oxygen oxidoreductase (spermidine-forming) activity	1/615	2/18352	0.0659014	0.194825	0.148772	SMOX	1
2_OPC/Oligo	GO:0080019	fatty-acyl-CoA reductase (alcohol-forming) activity	1/615	2/18352	0.0659014	0.194825	0.148772	FAR1	1
2_OPC/Oligo	GO:0097003	adipokinetic hormone receptor activity	1/615	2/18352	0.0659014	0.194825	0.148772	ADIPOR2	1
2_OPC/Oligo	GO:0097158	pre-mRNA intronic pyrimidine-rich binding	1/615	2/18352	0.0659014	0.194825	0.148772	ELAVL4	1
2_OPC/Oligo	GO:0098770	FBXO family protein binding	1/615	2/18352	0.0659014	0.194825	0.148772	CDK6	1
2_OPC/Oligo	GO:0099609	microtubule lateral binding	1/615	2/18352	0.0659014	0.194825	0.148772	MAPT	1
2_OPC/Oligo	GO:0102965	alcohol-forming fatty acyl-CoA reductase activity	1/615	2/18352	0.0659014	0.194825	0.148772	FAR1	1
2_OPC/Oligo	GO:1905030	voltage-gated ion channel activity involved in regulation of postsynaptic membrane potential	1/615	2/18352	0.0659014	0.194825	0.148772	KCND2	1
2_OPC/Oligo	GO:1990698	palmitoleoyltransferase activity	1/615	2/18352	0.0659014	0.194825	0.148772	CPT1A	1
2_OPC/Oligo	GO:1990890	netrin receptor binding	1/615	2/18352	0.0659014	0.194825	0.148772	DSCAM	1
2_OPC/Oligo	GO:0003785	actin monomer binding	3/615	28/18352	0.0660152	0.194825	0.148772	COBL/ABL1/MTSS1	3
2_OPC/Oligo	GO:0080025	phosphatidylinositol-3,5-bisphosphate binding	3/615	28/18352	0.0660152	0.194825	0.148772	PLEKHA4/HIP1/SNX14	3
2_OPC/Oligo	GO:0004715	non-membrane spanning protein tyrosine kinase activity	4/615	46/18352	0.0674519	0.198527	0.151599	SRC/YES1/FYN/ABL1	4
2_OPC/Oligo	GO:0015271	outward rectifier potassium channel activity	2/615	13/18352	0.068509	0.19895	0.151922	KCND2/KCND3	2
2_OPC/Oligo	GO:0052745	inositol phosphate phosphatase activity	2/615	13/18352	0.068509	0.19895	0.151922	INPP5K/INPP5B	2
2_OPC/Oligo	GO:0070679	inositol 1,4,5 trisphosphate binding	2/615	13/18352	0.068509	0.19895	0.151922	ITPR2/PLCL1	2
2_OPC/Oligo	GO:0086080	protein binding involved in heterotypic cell-cell adhesion	2/615	13/18352	0.068509	0.19895	0.151922	NFASC/NRCAM	2
2_OPC/Oligo	GO:0106019	phosphatidylinositol-4,5-bisphosphate phosphatase activity	2/615	13/18352	0.068509	0.19895	0.151922	INPP5K/INPP5B	2
2_OPC/Oligo	GO:0001653	peptide receptor activity	9/615	152/18352	0.070148	0.203168	0.155143	GHRHR/SORCS3/SORCS1/GPR139/TACR1/INPP5K/NPR1/CALCR/RXFP1	9
2_OPC/Oligo	GO:0019212	phosphatase inhibitor activity	4/615	47/18352	0.0718649	0.206516	0.157699	ELFN1/PPP1R14C/PHACTR3/PPP1R9B	4
2_OPC/Oligo	GO:0001223	transcription coactivator binding	3/615	29/18352	0.0718727	0.206516	0.157699	AHR/PPARA/THRB	3
2_OPC/Oligo	GO:0070717	poly-purine tract binding	3/615	29/18352	0.0718727	0.206516	0.157699	RBMS2/KHDRBS1/ELAVL4	3
2_OPC/Oligo	GO:0051427	hormone receptor binding	10/615	177/18352	0.074837	0.214057	0.163458	SRC/LEF1/FYN/TACC1/PKN1/STRN/STAT5B/GRIP1/TACC2/RXRA	10
2_OPC/Oligo	GO:0043177	organic acid binding	12/615	224/18352	0.0748905	0.214057	0.163458	BCAN/ACAN/CRABP1/ID3/PLOD2/GRIN3B/RTN4R/SLC1A1/MAG/PSAP/GRM7/RXRA	12
2_OPC/Oligo	GO:0016758	transferase activity, transferring hexosyl groups	11/615	201/18352	0.0762135	0.217268	0.16591	UGT8/CSGALNACT1/GALNT4/GALNT10/B4GALT2/B3GALT1/LFNG/B3GAT1/GALNT17/GALNT1/B3GLCT	11
2_OPC/Oligo	GO:0032266	phosphatidylinositol-3-phosphate binding	4/615	48/18352	0.0764214	0.217292	0.165928	PLEKHA4/PARD3/HIP1/SNX27	4
2_OPC/Oligo	GO:0005095	GTPase inhibitor activity	2/615	14/18352	0.0782034	0.220061	0.168042	IQGAP1/RTKN	2
2_OPC/Oligo	GO:0005313	L-glutamate transmembrane transporter activity	2/615	14/18352	0.0782034	0.220061	0.168042	SLC1A1/SLC25A22	2
2_OPC/Oligo	GO:0005545	1-phosphatidylinositol binding	2/615	14/18352	0.0782034	0.220061	0.168042	SNX9/PICALM	2
2_OPC/Oligo	GO:0071933	Arp2/3 complex binding	2/615	14/18352	0.0782034	0.220061	0.168042	SNX9/WASF1	2
2_OPC/Oligo	GO:0072341	modified amino acid binding	6/615	90/18352	0.0815863	0.228988	0.174859	SYT9/AXL/FCHO2/SYT2/FASN/ADGRB1	6
2_OPC/Oligo	GO:0015318	inorganic molecular entity transmembrane transporter activity	35/615	820/18352	0.0851329	0.238114	0.181828	CLCN2/KCNJ10/CFTR/GRIK1/CACNG6/SLC12A2/GRIA4/GRIA3/ANO7/SLC4A4/GRIK2/GRIN3B/KCND2/GRIK5/SLC1A1/SLC41A1/SLC6A9/ASIC2/SLC6A1/GRID1/KCND3/SLC38A2/ITPR2/SLC25A22/RASA3/RYR3/SLC38A5/XPR1/GRIK4/SLC12A1/SLC20A2/ASIC1/SCN8A/KCNQ5/TTYH3	35
2_OPC/Oligo	GO:0008324	cation transmembrane transporter activity	28/615	635/18352	0.0852749	0.238114	0.181828	KCNJ10/GRIK1/CACNG6/SLC12A2/GRIA4/GRIA3/SLC4A4/GRIK2/GRIN3B/KCND2/GRIK5/SLC1A1/SLC41A1/SLC6A9/ASIC2/SLC6A1/KCND3/SLC38A2/ITPR2/RASA3/RYR3/SLC38A5/GRIK4/SLC12A1/SLC20A2/ASIC1/SCN8A/KCNQ5	28
2_OPC/Oligo	GO:0070888	E-box binding	4/615	50/18352	0.0859567	0.239404	0.182813	ZEB1/AHR/TCF12/TCF3	4
2_OPC/Oligo	GO:0019838	growth factor binding	8/615	136/18352	0.0870844	0.241926	0.184739	ERBB3/HTRA1/NGFR/GHRHR/GPC1/FGFR1/FSTL4/SHC1	8
2_OPC/Oligo	GO:0004089	carbonate dehydratase activity	2/615	15/18352	0.0882945	0.244042	0.186355	CA14/CA5B	2
2_OPC/Oligo	GO:0042813	Wnt-activated receptor activity	2/615	15/18352	0.0882945	0.244042	0.186355	LRP5/RYK	2
2_OPC/Oligo	GO:0051018	protein kinase A binding	4/615	51/18352	0.0909311	0.246636	0.188335	AKAP13/WASF1/AKAIN1/AKAP9	4
2_OPC/Oligo	GO:0016740	transferase activity	87/615	2261/18352	0.0919785	0.246636	0.188335	ERBB3/LMO7/SRC/UGT8/MAP4K4/CSGALNACT1/AKT1/CDK6/MYLK/GALNT4/AKAP13/GPT/GALNT10/AXL/DNMT3B/HIPK2/YES1/EPHA10/FYN/SH3RF1/RNF220/CPT1A/TRIO/FGFR1/CDK5R1/CASK/RNF24/PARP4/ERBB4/SMURF2/ROCK2/ROR2/LRRK1/PIP5KL1/B4GALT2/CHST8/TAOK3/CBLB/UST/SLK/B3GALT1/AATK/LFNG/ALK/HHATL/CHST7/CCND1/DCLK2/PKN1/WSCD1/NPR1/PIK3R3/RNF19A/CBL/B3GAT1/GALNT17/UCKL1/SGK1/PIP5K1B/MAP4K5/MAST3/RASSF2/ULK2/AKT2/SBK1/AGPAT4/MAPK4…	87
2_OPC/Oligo	GO:0008146	sulfotransferase activity	4/615	52/18352	0.0960398	0.246636	0.188335	CHST8/UST/CHST7/WSCD1	4
2_OPC/Oligo	GO:0000810	diacylglycerol diphosphate phosphatase activity	1/615	3/18352	0.0972077	0.246636	0.188335	PLPP4	1
2_OPC/Oligo	GO:0000822	inositol hexakisphosphate binding	1/615	3/18352	0.0972077	0.246636	0.188335	XPR1	1
2_OPC/Oligo	GO:0003886	DNA (cytosine-5-)-methyltransferase activity	1/615	3/18352	0.0972077	0.246636	0.188335	DNMT3B	1
2_OPC/Oligo	GO:0003909	DNA ligase activity	1/615	3/18352	0.0972077	0.246636	0.188335	LIG1	1
2_OPC/Oligo	GO:0003910	DNA ligase (ATP) activity	1/615	3/18352	0.0972077	0.246636	0.188335	LIG1	1
2_OPC/Oligo	GO:0004461	lactose synthase activity	1/615	3/18352	0.0972077	0.246636	0.188335	B4GALT2	1
2_OPC/Oligo	GO:0004995	tachykinin receptor activity	1/615	3/18352	0.0972077	0.246636	0.188335	TACR1	1
2_OPC/Oligo	GO:0005220	inositol 1,4,5-trisphosphate-sensitive calcium-release channel activity	1/615	3/18352	0.0972077	0.246636	0.188335	ITPR2	1
2_OPC/Oligo	GO:0008475	procollagen-lysine 5-dioxygenase activity	1/615	3/18352	0.0972077	0.246636	0.188335	PLOD2	1
2_OPC/Oligo	GO:0008489	UDP-galactose:glucosylceramide beta-1,4-galactosyltransferase activity	1/615	3/18352	0.0972077	0.246636	0.188335	UGT8	1
2_OPC/Oligo	GO:0015018	galactosylgalactosylxylosylprotein 3-beta-glucuronosyltransferase activity	1/615	3/18352	0.0972077	0.246636	0.188335	B3GAT1	1
2_OPC/Oligo	GO:0015182	L-asparagine transmembrane transporter activity	1/615	3/18352	0.0972077	0.246636	0.188335	SLC38A5	1
2_OPC/Oligo	GO:0016520	growth hormone-releasing hormone receptor activity	1/615	3/18352	0.0972077	0.246636	0.188335	GHRHR	1
2_OPC/Oligo	GO:0017020	myosin phosphatase regulator activity	1/615	3/18352	0.0972077	0.246636	0.188335	PPP1R16B	1
2_OPC/Oligo	GO:0030226	apolipoprotein receptor activity	1/615	3/18352	0.0972077	0.246636	0.188335	LRP1	1
2_OPC/Oligo	GO:0030343	vitamin D3 25-hydroxylase activity	1/615	3/18352	0.0972077	0.246636	0.188335	CYP27A1	1
2_OPC/Oligo	GO:0033829	O-fucosylpeptide 3-beta-N-acetylglucosaminyltransferase activity	1/615	3/18352	0.0972077	0.246636	0.188335	LFNG	1
2_OPC/Oligo	GO:0034714	type III transforming growth factor beta receptor binding	1/615	3/18352	0.0972077	0.246636	0.188335	TGFB2	1
2_OPC/Oligo	GO:0046592	polyamine oxidase activity	1/615	3/18352	0.0972077	0.246636	0.188335	SMOX	1
2_OPC/Oligo	GO:0047237	glucuronylgalactosylproteoglycan 4-beta-N-acetylgalactosaminyltransferase activity	1/615	3/18352	0.0972077	0.246636	0.188335	CSGALNACT1	1
2_OPC/Oligo	GO:0048403	brain-derived neurotrophic factor binding	1/615	3/18352	0.0972077	0.246636	0.188335	FSTL4	1
2_OPC/Oligo	GO:0050254	rhodopsin kinase activity	1/615	3/18352	0.0972077	0.246636	0.188335	GRK4	1
2_OPC/Oligo	GO:0050692	DNA binding domain binding	1/615	3/18352	0.0972077	0.246636	0.188335	RXRA	1
2_OPC/Oligo	GO:0060002	plus-end directed microfilament motor activity	1/615	3/18352	0.0972077	0.246636	0.188335	MYO10	1
2_OPC/Oligo	GO:0070699	type II activin receptor binding	1/615	3/18352	0.0972077	0.246636	0.188335	MAGI2	1
2_OPC/Oligo	GO:0099507	ligand-gated ion channel activity involved in regulation of presynaptic membrane potential	1/615	3/18352	0.0972077	0.246636	0.188335	GRIK2	1
2_OPC/Oligo	GO:0106006	cytoskeletal protein-membrane anchor activity	1/615	3/18352	0.0972077	0.246636	0.188335	EPB41L3	1
2_OPC/Oligo	GO:1904928	coreceptor activity involved in canonical Wnt signaling pathway	1/615	3/18352	0.0972077	0.246636	0.188335	LRP5	1
2_OPC/Oligo	GO:0031624	ubiquitin conjugating enzyme binding	3/615	33/18352	0.0974688	0.246636	0.188335	GRIK2/PPARA/RNF19A	3
2_OPC/Oligo	GO:0051019	mitogen-activated protein kinase binding	3/615	33/18352	0.0974688	0.246636	0.188335	IQGAP1/ABL1/DUSP4	3
2_OPC/Oligo	GO:0016788	hydrolase activity, acting on ester bonds	32/615	751/18352	0.0979163	0.246636	0.188335	ENPP2/PLCH1/PTPRE/PLA1A/PDE4C/ALPL/PALD1/PTPRF/PTPN9/PTPRU/PPM1L/FEN1/PTPRM/PPP1CB/LRRK1/PTPRT/CTDSPL/PLPP4/PTPRD/DIS3L2/INPP5K/PPP3CA/PLCL1/PDE3B/PPP3CC/DDHD1/PTPRK/FASN/INPP5B/PHLPP1/DUSP4/PTPRO	32
2_OPC/Oligo	GO:0000900	translation repressor activity, mRNA regulatory element binding	2/615	16/18352	0.0987449	0.246636	0.188335	CELF1/CPEB4	2
2_OPC/Oligo	GO:0005229	intracellular calcium activated chloride channel activity	2/615	16/18352	0.0987449	0.246636	0.188335	ANO7/TTYH3	2
2_OPC/Oligo	GO:0008191	metalloendopeptidase inhibitor activity	2/615	16/18352	0.0987449	0.246636	0.188335	TIMP4/SPOCK2	2
2_OPC/Oligo	GO:0015172	acidic amino acid transmembrane transporter activity	2/615	16/18352	0.0987449	0.246636	0.188335	SLC1A1/SLC25A22	2
2_OPC/Oligo	GO:0015556	C4-dicarboxylate transmembrane transporter activity	2/615	16/18352	0.0987449	0.246636	0.188335	SLC1A1/SLC25A22	2
2_OPC/Oligo	GO:0043395	heparan sulfate proteoglycan binding	2/615	16/18352	0.0987449	0.246636	0.188335	SEMA5A/LRP1	2
2_OPC/Oligo	GO:0052742	phosphatidylinositol kinase activity	2/615	16/18352	0.0987449	0.246636	0.188335	PIK3R3/PIK3CB	2
2_OPC/Oligo	GO:0061778	intracellular chloride channel activity	2/615	16/18352	0.0987449	0.246636	0.188335	ANO7/TTYH3	2
2_OPC/Oligo	GO:0070491	repressing transcription factor binding	5/615	74/18352	0.102287	0.254898	0.194644	BCL2/TLE4/PPARA/TCF3/HDAC7	5
2_OPC/Oligo	GO:0008022	protein C-terminus binding	10/615	189/18352	0.104032	0.258655	0.197514	PPP1R9A/SRC/MPDZ/ZBTB16/SASH1/GRIP1/MAGI1/ABL1/PPP1R9B/SNTG1	10
2_OPC/Oligo	GO:0017081	chloride channel regulator activity	2/615	17/18352	0.109519	0.270446	0.206517	CFTR/SGK1	2
2_OPC/Oligo	GO:0034185	apolipoprotein binding	2/615	17/18352	0.109519	0.270446	0.206517	LRP1/MAPT	2
2_OPC/Oligo	GO:0050780	dopamine receptor binding	2/615	17/18352	0.109519	0.270446	0.206517	DNM2/PPP1R9B	2
2_OPC/Oligo	GO:0030246	carbohydrate binding	13/615	267/18352	0.115105	0.283007	0.216109	ENPP2/BCAN/EVA1C/ACAN/GALNT4/GALNT10/PLOD2/MAN2A2/MAG/GALNT17/CNTN2/GALNT1/NECTIN1	13
2_OPC/Oligo	GO:0019208	phosphatase regulator activity	6/615	99/18352	0.115186	0.283007	0.216109	PPP1R16B/ELFN1/PHACTR4/PPP1R14C/PHACTR3/PPP1R9B	6
2_OPC/Oligo	GO:0008201	heparin binding	9/615	169/18352	0.115386	0.283007	0.216109	EVA1C/FBN1/VEGFA/SERPINE2/PTPRF/FGFR1/RTN4R/VEGFB/PTCH1	9
2_OPC/Oligo	GO:0003777	microtubule motor activity	5/615	77/18352	0.115973	0.283807	0.21672	KIF13A/KIF21B/KIF2A/KIF21A/KLC1	5
2_OPC/Oligo	GO:0001664	G protein-coupled receptor binding	14/615	293/18352	0.117169	0.286091	0.218464	WNT7A/DNM2/GNAI2/WNT7B/FYN/ARAP1/PTCH2/ROR2/MAGI2/ARHGEF12/PSAP/RYK/PPP1R9B/PTCH1	14
2_OPC/Oligo	GO:0043394	proteoglycan binding	3/615	36/18352	0.118731	0.289189	0.22083	SEMA5A/PTPRF/LRP1	3
2_OPC/Oligo	GO:0004708	MAP kinase kinase activity	2/615	18/18352	0.120585	0.289189	0.22083	MAP2K4/MAP2K6	2
2_OPC/Oligo	GO:0000166	nucleotide binding	81/615	2130/18352	0.122391	0.289189	0.22083	MICAL3/ERBB3/KIF13A/MYO9B/MYO10/SRC/KCNJ10/MAP4K4/CFTR/DNM2/AKT1/CDK6/MYLK/SWAP70/RND2/MCMDC2/CHD7/GNAI2/AXL/HIPK2/YES1/EPHA10/FYN/MYO1E/AGAP1/RTKN/MYO1D/TRIO/FGFR1/CASK/ADCY2/KIF21B/ERBB4/ROCK2/ROR2/LRRK1/ITM2B/PIP5KL1/MYO5A/TAOK3/SLK/AATK/TUBB/ALK/RAB11B/RAB33A/DCLK2/PKN1/NPR1/LIG1/UCKL1/SGK1/PIP5K1B/MAP4K5/MAST3/ULK2/MAGI1/AKT2/SBK1/MAPK4/STK32C/ROCK1/ACLY/ARHGAP35/PIK3CB/ATP11C/GRK4/ABL1/RYK/…	81
2_OPC/Oligo	GO:1901265	nucleoside phosphate binding	81/615	2131/18352	0.123281	0.289189	0.22083	MICAL3/ERBB3/KIF13A/MYO9B/MYO10/SRC/KCNJ10/MAP4K4/CFTR/DNM2/AKT1/CDK6/MYLK/SWAP70/RND2/MCMDC2/CHD7/GNAI2/AXL/HIPK2/YES1/EPHA10/FYN/MYO1E/AGAP1/RTKN/MYO1D/TRIO/FGFR1/CASK/ADCY2/KIF21B/ERBB4/ROCK2/ROR2/LRRK1/ITM2B/PIP5KL1/MYO5A/TAOK3/SLK/AATK/TUBB/ALK/RAB11B/RAB33A/DCLK2/PKN1/NPR1/LIG1/UCKL1/SGK1/PIP5K1B/MAP4K5/MAST3/ULK2/MAGI1/AKT2/SBK1/MAPK4/STK32C/ROCK1/ACLY/ARHGAP35/PIK3CB/ATP11C/GRK4/ABL1/RYK/…	81
2_OPC/Oligo	GO:0140297	DNA-binding transcription factor binding	16/615	347/18352	0.124064	0.289189	0.22083	SRC/LEF1/HIPK2/BCL2/TLE4/TCF12/PPARA/TACC1/PKN1/STRN/TCF3/STAT5B/HDAC7/GRIP1/TACC2/RXRA	16
2_OPC/Oligo	GO:0001635	calcitonin gene-related peptide receptor activity	1/615	4/18352	0.127466	0.289189	0.22083	CALCR	1
2_OPC/Oligo	GO:0004035	alkaline phosphatase activity	1/615	4/18352	0.127466	0.289189	0.22083	ALPL	1
2_OPC/Oligo	GO:0004095	carnitine O-palmitoyltransferase activity	1/615	4/18352	0.127466	0.289189	0.22083	CPT1A	1
2_OPC/Oligo	GO:0004515	nicotinate-nucleotide adenylyltransferase activity	1/615	4/18352	0.127466	0.289189	0.22083	ABL1	1
2_OPC/Oligo	GO:0004687	myosin light chain kinase activity	1/615	4/18352	0.127466	0.289189	0.22083	MYLK	1
2_OPC/Oligo	GO:0004849	uridine kinase activity	1/615	4/18352	0.127466	0.289189	0.22083	UCKL1	1
2_OPC/Oligo	GO:0005173	stem cell factor receptor binding	1/615	4/18352	0.127466	0.289189	0.22083	SH2B3	1
2_OPC/Oligo	GO:0005219	ryanodine-sensitive calcium-release channel activity	1/615	4/18352	0.127466	0.289189	0.22083	RYR3	1
2_OPC/Oligo	GO:0005314	high-affinity glutamate transmembrane transporter activity	1/615	4/18352	0.127466	0.289189	0.22083	SLC1A1	1
2_OPC/Oligo	GO:0005332	gamma-aminobutyric acid:sodium symporter activity	1/615	4/18352	0.127466	0.289189	0.22083	SLC6A1	1
2_OPC/Oligo	GO:0008309	double-stranded DNA exodeoxyribonuclease activity	1/615	4/18352	0.127466	0.289189	0.22083	FEN1	1
2_OPC/Oligo	GO:0008349	MAP kinase kinase kinase kinase activity	1/615	4/18352	0.127466	0.289189	0.22083	MAP4K5	1
2_OPC/Oligo	GO:0015501	glutamate:sodium symporter activity	1/615	4/18352	0.127466	0.289189	0.22083	SLC1A1	1
2_OPC/Oligo	GO:0016647	oxidoreductase activity, acting on the CH-NH group of donors, oxygen as acceptor	1/615	4/18352	0.127466	0.289189	0.22083	SMOX	1
2_OPC/Oligo	GO:0016899	oxidoreductase activity, acting on the CH-OH group of donors, oxygen as acceptor	1/615	4/18352	0.127466	0.289189	0.22083	ALDH3A2	1
2_OPC/Oligo	GO:0016941	natriuretic peptide receptor activity	1/615	4/18352	0.127466	0.289189	0.22083	NPR1	1
2_OPC/Oligo	GO:0017018	myosin phosphatase activity	1/615	4/18352	0.127466	0.289189	0.22083	PPP1CB	1
2_OPC/Oligo	GO:0038191	neuropilin binding	1/615	4/18352	0.127466	0.289189	0.22083	ABL1	1
2_OPC/Oligo	GO:0042610	CD8 receptor binding	1/615	4/18352	0.127466	0.289189	0.22083	FYN	1
2_OPC/Oligo	GO:0048408	epidermal growth factor binding	1/615	4/18352	0.127466	0.289189	0.22083	SHC1	1
2_OPC/Oligo	GO:0048763	calcium-induced calcium release activity	1/615	4/18352	0.127466	0.289189	0.22083	RYR3	1
2_OPC/Oligo	GO:0070643	vitamin D 25-hydroxylase activity	1/615	4/18352	0.127466	0.289189	0.22083	CYP27A1	1
2_OPC/Oligo	GO:0070815	peptidyl-lysine 5-dioxygenase activity	1/615	4/18352	0.127466	0.289189	0.22083	PLOD2	1
2_OPC/Oligo	GO:0070905	serine binding	1/615	4/18352	0.127466	0.289189	0.22083	GRM7	1
2_OPC/Oligo	GO:0072320	volume-sensitive chloride channel activity	1/615	4/18352	0.127466	0.289189	0.22083	TTYH3	1
2_OPC/Oligo	GO:0090722	receptor-receptor interaction	1/615	4/18352	0.127466	0.289189	0.22083	FGFR1	1
2_OPC/Oligo	GO:0097016	L27 domain binding	1/615	4/18352	0.127466	0.289189	0.22083	LIN7A	1
2_OPC/Oligo	GO:0097643	amylin receptor activity	1/615	4/18352	0.127466	0.289189	0.22083	CALCR	1
2_OPC/Oligo	GO:0097644	calcitonin family binding	1/615	4/18352	0.127466	0.289189	0.22083	CALCR	1
2_OPC/Oligo	GO:0030296	protein tyrosine kinase activator activity	2/615	19/18352	0.131909	0.298646	0.228051	ERBB3/ABI1	2
2_OPC/Oligo	GO:0008134	transcription factor binding	27/615	642/18352	0.134012	0.302778	0.231207	ENPP2/SORBS3/SRC/NFIA/LEF1/NKX2-2/EPAS1/HIPK2/ID3/BCL2/ARHGEF2/TLE4/AHR/TCF12/PPARA/TACC1/CCND1/PKN1/STRN/THRB/TCF3/RNF19A/STAT5B/HDAC7/GRIP1/TACC2/RXRA	27
2_OPC/Oligo	GO:0030295	protein kinase activator activity	5/615	82/18352	0.140583	0.316966	0.242041	ERBB3/IQGAP1/ABI1/CDK5R1/AGAP2	5
2_OPC/Oligo	GO:0016248	channel inhibitor activity	3/615	39/18352	0.141527	0.317778	0.242661	CFTR/BCL2/PACSIN3	3
2_OPC/Oligo	GO:0044390	ubiquitin-like protein conjugating enzyme binding	3/615	39/18352	0.141527	0.317778	0.242661	GRIK2/PPARA/RNF19A	3
2_OPC/Oligo	GO:0033218	amide binding	17/615	381/18352	0.142179	0.318587	0.243279	NGFR/GHRHR/GRIA4/GRIA3/RTN4R/LRP1/PICALM/ITM2B/MAG/NPR1/PSAP/TRHDE/PPP3CA/TGFB2/CALCR/RXRA/FASN	17
2_OPC/Oligo	GO:0001972	retinoic acid binding	2/615	20/18352	0.143463	0.320145	0.244468	CRABP1/RXRA	2
2_OPC/Oligo	GO:0035014	phosphatidylinositol 3-kinase regulator activity	2/615	20/18352	0.143463	0.320145	0.244468	PIK3R3/AGAP2	2
2_OPC/Oligo	GO:0017080	sodium channel regulator activity	3/615	40/18352	0.149428	0.329459	0.251581	FGF11/SGK1/FGF12	3
2_OPC/Oligo	GO:0015106	bicarbonate transmembrane transporter activity	2/615	21/18352	0.155218	0.329459	0.251581	CFTR/SLC4A4	2
2_OPC/Oligo	GO:0042165	neurotransmitter binding	2/615	21/18352	0.155218	0.329459	0.251581	GRIN3B/SLC6A1	2
2_OPC/Oligo	GO:0001537	N-acetylgalactosamine 4-O-sulfotransferase activity	1/615	5/18352	0.156713	0.329459	0.251581	CHST8	1
2_OPC/Oligo	GO:0003726	double-stranded RNA adenosine deaminase activity	1/615	5/18352	0.156713	0.329459	0.251581	ADARB2	1
2_OPC/Oligo	GO:0003831	beta-N-acetylglucosaminylglycopeptide beta-1,4-galactosyltransferase activity	1/615	5/18352	0.156713	0.329459	0.251581	B4GALT2	1
2_OPC/Oligo	GO:0003945	N-acetyllactosamine synthase activity	1/615	5/18352	0.156713	0.329459	0.251581	B4GALT2	1
2_OPC/Oligo	GO:0004028	3-chloroallyl aldehyde dehydrogenase activity	1/615	5/18352	0.156713	0.329459	0.251581	ALDH3A2	1
2_OPC/Oligo	GO:0004309	exopolyphosphatase activity	1/615	5/18352	0.156713	0.329459	0.251581	ATCAY	1
2_OPC/Oligo	GO:0005007	fibroblast growth factor-activated receptor activity	1/615	5/18352	0.156713	0.329459	0.251581	FGFR1	1
2_OPC/Oligo	GO:0005290	L-histidine transmembrane transporter activity	1/615	5/18352	0.156713	0.329459	0.251581	SLC38A5	1
2_OPC/Oligo	GO:0005315	inorganic phosphate transmembrane transporter activity	1/615	5/18352	0.156713	0.329459	0.251581	SLC20A2	1
2_OPC/Oligo	GO:0016416	O-palmitoyltransferase activity	1/615	5/18352	0.156713	0.329459	0.251581	CPT1A	1
2_OPC/Oligo	GO:0016886	ligase activity, forming phosphoric ester bonds	1/615	5/18352	0.156713	0.329459	0.251581	LIG1	1
2_OPC/Oligo	GO:0019960	C-X3-C chemokine binding	1/615	5/18352	0.156713	0.329459	0.251581	ITGA4	1
2_OPC/Oligo	GO:0030156	benzodiazepine receptor binding	1/615	5/18352	0.156713	0.329459	0.251581	RIMBP3	1
2_OPC/Oligo	GO:0030284	estrogen receptor activity	1/615	5/18352	0.156713	0.329459	0.251581	LEF1	1
2_OPC/Oligo	GO:0031697	beta-1 adrenergic receptor binding	1/615	5/18352	0.156713	0.329459	0.251581	MAGI2	1
2_OPC/Oligo	GO:0031802	type 5 metabotropic glutamate receptor binding	1/615	5/18352	0.156713	0.329459	0.251581	FYN	1
2_OPC/Oligo	GO:0034481	chondroitin sulfotransferase activity	1/615	5/18352	0.156713	0.329459	0.251581	CHST7	1
2_OPC/Oligo	GO:0038132	neuregulin binding	1/615	5/18352	0.156713	0.329459	0.251581	ERBB3	1
2_OPC/Oligo	GO:0043125	ErbB-3 class receptor binding	1/615	5/18352	0.156713	0.329459	0.251581	ERBB3	1
2_OPC/Oligo	GO:0043533	inositol 1,3,4,5 tetrakisphosphate binding	1/615	5/18352	0.156713	0.329459	0.251581	SYT2	1
2_OPC/Oligo	GO:0046912	transferase activity, transferring acyl groups, acyl groups converted into alkyl on transfer	1/615	5/18352	0.156713	0.329459	0.251581	ACLY	1
2_OPC/Oligo	GO:0048406	nerve growth factor binding	1/615	5/18352	0.156713	0.329459	0.251581	NGFR	1
2_OPC/Oligo	GO:0051525	NFAT protein binding	1/615	5/18352	0.156713	0.329459	0.251581	PPARA	1
2_OPC/Oligo	GO:0052659	inositol-1,3,4,5-tetrakisphosphate 5-phosphatase activity	1/615	5/18352	0.156713	0.329459	0.251581	INPP5K	1
2_OPC/Oligo	GO:0052812	phosphatidylinositol-3,4-bisphosphate 5-kinase activity	1/615	5/18352	0.156713	0.329459	0.251581	PIK3CB	1
2_OPC/Oligo	GO:0070915	lysophosphatidic acid receptor activity	1/615	5/18352	0.156713	0.329459	0.251581	LPAR1	1
2_OPC/Oligo	GO:0097109	neuroligin family protein binding	1/615	5/18352	0.156713	0.329459	0.251581	NRXN1	1
2_OPC/Oligo	GO:0042803	protein homodimerization activity	27/615	656/18352	0.158786	0.333174	0.254418	ALDH3A2/AKT1/VEGFA/DSCAML1/BCL2/HIP1/FGFR1/SNX9/ZBTB16/ERBB4/PTPRT/AHR/TCF12/TMEM266/SLK/SH3GLB1/MAG/TCF3/CCDC88A/CDH13/RAP1GAP/PSAP/TGFB2/MAPK4/POU3F3/NECTIN1/PTPRO	27
2_OPC/Oligo	GO:0015075	ion transmembrane transporter activity	35/615	876/18352	0.160785	0.336721	0.257126	CLCN2/KCNJ10/CFTR/GRIK1/CACNG6/SLC12A2/GRIA4/GRIA3/ANO7/SLC4A4/GRIK2/GRIN3B/KCND2/GRIK5/SLC1A1/SLC41A1/SLC6A9/ASIC2/SLC6A1/GRID1/KCND3/SLC38A2/ITPR2/SLC25A22/RASA3/RYR3/SLC38A5/XPR1/GRIK4/SLC12A1/SLC20A2/ASIC1/SCN8A/KCNQ5/TTYH3	35
2_OPC/Oligo	GO:0051879	Hsp90 protein binding	3/615	42/18352	0.165637	0.346215	0.264376	SLC12A2/AHR/MAPT	3
2_OPC/Oligo	GO:0005540	hyaluronic acid binding	2/615	22/18352	0.167148	0.348705	0.266277	BCAN/ACAN	2
2_OPC/Oligo	GO:0019894	kinesin binding	3/615	43/18352	0.173927	0.362155	0.276548	ATCAY/SPAG9/PLEKHM2	3
2_OPC/Oligo	GO:0002020	protease binding	7/615	137/18352	0.17687	0.362308	0.276664	MBP/BCL2/TIMP4/CDK5R1/LRP1/A2ML1/PSAP	7
2_OPC/Oligo	GO:0008081	phosphoric diester hydrolase activity	5/615	89/18352	0.178439	0.362308	0.276664	ENPP2/PLCH1/PDE4C/PLCL1/PDE3B	5
2_OPC/Oligo	GO:0019209	kinase activator activity	5/615	89/18352	0.178439	0.362308	0.276664	ERBB3/IQGAP1/ABI1/CDK5R1/AGAP2	5
2_OPC/Oligo	GO:0003688	DNA replication origin binding	2/615	23/18352	0.179228	0.362308	0.276664	MCMDC2/KAT7	2
2_OPC/Oligo	GO:0004114	3',5'-cyclic-nucleotide phosphodiesterase activity	2/615	23/18352	0.179228	0.362308	0.276664	PDE4C/PDE3B	2
2_OPC/Oligo	GO:0017134	fibroblast growth factor binding	2/615	23/18352	0.179228	0.362308	0.276664	GPC1/FGFR1	2
2_OPC/Oligo	GO:0034593	phosphatidylinositol bisphosphate phosphatase activity	2/615	23/18352	0.179228	0.362308	0.276664	INPP5K/INPP5B	2
2_OPC/Oligo	GO:0070412	R-SMAD binding	2/615	23/18352	0.179228	0.362308	0.276664	PMEPA1/SMURF1	2
2_OPC/Oligo	GO:0001225	RNA polymerase II transcription coactivator binding	1/615	6/18352	0.18498	0.362308	0.276664	THRB	1
2_OPC/Oligo	GO:0004111	creatine kinase activity	1/615	6/18352	0.18498	0.362308	0.276664	MAP4K4	1
2_OPC/Oligo	GO:0004445	inositol-polyphosphate 5-phosphatase activity	1/615	6/18352	0.18498	0.362308	0.276664	INPP5K	1
2_OPC/Oligo	GO:0004528	phosphodiesterase I activity	1/615	6/18352	0.18498	0.362308	0.276664	ENPP2	1
2_OPC/Oligo	GO:0004565	beta-galactosidase activity	1/615	6/18352	0.18498	0.362308	0.276664	PSAP	1
2_OPC/Oligo	GO:0004704	NF-kappaB-inducing kinase activity	1/615	6/18352	0.18498	0.362308	0.276664	ALK	1
2_OPC/Oligo	GO:0004969	histamine receptor activity	1/615	6/18352	0.18498	0.362308	0.276664	ZNF219	1
2_OPC/Oligo	GO:0005167	neurotrophin TRK receptor binding	1/615	6/18352	0.18498	0.362308	0.276664	SHC1	1
2_OPC/Oligo	GO:0005168	neurotrophin TRKA receptor binding	1/615	6/18352	0.18498	0.362308	0.276664	SHC1	1
2_OPC/Oligo	GO:0008510	sodium:bicarbonate symporter activity	1/615	6/18352	0.18498	0.362308	0.276664	SLC4A4	1
2_OPC/Oligo	GO:0009008	DNA-methyltransferase activity	1/615	6/18352	0.18498	0.362308	0.276664	DNMT3B	1
2_OPC/Oligo	GO:0015272	ATP-activated inward rectifier potassium channel activity	1/615	6/18352	0.18498	0.362308	0.276664	KCNJ10	1
2_OPC/Oligo	GO:0016406	carnitine O-acyltransferase activity	1/615	6/18352	0.18498	0.362308	0.276664	CPT1A	1
2_OPC/Oligo	GO:0030882	lipid antigen binding	1/615	6/18352	0.18498	0.362308	0.276664	PSAP	1
2_OPC/Oligo	GO:0031682	G-protein gamma-subunit binding	1/615	6/18352	0.18498	0.362308	0.276664	CCDC88A	1
2_OPC/Oligo	GO:0043515	kinetochore binding	1/615	6/18352	0.18498	0.362308	0.276664	CLASP1	1
2_OPC/Oligo	GO:0043878	glyceraldehyde-3-phosphate dehydrogenase (NAD+) (non-phosphorylating) activity	1/615	6/18352	0.18498	0.362308	0.276664	ALDH3A2	1
2_OPC/Oligo	GO:0044323	retinoic acid-responsive element binding	1/615	6/18352	0.18498	0.362308	0.276664	RXRA	1
2_OPC/Oligo	GO:0046934	phosphatidylinositol-4,5-bisphosphate 3-kinase activity	1/615	6/18352	0.18498	0.362308	0.276664	PIK3CB	1
2_OPC/Oligo	GO:0047238	glucuronosyl-N-acetylgalactosaminyl-proteoglycan 4-beta-N-acetylgalactosaminyltransferase activity	1/615	6/18352	0.18498	0.362308	0.276664	CSGALNACT1	1
2_OPC/Oligo	GO:0051434	BH3 domain binding	1/615	6/18352	0.18498	0.362308	0.276664	BCL2	1
2_OPC/Oligo	GO:0052813	phosphatidylinositol bisphosphate kinase activity	1/615	6/18352	0.18498	0.362308	0.276664	PIK3CB	1
2_OPC/Oligo	GO:0071253	connexin binding	1/615	6/18352	0.18498	0.362308	0.276664	SRC	1
2_OPC/Oligo	GO:0097642	calcitonin family receptor activity	1/615	6/18352	0.18498	0.362308	0.276664	CALCR	1
2_OPC/Oligo	GO:0140410	solute:bicarbonate symporter activity	1/615	6/18352	0.18498	0.362308	0.276664	SLC4A4	1
2_OPC/Oligo	GO:0061629	RNA polymerase II-specific DNA-binding transcription factor binding	12/615	267/18352	0.18707	0.365744	0.279289	SRC/LEF1/HIPK2/PPARA/TACC1/PKN1/STRN/TCF3/STAT5B/GRIP1/TACC2/RXRA	12
2_OPC/Oligo	GO:0070006	metalloaminopeptidase activity	2/615	24/18352	0.191435	0.372939	0.284783	MMP17/TRHDE	2
2_OPC/Oligo	GO:0070696	transmembrane receptor protein serine/threonine kinase binding	2/615	24/18352	0.191435	0.372939	0.284783	SRC/MAGI2	2
2_OPC/Oligo	GO:0004112	cyclic-nucleotide phosphodiesterase activity	2/615	25/18352	0.203747	0.396215	0.302556	PDE4C/PDE3B	2
2_OPC/Oligo	GO:0005201	extracellular matrix structural constituent	8/615	169/18352	0.207333	0.396563	0.302822	ACAN/FBN1/COL9A2/FBN2/FBN3/COL14A1/SPON1/NPNT	8
2_OPC/Oligo	GO:0016782	transferase activity, transferring sulfur-containing groups	4/615	70/18352	0.207412	0.396563	0.302822	CHST8/UST/CHST7/WSCD1	4
2_OPC/Oligo	GO:0000099	sulfur amino acid transmembrane transporter activity	1/615	7/18352	0.212301	0.396563	0.302822	SLC1A1	1
2_OPC/Oligo	GO:0001517	N-acetylglucosamine 6-O-sulfotransferase activity	1/615	7/18352	0.212301	0.396563	0.302822	CHST7	1
2_OPC/Oligo	GO:0004703	G protein-coupled receptor kinase activity	1/615	7/18352	0.212301	0.396563	0.302822	GRK4	1
2_OPC/Oligo	GO:0005000	vasopressin receptor activity	1/615	7/18352	0.212301	0.396563	0.302822	INPP5K	1
2_OPC/Oligo	GO:0008420	RNA polymerase II CTD heptapeptide repeat phosphatase activity	1/615	7/18352	0.212301	0.396563	0.302822	CTDSPL	1
2_OPC/Oligo	GO:0015114	phosphate ion transmembrane transporter activity	1/615	7/18352	0.212301	0.396563	0.302822	XPR1	1
2_OPC/Oligo	GO:0015185	gamma-aminobutyric acid transmembrane transporter activity	1/615	7/18352	0.212301	0.396563	0.302822	SLC6A1	1
2_OPC/Oligo	GO:0016775	phosphotransferase activity, nitrogenous group as acceptor	1/615	7/18352	0.212301	0.396563	0.302822	MAP4K4	1
2_OPC/Oligo	GO:0017153	sodium:dicarboxylate symporter activity	1/615	7/18352	0.212301	0.396563	0.302822	SLC1A1	1
2_OPC/Oligo	GO:0019828	aspartic-type endopeptidase inhibitor activity	1/615	7/18352	0.212301	0.396563	0.302822	ROCK1	1
2_OPC/Oligo	GO:0030235	nitric-oxide synthase regulator activity	1/615	7/18352	0.212301	0.396563	0.302822	AKT1	1
2_OPC/Oligo	GO:0031702	type 1 angiotensin receptor binding	1/615	7/18352	0.212301	0.396563	0.302822	ARAP1	1
2_OPC/Oligo	GO:0032051	clathrin light chain binding	1/615	7/18352	0.212301	0.396563	0.302822	HIP1	1
2_OPC/Oligo	GO:0034594	phosphatidylinositol trisphosphate phosphatase activity	1/615	7/18352	0.212301	0.396563	0.302822	INPP5K	1
2_OPC/Oligo	GO:0035005	1-phosphatidylinositol-4-phosphate 3-kinase activity	1/615	7/18352	0.212301	0.396563	0.302822	PIK3CB	1
2_OPC/Oligo	GO:0035184	histone threonine kinase activity	1/615	7/18352	0.212301	0.396563	0.302822	PKN1	1
2_OPC/Oligo	GO:0045545	syndecan binding	1/615	7/18352	0.212301	0.396563	0.302822	SEMA5A	1
2_OPC/Oligo	GO:0052743	inositol tetrakisphosphate phosphatase activity	1/615	7/18352	0.212301	0.396563	0.302822	INPP5K	1
2_OPC/Oligo	GO:0070097	delta-catenin binding	1/615	7/18352	0.212301	0.396563	0.302822	PTPRT	1
2_OPC/Oligo	GO:0070324	thyroid hormone binding	1/615	7/18352	0.212301	0.396563	0.302822	THRB	1
2_OPC/Oligo	GO:1990405	protein antigen binding	1/615	7/18352	0.212301	0.396563	0.302822	ITGA4	1
2_OPC/Oligo	GO:0016757	transferase activity, transferring glycosyl groups	12/615	275/18352	0.213872	0.398813	0.304541	UGT8/CSGALNACT1/GALNT4/GALNT10/PARP4/B4GALT2/B3GALT1/LFNG/B3GAT1/GALNT17/GALNT1/B3GLCT	12
2_OPC/Oligo	GO:0004435	phosphatidylinositol phospholipase C activity	2/615	26/18352	0.216143	0.400305	0.30568	PLCH1/PLCL1	2
2_OPC/Oligo	GO:0030371	translation repressor activity	2/615	26/18352	0.216143	0.400305	0.30568	CELF1/CPEB4	2
2_OPC/Oligo	GO:0034237	protein kinase A regulatory subunit binding	2/615	26/18352	0.216143	0.400305	0.30568	WASF1/AKAP9	2
2_OPC/Oligo	GO:0070325	lipoprotein particle receptor binding	2/615	26/18352	0.216143	0.400305	0.30568	LRP1/PICALM	2
2_OPC/Oligo	GO:0004857	enzyme inhibitor activity	16/615	383/18352	0.21674	0.400729	0.306003	IQGAP1/LEF1/NOTCH1/FRY/SERPINE2/TIMP4/RTKN/ELFN1/TAOK3/A2ML1/PPP1R14C/SPOCK2/GPC3/ROCK1/PHACTR3/PPP1R9B	16
2_OPC/Oligo	GO:0033293	monocarboxylic acid binding	4/615	72/18352	0.221561	0.408948	0.31228	CRABP1/ID3/PSAP/RXRA	4
2_OPC/Oligo	GO:0046983	protein dimerization activity	39/615	1024/18352	0.223983	0.412719	0.315159	ERBB3/RILPL1/NPAS1/OLIG2/ALDH3A2/AKT1/VEGFA/EPAS1/DSCAML1/RALGAPA2/ID3/ANO7/BCL2/NPAS3/HIP1/FGFR1/SNX9/ZBTB16/ERBB4/PTPRT/AHR/TCF12/TMEM266/SLK/SREBF1/SH3GLB1/MAG/TCF3/CCDC88A/CDH13/RAP1GAP/STAT5B/PSAP/PPP3CA/TGFB2/MAPK4/POU3F3/NECTIN1/PTPRO	39
2_OPC/Oligo	GO:0001968	fibronectin binding	2/615	27/18352	0.228603	0.420521	0.321117	ITGA4/VEGFA	2
2_OPC/Oligo	GO:0042277	peptide binding	13/615	308/18352	0.23547	0.426153	0.325418	NGFR/GHRHR/GRIA4/GRIA3/LRP1/PICALM/ITM2B/NPR1/TRHDE/PPP3CA/TGFB2/CALCR/RXRA	13
2_OPC/Oligo	GO:0000405	bubble DNA binding	1/615	8/18352	0.238708	0.426153	0.325418	ABL1	1
2_OPC/Oligo	GO:0001224	RNA polymerase II transcription cofactor binding	1/615	8/18352	0.238708	0.426153	0.325418	THRB	1
2_OPC/Oligo	GO:0003680	minor groove of adenine-thymine-rich DNA binding	1/615	8/18352	0.238708	0.426153	0.325418	MAPT	1
2_OPC/Oligo	GO:0004383	guanylate cyclase activity	1/615	8/18352	0.238708	0.426153	0.325418	NPR1	1
2_OPC/Oligo	GO:0004691	cAMP-dependent protein kinase activity	1/615	8/18352	0.238708	0.426153	0.325418	AKAP13	1
2_OPC/Oligo	GO:0004897	ciliary neurotrophic factor receptor activity	1/615	8/18352	0.238708	0.426153	0.325418	CNTFR	1
2_OPC/Oligo	GO:0004972	NMDA glutamate receptor activity	1/615	8/18352	0.238708	0.426153	0.325418	GRIN3B	1
2_OPC/Oligo	GO:0005113	patched binding	1/615	8/18352	0.238708	0.426153	0.325418	PTCH1	1
2_OPC/Oligo	GO:0005114	type II transforming growth factor beta receptor binding	1/615	8/18352	0.238708	0.426153	0.325418	TGFB2	1
2_OPC/Oligo	GO:0008061	chitin binding	1/615	8/18352	0.238708	0.426153	0.325418	FIBCD1	1
2_OPC/Oligo	GO:0008251	tRNA-specific adenosine deaminase activity	1/615	8/18352	0.238708	0.426153	0.325418	ADARB2	1
2_OPC/Oligo	GO:0015925	galactosidase activity	1/615	8/18352	0.238708	0.426153	0.325418	PSAP	1
2_OPC/Oligo	GO:0031701	angiotensin receptor binding	1/615	8/18352	0.238708	0.426153	0.325418	ARAP1	1
2_OPC/Oligo	GO:0035381	ATP-gated ion channel activity	1/615	8/18352	0.238708	0.426153	0.325418	CFTR	1
2_OPC/Oligo	GO:0035727	lysophosphatidic acid binding	1/615	8/18352	0.238708	0.426153	0.325418	LPAR1	1
2_OPC/Oligo	GO:0048495	Roundabout binding	1/615	8/18352	0.238708	0.426153	0.325418	MYO9B	1
2_OPC/Oligo	GO:0097371	MDM2/MDM4 family protein binding	1/615	8/18352	0.238708	0.426153	0.325418	PPARA	1
2_OPC/Oligo	GO:0004629	phospholipase C activity	2/615	28/18352	0.24111	0.429034	0.327617	PLCH1/PLCL1	2
2_OPC/Oligo	GO:0043015	gamma-tubulin binding	2/615	28/18352	0.24111	0.429034	0.327617	NDRG1/FEZ1	2
2_OPC/Oligo	GO:0005254	chloride channel activity	4/615	75/18352	0.243233	0.43083	0.328989	CLCN2/CFTR/ANO7/TTYH3	4
2_OPC/Oligo	GO:0001221	transcription cofactor binding	3/615	51/18352	0.243702	0.43083	0.328989	AHR/PPARA/THRB	3
2_OPC/Oligo	GO:0008375	acetylglucosaminyltransferase activity	3/615	51/18352	0.243702	0.43083	0.328989	B3GALT1/LFNG/B3GLCT	3
2_OPC/Oligo	GO:0017046	peptide hormone binding	3/615	51/18352	0.243702	0.43083	0.328989	GHRHR/NPR1/CALCR	3
2_OPC/Oligo	GO:0004693	cyclin-dependent protein serine/threonine kinase activity	2/615	29/18352	0.253646	0.445517	0.340204	CDK6/CDK18	2
2_OPC/Oligo	GO:0033612	receptor serine/threonine kinase binding	2/615	29/18352	0.253646	0.445517	0.340204	SRC/MAGI2	2
2_OPC/Oligo	GO:0043425	bHLH transcription factor binding	2/615	29/18352	0.253646	0.445517	0.340204	TCF12/TCF3	2
2_OPC/Oligo	GO:0097472	cyclin-dependent protein kinase activity	2/615	29/18352	0.253646	0.445517	0.340204	CDK6/CDK18	2
2_OPC/Oligo	GO:0015459	potassium channel regulator activity	3/615	53/18352	0.26183	0.455297	0.347673	AKAP9/SGK1/DPP6	3
2_OPC/Oligo	GO:0004385	guanylate kinase activity	1/615	9/18352	0.264231	0.455297	0.347673	CASK	1
2_OPC/Oligo	GO:0004726	non-membrane spanning protein tyrosine phosphatase activity	1/615	9/18352	0.264231	0.455297	0.347673	PTPN9	1
2_OPC/Oligo	GO:0005225	volume-sensitive anion channel activity	1/615	9/18352	0.264231	0.455297	0.347673	TTYH3	1
2_OPC/Oligo	GO:0008432	JUN kinase binding	1/615	9/18352	0.264231	0.455297	0.347673	SPAG9	1
2_OPC/Oligo	GO:0017108	5'-flap endonuclease activity	1/615	9/18352	0.264231	0.455297	0.347673	FEN1	1
2_OPC/Oligo	GO:0019206	nucleoside kinase activity	1/615	9/18352	0.264231	0.455297	0.347673	UCKL1	1
2_OPC/Oligo	GO:0035612	AP-2 adaptor complex binding	1/615	9/18352	0.264231	0.455297	0.347673	HIP1	1
2_OPC/Oligo	GO:0042608	T cell receptor binding	1/615	9/18352	0.264231	0.455297	0.347673	FYN	1
2_OPC/Oligo	GO:0042609	CD4 receptor binding	1/615	9/18352	0.264231	0.455297	0.347673	FYN	1
2_OPC/Oligo	GO:0061575	cyclin-dependent protein serine/threonine kinase activator activity	1/615	9/18352	0.264231	0.455297	0.347673	CDK5R1	1
2_OPC/Oligo	GO:0097677	STAT family protein binding	1/615	9/18352	0.264231	0.455297	0.347673	PTPRT	1
2_OPC/Oligo	GO:1901681	sulfur compound binding	11/615	262/18352	0.264776	0.455515	0.347839	EVA1C/FBN1/VEGFA/SEMA5A/SERPINE2/PTPRF/FGFR1/RTN4R/LRP1/VEGFB/PTCH1	11
2_OPC/Oligo	GO:0019905	syntaxin binding	4/615	78/18352	0.265353	0.455788	0.348047	SYT9/BAIAP3/SYT2/ABL1	4
2_OPC/Oligo	GO:0030332	cyclin binding	2/615	30/18352	0.266195	0.456514	0.348602	CDK6/PTCH1	2
2_OPC/Oligo	GO:0015291	secondary active transmembrane transporter activity	10/615	236/18352	0.268892	0.460415	0.35158	SLC12A2/SLC4A4/SLC1A1/SLC41A1/SLC6A9/SLC6A1/SLC38A2/SLC25A22/SLC12A1/SLC20A2	10
2_OPC/Oligo	GO:0005544	calcium-dependent phospholipid binding	3/615	54/18352	0.270958	0.463224	0.353725	SYT9/SYT2/CPNE5	3
2_OPC/Oligo	GO:0004620	phospholipase activity	5/615	105/18352	0.276217	0.471475	0.360026	ENPP2/PLCH1/PLA1A/PLCL1/DDHD1	5
2_OPC/Oligo	GO:0005164	tumor necrosis factor receptor binding	2/615	31/18352	0.278743	0.475041	0.362749	TRAF4/TNFSF11	2
2_OPC/Oligo	GO:0031490	chromatin DNA binding	5/615	106/18352	0.282693	0.48102	0.367315	NOTCH1/TOX2/THRB/TOX/RXRA	5
2_OPC/Oligo	GO:0001094	TFIID-class transcription factor complex binding	1/615	10/18352	0.2889	0.481058	0.367344	AHR	1
2_OPC/Oligo	GO:0004690	cyclic nucleotide-dependent protein kinase activity	1/615	10/18352	0.2889	0.481058	0.367344	AKAP13	1
2_OPC/Oligo	GO:0008330	protein tyrosine/threonine phosphatase activity	1/615	10/18352	0.2889	0.481058	0.367344	DUSP4	1
2_OPC/Oligo	GO:0008519	ammonium transmembrane transporter activity	1/615	10/18352	0.2889	0.481058	0.367344	SLC12A2	1
2_OPC/Oligo	GO:0010851	cyclase regulator activity	1/615	10/18352	0.2889	0.481058	0.367344	GRM7	1
2_OPC/Oligo	GO:0015173	aromatic amino acid transmembrane transporter activity	1/615	10/18352	0.2889	0.481058	0.367344	SLC38A5	1
2_OPC/Oligo	GO:0015924	mannosyl-oligosaccharide mannosidase activity	1/615	10/18352	0.2889	0.481058	0.367344	MAN2A2	1
2_OPC/Oligo	GO:0016595	glutamate binding	1/615	10/18352	0.2889	0.481058	0.367344	SLC1A1	1
2_OPC/Oligo	GO:0017128	phospholipid scramblase activity	1/615	10/18352	0.2889	0.481058	0.367344	ANO7	1
2_OPC/Oligo	GO:0019869	chloride channel inhibitor activity	1/615	10/18352	0.2889	0.481058	0.367344	CFTR	1
2_OPC/Oligo	GO:0031078	histone deacetylase activity (H3-K14 specific)	1/615	10/18352	0.2889	0.481058	0.367344	HDAC7	1
2_OPC/Oligo	GO:0032041	NAD-dependent histone deacetylase activity (H3-K14 specific)	1/615	10/18352	0.2889	0.481058	0.367344	HDAC7	1
2_OPC/Oligo	GO:0035374	chondroitin sulfate binding	1/615	10/18352	0.2889	0.481058	0.367344	RTN4R	1
2_OPC/Oligo	GO:0048256	flap endonuclease activity	1/615	10/18352	0.2889	0.481058	0.367344	FEN1	1
2_OPC/Oligo	GO:0015020	glucuronosyltransferase activity	2/615	32/18352	0.291275	0.482799	0.368673	CSGALNACT1/B3GAT1	2
2_OPC/Oligo	GO:0016417	S-acyltransferase activity	2/615	32/18352	0.291275	0.482799	0.368673	ZDHHC5/FASN	2
2_OPC/Oligo	GO:0071889	14-3-3 protein binding	2/615	32/18352	0.291275	0.482799	0.368673	AKT1/HDAC7	2
2_OPC/Oligo	GO:0004222	metalloendopeptidase activity	5/615	108/18352	0.295728	0.489435	0.373741	ADAMTS14/ADAMTS10/MMP17/ADAMTS20/ADAM12	5
2_OPC/Oligo	GO:0050840	extracellular matrix binding	3/615	57/18352	0.298522	0.493309	0.376699	VEGFA/GPC1/SPOCK2	3
2_OPC/Oligo	GO:0005126	cytokine receptor binding	11/615	271/18352	0.300963	0.496589	0.379204	TRAF4/VEGFA/LRG1/SMURF2/CADM4/SH2B3/VEGFB/TNFSF11/CCDC88A/SHC1/TGFB2	11
2_OPC/Oligo	GO:0017112	Rab guanyl-nucleotide exchange factor activity	2/615	33/18352	0.303779	0.499721	0.381595	RIN2/DENND5B	2
2_OPC/Oligo	GO:0052866	phosphatidylinositol phosphate phosphatase activity	2/615	33/18352	0.303779	0.499721	0.381595	INPP5K/INPP5B	2
2_OPC/Oligo	GO:0008509	anion transmembrane transporter activity	14/615	357/18352	0.311607	0.501586	0.38302	CLCN2/CFTR/SLC12A2/ANO7/SLC4A4/SLC1A1/SLC6A9/SLC6A1/SLC38A2/SLC25A22/SLC38A5/XPR1/SLC12A1/TTYH3	14
2_OPC/Oligo	GO:0004312	fatty acid synthase activity	1/615	11/18352	0.312743	0.501586	0.38302	FASN	1
2_OPC/Oligo	GO:0004523	RNA-DNA hybrid ribonuclease activity	1/615	11/18352	0.312743	0.501586	0.38302	FEN1	1
2_OPC/Oligo	GO:0004865	protein serine/threonine phosphatase inhibitor activity	1/615	11/18352	0.312743	0.501586	0.38302	PPP1R14C	1
2_OPC/Oligo	GO:0005247	voltage-gated chloride channel activity	1/615	11/18352	0.312743	0.501586	0.38302	CLCN2	1
2_OPC/Oligo	GO:0005436	sodium:phosphate symporter activity	1/615	11/18352	0.312743	0.501586	0.38302	SLC20A2	1
2_OPC/Oligo	GO:0008532	N-acetyllactosaminide beta-1,3-N-acetylglucosaminyltransferase activity	1/615	11/18352	0.312743	0.501586	0.38302	B3GALT1	1
2_OPC/Oligo	GO:0017166	vinculin binding	1/615	11/18352	0.312743	0.501586	0.38302	SORBS3	1
2_OPC/Oligo	GO:0019855	calcium channel inhibitor activity	1/615	11/18352	0.312743	0.501586	0.38302	PACSIN3	1
[truncated: 14,280 more rows]

## Sheet: 1_cluster_markers_CC
Cluster	ID	Description	GeneRatio	BgRatio	pvalue	p.adjust	qvalue	geneID	Count
1_RG/MG	GO:0030054	cell junction	190/864	2093/19559	5.13469e-23	4.25152e-20	3.29701e-20	PTPRZ1/PTN/GRIA4/SLC1A2/FGFR2/QKI/GPC1/KIRREL2/TNS1/NFIA/MLC1/GNAI2/SLC1A3/BCAN/EFNA5/PPP1R9A/AHNAK/SLC6A11/TNC/MPDZ/GLUL/DTNB/ITGB5/NOTCH1/CTNNA1/TANC1/LPP/PTCH1/FABP7/SCIN/ADGRV1/MCAM/PLEKHA7/KCNJ10/TLN1/PDGFRB/DDR2/CD81/NOVA1/USH2A/SPARC/PODXL/ADA/CDC42EP4/CRB1/GPC4/ITGB4/SLC3A2/ASAP3/NHS/PDLIM5/FARP1/NRCAM/LRP8/SYNE1/ANK1/DSP/PPFIBP1/SHROOM4/ALCAM/SNTB2/GRIN3B/TNIK/PPP1CB/PDZD2/CNTN2/PARD3/CA…	190
1_RG/MG	GO:0070161	anchoring junction	92/864	831/19559	2.735e-16	1.13229e-13	8.78079e-14	KIRREL2/TNS1/MLC1/EFNA5/AHNAK/TNC/MPDZ/ITGB5/NOTCH1/CTNNA1/LPP/FABP7/MCAM/PLEKHA7/TLN1/PDGFRB/DDR2/CD81/PODXL/CDC42EP4/CRB1/ITGB4/ASAP3/NHS/PDLIM5/DSP/PPFIBP1/SHROOM4/ALCAM/SNTB2/PPP1CB/PDZD2/PARD3/DNMBP/IGSF11/AKAP12/PARD6G/TSPAN4/PLEC/GAB1/PTK2/FGFR3/CDH20/WTIP/SDC4/SORBS2/SVIL/PTPRM/CTNNB1/KAZN/MAGI1/HEPACAM/MARCKS/ATP1A1/KIRREL3/EPPK1/WNK3/USP53/STXBP6/JAK1/NECTIN1/ENAH/PARD3B/EPHA4/ADD1/TSPA…	92
1_RG/MG	GO:0031252	cell leading edge	60/864	421/19559	8.34725e-16	2.07088e-13	1.60595e-13	SLC1A2/SWAP70/ABI3/PPP1R9A/COBL/CTNNA1/ADGRV1/PTPN13/TLN1/DOCK8/PDGFRB/USH2A/PODXL/PLCE1/ARHGEF26/S100B/ITGB4/ASAP3/NHS/FGD4/FGD5/ANK1/DIAPH1/SH3RF1/WLS/PALM/PHACTR4/MYO10/ABI1/AKT2/SHISA7/PTK2/SORBS2/PTPRM/ARHGEF6/CTNNB1/INSR/PIEZO1/KCNH1/WASL/DDX3X/ENAH/MYH10/SH2D3C/PAFAH1B1/CDH2/CLASP2/ITGAV/FLOT2/RASA1/DAG1/WASF3/DBN1/SGCE/PDLIM4/ROBO2/CDC42BPA/SCRIB/DNM2/MKLN1	60
1_RG/MG	GO:0005654	nucleoplasm	273/864	3978/19559	1.00043e-15	2.07088e-13	1.60595e-13	GLI3/GPC1/MGLL/TCF7L2/AHR/DOCK1/NPAS3/NFIA/GLI2/GNAI2/GLI1/CBLB/ARAP1/NOTCH4/NOTCH1/BOC/NOTCH3/SOX6/EPHA3/RREB1/ESR2/PLEKHA7/ID1/PTPN13/PAX6/TCF7L1/PPARA/CELSR1/TRIP10/POU3F3/NOVA1/TLE4/SOX3/GLDC/CTDSP1/NR3C2/GDF11/NR2E1/S100B/NEK6/TFAP2A/HES1/UACA/SLC3A2/PIM1/SALL1/ASAP3/EPAS1/NHS/SMC4/SYNE1/NFIB/ZEB1/CHD7/TNRC6C/RXRA/TEAD1/SPRY1/FOXG1/TNIK/DTX4/PPP1CB/PITPNC1/SOX2/RGS12/ITPR2/TP53BP2/TRIM16/PLC…	273
1_RG/MG	GO:0005737	cytoplasm	620/864	11620/19559	7.64848e-15	1.26659e-12	9.82226e-13	GLI3/PTN/GRIA4/FGFR2/ANKRD6/QKI/SWAP70/GPC1/WDR73/PREX1/ABI3/TNS1/PREX2/MGLL/RGS3/AHR/FNDC4/DOCK1/CYP19A1/MLC1/GLI2/GNAI2/SLC1A3/GLI1/FGF22/BCAN/CBLB/VMP1/PPP1R9A/RYK/ZFP36L2/AHNAK/GULP1/ARAP1/SLC6A11/MSI1/TNC/COBL/NT5C2/MPDZ/GLUL/DTNB/LFNG/CHCHD3/MID1/ITGB5/NOTCH4/NOTCH1/CTNNA1/PAWR/HHATL/LRG1/NOTCH3/WNT7B/LPP/EPHA3/PTCH1/FABP7/PLCD3/SCIN/RREB1/ARHGAP29/ESR2/ADGRV1/ACSBG1/PLEKHA7/ID1/PTPN13/PAX6…	620
1_RG/MG	GO:0042995	cell projection	179/864	2321/19559	2.19582e-14	2.76816e-12	2.14668e-12	GLI3/GRIA4/SLC1A2/SWAP70/PREX1/ABI3/EPHA10/MLC1/GLI2/SLC6A13/GNAI2/SLC1A3/GLI1/PPP1R9A/SLC6A11/COBL/MPDZ/GLUL/CTNNA1/BOC/TANC1/EPHA3/PTCH1/FABP7/GPR37L1/SCIN/ADGRV1/PTPN13/KCNJ10/TLN1/DOCK8/PDGFRB/TRIP10/USH2A/SYTL1/PODXL/ADA/PLCE1/MEGF10/ARHGEF26/S100B/CRB1/INTU/LRP2/ASAP3/NHS/FGD4/PDLIM5/FGD5/FARP1/NRCAM/LRP8/PKD1/NFIB/ANK1/DIAPH1/ALCAM/SH3RF1/TRIM3/CNTN2/PARD3/CADM2/GRM3/RGS12/WLS/PALM/NCAM1/P…	179
1_RG/MG	GO:0005829	cytosol	330/864	5213/19559	2.34023e-14	2.76816e-12	2.14668e-12	GLI3/GPC1/WDR73/PREX1/PREX2/MGLL/RGS3/AHR/DOCK1/GLI2/GNAI2/GLI1/CBLB/PPP1R9A/AHNAK/ARAP1/NT5C2/GLUL/MID1/NOTCH4/NOTCH1/CTNNA1/NOTCH3/LPP/EPHA3/FABP7/PLCD3/ARHGAP29/ACSBG1/PLEKHA7/PTPN13/PAX6/TCF7L1/TLN1/DOCK8/MID1IP1/TRIP10/FGFR1/SHC2/LRRK1/FMNL2/ADA/NR3C2/PLCE1/ARHGEF26/S100B/NEK6/UACA/AFAP1L2/SLC3A2/PIM1/ASAP3/EPAS1/RHPN2/FGD4/BHMT2/SMC4/DENND2A/PDLIM5/RASAL2/FARP1/ANK1/FRMPD1/ZEB1/SRGAP1/DIAPH…	330
1_RG/MG	GO:0120025	plasma membrane bounded cell projection	171/864	2221/19559	1.15838e-13	1.19893e-11	9.29754e-12	GLI3/GRIA4/SLC1A2/SWAP70/PREX1/ABI3/EPHA10/MLC1/GLI2/SLC6A13/GNAI2/SLC1A3/GLI1/PPP1R9A/SLC6A11/COBL/MPDZ/GLUL/CTNNA1/BOC/TANC1/EPHA3/PTCH1/GPR37L1/ADGRV1/PTPN13/KCNJ10/TLN1/DOCK8/PDGFRB/USH2A/SYTL1/PODXL/ADA/PLCE1/ARHGEF26/S100B/CRB1/INTU/LRP2/ASAP3/NHS/FGD4/FGD5/FARP1/NRCAM/LRP8/PKD1/NFIB/ANK1/DIAPH1/ALCAM/SH3RF1/TRIM3/CNTN2/PARD3/CADM2/GRM3/RGS12/WLS/PALM/NCAM1/PHACTR4/GRIK5/NRG1/ACAP3/SEMA6A/A…	171
1_RG/MG	GO:0030424	axon	71/864	643/19559	9.8539e-13	9.06559e-11	7.03027e-11	SLC1A2/PREX1/PPP1R9A/COBL/GLUL/BOC/TANC1/PTCH1/USH2A/LRP2/NRCAM/LRP8/NFIB/ANK1/ALCAM/CNTN2/PARD3/CADM2/GRM3/PALM/GRIK5/NRG1/ACAP3/SEMA6A/ABI1/ROBO1/GRM2/INSR/NTRK2/TGFB2/HEPACAM/ROR1/MAF1/KCNH1/NECAB2/LLGL1/KIRREL3/GRIPAP1/IGF1R/ABR/NECTIN1/MYH10/USP9X/EPHA4/NRP2/SH2D3C/DICER1/PAFAH1B1/NDRG2/KIF1A/MAP1B/FLNA/FBXW11/ULK1/LMTK2/GIT1/TAOK2/KCNAB2/DYRK1A/UTRN/DAG1/DOCK7/DBN1/CBL/MAP2K4/ROBO2/ATG7/FZD…	71
1_RG/MG	GO:0045202	synapse	117/864	1357/19559	1.50183e-12	1.24351e-10	9.64333e-11	PTPRZ1/PTN/GRIA4/SLC1A2/FGFR2/QKI/GPC1/GNAI2/SLC1A3/BCAN/EFNA5/PPP1R9A/SLC6A11/MPDZ/GLUL/DTNB/TANC1/PTCH1/ADGRV1/KCNJ10/NOVA1/USH2A/SPARC/GPC4/PDLIM5/FARP1/NRCAM/LRP8/SYNE1/ANK1/PPFIBP1/SNTB2/GRIN3B/TNIK/CNTN2/CADM2/GRM3/RGS12/DNMBP/IGSF11/PLCB1/PALM/GRIK5/AKAP12/NRG1/EFNB1/ARHGAP32/ABI1/DAB1/SHISA7/SLC6A9/PTK2/GRM2/AGRN/RIMBP3/CEP112/MDGA1/CTNNB1/NTRK2/ROR1/SLITRK2/MAF1/ATP1A1/SEMA4B/KCNH1/ASIC2…	117
1_RG/MG	GO:0030027	lamellipodium	35/864	201/19559	3.021e-12	2.27399e-10	1.76346e-10	SWAP70/ABI3/PPP1R9A/CTNNA1/PTPN13/DOCK8/PODXL/PLCE1/NHS/FGD4/FGD5/SH3RF1/PHACTR4/MYO10/ABI1/PTK2/SORBS2/PTPRM/ARHGEF6/CTNNB1/PIEZO1/WASL/DDX3X/ENAH/MYH10/CDH2/ITGAV/FLOT2/DAG1/WASF3/DBN1/PDLIM4/CDC42BPA/SCRIB/DNM2	35
1_RG/MG	GO:0043005	neuron projection	116/864	1367/19559	5.36982e-12	3.70517e-10	2.87332e-10	GRIA4/SLC1A2/PREX1/EPHA10/SLC6A13/GNAI2/SLC1A3/PPP1R9A/SLC6A11/COBL/MPDZ/GLUL/BOC/TANC1/EPHA3/PTCH1/ADGRV1/PTPN13/USH2A/ADA/LRP2/FARP1/NRCAM/LRP8/NFIB/ANK1/ALCAM/TRIM3/CNTN2/PARD3/CADM2/GRM3/RGS12/WLS/PALM/NCAM1/GRIK5/NRG1/ACAP3/SEMA6A/ARHGAP32/MYO10/ABI1/DAB1/ROBO1/SHISA7/PTK2/GRM2/CHL1/INSR/NTRK2/TGFB2/HEPACAM/ROR1/CEP290/ANKS1A/MAF1/KCNH1/NECAB2/LLGL1/ASIC2/KIRREL3/LRP4/ZSWIM6/RPGR/GRIPAP1/IGF…	116
1_RG/MG	GO:0098590	plasma membrane region	106/864	1235/19559	2.5562e-11	1.6281e-09	1.26258e-09	GRIA4/SLC1A2/WDR73/SLC4A4/MLC1/SLC6A13/SLC1A3/EFNA5/SLC6A11/MPDZ/NOTCH1/CTNNA1/PTCH1/GPR37L1/PLCD3/ADGRV1/KCNJ10/TLN1/DOCK8/PDGFRB/DDR2/CD81/SLCO1C1/USH2A/SYTL1/PODXL/CRB1/GPC4/RHBG/LRP2/SLC3A2/NHS/FGD5/NRCAM/LRP8/SYNE1/PKD1/ANK1/DSP/DIAPH1/SHROOM4/SH3BP4/GRIN3B/TNIK/CNTN2/PARD3/GRM3/WLS/PALM/GRIK5/PARD6G/MYO10/AKT2/SHISA7/SLC6A9/PTK2/SORBS2/GRM2/SVIL/CTNNB1/INSR/PIEZO1/SLITRK2/ATP1A1/RAPGEF6/KCN…	106
1_RG/MG	GO:0005622	intracellular	745/864	15166/19559	2.97299e-11	1.75831e-09	1.36355e-09	GLI3/PTN/GRIA4/FGFR2/ANKRD6/QKI/SWAP70/GPC1/WDR73/PREX1/ABI3/TNS1/PREX2/MGLL/RGS3/TCF7L2/AHR/FNDC4/DOCK1/NPAS3/CYP19A1/NFIA/MLC1/GLI2/GNAI2/AXL/SLC1A3/GLI1/FGF22/BCAN/CBLB/PLAGL2/VMP1/PPP1R9A/RYK/ZFP36L2/AHNAK/GULP1/ARAP1/ATP1B4/SLC6A11/MSI1/TNC/COBL/NT5C2/MPDZ/GLUL/DTNB/LFNG/CHCHD3/MID1/NFIX/ITGB5/SALL3/NOTCH4/NOTCH1/CTNNA1/BOC/LHX2/PAWR/HHATL/LRG1/NPAS1/NOTCH3/SOX6/WNT7B/LPP/EPHA3/PTCH1/FABP7/T…	745
1_RG/MG	GO:0005911	cell-cell junction	56/864	493/19559	9.19674e-11	5.0766e-09	3.93685e-09	KIRREL2/MLC1/EFNA5/AHNAK/MPDZ/NOTCH1/CTNNA1/FABP7/PLEKHA7/TLN1/PODXL/CDC42EP4/CRB1/NHS/PDLIM5/DSP/SHROOM4/PDZD2/PARD3/DNMBP/IGSF11/PARD6G/GAB1/CDH20/WTIP/PTPRM/CTNNB1/KAZN/MAGI1/HEPACAM/ATP1A1/KIRREL3/EPPK1/WNK3/USP53/STXBP6/NECTIN1/PARD3B/EPHA4/ADD1/CCDC85C/PNN/CDH2/PIK3R1/ADD3/FLNA/FLOT2/PPP1CA/DAG1/DBN1/PDLIM4/TMEM65/CDC42BPA/SCRIB/MTDH/MAGI2	56
1_RG/MG	GO:0071944	cell periphery	342/864	5813/19559	1.55461e-10	8.04509e-09	6.23889e-09	GPM6B/PTPRZ1/PTN/GRIA4/SLC1A2/FGFR2/LRIG1/SWAP70/GPC1/KIRREL2/WDR73/PREX1/PREX2/MGLL/RGS3/VEPH1/FNDC4/EPHA10/SLC4A4/FAT4/MLC1/SLC6A13/GNAI2/AXL/PLXNB1/SLC1A3/CACHD1/CBLB/VMP1/EFNA5/PPP1R9A/RYK/AHNAK/ARAP1/ATP1B4/SLC6A11/COBL/MPDZ/CDON/GLUL/CA14/DTNB/LDLRAD3/ITGB5/NOTCH4/NOTCH1/CTNNA1/BOC/PAWR/NOTCH3/WNT7B/LPP/EPHA3/ENTPD2/PTCH1/FABP7/GPR37L1/PLCD3/SCIN/DDR1/TNFRSF19/ADGRV1/MCAM/ACSBG1/PTPN13/CRIP…	342
1_RG/MG	GO:0005938	cell cortex	41/864	305/19559	2.1267e-10	1.03583e-08	8.03274e-09	FGFR2/PPP1R9A/COBL/SCIN/CRIP2/TRIP10/FRMPD1/SHROOM4/AKAP13/PARD3/ITPR2/AKAP12/CALD1/PARD6G/ARHGAP32/MYO10/AKT2/PTK2/MYO9B/CTNNB1/EXOC6B/MARCKS/LLGL2/LLGL1/STXBP6/WASL/MYH10/PARD3B/EPB41L2/PAFAH1B1/CDH2/ADD3/FLNA/CLASP2/FNBP1/FLOT2/UTRN/SPIRE1/FRYL/DBN1/MKLN1	41
1_RG/MG	GO:0098794	postsynapse	65/864	640/19559	3.38747e-10	1.55824e-08	1.2084e-08	PTN/GRIA4/PPP1R9A/SLC6A11/MPDZ/TANC1/PTCH1/PDLIM5/FARP1/NRCAM/LRP8/SYNE1/ANK1/GRIN3B/TNIK/CNTN2/GRM3/IGSF11/PLCB1/PALM/GRIK5/ARHGAP32/ABI1/DAB1/SHISA7/SLC6A9/PTK2/GRM2/CTNNB1/NTRK2/SLITRK2/ATP1A1/KCNH1/ASIC2/LRP4/GRIPAP1/ABR/MYH10/MYO18A/DROSHA/EPHA4/ADD1/NRP2/KIF1A/CDH2/MAP1B/ADD3/FLNA/DNAJC6/KCNAB2/PPP1CA/UTRN/DAG1/WASF3/DBN1/AKAP9/ARFGAP1/PDLIM4/SCRIB/MECP2/MAP4/DNM2/MAGI2/EPS15/MKLN1	65
1_RG/MG	GO:0005886	plasma membrane	332/864	5698/19559	1.2309e-09	5.36413e-08	4.15983e-08	GPM6B/PTPRZ1/PTN/GRIA4/SLC1A2/FGFR2/LRIG1/SWAP70/GPC1/KIRREL2/WDR73/PREX1/PREX2/MGLL/RGS3/VEPH1/FNDC4/EPHA10/SLC4A4/FAT4/MLC1/SLC6A13/GNAI2/AXL/PLXNB1/SLC1A3/CACHD1/CBLB/VMP1/EFNA5/RYK/AHNAK/ARAP1/ATP1B4/SLC6A11/COBL/MPDZ/CDON/GLUL/CA14/DTNB/LDLRAD3/ITGB5/NOTCH4/NOTCH1/CTNNA1/BOC/PAWR/NOTCH3/WNT7B/LPP/EPHA3/ENTPD2/PTCH1/GPR37L1/PLCD3/SCIN/DDR1/TNFRSF19/ADGRV1/MCAM/ACSBG1/PTPN13/KCNJ10/F3/CELSR1/T…	332
1_RG/MG	GO:0005856	cytoskeleton	159/864	2268/19559	1.42829e-09	5.91313e-08	4.58557e-08	GLI3/SWAP70/WDR73/TNS1/GLI2/GNAI2/AXL/GLI1/PPP1R9A/AHNAK/COBL/MID1/CTNNA1/PAWR/NOTCH3/LPP/EPHA3/SCIN/PLEKHA7/ID1/PTPN13/TLN1/MID1IP1/DDR2/TRIP10/USH2A/PODXL/CDC42EP4/NEK6/KANK3/INTU/RHBG/UACA/FGD4/DENND2A/PDLIM5/FGD5/FARP1/LRP8/SYNE1/ANK1/FRMPD1/DSP/DIAPH1/SHROOM4/FIGN/AKAP13/SNTB2/TNIK/GNG12/PARD3/LZTS2/DNMBP/AKAP12/KIF13A/CALD1/NR1I3/ARHGAP32/MYO10/ABI1/PACSIN3/PLEC/PTK2/SPAG9/SORBS2/CTNNAL1/SV…	159
1_RG/MG	GO:0030055	cell-substrate junction	48/864	423/19559	2.15452e-09	8.49497e-08	6.58776e-08	TNS1/AHNAK/TNC/ITGB5/CTNNA1/LPP/MCAM/TLN1/PDGFRB/DDR2/CD81/ITGB4/ASAP3/NHS/PPFIBP1/SHROOM4/ALCAM/SNTB2/PPP1CB/AKAP12/TSPAN4/PLEC/PTK2/FGFR3/SDC4/SORBS2/SVIL/CTNNB1/MARCKS/EPPK1/JAK1/ENAH/ADD1/TSPAN9/EPB41L2/CDH2/YWHAB/FLNA/CLASP2/ITGAV/PTPRA/GIT1/FLOT2/DAG1/DOCK7/SENP1/CBL/DNM2	48
1_RG/MG	GO:0005925	focal adhesion	47/864	415/19559	3.38321e-09	1.27332e-07	9.87444e-08	TNS1/AHNAK/TNC/ITGB5/CTNNA1/LPP/MCAM/TLN1/PDGFRB/DDR2/CD81/ITGB4/ASAP3/NHS/PPFIBP1/SHROOM4/ALCAM/SNTB2/PPP1CB/AKAP12/TSPAN4/PLEC/PTK2/FGFR3/SDC4/SORBS2/SVIL/CTNNB1/MARCKS/JAK1/ENAH/ADD1/TSPAN9/EPB41L2/CDH2/YWHAB/FLNA/CLASP2/ITGAV/PTPRA/GIT1/FLOT2/DAG1/DOCK7/SENP1/CBL/DNM2	47
1_RG/MG	GO:0005912	adherens junction	27/864	166/19559	4.35085e-09	1.56631e-07	1.21465e-07	EFNA5/NOTCH1/CTNNA1/PLEKHA7/TLN1/CDC42EP4/CRB1/PDLIM5/SHROOM4/PARD3/CDH20/WTIP/PTPRM/CTNNB1/MAGI1/WNK3/STXBP6/NECTIN1/PARD3B/EPHA4/ADD1/CCDC85C/CDH2/FLOT2/PPP1CA/PDLIM4/SCRIB	27
1_RG/MG	GO:0005634	nucleus	436/864	8076/19559	1.64596e-08	5.67856e-07	4.40366e-07	GLI3/FGFR2/ANKRD6/QKI/SWAP70/GPC1/MGLL/RGS3/TCF7L2/AHR/DOCK1/NPAS3/NFIA/GLI2/GNAI2/GLI1/FGF22/CBLB/PLAGL2/VMP1/RYK/ZFP36L2/AHNAK/ARAP1/ATP1B4/MSI1/GLUL/CHCHD3/NFIX/SALL3/NOTCH4/NOTCH1/BOC/LHX2/PAWR/NPAS1/NOTCH3/SOX6/LPP/EPHA3/PTCH1/FABP7/TOX/RREB1/ESR2/MCAM/PLEKHA7/PLTP/ID1/PTPN13/SOX5/PAX6/TCF7L1/PPARA/CELSR1/TCEA3/PDGFRB/MID1IP1/MEIS1/TRIP10/FGFR1/SH3BGRL/POU3F3/NOVA1/TLE4/SOX3/GLDC/SPARC/CTDSP…	436
1_RG/MG	GO:0043231	intracellular membrane-bounded organelle	583/864	11502/19559	5.01506e-08	1.66099e-06	1.28808e-06	GLI3/PTN/FGFR2/ANKRD6/QKI/SWAP70/GPC1/MGLL/RGS3/TCF7L2/AHR/FNDC4/DOCK1/NPAS3/CYP19A1/NFIA/MLC1/GLI2/GNAI2/AXL/GLI1/FGF22/BCAN/CBLB/PLAGL2/VMP1/RYK/ZFP36L2/AHNAK/ARAP1/ATP1B4/MSI1/TNC/GLUL/LFNG/CHCHD3/NFIX/SALL3/NOTCH4/NOTCH1/CTNNA1/BOC/LHX2/PAWR/HHATL/LRG1/NPAS1/NOTCH3/SOX6/WNT7B/LPP/EPHA3/PTCH1/FABP7/TOX/RREB1/ESR2/MCAM/ACSBG1/PLEKHA7/PLTP/ID1/PTPN13/SOX5/PAX6/TCF7L1/PPARA/CELSR1/TCEA3/COL19A1/P…	583
1_RG/MG	GO:0036477	somatodendritic compartment	73/864	859/19559	6.089e-08	1.93911e-06	1.50376e-06	GRIA4/PREX1/GNAI2/SLC1A3/PPP1R9A/COBL/MPDZ/GLUL/TANC1/PTCH1/FABP7/USH2A/ADA/S100B/LRP2/FARP1/LRP8/ALCAM/TRIM3/GRIN3B/CNTN2/PARD3/GRM3/RGS12/WLS/GRIK5/AKAP12/ARHGAP32/MYO10/DAB1/PTK2/GRM2/CHL1/INSR/NTRK2/TGFB2/PDE1C/MAF1/KCNH1/NECAB2/ASIC2/KIRREL3/LRP4/GRIPAP1/ABR/NECTIN1/MYH10/RPTOR/EPHA4/SLC1A4/DICER1/PAFAH1B1/KIF1A/MAP1B/GNB1/FLNA/GNAS/FBXW11/LMTK2/LRP6/FLOT2/TAOK2/DYRK1A/PPP1CA/STRN3/DBN1/AKAP…	73
1_RG/MG	GO:0015629	actin cytoskeleton	50/864	506/19559	9.31695e-08	2.8572e-06	2.21573e-06	SWAP70/AXL/PPP1R9A/AHNAK/COBL/CTNNA1/PAWR/NOTCH3/LPP/EPHA3/SCIN/DDR2/CDC42EP4/DENND2A/PDLIM5/SHROOM4/AKAP13/GNG12/CALD1/ARHGAP32/MYO10/PTK2/SORBS2/SVIL/MYO9B/CROCC/ARHGAP35/ROR1/MARCKS/LLGL2/LLGL1/WASL/MYH10/MYO18A/ADD1/EPB41L2/CDH2/ABLIM2/ARHGAP21/PKNOX2/FLNA/SH3PXD2B/FLOT2/TAOK2/TTC17/UTRN/HDAC4/DBN1/PDLIM4/CDC42BPA	50
1_RG/MG	GO:0031981	nuclear lumen	310/864	5457/19559	1.05739e-07	3.12684e-06	2.42483e-06	GLI3/GPC1/MGLL/TCF7L2/AHR/DOCK1/NPAS3/NFIA/GLI2/GNAI2/GLI1/FGF22/CBLB/VMP1/ARAP1/NFIX/NOTCH4/NOTCH1/BOC/LHX2/PAWR/NPAS1/NOTCH3/SOX6/EPHA3/RREB1/ESR2/PLEKHA7/ID1/PTPN13/SOX5/PAX6/TCF7L1/PPARA/CELSR1/MEIS1/TRIP10/POU3F3/NOVA1/TLE4/SOX3/GLDC/SPARC/CTDSP1/PODXL/NR3C2/GDF11/NR2E1/S100B/NEK6/TFAP2A/HES1/UACA/ITGB4/OTX1/SLC3A2/PIM1/SALL1/ASAP3/EPAS1/NHS/SMC4/SYNE1/NFIB/TCF4/RFX4/ZEB1/CHD7/TNRC6C/RXRA/TE…	310
1_RG/MG	GO:0014069	postsynaptic density	38/864	337/19559	1.2154e-07	3.47018e-06	2.69109e-06	PPP1R9A/MPDZ/TANC1/PTCH1/PDLIM5/NRCAM/LRP8/TNIK/GRM3/IGSF11/PALM/GRIK5/ARHGAP32/ABI1/DAB1/SHISA7/SLC6A9/CTNNB1/NTRK2/ATP1A1/KCNH1/LRP4/ABR/DROSHA/EPHA4/ADD1/CDH2/MAP1B/ADD3/DNAJC6/KCNAB2/DBN1/AKAP9/ARFGAP1/SCRIB/MAP4/DNM2/MAGI2	38
1_RG/MG	GO:0032279	asymmetric synapse	38/864	343/19559	1.91909e-07	5.29668e-06	4.10752e-06	PPP1R9A/MPDZ/TANC1/PTCH1/PDLIM5/NRCAM/LRP8/TNIK/GRM3/IGSF11/PALM/GRIK5/ARHGAP32/ABI1/DAB1/SHISA7/SLC6A9/CTNNB1/NTRK2/ATP1A1/KCNH1/LRP4/ABR/DROSHA/EPHA4/ADD1/CDH2/MAP1B/ADD3/DNAJC6/KCNAB2/DBN1/AKAP9/ARFGAP1/SCRIB/MAP4/DNM2/MAGI2	38
1_RG/MG	GO:0043229	intracellular organelle	655/864	13340/19559	3.10827e-07	8.30208e-06	6.43817e-06	GLI3/PTN/GRIA4/FGFR2/ANKRD6/QKI/SWAP70/GPC1/WDR73/TNS1/MGLL/RGS3/TCF7L2/AHR/FNDC4/DOCK1/NPAS3/CYP19A1/NFIA/MLC1/GLI2/GNAI2/AXL/SLC1A3/GLI1/FGF22/BCAN/CBLB/PLAGL2/VMP1/PPP1R9A/RYK/ZFP36L2/AHNAK/ARAP1/ATP1B4/MSI1/TNC/COBL/MPDZ/GLUL/LFNG/CHCHD3/MID1/NFIX/ITGB5/SALL3/NOTCH4/NOTCH1/CTNNA1/BOC/LHX2/PAWR/HHATL/LRG1/NPAS1/NOTCH3/SOX6/WNT7B/LPP/EPHA3/PTCH1/FABP7/TOX/SCIN/RREB1/ESR2/MCAM/ACSBG1/PLEKHA7/PLT…	655
1_RG/MG	GO:0098984	neuron to neuron synapse	39/864	368/19559	4.20929e-07	1.08915e-05	8.44626e-06	PPP1R9A/MPDZ/TANC1/PTCH1/PDLIM5/NRCAM/LRP8/TNIK/GRM3/IGSF11/PALM/GRIK5/ARHGAP32/ABI1/DAB1/SHISA7/SLC6A9/CTNNB1/NTRK2/ATP1A1/KCNH1/LRP4/ABR/NECTIN1/DROSHA/EPHA4/ADD1/CDH2/MAP1B/ADD3/DNAJC6/KCNAB2/DBN1/AKAP9/ARFGAP1/SCRIB/MAP4/DNM2/MAGI2	39
1_RG/MG	GO:0030425	dendrite	55/864	613/19559	5.09958e-07	1.27953e-05	9.92263e-06	GRIA4/PREX1/GNAI2/PPP1R9A/COBL/MPDZ/TANC1/PTCH1/ADA/LRP2/FARP1/LRP8/ALCAM/TRIM3/GRM3/RGS12/WLS/GRIK5/ARHGAP32/PTK2/GRM2/CHL1/NTRK2/MAF1/KCNH1/NECAB2/ASIC2/KIRREL3/LRP4/GRIPAP1/ABR/NECTIN1/MYH10/RPTOR/EPHA4/SLC1A4/DICER1/KIF1A/MAP1B/GNB1/FLNA/GNAS/FLOT2/TAOK2/DYRK1A/PPP1CA/STRN3/DBN1/AKAP9/PDLIM4/MAP2K4/GIGYF2/FZD3/DNM2/MAGI2	55
1_RG/MG	GO:0097447	dendritic tree	55/864	615/19559	5.65319e-07	1.37672e-05	1.06763e-05	GRIA4/PREX1/GNAI2/PPP1R9A/COBL/MPDZ/TANC1/PTCH1/ADA/LRP2/FARP1/LRP8/ALCAM/TRIM3/GRM3/RGS12/WLS/GRIK5/ARHGAP32/PTK2/GRM2/CHL1/NTRK2/MAF1/KCNH1/NECAB2/ASIC2/KIRREL3/LRP4/GRIPAP1/ABR/NECTIN1/MYH10/RPTOR/EPHA4/SLC1A4/DICER1/KIF1A/MAP1B/GNB1/FLNA/GNAS/FLOT2/TAOK2/DYRK1A/PPP1CA/STRN3/DBN1/AKAP9/PDLIM4/MAP2K4/GIGYF2/FZD3/DNM2/MAGI2	55
1_RG/MG	GO:0099572	postsynaptic specialization	38/864	361/19559	7.00003e-07	1.65601e-05	1.28422e-05	PPP1R9A/MPDZ/TANC1/PTCH1/PDLIM5/NRCAM/LRP8/TNIK/GRM3/IGSF11/PALM/GRIK5/ARHGAP32/ABI1/DAB1/SHISA7/SLC6A9/CTNNB1/NTRK2/ATP1A1/KCNH1/LRP4/ABR/DROSHA/EPHA4/ADD1/CDH2/MAP1B/ADD3/DNAJC6/KCNAB2/DBN1/AKAP9/ARFGAP1/SCRIB/MAP4/DNM2/MAGI2	38
1_RG/MG	GO:0043235	receptor complex	48/864	518/19559	1.10268e-06	2.53617e-05	1.96677e-05	GRIA4/FGFR2/AHR/EPHA10/AXL/PLXNB1/RYK/ITGB5/NOTCH1/NOTCH3/EPHA3/GPR37L1/DDR1/ADGRV1/PDGFRB/DDR2/FGFR1/ITGA7/NR3C2/LRP2/ITGB4/LRP5/LRP8/RXRA/ALCAM/GRIN3B/ITPR2/GRIK5/SHISA7/FGFR3/INSR/NTRK2/ROR1/CNTFR/GPRC5B/IGF1R/EPHA4/NRP2/NOTCH2/ITGAV/LMTK2/PLXNB2/PTPRA/ACVR1/TAOK2/VDR/CHUK/SCRIB	48
1_RG/MG	GO:0030427	site of polarized growth	25/864	191/19559	1.18045e-06	2.64166e-05	2.04858e-05	PREX1/PPP1R9A/COBL/BOC/PTCH1/PARD3/ACAP3/ABI1/NECTIN1/MYH10/USP9X/EPHA4/DICER1/PAFAH1B1/NDRG2/MAP1B/FLNA/LMTK2/TAOK2/UTRN/DOCK7/FRYL/DBN1/CBL/DNM2	25
1_RG/MG	GO:0043227	membrane-bounded organelle	651/864	13330/19559	1.2825e-06	2.7945e-05	2.1671e-05	GLI3/PTN/GRIA4/FGFR2/ANKRD6/QKI/SWAP70/GPC1/A2ML1/MGLL/RGS3/TCF7L2/AHR/FNDC4/DOCK1/NPAS3/SLC4A4/CYP19A1/NFIA/FAT4/MLC1/GLI2/SLC6A13/GNAI2/AXL/SLC1A3/GLI1/FGF22/BCAN/CBLB/PLAGL2/VMP1/RYK/ZFP36L2/AHNAK/ARAP1/ATP1B4/MSI1/TNC/MPDZ/GLUL/LFNG/CHCHD3/NFIX/ITGB5/SALL3/NOTCH4/NOTCH1/CTNNA1/BOC/LHX2/PAWR/HHATL/LRG1/NPAS1/NOTCH3/SOX6/WNT7B/LPP/EPHA3/ENTPD2/PTCH1/FABP7/GPR37L1/TOX/SCIN/RREB1/ESR2/DDR1/ADGRV1…	651
1_RG/MG	GO:0043226	organelle	697/864	14482/19559	1.77319e-06	3.76462e-05	2.91942e-05	GLI3/PTN/GRIA4/FGFR2/ANKRD6/QKI/SWAP70/GPC1/A2ML1/WDR73/TNS1/MGLL/RGS3/TCF7L2/AHR/FNDC4/DOCK1/NPAS3/SLC4A4/CYP19A1/NFIA/FAT4/MLC1/GLI2/SLC6A13/GNAI2/AXL/SLC1A3/GLI1/FGF22/BCAN/CBLB/PLAGL2/VMP1/PPP1R9A/RYK/ZFP36L2/AHNAK/ARAP1/ATP1B4/MSI1/TNC/COBL/MPDZ/GLUL/LFNG/CHCHD3/MID1/NFIX/ITGB5/SALL3/NOTCH4/NOTCH1/CTNNA1/BOC/LHX2/PAWR/HHATL/TANC1/LRG1/NPAS1/NOTCH3/SOX6/WNT7B/LPP/EPHA3/ENTPD2/PTCH1/FABP7/GPR3…	697
1_RG/MG	GO:0030426	growth cone	24/864	184/19559	2.04555e-06	4.23429e-05	3.28365e-05	PREX1/PPP1R9A/COBL/BOC/PTCH1/PARD3/ACAP3/ABI1/NECTIN1/MYH10/USP9X/EPHA4/DICER1/PAFAH1B1/NDRG2/MAP1B/FLNA/LMTK2/TAOK2/UTRN/DOCK7/DBN1/CBL/DNM2	24
1_RG/MG	GO:0031974	membrane-enclosed lumen	354/864	6574/19559	2.28484e-06	4.39965e-05	3.41188e-05	GLI3/GPC1/MGLL/TCF7L2/AHR/DOCK1/NPAS3/NFIA/GLI2/GNAI2/GLI1/FGF22/BCAN/CBLB/VMP1/ARAP1/TNC/NFIX/NOTCH4/NOTCH1/BOC/LHX2/PAWR/LRG1/NPAS1/NOTCH3/SOX6/WNT7B/EPHA3/RREB1/ESR2/PLEKHA7/ID1/PTPN13/SOX5/PAX6/TCF7L1/PPARA/CELSR1/COL19A1/PDGFRB/MEIS1/TRIP10/GPC5/POU3F3/NOVA1/TLE4/SOX3/COL5A1/GLDC/SPARC/CTDSP1/PODXL/ADA/NR3C2/GDF11/NR2E1/COL9A2/S100B/NEK6/TFAP2A/HES1/GPC4/UACA/LRP2/ITGB4/OTX1/SLC3A2/PIM1/SALL…	354
1_RG/MG	GO:0043233	organelle lumen	354/864	6574/19559	2.28484e-06	4.39965e-05	3.41188e-05	GLI3/GPC1/MGLL/TCF7L2/AHR/DOCK1/NPAS3/NFIA/GLI2/GNAI2/GLI1/FGF22/BCAN/CBLB/VMP1/ARAP1/TNC/NFIX/NOTCH4/NOTCH1/BOC/LHX2/PAWR/LRG1/NPAS1/NOTCH3/SOX6/WNT7B/EPHA3/RREB1/ESR2/PLEKHA7/ID1/PTPN13/SOX5/PAX6/TCF7L1/PPARA/CELSR1/COL19A1/PDGFRB/MEIS1/TRIP10/GPC5/POU3F3/NOVA1/TLE4/SOX3/COL5A1/GLDC/SPARC/CTDSP1/PODXL/ADA/NR3C2/GDF11/NR2E1/COL9A2/S100B/NEK6/TFAP2A/HES1/GPC4/UACA/LRP2/ITGB4/OTX1/SLC3A2/PIM1/SALL…	354
1_RG/MG	GO:0070013	intracellular organelle lumen	354/864	6574/19559	2.28484e-06	4.39965e-05	3.41188e-05	GLI3/GPC1/MGLL/TCF7L2/AHR/DOCK1/NPAS3/NFIA/GLI2/GNAI2/GLI1/FGF22/BCAN/CBLB/VMP1/ARAP1/TNC/NFIX/NOTCH4/NOTCH1/BOC/LHX2/PAWR/LRG1/NPAS1/NOTCH3/SOX6/WNT7B/EPHA3/RREB1/ESR2/PLEKHA7/ID1/PTPN13/SOX5/PAX6/TCF7L1/PPARA/CELSR1/COL19A1/PDGFRB/MEIS1/TRIP10/GPC5/POU3F3/NOVA1/TLE4/SOX3/COL5A1/GLDC/SPARC/CTDSP1/PODXL/ADA/NR3C2/GDF11/NR2E1/COL9A2/S100B/NEK6/TFAP2A/HES1/GPC4/UACA/LRP2/ITGB4/OTX1/SLC3A2/PIM1/SALL…	354
1_RG/MG	GO:0005667	transcription regulator complex	40/864	413/19559	2.96301e-06	5.57585e-05	4.32402e-05	GLI3/TCF7L2/AHR/TCF7L1/MEIS1/TLE4/EPAS1/TCF4/DACH1/RXRA/TEAD1/SOX2/HIPK2/POU3F2/TCF3/WTIP/ZBTB16/CTNNB1/SPEN/POU2F1/RBPJ/TRIP4/ATF7IP/YWHAB/TAF4/TBL1XR1/SKIL/VDR/RBPJL/SIN3A/HDAC4/BRF1/TRRAP/CREBBP/EP300/IVNS1ABP/NAA15/MTA1/PBX1/NFAT5	40
1_RG/MG	GO:0150034	distal axon	32/864	309/19559	7.34633e-06	0.000135172	0.000104825	PREX1/PPP1R9A/COBL/GLUL/BOC/TANC1/PTCH1/USH2A/PARD3/GRIK5/ACAP3/ABI1/NTRK2/ROR1/NECTIN1/MYH10/USP9X/EPHA4/DICER1/PAFAH1B1/NDRG2/MAP1B/FLNA/LMTK2/GIT1/TAOK2/KCNAB2/UTRN/DOCK7/DBN1/CBL/DNM2	32
1_RG/MG	GO:0031226	intrinsic component of plasma membrane	112/864	1731/19559	2.35821e-05	0.000424479	0.000329179	PTPRZ1/GRIA4/SLC1A2/FGFR2/GPC1/KIRREL2/EPHA10/SLC4A4/SLC6A13/AXL/PLXNB1/SLC1A3/EFNA5/RYK/ATP1B4/SLC6A11/CDON/ITGB5/NOTCH4/BOC/EPHA3/DDR1/KCNJ10/F3/PDGFRB/DDR2/FGFR1/GPC5/CD81/SLCO1C1/ITGA7/PODXL/LGR5/SLC16A4/GPC4/RHBG/ITGB4/FADS2/GGT5/NRCAM/PKD1/ICAM5/SEMA3D/ALCAM/ZNRF3/GRIN3B/CNTN2/GRM3/SLC38A5/PALM/CLCN2/GRIK5/NRG1/TSPAN4/SEMA6A/EFNB1/TNFSF11/ROBO1/SHISA7/SLC6A9/FGFR3/SDC4/GRM2/PTPRM/MDGA1/INSR…	112
1_RG/MG	GO:0031253	cell projection membrane	33/864	344/19559	2.6037e-05	0.000458694	0.000355712	SLC1A2/PTCH1/GPR37L1/ADGRV1/TLN1/DOCK8/USH2A/SYTL1/PODXL/LRP2/FGD5/PKD1/ANK1/DIAPH1/WLS/PALM/MYO10/AKT2/SHISA7/CTNNB1/INSR/PIEZO1/KCNH1/BBS9/SH2D3C/GNB1/CLASP2/ITGAV/UTRN/SGCE/ROBO2/DNM2/EPS15	33
1_RG/MG	GO:0009986	cell surface	67/864	912/19559	3.04946e-05	0.000526032	0.000407932	PTN/SLC1A2/FGFR2/GPC1/TNS1/SLC4A4/AXL/SLC1A3/FGF22/EFNA5/ITGB5/NOTCH4/NOTCH1/NOTCH3/ADGRV1/MCAM/F3/TLN1/PDGFRB/GPC5/LIPG/ITGA7/SPARC/ADA/GPC4/INTU/LRP2/ITGB4/SLC3A2/NRCAM/ADAMTS7/PKD1/CD276/ALCAM/CNTN2/SCUBE3/NCAM1/MFGE8/ANOS1/ROBO1/FGFR3/SDC4/SDC3/INSR/PTGFRN/ROR1/ARSB/ANTXRL/KCNH1/CNTFR/LRP4/GPRC5B/MYO18A/EPHA4/SLC1A4/CDH2/SORL1/NOTCH2/ITGAV/ABCA1/PLXNB2/LRP6/DAG1/ENOX2/TNFRSF14/ROBO2/FZD3	67
1_RG/MG	GO:0031256	leading edge membrane	21/864	175/19559	3.1606e-05	0.000534078	0.000414172	SLC1A2/ADGRV1/TLN1/DOCK8/USH2A/FGD5/ANK1/DIAPH1/WLS/PALM/AKT2/SHISA7/INSR/PIEZO1/KCNH1/SH2D3C/CLASP2/ITGAV/SGCE/ROBO2/DNM2	21
1_RG/MG	GO:0044853	plasma membrane raft	16/864	113/19559	3.66053e-05	0.000606183	0.000470089	MLC1/EFNA5/CTNNA1/PTCH1/LRP8/CTNNB1/INSR/ATP1A1/LRP4/ADD1/CDH2/ADD3/LRP6/FLOT2/DAG1/CBL	16
1_RG/MG	GO:0005794	Golgi apparatus	104/864	1599/19559	3.85871e-05	0.000625365	0.000484964	FGFR2/GPC1/FGF22/BCAN/ARAP1/LFNG/NOTCH4/NOTCH1/NOTCH3/WNT7B/PTCH1/ID1/PDGFRB/TRIP10/GPC5/LIPG/PLCE1/LGR5/GPC4/LRP2/NHS/FGD4/FGD5/SYNE1/PKD1/SH3RF1/SPRY1/TRIM3/DNMBP/WLS/PIK3C2A/NCAM1/KIF13A/B3GALT1/ARHGAP32/SREBF1/GALNT1/FGFR3/NCAN/CUX2/SDC4/ITM2B/FASN/AGRN/TNRC6A/SDC3/MDGA1/LDLRAD4/INPP5B/NTRK2/PTGFRN/ARSB/PDE3B/NEO1/EXTL1/ATP1A1/SEMA6D/LLGL1/GLCE/RPGR/TRAPPC9/MYO18A/MGAT4A/EPHA4/BIRC6/ADCY3/NDR…	104
1_RG/MG	GO:0044297	cell body	48/864	592/19559	3.92741e-05	0.000625365	0.000484964	GRIA4/SLC1A2/GNAI2/SLC1A3/PPP1R9A/COBL/GLUL/TANC1/FABP7/PTPN13/KCNJ10/USH2A/ADA/S100B/LRP8/ALCAM/GRIN3B/CNTN2/PARD3/GRIK5/AKAP12/MYO10/DAB1/INSR/TMEM132E/TGFB2/PDE1C/KCNH1/ASIC2/LRP4/MYH10/RPTOR/EPHA4/SLC1A4/PAFAH1B1/KIF1A/MAP1B/GNB1/FLNA/FBXW11/LMTK2/LRP6/PPP1CA/STRN3/AKAP9/MAP2K4/GIGYF2/FZD3	48
1_RG/MG	GO:0032991	protein-containing complex	295/864	5501/19559	4.46728e-05	0.000692966	0.000537388	GLI3/PTN/GRIA4/SLC1A2/FGFR2/TCF7L2/AHR/EPHA10/DOCK1/GNAI2/AXL/PLXNB1/SLC1A3/CACHD1/RYK/ATP1B4/MSI1/GLUL/CHCHD3/MID1/ITGB5/LAMB4/NOTCH1/CTNNA1/NOTCH3/EPHA3/GPR37L1/SCIN/ARHGAP29/DDR1/ADGRV1/PLEKHA7/PLTP/TCF7L1/F3/COL19A1/PDGFRB/MEIS1/DDR2/FGFR1/NKD1/TLE4/COL5A1/USH2A/RECK/GLDC/ITGA7/NR3C2/GDF11/COL9A2/CRB1/NEK6/HES1/LRP2/ITGB4/SLC3A2/EPAS1/SMC4/PDLIM5/LRP5/LRP8/SYNE1/PKD1/FRMPD1/TCF4/DACH1/RXRA/TE…	295
1_RG/MG	GO:0030864	cortical actin cytoskeleton	13/864	80/19559	4.51934e-05	0.000692966	0.000537388	PPP1R9A/COBL/SHROOM4/AKAP13/CALD1/LLGL2/LLGL1/WASL/EPB41L2/CDH2/FLOT2/UTRN/DBN1	13
1_RG/MG	GO:0016604	nuclear body	60/864	810/19559	6.30536e-05	0.000940466	0.000729322	GLI3/TCF7L2/DOCK1/GLI2/RREB1/NEK6/EPAS1/NHS/SMC4/TRIM16/PLCB1/HIPK2/ZBTB20/ZBTB16/KAZN/ZBTB4/CPSF6/SMURF2/SETBP1/RBM25/EHMT1/DDX17/ADD1/SLC2A4RG/TRIP4/NCOA2/ZNF638/USPL1/SLTM/RNF111/PNN/RBM15/ATF7IP/CSNK1A1/GON4L/HIPK3/SRSF4/SRSF3/TRIM8/RSRC1/BRD2/USP7/DYRK1A/STAG1/HDAC4/CREBRF/LMNA/CREBBP/PRKN/FTO/SRSF10/EPC1/DDX46/SRRM2/MBD1/RBM39/ZC3H18/MTDH/CACTIN/PAPOLG	60
1_RG/MG	GO:0000785	chromatin	99/864	1525/19559	6.46587e-05	0.000940466	0.000729322	TCF7L2/AHR/NPAS3/NFIA/NFIX/LHX2/PAWR/NPAS1/SOX6/ESR2/SOX5/PAX6/PPARA/MEIS1/POU3F3/SOX3/NR3C2/NR2E1/TMPO/TFAP2A/OTX1/SALL1/EPAS1/NFIB/TCF4/RFX4/ZEB1/RXRA/TEAD1/FOXG1/SOX2/PLCB1/SOX13/POU3F2/NR1I3/BAZ1A/TCF3/TRPS1/FOXP1/SREBF1/ZNF423/RFX2/CUX2/FOXO6/CTNNB1/ZBTB4/ZHX2/EMX1/RORB/MYT1/SOX1/PBX4/CPSF6/NUCKS1/SMARCD3/POU2F1/TSHZ2/RBPJ/NCOA2/CCND2/BACH2/BBX/PKNOX2/TAF4/KDM6A/SETD5/TOP2B/ZBTB38/BPTF/ESCO1…	99
1_RG/MG	GO:0032589	neuron projection membrane	11/864	61/19559	6.47423e-05	0.000940466	0.000729322	SLC1A2/ADGRV1/USH2A/ANK1/WLS/PALM/SHISA7/INSR/KCNH1/SGCE/ROBO2	11
1_RG/MG	GO:0070369	beta-catenin-TCF7L2 complex	3/864	3/19559	8.59129e-05	0.00122648	0.000951123	TCF7L2/TCF4/CTNNB1	3
1_RG/MG	GO:0016323	basolateral plasma membrane	25/864	246/19559	9.67325e-05	0.00135753	0.00105275	SLC4A4/MLC1/SLC6A13/SLC1A3/KCNJ10/CD81/SLCO1C1/RHBG/SLC3A2/PKD1/ANK1/DSP/SHROOM4/PALM/SLC6A9/CTNNB1/ATP1A1/MEGF11/EPPK1/CDH2/FLOT2/DAG1/ABCC5/SCRIB/EPS15	25
1_RG/MG	GO:0016607	nuclear speck	35/864	401/19559	0.000104359	0.00144015	0.00111682	GLI3/DOCK1/GLI2/RREB1/NEK6/EPAS1/SMC4/PLCB1/ZBTB16/KAZN/CPSF6/SMURF2/RBM25/DDX17/SLC2A4RG/ZNF638/PNN/RBM15/CSNK1A1/SRSF4/SRSF3/RSRC1/BRD2/DYRK1A/HDAC4/LMNA/PRKN/FTO/SRSF10/DDX46/SRRM2/MBD1/RBM39/ZC3H18/CACTIN	35
1_RG/MG	GO:0097060	synaptic membrane	34/864	387/19559	0.000114918	0.00155987	0.00120967	GRIA4/SLC1A2/SLC6A11/GPC4/NRCAM/SYNE1/ANK1/GRIN3B/CNTN2/GRM3/PALM/GRIK5/SHISA7/SLC6A9/GRM2/CTNNB1/SLITRK2/KCNH1/LRP4/ITSN2/NECTIN1/EPHA4/NRP2/CDH2/FCHO2/PTPRA/FLOT2/UTRN/DAG1/DBN1/AKAP9/PDLIM4/SCRIB/DNM2	34
1_RG/MG	GO:0043025	neuronal cell body	42/864	522/19559	0.000139421	0.00186195	0.00144392	GRIA4/SLC1A3/PPP1R9A/COBL/GLUL/TANC1/FABP7/USH2A/ADA/S100B/LRP8/ALCAM/GRIN3B/CNTN2/PARD3/GRIK5/AKAP12/MYO10/DAB1/INSR/TGFB2/PDE1C/KCNH1/ASIC2/LRP4/MYH10/RPTOR/EPHA4/SLC1A4/PAFAH1B1/KIF1A/MAP1B/FLNA/FBXW11/LMTK2/LRP6/PPP1CA/STRN3/AKAP9/MAP2K4/GIGYF2/FZD3	42
1_RG/MG	GO:0044304	main axon	11/864	68/19559	0.000179199	0.00235518	0.00182642	SLC1A2/NRCAM/ANK1/CNTN2/PARD3/KCNH1/MAP1B/KCNAB2/DAG1/ROBO2/KIF13B	11
1_RG/MG	GO:0043296	apical junction complex	17/864	143/19559	0.00019542	0.00252825	0.00196063	MPDZ/CTNNA1/PLEKHA7/NHS/SHROOM4/PARD3/PARD6G/CTNNB1/MAGI1/EPPK1/WNK3/USP53/NECTIN1/PARD3B/CCDC85C/MTDH/MAGI2	17
1_RG/MG	GO:0043228	non-membrane-bounded organelle	303/864	5784/19559	0.000205155	0.00261336	0.00202663	GLI3/SWAP70/WDR73/TNS1/TCF7L2/AHR/NPAS3/NFIA/GLI2/GNAI2/AXL/GLI1/FGF22/VMP1/PPP1R9A/AHNAK/COBL/MID1/NFIX/CTNNA1/LHX2/PAWR/NPAS1/NOTCH3/SOX6/LPP/EPHA3/SCIN/RREB1/ESR2/PLEKHA7/ID1/PTPN13/SOX5/PAX6/PPARA/TLN1/MID1IP1/MEIS1/DDR2/TRIP10/POU3F3/NOVA1/SOX3/USH2A/PODXL/NR3C2/CDC42EP4/NR2E1/TMPO/NEK6/TFAP2A/KANK3/INTU/RHBG/UACA/ITGB4/OTX1/PIM1/SALL1/EPAS1/FGD4/SMC4/DENND2A/PDLIM5/FGD5/FARP1/LRP8/SYNE1/NFI…	303
1_RG/MG	GO:0016600	flotillin complex	4/864	8/19559	0.00022951	0.0028793	0.00223287	CTNNA1/CTNNB1/FLOT2/CBL	4
1_RG/MG	GO:0030863	cortical cytoskeleton	14/864	106/19559	0.000234515	0.00289819	0.00224752	PPP1R9A/COBL/SHROOM4/AKAP13/CALD1/LLGL2/LLGL1/WASL/EPB41L2/CDH2/FLNA/FLOT2/UTRN/DBN1	14
1_RG/MG	GO:0043232	intracellular non-membrane-bounded organelle	302/864	5775/19559	0.00024136	0.00293891	0.00227909	GLI3/SWAP70/WDR73/TNS1/TCF7L2/AHR/NPAS3/NFIA/GLI2/GNAI2/AXL/GLI1/FGF22/VMP1/PPP1R9A/AHNAK/COBL/MID1/NFIX/CTNNA1/LHX2/PAWR/NPAS1/NOTCH3/SOX6/LPP/EPHA3/SCIN/RREB1/ESR2/PLEKHA7/ID1/PTPN13/SOX5/PAX6/PPARA/TLN1/MID1IP1/MEIS1/DDR2/TRIP10/POU3F3/NOVA1/SOX3/USH2A/PODXL/NR3C2/CDC42EP4/NR2E1/TMPO/NEK6/TFAP2A/KANK3/INTU/RHBG/UACA/ITGB4/OTX1/PIM1/SALL1/EPAS1/FGD4/SMC4/DENND2A/PDLIM5/FGD5/FARP1/LRP8/SYNE1/NFI…	302
1_RG/MG	GO:0000790	nuclear chromatin	86/864	1335/19559	0.000257925	0.0030951	0.00240021	TCF7L2/AHR/NPAS3/NFIA/NFIX/LHX2/PAWR/NPAS1/SOX6/ESR2/SOX5/PAX6/PPARA/MEIS1/POU3F3/SOX3/NR3C2/NR2E1/TFAP2A/OTX1/EPAS1/NFIB/TCF4/RFX4/ZEB1/RXRA/TEAD1/FOXG1/SOX2/PLCB1/SOX13/POU3F2/NR1I3/BAZ1A/TCF3/TRPS1/FOXP1/SREBF1/ZNF423/RFX2/CUX2/FOXO6/CTNNB1/ZBTB4/ZHX2/EMX1/RORB/MYT1/SOX1/PBX4/CPSF6/NUCKS1/SMARCD3/POU2F1/TSHZ2/RBPJ/NCOA2/BACH2/BBX/PKNOX2/TAF4/KDM6A/SETD5/ZBTB38/BPTF/ZHX3/KDM4C/VDR/RBPJL/SIN3A/M…	86
1_RG/MG	GO:0005887	integral component of plasma membrane	102/864	1651/19559	0.000316773	0.00374697	0.00290574	PTPRZ1/GRIA4/SLC1A2/FGFR2/KIRREL2/EPHA10/SLC4A4/SLC6A13/AXL/PLXNB1/SLC1A3/RYK/ATP1B4/SLC6A11/CDON/ITGB5/NOTCH4/BOC/EPHA3/DDR1/KCNJ10/PDGFRB/DDR2/FGFR1/CD81/SLCO1C1/ITGA7/PODXL/LGR5/SLC16A4/RHBG/ITGB4/FADS2/NRCAM/PKD1/ICAM5/SEMA3D/ALCAM/ZNRF3/GRIN3B/GRM3/SLC38A5/CLCN2/GRIK5/NRG1/TSPAN4/SEMA6A/EFNB1/TNFSF11/ROBO1/SHISA7/SLC6A9/FGFR3/SDC4/GRM2/PTPRM/INSR/NTRK2/ROR1/SLITRK2/STAB1/NEO1/ATP1A1/SEMA4B/K…	102
1_RG/MG	GO:0071664	catenin-TCF7L2 complex	3/864	4/19559	0.000332304	0.00387532	0.00300527	TCF7L2/TCF4/CTNNB1	3
1_RG/MG	GO:0099240	intrinsic component of synaptic membrane	18/864	166/19559	0.000405202	0.00465982	0.00361364	SLC1A2/SLC6A11/GPC4/NRCAM/CNTN2/GRM3/GRIK5/SHISA7/SLC6A9/GRM2/SLITRK2/KCNH1/NECTIN1/EPHA4/NRP2/CDH2/PTPRA/FLOT2	18
1_RG/MG	GO:0045177	apical part of cell	35/864	433/19559	0.000448866	0.00509125	0.00394821	FAT4/MLC1/MPDZ/NOTCH1/PTCH1/PDGFRB/DDR2/USH2A/PODXL/CRB1/LRP2/SLC3A2/NHS/SHROOM4/TNIK/PARD3/PARD6G/DAB1/SLC6A9/PTK2/SORBS2/CHL1/CTNNB1/ATP1A1/RAPGEF6/CNTFR/PARD3B/CDH2/GNAS/ACVR1/SLC22A4/ABCC5/FZD3/MTDH/EPS15	35
1_RG/MG	GO:0016020	membrane	470/864	9562/19559	0.000519309	0.00581064	0.00450609	GPM6B/PTPRZ1/PTN/GRIA4/SLC1A2/FGFR2/LRIG1/SWAP70/GPC1/KIRREL2/WDR73/PREX1/ABI3/PREX2/MGLL/RGS3/VEPH1/FNDC4/EPHA10/DOCK1/SLC4A4/CYP19A1/FAT4/MLC1/GLI2/SLC6A13/GNAI2/AXL/PLXNB1/SLC1A3/CACHD1/BCAN/CBLB/VMP1/EFNA5/RYK/AHNAK/ARAP1/ATP1B4/SLC6A11/TNC/COBL/MPDZ/CDON/GLUL/CA14/DTNB/LFNG/CHCHD3/LDLRAD3/ITGB5/FNDC3B/NOTCH4/NOTCH1/CTNNA1/BOC/PAWR/HHATL/LRG1/NOTCH3/WNT7B/LPP/EPHA3/ENTPD2/PTCH1/GPR37L1/PLCD3/…	470
1_RG/MG	GO:0005604	basement membrane	13/864	103/19559	0.000604078	0.00666902	0.00517175	PTN/EFNA5/TNC/LAMB4/ENTPD2/COL5A1/USH2A/SPARC/CCDC80/NTN1/FREM2/AGRN/DAG1	13
1_RG/MG	GO:0042641	actomyosin	11/864	79/19559	0.000680006	0.00740848	0.0057452	LPP/PDLIM5/SHROOM4/PTK2/ROR1/MYH10/MYO18A/HDAC4/DBN1/PDLIM4/CDC42BPA	11
1_RG/MG	GO:0045211	postsynaptic membrane	25/864	280/19559	0.000699143	0.00744676	0.00577489	GRIA4/SLC6A11/NRCAM/SYNE1/ANK1/GRIN3B/CNTN2/GRM3/GRIK5/SHISA7/SLC6A9/GRM2/CTNNB1/SLITRK2/KCNH1/EPHA4/NRP2/CDH2/UTRN/DAG1/DBN1/AKAP9/PDLIM4/SCRIB/DNM2	25
1_RG/MG	GO:0062023	collagen-containing extracellular matrix	34/864	427/19559	0.000701507	0.00744676	0.00577489	PTPRZ1/PTN/FGFR2/GPC1/EFNA5/TNC/CDON/LAMB4/ENTPD2/F3/COL19A1/GPC5/ADAMTS20/COL5A1/USH2A/SPARC/COL9A2/GPC4/FGFBP3/CCDC80/NTN1/AEBP1/NCAM1/FREM2/SPON1/MFGE8/LTBP1/AGRN/SDC3/PXDN/TGFB2/CDH2/DAG1/NAV2	34
1_RG/MG	GO:0045121	membrane raft	28/864	329/19559	0.00073589	0.00771287	0.00598125	GPM6B/SLC1A2/GPC1/MLC1/GNAI2/CBLB/EFNA5/AHNAK/CTNNA1/PTCH1/PODXL/LRP8/EFNB1/SDC4/CTNNB1/INSR/ATP1A1/SMURF2/LRP4/ADD1/CDH2/ADD3/ABCA1/LRP6/FLOT2/DAG1/CBL/PAG1	28
1_RG/MG	GO:0098857	membrane microdomain	28/864	330/19559	0.000771262	0.00795915	0.00617223	GPM6B/SLC1A2/GPC1/MLC1/GNAI2/CBLB/EFNA5/AHNAK/CTNNA1/PTCH1/PODXL/LRP8/EFNB1/SDC4/CTNNB1/INSR/ATP1A1/SMURF2/LRP4/ADD1/CDH2/ADD3/ABCA1/LRP6/FLOT2/DAG1/CBL/PAG1	28
1_RG/MG	GO:0098858	actin-based cell projection	21/864	220/19559	0.000778612	0.00795915	0.00617223	PPP1R9A/ADGRV1/USH2A/SYTL1/PODXL/CRB1/FGD4/FARP1/PALM/MYO10/ABI1/CTNNB1/ZSWIM6/ENAH/EPHA4/PAFAH1B1/ITGAV/UTRN/DAG1/FZD3/KIF13B	21
1_RG/MG	GO:0030175	filopodium	13/864	106/19559	0.00079558	0.00803342	0.00622983	PPP1R9A/PODXL/FGD4/FARP1/PALM/MYO10/ABI1/ENAH/EPHA4/ITGAV/UTRN/DAG1/FZD3	13
1_RG/MG	GO:0005901	caveola	11/864	82/19559	0.000934694	0.00932441	0.00723098	MLC1/EFNA5/CTNNA1/PTCH1/LRP8/CTNNB1/INSR/ATP1A1/LRP6/FLOT2/CBL	11
1_RG/MG	GO:1990907	beta-catenin-TCF complex	4/864	11/19559	0.000972543	0.00958649	0.00743422	TCF7L2/TLE4/TCF4/CTNNB1	4
1_RG/MG	GO:0001726	ruffle	18/864	179/19559	0.000991539	0.00965876	0.00749027	COBL/TLN1/PDGFRB/PODXL/ARHGEF26/S100B/ASAP3/FGD4/FGD5/DIAPH1/MYO10/AKT2/SH2D3C/CLASP2/ITGAV/RASA1/DNM2/MKLN1	18
1_RG/MG	GO:0098889	intrinsic component of presynaptic membrane	11/864	83/19559	0.00103535	0.00996824	0.00773027	SLC1A2/SLC6A11/GPC4/GRM3/GRIK5/SLC6A9/KCNH1/NECTIN1/EPHA4/CDH2/FLOT2	11
1_RG/MG	GO:0043034	costamere	5/864	19/19559	0.00115182	0.0108376	0.00840445	AHNAK/PLEC/SDC4/SVIL/DAG1	5
1_RG/MG	GO:0097449	astrocyte projection	5/864	19/19559	0.00115182	0.0108376	0.00840445	SLC1A2/MLC1/KCNJ10/GRM3/GRM2	5
1_RG/MG	GO:0048471	perinuclear region of cytoplasm	50/864	728/19559	0.00137014	0.0127469	0.00988512	PTN/PREX1/MLC1/SLC1A3/COBL/HHATL/PTCH1/TRIP10/S100B/RHPN2/NANOS1/SH3RF1/AKAP13/TP53BP2/DAB1/PLEC/GALNT1/SPAG9/SORBS2/PTPRM/MYO9B/CTNNB1/NTRK2/MAF1/KCNH1/TRA2B/CCAR1/DICER1/PAFAH1B1/NDRG2/PIK3R1/MAP1B/YWHAB/FLNA/MOB2/UBR5/LMTK2/ABCA1/FLOT2/SPIRE1/CYFIP2/FBXW7/PRKN/CRBN/CBL/PDLIM4/OSBP/MTDH/DNM2/MAGI2	50
1_RG/MG	GO:0098589	membrane region	28/864	343/19559	0.00138555	0.012747	0.00988518	GPM6B/SLC1A2/GPC1/MLC1/GNAI2/CBLB/EFNA5/AHNAK/CTNNA1/PTCH1/PODXL/LRP8/EFNB1/SDC4/CTNNB1/INSR/ATP1A1/SMURF2/LRP4/ADD1/CDH2/ADD3/ABCA1/LRP6/FLOT2/DAG1/CBL/PAG1	28
1_RG/MG	GO:1990909	Wnt signalosome	4/864	12/19559	0.00140803	0.0128115	0.00993522	RECK/LRP5/CTNNB1/LRP6	4
1_RG/MG	GO:0044295	axonal growth cone	6/864	29/19559	0.0014489	0.0129288	0.0100261	COBL/BOC/PTCH1/PARD3/EPHA4/TAOK2	6
1_RG/MG	GO:0031012	extracellular matrix	41/864	568/19559	0.00145481	0.0129288	0.0100261	PTPRZ1/PTN/FGFR2/LRIG1/GPC1/BCAN/EFNA5/TNC/CDON/LAMB4/ENTPD2/F3/COL19A1/GPC5/ADAMTS20/COL5A1/USH2A/SPARC/COL9A2/GPC4/ALPL/FGFBP3/CCDC80/ADAMTS7/TIMP4/NTN1/AEBP1/NCAM1/FREM2/SPON1/MFGE8/ANOS1/NCAN/LTBP1/AGRN/SDC3/PXDN/TGFB2/CDH2/DAG1/NAV2	41
1_RG/MG	GO:0016324	apical plasma membrane	29/864	361/19559	0.00146776	0.0129288	0.0100261	MLC1/MPDZ/NOTCH1/PDGFRB/DDR2/USH2A/PODXL/CRB1/LRP2/SLC3A2/NHS/SHROOM4/TNIK/PARD3/PARD6G/SLC6A9/PTK2/SORBS2/ATP1A1/RAPGEF6/CNTFR/PARD3B/CDH2/GNAS/SLC22A4/ABCC5/FZD3/MTDH/EPS15	29
1_RG/MG	GO:0044291	cell-cell contact zone	10/864	74/19559	0.00148758	0.0129654	0.0100546	AHNAK/CTNNA1/DSP/CTNNB1/ATP1A1/NECTIN1/CDH2/FLOT2/TMEM65/SCRIB	10
1_RG/MG	GO:0042734	presynaptic membrane	16/864	156/19559	0.00150573	0.0129869	0.0100712	SLC1A2/SLC6A11/GPC4/GRM3/GRIK5/SLC6A9/GRM2/CTNNB1/KCNH1/ITSN2/NECTIN1/EPHA4/CDH2/FCHO2/FLOT2/SCRIB	16
1_RG/MG	GO:0005694	chromosome	117/864	2030/19559	0.00154029	0.013148	0.0101961	TCF7L2/AHR/NPAS3/NFIA/NFIX/LHX2/PAWR/NPAS1/SOX6/ESR2/SOX5/PAX6/PPARA/MEIS1/POU3F3/SOX3/NR3C2/NR2E1/TMPO/TFAP2A/OTX1/SALL1/EPAS1/SMC4/NFIB/TCF4/RFX4/ZEB1/RXRA/TEAD1/FOXG1/PPP1CB/SOX2/RGS12/PLCB1/SOX13/POU3F2/NR1I3/BAZ1A/TCF3/TRPS1/FOXP1/SREBF1/ZNF423/RFX2/CUX2/FOXO6/CTNNB1/ZMYND11/ZBTB4/ZHX2/EMX1/RORB/MYT1/SOX1/PBX4/CPSF6/NUCKS1/SMARCD3/POU2F1/EHMT1/TSHZ2/RBPJ/NCOA2/CCND2/BACH2/BBX/PAFAH1B1/ADD3/P…	117
1_RG/MG	GO:0034684	integrin alphav-beta5 complex	2/864	2/19559	0.00194919	0.0162891	0.012632	ITGB5/ITGAV	2
1_RG/MG	GO:0034750	Scrib-APC-beta-catenin complex	2/864	2/19559	0.00194919	0.0162891	0.012632	CTNNB1/SCRIB	2
1_RG/MG	GO:0098793	presynapse	38/864	524/19559	0.00196728	0.0162891	0.012632	PTN/SLC1A2/SLC6A11/GLUL/TANC1/KCNJ10/USH2A/GPC4/PDLIM5/PPFIBP1/TNIK/GRM3/DNMBP/GRIK5/SLC6A9/GRM2/CTNNB1/NTRK2/ROR1/KCNH1/KIRREL3/ITSN2/NECTIN1/EPHA4/KIF1A/CDH2/FCHO2/KIAA1109/DNAJC6/GIT1/FLOT2/KCNAB2/PPP1CA/PRKN/MFF/SCRIB/FZD3/DNM2	38
1_RG/MG	GO:0019898	extrinsic component of membrane	25/864	306/19559	0.00240829	0.0197432	0.0153107	MGLL/GNAI2/CTNNA1/SYTL1/FARP1/GNG12/PIK3C2A/MFGE8/PTK2/CDH20/CTNNB1/CNTFR/GRIPAP1/PIK3R2/KIF1A/CDH2/PIK3R1/GNB1/GNAS/ULK1/KCNAB2/MTMR3/AKAP9/RB1CC1/SCRIB	25
1_RG/MG	GO:0030056	hemidesmosome	3/864	7/19559	0.00263024	0.0211441	0.016397	ITGB4/PLEC/EPPK1	3
1_RG/MG	GO:0042587	glycogen granule	3/864	7/19559	0.00263024	0.0211441	0.016397	PPP1CB/FASN/PPP1CA	3
1_RG/MG	GO:0000228	nuclear chromosome	92/864	1562/19559	0.00268977	0.0212833	0.016505	TCF7L2/AHR/NPAS3/NFIA/NFIX/LHX2/PAWR/NPAS1/SOX6/ESR2/SOX5/PAX6/PPARA/MEIS1/POU3F3/SOX3/NR3C2/NR2E1/TFAP2A/OTX1/EPAS1/SMC4/NFIB/TCF4/RFX4/ZEB1/RXRA/TEAD1/FOXG1/PPP1CB/SOX2/RGS12/PLCB1/SOX13/POU3F2/NR1I3/BAZ1A/TCF3/TRPS1/FOXP1/SREBF1/ZNF423/RFX2/CUX2/FOXO6/CTNNB1/ZBTB4/ZHX2/EMX1/RORB/MYT1/SOX1/PBX4/CPSF6/NUCKS1/SMARCD3/POU2F1/TSHZ2/RBPJ/NCOA2/BACH2/BBX/ADD3/PKNOX2/TAF4/KDM6A/BRD4/SETD5/ZBTB38/BPTF/…	92
1_RG/MG	GO:1990234	transferase complex	51/864	771/19559	0.00269897	0.0212833	0.016505	PIK3C2A/INSR/SMURF2/ZSWIM6/IGF1R/FBXL17/ANKIB1/CCND2/PIK3R2/DYRK2/PIK3R1/RANBP10/RBM15/TAF4/KDM6A/USP47/UVRAG/SETD5/PHKB/FBXW11/BCOR/ULK1/RPRD2/PHF14/ACVR1/KDM4C/CBX2/OGDH/ASH2L/FBXO38/KDM4B/TRRAP/UBR2/CREBBP/KDM5B/FBXW7/EP300/PRKN/PHC2/CRBN/EPC1/CHUK/TUSC3/DCAF11/RB1CC1/ARMC8/NAA15/RANBP9/NAA30/ATG5/MKLN1	51
1_RG/MG	GO:0005923	bicellular tight junction	13/864	122/19559	0.00288311	0.0224931	0.0174432	MPDZ/NHS/PARD3/PARD6G/CTNNB1/MAGI1/EPPK1/WNK3/USP53/PARD3B/CCDC85C/MTDH/MAGI2	13
1_RG/MG	GO:0098978	glutamatergic synapse	28/864	361/19559	0.00290672	0.0224931	0.0174432	SLC1A2/BCAN/PPP1R9A/SPARC/GPC4/NRCAM/TNIK/GRM3/PLCB1/GRIK5/NRG1/SHISA7/SLITRK2/GRIPAP1/ABR/MYH10/EPHA4/NRP2/FLNA/FLOT2/PPP1CA/DAG1/WASF3/DBN1/AKAP9/SCRIB/DNM2/EPS15	28
1_RG/MG	GO:0045178	basal part of cell	9/864	69/19559	0.003232	0.0247787	0.0192156	SLC1A3/CD81/SLC3A2/SHROOM4/SLC6A9/CLASP2/DAG1/DOCK7/EPS15	9
1_RG/MG	GO:0097386	glial cell projection	6/864	34/19559	0.00340066	0.0258326	0.0200329	SLC1A2/MLC1/GLUL/KCNJ10/GRM3/GRM2	6
1_RG/MG	GO:0099699	integral component of synaptic membrane	15/864	154/19559	0.00343528	0.0258583	0.0200528	SLC1A2/SLC6A11/NRCAM/GRM3/GRIK5/SHISA7/SLC6A9/GRM2/SLITRK2/KCNH1/NECTIN1/EPHA4/NRP2/CDH2/PTPRA	15
1_RG/MG	GO:0030673	axolemma	4/864	15/19559	0.00349243	0.0260516	0.0202028	SLC1A2/ANK1/KCNH1/ROBO2	4
1_RG/MG	GO:0070160	tight junction	13/864	129/19559	0.00466745	0.0343956	0.0266734	MPDZ/NHS/PARD3/PARD6G/CTNNB1/MAGI1/EPPK1/WNK3/USP53/PARD3B/CCDC85C/MTDH/MAGI2	13
1_RG/MG	GO:0046658	anchored component of plasma membrane	8/864	60/19559	0.00469409	0.0343956	0.0266734	GPC1/EFNA5/GPC5/GPC4/RHBG/CNTN2/MDGA1/FLOT2	8
1_RG/MG	GO:0099056	integral component of presynaptic membrane	9/864	74/19559	0.00518674	0.0376721	0.0292143	SLC1A2/SLC6A11/GRM3/GRIK5/SLC6A9/KCNH1/NECTIN1/EPHA4/CDH2	9
1_RG/MG	GO:0002193	MAML1-RBP-Jkappa- ICN1 complex	2/864	3/19559	0.00567573	0.0398265	0.030885	NOTCH1/RBPJ	2
1_RG/MG	GO:0097356	perinucleolar compartment	2/864	3/19559	0.00567573	0.0398265	0.030885	EPPK1/SORL1	2
1_RG/MG	GO:1990452	Parkin-FBXW7-Cul1 ubiquitin ligase complex	2/864	3/19559	0.00567573	0.0398265	0.030885	FBXW7/PRKN	2
1_RG/MG	GO:0099092	postsynaptic density, intracellular component	4/864	17/19559	0.00567575	0.0398265	0.030885	TNIK/CTNNB1/ABR/DNM2	4
1_RG/MG	GO:0005796	Golgi lumen	11/864	103/19559	0.00578058	0.040088	0.0310878	GPC1/BCAN/WNT7B/GPC5/GPC4/NCAN/SDC4/AGRN/SDC3/DAG1/ABCC5	11
1_RG/MG	GO:0036056	filtration diaphragm	3/864	9/19559	0.00590668	0.040088	0.0310878	KIRREL2/PODXL/MAGI2	3
1_RG/MG	GO:0036057	slit diaphragm	3/864	9/19559	0.00590668	0.040088	0.0310878	KIRREL2/PODXL/MAGI2	3
1_RG/MG	GO:0044294	dendritic growth cone	3/864	9/19559	0.00590668	0.040088	0.0310878	COBL/PTCH1/TAOK2	3
1_RG/MG	GO:0017053	transcription repressor complex	9/864	76/19559	0.00618523	0.0413014	0.0320288	GLI3/ZBTB16/SPEN/RBPJ/YWHAB/TBL1XR1/SIN3A/HDAC4/MTA1	9
1_RG/MG	GO:0031594	neuromuscular junction	9/864	76/19559	0.00618523	0.0413014	0.0320288	PTN/PPP1R9A/NRG1/LRP4/MYH10/EPHA4/TRIP4/UTRN/HDAC4	9
1_RG/MG	GO:0009925	basal plasma membrane	7/864	51/19559	0.0068091	0.0451035	0.0349773	SLC1A3/CD81/SLC3A2/SHROOM4/SLC6A9/DAG1/EPS15	7
1_RG/MG	GO:0031527	filopodium membrane	4/864	18/19559	0.00704583	0.0463012	0.0359061	PALM/MYO10/ITGAV/UTRN	4
1_RG/MG	GO:0098936	intrinsic component of postsynaptic membrane	12/864	122/19559	0.00776208	0.0506063	0.0392447	SLC6A11/NRCAM/CNTN2/GRM3/GRIK5/SHISA7/SLC6A9/GRM2/SLITRK2/EPHA4/NRP2/CDH2	12
1_RG/MG	GO:0005916	fascia adherens	3/864	10/19559	0.0081633	0.0528063	0.0409508	DSP/CTNNB1/CDH2	3
1_RG/MG	GO:0012505	endomembrane system	232/864	4576/19559	0.00857229	0.0544683	0.0422396	PTN/FGFR2/GPC1/MGLL/FNDC4/CYP19A1/MLC1/FGF22/BCAN/VMP1/ARAP1/ATP1B4/TNC/GLUL/LFNG/NOTCH4/NOTCH1/CTNNA1/HHATL/LRG1/NOTCH3/WNT7B/EPHA3/ENTPD2/PTCH1/ACSBG1/ID1/COL19A1/PDGFRB/TRIP10/GPC5/COL5A1/LIPG/SYTL1/SPARC/NR3C2/PLCE1/CDC42EP4/LGR5/COL9A2/TMPO/PLEKHF2/GPC4/LRP2/ITGB4/FADS2/NHS/FGD4/FGD5/LRP5/ADAMTS7/SYNE1/PKD1/ANK1/DSP/DIAPH1/PACS2/SH3RF1/SPRY1/SH3BP4/SNTB2/TRIM3/TNIK/PDZD2/PARD3/DNMBP/ITPR2/WL…	232
1_RG/MG	GO:0016010	dystrophin-associated glycoprotein complex	4/864	19/19559	0.00861756	0.0544683	0.0422396	SNTB2/UTRN/DAG1/SGCE	4
1_RG/MG	GO:0090665	glycoprotein complex	4/864	19/19559	0.00861756	0.0544683	0.0422396	SNTB2/UTRN/DAG1/SGCE	4
1_RG/MG	GO:0019897	extrinsic component of plasma membrane	15/864	172/19559	0.00941034	0.0590285	0.045776	GNAI2/CTNNA1/SYTL1/FARP1/GNG12/MFGE8/PTK2/CDH20/CTNNB1/CDH2/GNB1/GNAS/KCNAB2/AKAP9/SCRIB	15
1_RG/MG	GO:0043202	lysosomal lumen	10/864	96/19559	0.00983245	0.0609881	0.0472956	GPC1/BCAN/PDGFRB/GPC5/GPC4/NCAN/SDC4/AGRN/SDC3/ARSB	10
1_RG/MG	GO:0031982	vesicle	208/864	4073/19559	0.00987005	0.0609881	0.0472956	GRIA4/FGFR2/GPC1/A2ML1/SLC4A4/FAT4/MLC1/SLC6A13/GNAI2/AXL/SLC1A3/AHNAK/ARAP1/MPDZ/GLUL/LFNG/CHCHD3/ITGB5/NOTCH1/CTNNA1/LRG1/WNT7B/EPHA3/ENTPD2/PTCH1/SCIN/RREB1/DDR1/ADGRV1/ACSBG1/PLEKHA7/PTPN13/TLN1/PDGFRB/TRIP10/FGFR1/CD81/SH3BGRL/LIPG/SYTL1/SPARC/CTDSP1/PODXL/ADA/CDC42EP4/PLEKHF2/GPC4/RHBG/UACA/LRP2/ITGB4/SLC3A2/BHMT2/ALPL/FGD5/PKD1/DSP/DIAPH1/ALCAM/SH3BP4/SNTB2/TRIM3/TNIK/SMPDL3A/PPP1CB/GNG12/…	208
1_RG/MG	GO:0002116	semaphorin receptor complex	3/864	11/19559	0.0108598	0.0638033	0.0494788	PLXNB1/NRP2/PLXNB2	3
1_RG/MG	GO:0043197	dendritic spine	15/864	175/19559	0.0109313	0.0638033	0.0494788	GRIA4/PPP1R9A/FARP1/GRM3/ARHGAP32/PTK2/NTRK2/ASIC2/ABR/MYH10/EPHA4/MAP1B/PPP1CA/PDLIM4/DNM2	15
1_RG/MG	GO:0005899	insulin receptor complex	2/864	4/19559	0.0110192	0.0638033	0.0494788	INSR/IGF1R	2
1_RG/MG	GO:0030478	actin cap	2/864	4/19559	0.0110192	0.0638033	0.0494788	CALD1/WASL	2
1_RG/MG	GO:0035867	alphav-beta3 integrin-IGF-1-IGF1R complex	2/864	4/19559	0.0110192	0.0638033	0.0494788	IGF1R/ITGAV	2
1_RG/MG	GO:0098966	perisynaptic extracellular matrix	2/864	4/19559	0.0110192	0.0638033	0.0494788	PTPRZ1/TNC	2
1_RG/MG	GO:0099535	synapse-associated extracellular matrix	2/864	4/19559	0.0110192	0.0638033	0.0494788	PTPRZ1/TNC	2
1_RG/MG	GO:1990696	USH2 complex	2/864	4/19559	0.0110192	0.0638033	0.0494788	ADGRV1/USH2A	2
1_RG/MG	GO:1990851	Wnt-Frizzled-LRP5/6 complex	2/864	4/19559	0.0110192	0.0638033	0.0494788	LRP5/LRP6	2
1_RG/MG	GO:0044309	neuron spine	15/864	177/19559	0.012048	0.068478	0.053104	GRIA4/PPP1R9A/FARP1/GRM3/ARHGAP32/PTK2/NTRK2/ASIC2/ABR/MYH10/EPHA4/MAP1B/PPP1CA/PDLIM4/DNM2	15
1_RG/MG	GO:0030139	endocytic vesicle	23/864	313/19559	0.0121191	0.068478	0.053104	GRIA4/ITGB5/WNT7B/PTCH1/SPARC/CDC42EP4/LRP2/WLS/INPP5B/HEATR5A/STAB1/RAPGEF6/EPN2/WASL/UVRAG/ITGAV/ABCA1/FLOT2/LMBRD1/VPS11/ATG5/DNM2/EPS15	23
1_RG/MG	GO:0090575	RNA polymerase II transcription regulator complex	14/864	161/19559	0.0121452	0.068478	0.053104	TCF7L2/TLE4/TCF4/RXRA/TEAD1/HIPK2/TCF3/CTNNB1/POU2F1/TRIP4/TAF4/VDR/TRRAP/PBX1	14
1_RG/MG	GO:0070062	extracellular exosome	117/864	2167/19559	0.0121573	0.068478	0.053104	GPC1/A2ML1/SLC4A4/FAT4/SLC6A13/GNAI2/AXL/AHNAK/GLUL/CHCHD3/ITGB5/LRG1/WNT7B/ENTPD2/SCIN/RREB1/DDR1/ADGRV1/PLEKHA7/PTPN13/TLN1/TRIP10/CD81/SH3BGRL/SYTL1/CTDSP1/PODXL/GPC4/UACA/LRP2/ITGB4/SLC3A2/BHMT2/ALPL/PKD1/DSP/ALCAM/SH3BP4/TNIK/SMPDL3A/PPP1CB/GNG12/AEBP1/WLS/PLCB1/PIK3C2A/FREM2/CTDSPL/GALK1/MFGE8/EFNB1/ABI1/PACSIN3/DDAH1/PLEC/SPAG9/CUX2/SDC4/ITM2B/FASN/CHL1/AGRN/CTNNB1/INSR/PXDN/CROCC/ARSB/DAA…	117
1_RG/MG	GO:0099091	postsynaptic specialization, intracellular component	4/864	21/19559	0.0124086	0.0690258	0.0535288	TNIK/CTNNB1/ABR/DNM2	4
1_RG/MG	GO:0000407	phagophore assembly site	5/864	32/19559	0.0124213	0.0690258	0.0535288	VMP1/ULK1/RB1CC1/ATG7/ATG5	5
1_RG/MG	GO:0030877	beta-catenin destruction complex	3/864	12/19559	0.0140104	0.0768254	0.0595773	CTNNB1/AXIN2/CSNK1A1	3
1_RG/MG	GO:0099144	anchored component of synaptic membrane	3/864	12/19559	0.0140104	0.0768254	0.0595773	GPC4/CNTN2/FLOT2	3
1_RG/MG	GO:0099055	integral component of postsynaptic membrane	11/864	117/19559	0.0144835	0.078897	0.0611838	SLC6A11/NRCAM/GRM3/GRIK5/SHISA7/SLC6A9/GRM2/SLITRK2/EPHA4/NRP2/CDH2	11
1_RG/MG	GO:0005849	mRNA cleavage factor complex	4/864	22/19559	0.0146468	0.079265	0.0614692	CPSF6/CSNK1A1/SCAF8/ZC3H3	4
1_RG/MG	GO:0005884	actin filament	11/864	118/19559	0.0153576	0.0825719	0.0640337	COBL/PAWR/PDLIM5/SHROOM4/AKAP13/GNG12/MYO9B/WASL/FLNA/DBN1/PDLIM4	11
1_RG/MG	GO:1902494	catalytic complex	77/864	1372/19559	0.0175497	0.0911295	0.07067	GNAI2/F3/NKD1/GLDC/PPP1CB/GNG12/PIK3C2A/BAZ1A/INSR/HDAC7/SMURF2/RAD23A/SMARCD3/ZSWIM6/IGF1R/FBXL17/DROSHA/ANKIB1/CCND2/PNN/PIK3R2/DICER1/DYRK2/PIK3R1/RANBP10/GNB1/RBM15/TAF4/KDM6A/GNAS/USP47/UVRAG/SETD5/PHKB/FBXW11/BCOR/ULK1/RPRD2/TBL1XR1/BPTF/PHF14/ACVR1/KDM4C/CBX2/OGDH/PPP1CA/SIN3A/ASH2L/HDAC4/FBXO38/KDM4B/TRRAP/UBR2/CREBBP/KDM5B/FBXW7/EP300/PRKN/PHC2/HNRNPH1/CRBN/EPC1/CHUK/TUSC3/DCAF11/RB1CC1/…	77
1_RG/MG	GO:0001917	photoreceptor inner segment	7/864	61/19559	0.0175922	0.0911295	0.07067	ADGRV1/USH2A/CRB1/CROCC/ATP1A1/GNB1/DNM2	7
1_RG/MG	GO:0005614	interstitial matrix	3/864	13/19559	0.0176246	0.0911295	0.07067	TNC/CCDC80/NAV2	3
1_RG/MG	GO:0016281	eukaryotic translation initiation factor 4F complex	3/864	13/19559	0.0176246	0.0911295	0.07067	EIF4G3/EIF4G1/EIF4B	3
1_RG/MG	GO:0044292	dendrite terminus	3/864	13/19559	0.0176246	0.0911295	0.07067	COBL/PTCH1/TAOK2	3
1_RG/MG	GO:0060171	stereocilium membrane	2/864	5/19559	0.0178297	0.0911295	0.07067	ADGRV1/USH2A	2
1_RG/MG	GO:0099147	extrinsic component of postsynaptic density membrane	2/864	5/19559	0.0178297	0.0911295	0.07067	AKAP9/SCRIB	2
1_RG/MG	GO:0099544	perisynaptic space	2/864	5/19559	0.0178297	0.0911295	0.07067	PTPRZ1/TNC	2
1_RG/MG	GO:0032432	actin filament bundle	8/864	76/19559	0.01874	0.0951947	0.0738225	LPP/PDLIM5/SHROOM4/PTK2/ROR1/MARCKS/MYH10/PDLIM4	8
1_RG/MG	GO:0031225	anchored component of membrane	14/864	171/19559	0.0196163	0.0989061	0.0767007	GPC1/BCAN/EFNA5/GPC5/RECK/GPC4/RHBG/ALPL/CNTN2/NCAM1/RGMA/MDGA1/CNTFR/FLOT2	14
1_RG/MG	GO:0015630	microtubule cytoskeleton	71/864	1258/19559	0.0197096	0.0989061	0.0767007	WDR73/GNAI2/MID1/PLEKHA7/ID1/MID1IP1/USH2A/PODXL/CDC42EP4/NEK6/INTU/LRP8/DIAPH1/FIGN/SNTB2/LZTS2/KIF13A/PTK2/SPAG9/SVIL/NEK7/RIMBP3/CEP112/CTNNB1/CROCC/ARHGAP35/CEP290/MARCKS/RAPGEF6/AXIN2/PARP4/EVI5/BBS9/RAD23A/RPGR/ITSN2/DDX3X/MYH10/DIDO1/SLC1A4/TRIP4/BIRC6/ANKRD26/UBR4/SLMAP/CLIP2/PAFAH1B1/KIF1A/MAP1B/PKNOX2/CSNK1A1/UVRAG/CLASP2/TTC28/FBXW11/TBL1XR1/AKAP11/STAG2/KCNAB2/RABGAP1/STAG1/KIF21A/AKA…	71
1_RG/MG	GO:0032045	guanyl-nucleotide exchange factor complex	3/864	14/19559	0.0217078	0.108277	0.083968	DOCK1/PDE3B/ULK1	3
1_RG/MG	GO:0098805	whole membrane	93/864	1721/19559	0.0237962	0.117984	0.0914951	GPM6B/GRIA4/SLC1A2/GPC1/MLC1/GNAI2/CBLB/VMP1/EFNA5/AHNAK/CHCHD3/CTNNA1/WNT7B/PTCH1/SPARC/PODXL/PLEKHF2/LRP2/SLC3A2/LRP8/SYNE1/PKD1/DSP/DIAPH1/SNTB2/ITPR2/WLS/KIF13A/EFNB1/ARHGAP32/SREBF1/SLC6A9/RAB44/SPAG9/SDC4/ITM2B/CTNNB1/INSR/LDLRAD4/INPP5B/NTRK2/MAOB/SCG3/GPAM/STAB1/CPT1A/ATP1A1/KCNH1/LLGL1/SMURF2/EPN2/LRP4/WASL/GRIPAP1/RPTOR/EPHA4/ADD1/UBR4/FNIP1/KIF1A/CDH2/ADD3/GNB1/SORL1/YWHAB/UVRAG/ULK1/I…	93
1_RG/MG	GO:0005875	microtubule associated complex	13/864	159/19559	0.0241817	0.11876	0.0920973	MID1/LRP8/KIF13A/CLIP2/PAFAH1B1/KIF1A/MAP1B/FBXW11/RABGAP1/KIF21A/RANBP9/MAP4/KIF13B	13
1_RG/MG	GO:0014704	intercalated disc	6/864	51/19559	0.0242397	0.11876	0.0920973	CTNNA1/DSP/CTNNB1/ATP1A1/CDH2/TMEM65	6
1_RG/MG	GO:0002141	stereocilia ankle link	2/864	6/19559	0.0259675	0.123993	0.096155	ADGRV1/USH2A	2
1_RG/MG	GO:0002142	stereocilia ankle link complex	2/864	6/19559	0.0259675	0.123993	0.096155	ADGRV1/USH2A	2
1_RG/MG	GO:0098892	extrinsic component of postsynaptic specialization membrane	2/864	6/19559	0.0259675	0.123993	0.096155	AKAP9/SCRIB	2
1_RG/MG	GO:1990075	periciliary membrane compartment	2/864	6/19559	0.0259675	0.123993	0.096155	ADGRV1/USH2A	2
1_RG/MG	GO:0031528	microvillus membrane	4/864	26/19559	0.0260564	0.123993	0.096155	SYTL1/PODXL/CTNNB1/ITGAV	4
1_RG/MG	GO:0038201	TOR complex	3/864	15/19559	0.0262616	0.124255	0.0963584	SESN1/RPTOR/LARP1	3
1_RG/MG	GO:0031901	early endosome membrane	13/864	161/19559	0.026455	0.124459	0.0965166	PLEKHF2/WLS/LDLRAD4/INPP5B/NTRK2/KCNH1/LLGL1/GRIPAP1/EPHA4/SORL1/LRP6/PDLIM4/EPS15	13
1_RG/MG	GO:0005769	early endosome	25/864	377/19559	0.0288714	0.135059	0.104737	MLC1/EPHA3/LIPG/PLEKHF2/FGD5/TRIM3/WLS/AKT2/DIAPH2/LDLRAD4/INPP5B/NTRK2/KCNH1/LLGL1/GRIPAP1/EPHA4/SORL1/UVRAG/VIPAS39/LMTK2/LRP6/ARRDC3/PDLIM4/VPS11/EPS15	25
1_RG/MG	GO:0001725	stress fiber	7/864	68/19559	0.0300772	0.139128	0.107892	LPP/PDLIM5/SHROOM4/PTK2/ROR1/MYH10/PDLIM4	7
1_RG/MG	GO:0097517	contractile actin filament bundle	7/864	68/19559	0.0300772	0.139128	0.107892	LPP/PDLIM5/SHROOM4/PTK2/ROR1/MYH10/PDLIM4	7
1_RG/MG	GO:0000151	ubiquitin ligase complex	20/864	287/19559	0.03028	0.139288	0.108016	SMURF2/ZSWIM6/FBXL17/ANKIB1/DYRK2/RANBP10/USP47/FBXW11/BCOR/CBX2/FBXO38/UBR2/FBXW7/PRKN/PHC2/CRBN/DCAF11/ARMC8/RANBP9/MKLN1	20
1_RG/MG	GO:0034399	nuclear periphery	11/864	131/19559	0.030627	0.139933	0.108516	SPARC/FIGN/RGS12/ATXN1/STAG2/STAG1/DAG1/LMNA/SCAF8/MBD1/HLCS	11
1_RG/MG	GO:0005815	microtubule organizing center	46/864	784/19559	0.0307582	0.139933	0.108516	GNAI2/PLEKHA7/ID1/USH2A/PODXL/NEK6/INTU/DIAPH1/FIGN/LZTS2/KIF13A/PTK2/SPAG9/NEK7/CEP112/CTNNB1/CROCC/ARHGAP35/CEP290/MARCKS/RAPGEF6/AXIN2/EVI5/BBS9/RAD23A/RPGR/ITSN2/DDX3X/SLC1A4/TRIP4/BIRC6/ANKRD26/UBR4/SLMAP/PAFAH1B1/CSNK1A1/UVRAG/CLASP2/TTC28/FBXW11/AKAP11/RABGAP1/AKAP9/RBM39/MECP2/DNM2	46
1_RG/MG	GO:0034045	phagophore assembly site membrane	3/864	16/19559	0.0312846	0.14155	0.10977	ULK1/RB1CC1/ATG5	3
1_RG/MG	GO:1903561	extracellular vesicle	119/864	2289/19559	0.0319681	0.143857	0.111559	GRIA4/GPC1/A2ML1/SLC4A4/FAT4/SLC6A13/GNAI2/AXL/AHNAK/GLUL/LFNG/CHCHD3/ITGB5/LRG1/WNT7B/ENTPD2/SCIN/RREB1/DDR1/ADGRV1/PLEKHA7/PTPN13/TLN1/TRIP10/CD81/SH3BGRL/SYTL1/CTDSP1/PODXL/GPC4/UACA/LRP2/ITGB4/SLC3A2/BHMT2/ALPL/PKD1/DSP/ALCAM/SH3BP4/TNIK/SMPDL3A/PPP1CB/GNG12/AEBP1/WLS/PLCB1/PIK3C2A/FREM2/CTDSPL/GALK1/MFGE8/EFNB1/ABI1/PACSIN3/DDAH1/PLEC/SPAG9/CUX2/SDC4/ITM2B/FASN/CHL1/AGRN/CTNNB1/INSR/PXDN/CRO…	119
1_RG/MG	GO:0005844	polysome	7/864	69/19559	0.0322473	0.144329	0.111925	MSI1/MSI2/MYH10/EIF4G1/LARP1/NAA30/EIF3H	7
1_RG/MG	GO:0043230	extracellular organelle	119/864	2291/19559	0.0326785	0.145472	0.112812	GRIA4/GPC1/A2ML1/SLC4A4/FAT4/SLC6A13/GNAI2/AXL/AHNAK/GLUL/LFNG/CHCHD3/ITGB5/LRG1/WNT7B/ENTPD2/SCIN/RREB1/DDR1/ADGRV1/PLEKHA7/PTPN13/TLN1/TRIP10/CD81/SH3BGRL/SYTL1/CTDSP1/PODXL/GPC4/UACA/LRP2/ITGB4/SLC3A2/BHMT2/ALPL/PKD1/DSP/ALCAM/SH3BP4/TNIK/SMPDL3A/PPP1CB/GNG12/AEBP1/WLS/PLCB1/PIK3C2A/FREM2/CTDSPL/GALK1/MFGE8/EFNB1/ABI1/PACSIN3/DDAH1/PLEC/SPAG9/CUX2/SDC4/ITM2B/FASN/CHL1/AGRN/CTNNB1/INSR/PXDN/CRO…	119
1_RG/MG	GO:0002139	stereocilia coupling link	2/864	7/19559	0.0353025	0.154658	0.119936	ADGRV1/USH2A	2
1_RG/MG	GO:0016011	dystroglycan complex	2/864	7/19559	0.0353025	0.154658	0.119936	DAG1/SGCE	2
1_RG/MG	GO:0072357	PTW/PP1 phosphatase complex	2/864	7/19559	0.0353025	0.154658	0.119936	PPP1CB/PPP1CA	2
1_RG/MG	GO:0098797	plasma membrane protein complex	41/864	694/19559	0.0362282	0.157879	0.122433	GRIA4/GNAI2/CACHD1/ATP1B4/ITGB5/CTNNA1/ITGA7/ITGB4/SLC3A2/LRP5/ALCAM/SNTB2/GRIN3B/GNG12/GRIK5/SHISA7/CDH20/CTNNB1/INSR/NEO1/ATP1A1/KCNH1/CNTFR/IGF1R/KCNQ5/CDH2/GNB1/GNAS/ITGAV/LRP6/FLOT2/ACVR1/KCNAB2/UTRN/DAG1/SGCE/CHUK/CBL/AKAP9/SCRIB/EPS15	41
1_RG/MG	GO:0000791	euchromatin	5/864	42/19559	0.0366503	0.158882	0.123211	TCF3/CTNNB1/SETD5/CBX2/ASH2L	5
1_RG/MG	GO:0005905	clathrin-coated pit	7/864	71/19559	0.0368956	0.159112	0.12339	LRP2/SH3BP4/ITSN2/FCHO2/FNBP1/DNM2/EPS15	7
1_RG/MG	GO:0032590	dendrite membrane	5/864	43/19559	0.0400221	0.171701	0.133152	WLS/PALM/SHISA7/INSR/SGCE	5
1_RG/MG	GO:1902911	protein kinase complex	9/864	104/19559	0.0405588	0.173107	0.134242	INSR/IGF1R/CCND2/UVRAG/PHKB/ULK1/ACVR1/CHUK/RB1CC1	9
1_RG/MG	GO:0005847	mRNA cleavage and polyadenylation specificity factor complex	3/864	18/19559	0.0427174	0.176696	0.137026	CPSF6/CSNK1A1/ZC3H3	3
1_RG/MG	GO:0032433	filopodium tip	3/864	18/19559	0.0427174	0.176696	0.137026	MYO10/ABI1/FZD3	3
1_RG/MG	GO:0016590	ACF complex	1/864	1/19559	0.044174	0.176696	0.137026	BAZ1A	1
1_RG/MG	GO:0033167	ARC complex	1/864	1/19559	0.044174	0.176696	0.137026	DICER1	1
1_RG/MG	GO:0034752	cytosolic aryl hydrocarbon receptor complex	1/864	1/19559	0.044174	0.176696	0.137026	AHR	1
1_RG/MG	GO:0034777	recycling endosome lumen	1/864	1/19559	0.044174	0.176696	0.137026	PDLIM4	1
1_RG/MG	GO:0044228	host cell surface	1/864	1/19559	0.044174	0.176696	0.137026	AXL	1
1_RG/MG	GO:0098674	extrinsic component of neuronal dense core vesicle membrane	1/864	1/19559	0.044174	0.176696	0.137026	KIF1A	1
1_RG/MG	GO:0098896	postsynaptic early endosome membrane	1/864	1/19559	0.044174	0.176696	0.137026	GRIPAP1	1
1_RG/MG	GO:0098922	extrinsic component of dense core granule membrane	1/864	1/19559	0.044174	0.176696	0.137026	KIF1A	1
1_RG/MG	GO:0098998	extrinsic component of postsynaptic early endosome membrane	1/864	1/19559	0.044174	0.176696	0.137026	GRIPAP1	1
1_RG/MG	GO:0140261	BCOR complex	1/864	1/19559	0.044174	0.176696	0.137026	BCOR	1
1_RG/MG	GO:1990031	pinceau fiber	1/864	1/19559	0.044174	0.176696	0.137026	KCNAB2	1
1_RG/MG	GO:0098982	GABA-ergic synapse	7/864	74/19559	0.0446599	0.177781	0.137867	EFNA5/SLC6A11/PLCB1/NRG1/MDGA1/SLITRK2/DAG1	7
1_RG/MG	GO:0005915	zonula adherens	2/864	8/19559	0.0457131	0.178657	0.138547	CTNNA1/PLEKHA7	2
1_RG/MG	GO:0031931	TORC1 complex	2/864	8/19559	0.0457131	0.178657	0.138547	RPTOR/LARP1	2
1_RG/MG	GO:1990316	Atg1/ULK1 kinase complex	2/864	8/19559	0.0457131	0.178657	0.138547	ULK1/RB1CC1	2
1_RG/MG	GO:0110165	cellular anatomical entity	860/864	19352/19559	0.0459507	0.178657	0.138547	GPM6B/PTPRZ1/GLI3/PTN/GRIA4/SLC1A2/FGFR2/LRIG1/ANKRD6/QKI/SWAP70/GPC1/A2ML1/KIRREL2/WDR73/PREX1/ABI3/TNS1/PREX2/MGLL/RGS3/TCF7L2/VEPH1/AHR/FNDC4/EPHA10/DOCK1/NPAS3/SLC4A4/CYP19A1/NFIA/FAT4/MLC1/GLI2/SLC6A13/GNAI2/AXL/PLXNB1/SLC1A3/GLI1/FGF22/CACHD1/BCAN/CBLB/PLAGL2/VMP1/EFNA5/PPP1R9A/RYK/ZFP36L2/AHNAK/GULP1/ARAP1/ATP1B4/SLC6A11/MSI1/TNC/COBL/NT5C2/MPDZ/CDON/GLUL/CA14/DTNB/LFNG/CHCHD3/MID1/LDLRAD3…	860
1_RG/MG	GO:0008305	integrin complex	4/864	31/19559	0.0461747	0.178657	0.138547	ITGB5/ITGA7/ITGB4/ITGAV	4
1_RG/MG	GO:0016342	catenin complex	4/864	31/19559	0.0461747	0.178657	0.138547	CTNNA1/CDH20/CTNNB1/CDH2	4
1_RG/MG	GO:0099512	supramolecular fiber	55/864	989/19559	0.0464914	0.179046	0.138848	AHNAK/COBL/MID1/PAWR/MID1IP1/COL5A1/NEK6/PDLIM5/SYNE1/ANK1/TIMP4/DSP/SHROOM4/FIGN/AKAP13/SNTB2/GNG12/LZTS2/KIF13A/CALD1/PLEC/LTBP1/SDC4/SORBS2/SVIL/NEK7/MYO9B/CTNNB1/IFFO2/PARP4/EPPK1/WASL/MYH10/SLC1A4/CLIP2/PNN/PAFAH1B1/KIF1A/MAP1B/CSNK1A1/FLNA/CLASP2/FBXW11/KCNAB2/HDAC4/DAG1/LMNA/DBN1/KIF21A/PDLIM4/MTA1/NCKAP5/MAP4/KIF13B/DNM2	55
1_RG/MG	GO:0000159	protein phosphatase type 2A complex	3/864	19/19559	0.0491112	0.186532	0.144654	NKD1/PPP2R5E/PPP2R2B	3
1_RG/MG	GO:0016327	apicolateral plasma membrane	3/864	19/19559	0.0491112	0.186532	0.144654	MPDZ/PALM/EPPK1	3
1_RG/MG	GO:0098945	intrinsic component of presynaptic active zone membrane	3/864	19/19559	0.0491112	0.186532	0.144654	NECTIN1/CDH2/FLOT2	3
1_RG/MG	GO:0030118	clathrin coat	5/864	46/19559	0.0512348	0.19371	0.15022	EPN2/KCNQ5/SYNRG/AP1B1/EPS15	5
1_RG/MG	GO:0016363	nuclear matrix	9/864	109/19559	0.052028	0.195814	0.151852	SPARC/FIGN/RGS12/ATXN1/STAG2/STAG1/SCAF8/MBD1/HLCS	9
1_RG/MG	GO:0099081	supramolecular polymer	55/864	997/19559	0.0524488	0.196505	0.152388	AHNAK/COBL/MID1/PAWR/MID1IP1/COL5A1/NEK6/PDLIM5/SYNE1/ANK1/TIMP4/DSP/SHROOM4/FIGN/AKAP13/SNTB2/GNG12/LZTS2/KIF13A/CALD1/PLEC/LTBP1/SDC4/SORBS2/SVIL/NEK7/MYO9B/CTNNB1/IFFO2/PARP4/EPPK1/WASL/MYH10/SLC1A4/CLIP2/PNN/PAFAH1B1/KIF1A/MAP1B/CSNK1A1/FLNA/CLASP2/FBXW11/KCNAB2/HDAC4/DAG1/LMNA/DBN1/KIF21A/PDLIM4/MTA1/NCKAP5/MAP4/KIF13B/DNM2	55
1_RG/MG	GO:0031248	protein acetyltransferase complex	8/864	93/19559	0.0532196	0.197605	0.15324	TAF4/PHF14/TRRAP/CREBBP/EP300/EPC1/NAA15/NAA30	8
1_RG/MG	GO:1902493	acetyltransferase complex	8/864	93/19559	0.0532196	0.197605	0.15324	TAF4/PHF14/TRRAP/CREBBP/EP300/EPC1/NAA15/NAA30	8
1_RG/MG	GO:0000792	heterochromatin	7/864	78/19559	0.0565389	0.208227	0.161478	SALL1/TOP2B/KDM4C/CBX2/MPHOSPH8/PHC2/MECP2	7
1_RG/MG	GO:0014731	spectrin-associated cytoskeleton	2/864	9/19559	0.0570863	0.208227	0.161478	RHBG/ANK1	2
1_RG/MG	GO:0098890	extrinsic component of postsynaptic membrane	2/864	9/19559	0.0570863	0.208227	0.161478	AKAP9/SCRIB	2
1_RG/MG	GO:0099026	anchored component of presynaptic membrane	2/864	9/19559	0.0570863	0.208227	0.161478	GPC4/FLOT2	2
1_RG/MG	GO:0032587	ruffle membrane	8/864	95/19559	0.0589293	0.214006	0.16596	TLN1/FGD5/DIAPH1/AKT2/SH2D3C/CLASP2/ITGAV/DNM2	8
1_RG/MG	GO:0001650	fibrillar center	10/864	129/19559	0.0597601	0.216076	0.167565	RREB1/PTPN13/NFIB/SESN1/ARHGAP32/TCOF1/KLF6/DDX46/FHIT/MTDH	10
1_RG/MG	GO:0005719	nuclear euchromatin	4/864	34/19559	0.0614316	0.217866	0.168953	TCF3/CTNNB1/SETD5/ASH2L	4
1_RG/MG	GO:0005834	heterotrimeric G-protein complex	4/864	34/19559	0.0614316	0.217866	0.168953	GNAI2/GNG12/GNB1/GNAS	4
1_RG/MG	GO:0032839	dendrite cytoplasm	4/864	34/19559	0.0614316	0.217866	0.168953	ADA/WLS/FLOT2/MAP2K4	4
1_RG/MG	GO:1905360	GTPase complex	4/864	34/19559	0.0614316	0.217866	0.168953	GNAI2/GNG12/GNB1/GNAS	4
1_RG/MG	GO:0097708	intracellular vesicle	122/864	2417/19559	0.0615709	0.217866	0.168953	GRIA4/FGFR2/GPC1/MLC1/SLC1A3/ARAP1/MPDZ/ITGB5/NOTCH1/CTNNA1/LRG1/WNT7B/EPHA3/PTCH1/ACSBG1/PDGFRB/FGFR1/LIPG/SYTL1/SPARC/ADA/CDC42EP4/PLEKHF2/RHBG/LRP2/SLC3A2/FGD5/PKD1/DSP/DIAPH1/SH3BP4/SNTB2/TRIM3/TNIK/ITPR2/WLS/PALM/PIK3C2A/KIF13A/ARHGAP32/PACSIN3/SREBF1/AKT2/SLC6A9/DIAPH2/FGFR3/RAB44/SPAG9/ITM2B/FASN/DISP3/INSR/LDLRAD4/INPP5B/NTRK2/TGFB2/ARSB/CEP290/SCG3/HEATR5A/STAB1/ATP1A1/RAPGEF6/KCNH1/LLGL…	122
1_RG/MG	GO:0008328	ionotropic glutamate receptor complex	5/864	49/19559	0.0641049	0.225868	0.175158	GRIA4/GRIN3B/GRIK5/SHISA7/SCRIB	5
1_RG/MG	GO:0005641	nuclear envelope lumen	2/864	10/19559	0.0693171	0.238152	0.184684	CCAR1/SORL1	2
1_RG/MG	GO:0031209	SCAR complex	2/864	10/19559	0.0693171	0.238152	0.184684	ABI1/WASF3	2
1_RG/MG	GO:0031414	N-terminal protein acetyltransferase complex	2/864	10/19559	0.0693171	0.238152	0.184684	NAA15/NAA30	2
1_RG/MG	GO:0044224	juxtaparanode region of axon	2/864	10/19559	0.0693171	0.238152	0.184684	CNTN2/KCNAB2	2
1_RG/MG	GO:0070938	contractile ring	2/864	10/19559	0.0693171	0.238152	0.184684	UTRN/DAG1	2
1_RG/MG	GO:0097197	tetraspanin-enriched microdomain	2/864	10/19559	0.0693171	0.238152	0.184684	CD81/TSPAN9	2
1_RG/MG	GO:0031258	lamellipodium membrane	3/864	22/19559	0.0708638	0.24246	0.188025	DOCK8/PIEZO1/ITGAV	3
1_RG/MG	GO:0005635	nuclear envelope	28/864	473/19559	0.0717982	0.244646	0.18972	ATP1B4/EPHA3/TMPO/ITGB4/SYNE1/PLCB1/SREBF1/DISP3/INSR/TNRC18/KCNH1/TRA2B/PHF11/CCAR1/CCND2/PAFAH1B1/SORL1/RBM15/FBXW11/RANBP3/SYNE3/LMNA/SENP1/EPC1/IPO11/RB1CC1/MTA1/MTDH	28
1_RG/MG	GO:0031410	cytoplasmic vesicle	121/864	2413/19559	0.0723361	0.244748	0.189799	GRIA4/FGFR2/GPC1/MLC1/SLC1A3/ARAP1/MPDZ/ITGB5/NOTCH1/CTNNA1/LRG1/WNT7B/EPHA3/PTCH1/ACSBG1/PDGFRB/FGFR1/LIPG/SYTL1/SPARC/ADA/CDC42EP4/PLEKHF2/RHBG/LRP2/SLC3A2/FGD5/PKD1/DSP/DIAPH1/SH3BP4/SNTB2/TRIM3/TNIK/ITPR2/WLS/PALM/PIK3C2A/KIF13A/ARHGAP32/PACSIN3/SREBF1/AKT2/SLC6A9/DIAPH2/FGFR3/RAB44/SPAG9/ITM2B/FASN/DISP3/INSR/LDLRAD4/INPP5B/NTRK2/TGFB2/ARSB/CEP290/SCG3/HEATR5A/STAB1/ATP1A1/RAPGEF6/KCNH1/LLGL…	121
1_RG/MG	GO:0098636	protein complex involved in cell adhesion	4/864	36/19559	0.0729028	0.244748	0.189799	ITGB5/ITGA7/ITGB4/ITGAV	4
1_RG/MG	GO:0005871	kinesin complex	5/864	51/19559	0.0736016	0.244748	0.189799	KIF13A/PAFAH1B1/KIF1A/KIF21A/KIF13B	5
1_RG/MG	GO:0008287	protein serine/threonine phosphatase complex	5/864	51/19559	0.0736016	0.244748	0.189799	NKD1/PPP1CB/PPP1CA/PPP2R5E/PPP2R2B	5
1_RG/MG	GO:0098878	neurotransmitter receptor complex	5/864	51/19559	0.0736016	0.244748	0.189799	GRIA4/GRIN3B/GRIK5/SHISA7/SCRIB	5
1_RG/MG	GO:1903293	phosphatase complex	5/864	51/19559	0.0736016	0.244748	0.189799	NKD1/PPP1CB/PPP1CA/PPP2R5E/PPP2R2B	5
1_RG/MG	GO:0031965	nuclear membrane	19/864	301/19559	0.0760034	0.251723	0.195209	ATP1B4/EPHA3/ITGB4/SYNE1/PLCB1/DISP3/TNRC18/KCNH1/TRA2B/PHF11/CCND2/PAFAH1B1/RBM15/SYNE3/LMNA/SENP1/EPC1/RB1CC1/MTDH	19
1_RG/MG	GO:0099513	polymeric cytoskeletal fiber	42/864	757/19559	0.0763926	0.252004	0.195427	COBL/MID1/PAWR/MID1IP1/NEK6/PDLIM5/DSP/SHROOM4/FIGN/AKAP13/SNTB2/GNG12/LZTS2/KIF13A/PLEC/SVIL/NEK7/MYO9B/IFFO2/PARP4/EPPK1/WASL/SLC1A4/CLIP2/PNN/PAFAH1B1/KIF1A/MAP1B/CSNK1A1/FLNA/CLASP2/FBXW11/KCNAB2/LMNA/DBN1/KIF21A/PDLIM4/MTA1/NCKAP5/MAP4/KIF13B/DNM2	42
1_RG/MG	GO:0031307	integral component of mitochondrial outer membrane	3/864	23/19559	0.0789247	0.25641	0.198843	CPT1A/SPIRE1/MFF	3
1_RG/MG	GO:0030016	myofibril	15/864	227/19559	0.078982	0.25641	0.198843	AHNAK/PDLIM5/SYNE1/ANK1/TIMP4/CALD1/PLEC/SDC4/SORBS2/SVIL/CTNNB1/FLNA/HDAC4/DAG1/PDLIM4	15
1_RG/MG	GO:0016605	PML body	8/864	102/19559	0.0818594	0.25641	0.198843	TCF7L2/TRIM16/HIPK2/ZBTB16/RNF111/HIPK3/TRIM8/USP7	8
1_RG/MG	GO:0005652	nuclear lamina	2/864	11/19559	0.0823076	0.25641	0.198843	LMNA/HLCS	2
1_RG/MG	GO:0031010	ISWI-type complex	2/864	11/19559	0.0823076	0.25641	0.198843	BAZ1A/BPTF	2
1_RG/MG	GO:0034992	microtubule organizing center attachment site	2/864	11/19559	0.0823076	0.25641	0.198843	SYNE1/SYNE3	2
1_RG/MG	GO:0034993	meiotic nuclear membrane microtubule tethering complex	2/864	11/19559	0.0823076	0.25641	0.198843	SYNE1/SYNE3	2
1_RG/MG	GO:0106083	nuclear membrane protein complex	2/864	11/19559	0.0823076	0.25641	0.198843	SYNE1/SYNE3	2
1_RG/MG	GO:0106094	nuclear membrane microtubule tethering complex	2/864	11/19559	0.0823076	0.25641	0.198843	SYNE1/SYNE3	2
1_RG/MG	GO:0000421	autophagosome membrane	4/864	38/19559	0.0853785	0.25641	0.198843	VMP1/UVRAG/ULK1/TEX264	4
1_RG/MG	GO:0043198	dendritic shaft	4/864	38/19559	0.0853785	0.25641	0.198843	PREX1/KIRREL3/EPHA4/FLNA	4
1_RG/MG	GO:0002133	polycystin complex	1/864	2/19559	0.0863989	0.25641	0.198843	PKD1	1
1_RG/MG	GO:0005960	glycine cleavage complex	1/864	2/19559	0.0863989	0.25641	0.198843	GLDC	1
1_RG/MG	GO:0017177	glucosidase II complex	1/864	2/19559	0.0863989	0.25641	0.198843	PRKCSH	1
1_RG/MG	GO:0019035	viral integration complex	1/864	2/19559	0.0863989	0.25641	0.198843	TOP2B	1
1_RG/MG	GO:0034683	integrin alphav-beta3 complex	1/864	2/19559	0.0863989	0.25641	0.198843	ITGAV	1
1_RG/MG	GO:0034685	integrin alphav-beta6 complex	1/864	2/19559	0.0863989	0.25641	0.198843	ITGAV	1
1_RG/MG	GO:0034686	integrin alphav-beta8 complex	1/864	2/19559	0.0863989	0.25641	0.198843	ITGAV	1
1_RG/MG	GO:0070418	DNA-dependent protein kinase complex	1/864	2/19559	0.0863989	0.25641	0.198843	UVRAG	1
1_RG/MG	GO:0070877	microprocessor complex	1/864	2/19559	0.0863989	0.25641	0.198843	DROSHA	1
1_RG/MG	GO:0071148	TEAD-1-YAP complex	1/864	2/19559	0.0863989	0.25641	0.198843	TEAD1	1
1_RG/MG	GO:0072534	perineuronal net	1/864	2/19559	0.0863989	0.25641	0.198843	PTPRZ1	1
1_RG/MG	GO:0097059	CNTFR-CLCF1 complex	1/864	2/19559	0.0863989	0.25641	0.198843	CNTFR	1
1_RG/MG	GO:0097632	extrinsic component of phagophore assembly site membrane	1/864	2/19559	0.0863989	0.25641	0.198843	ULK1	1
1_RG/MG	GO:0097635	extrinsic component of autophagosome membrane	1/864	2/19559	0.0863989	0.25641	0.198843	ULK1	1
1_RG/MG	GO:0098999	extrinsic component of postsynaptic endosome membrane	1/864	2/19559	0.0863989	0.25641	0.198843	GRIPAP1	1
1_RG/MG	GO:1903095	ribonuclease III complex	1/864	2/19559	0.0863989	0.25641	0.198843	DROSHA	1
1_RG/MG	GO:1990184	amino acid transport complex	1/864	2/19559	0.0863989	0.25641	0.198843	SLC3A2	1
1_RG/MG	GO:0005813	centrosome	33/864	583/19559	0.0871949	0.257429	0.199634	GNAI2/PLEKHA7/ID1/PODXL/NEK6/LZTS2/KIF13A/SPAG9/CEP112/CTNNB1/CROCC/CEP290/MARCKS/RAPGEF6/AXIN2/BBS9/RAD23A/RPGR/ITSN2/DDX3X/SLC1A4/TRIP4/ANKRD26/UBR4/PAFAH1B1/CSNK1A1/UVRAG/FBXW11/RABGAP1/AKAP9/RBM39/MECP2/DNM2	33
1_RG/MG	GO:0031306	intrinsic component of mitochondrial outer membrane	3/864	24/19559	0.0873642	0.257429	0.199634	CPT1A/SPIRE1/MFF	3
1_RG/MG	GO:0032154	cleavage furrow	5/864	54/19559	0.0891962	0.261895	0.203097	WDR73/PLCD3/SVIL/MYH10/SPIRE1	5
1_RG/MG	GO:0120111	neuron projection cytoplasm	7/864	87/19559	0.0898224	0.262802	0.2038	ADA/WLS/PAFAH1B1/KIF1A/FBXW11/FLOT2/MAP2K4	7
1_RG/MG	GO:0005890	sodium:potassium-exchanging ATPase complex	2/864	12/19559	0.095967	0.274568	0.212925	ATP1B4/ATP1A1	2
1_RG/MG	GO:0030128	clathrin coat of endocytic vesicle	2/864	12/19559	0.095967	0.274568	0.212925	EPN2/EPS15	2
1_RG/MG	GO:0044214	spanning component of plasma membrane	2/864	12/19559	0.095967	0.274568	0.212925	SLC4A4/SLC24A3	2
1_RG/MG	GO:0061700	GATOR2 complex	2/864	12/19559	0.095967	0.274568	0.212925	SESN1/CASTOR1	2
1_RG/MG	GO:0061695	transferase complex, transferring phosphorus-containing groups	16/864	253/19559	0.0959849	0.274568	0.212925	PIK3C2A/INSR/IGF1R/CCND2/PIK3R2/PIK3R1/TAF4/UVRAG/SETD5/PHKB/ULK1/RPRD2/ACVR1/TRRAP/CHUK/RB1CC1	16
1_RG/MG	GO:0030057	desmosome	3/864	25/19559	0.0961652	0.274568	0.212925	DSP/KAZN/PNN	3
1_RG/MG	GO:0030131	clathrin adaptor complex	3/864	25/19559	0.0961652	0.274568	0.212925	SYNRG/AP1B1/EPS15	3
1_RG/MG	GO:1902554	serine/threonine protein kinase complex	7/864	89/19559	0.0984506	0.279254	0.216559	CCND2/UVRAG/PHKB/ULK1/ACVR1/CHUK/RB1CC1	7
1_RG/MG	GO:0099568	cytoplasmic region	16/864	254/19559	0.098481	0.279254	0.216559	GLI3/GLI2/GLI1/ADA/WLS/CTNNB1/EPB41L2/PAFAH1B1/KIF1A/CLASP2/FBXW11/FLOT2/MAP2K4/ATG7/MAP4/ATG5	16
1_RG/MG	GO:0043292	contractile fiber	15/864	238/19559	0.106653	0.301396	0.233729	AHNAK/PDLIM5/SYNE1/ANK1/TIMP4/CALD1/PLEC/SDC4/SORBS2/SVIL/CTNNB1/FLNA/HDAC4/DAG1/PDLIM4	15
1_RG/MG	GO:0010494	cytoplasmic stress granule	6/864	74/19559	0.108344	0.304099	0.235825	DDX3X/RPTOR/EIF4G1/PUM1/LARP1/GIGYF2	6
1_RG/MG	GO:0060170	ciliary membrane	6/864	74/19559	0.108344	0.304099	0.235825	PTCH1/GPR37L1/PKD1/BBS9/GNB1/EPS15	6
1_RG/MG	GO:0044666	MLL3/4 complex	2/864	13/19559	0.110211	0.307255	0.238273	KDM6A/ASH2L	2
1_RG/MG	GO:0099243	extrinsic component of synaptic membrane	2/864	13/19559	0.110211	0.307255	0.238273	AKAP9/SCRIB	2
1_RG/MG	GO:0009898	cytoplasmic side of plasma membrane	11/864	164/19559	0.110971	0.307303	0.238311	GNAI2/FARP1/ANK1/SHROOM4/GNG12/PALM/PTK2/GNB1/GNAS/KCNAB2/CHUK	11
1_RG/MG	GO:0030666	endocytic vesicle membrane	11/864	164/19559	0.110971	0.307303	0.238311	GRIA4/WNT7B/PTCH1/WLS/INPP5B/STAB1/EPN2/WASL/ATG5/DNM2/EPS15	11
1_RG/MG	GO:0098839	postsynaptic density membrane	7/864	92/19559	0.112213	0.309707	0.240174	NRCAM/GRIK5/SHISA7/KCNH1/EPHA4/AKAP9/SCRIB	7
1_RG/MG	GO:0001891	phagocytic cup	3/864	27/19559	0.11478	0.310029	0.240424	TRIP10/MEGF10/DNM2	3
1_RG/MG	GO:0099080	supramolecular complex	67/864	1312/19559	0.118618	0.310029	0.240424	AHNAK/COBL/MID1/PAWR/MID1IP1/COL5A1/NEK6/PDLIM5/SYNE1/ANK1/TIMP4/DSP/TNRC6C/SHROOM4/FIGN/AKAP13/SNTB2/GNG12/PARD3/LZTS2/KIF13A/CALD1/PLEC/LTBP1/WTIP/SDC4/SORBS2/TNRC6A/SVIL/NEK7/MYO9B/CTNNB1/IFFO2/PARP4/EPPK1/WASL/DDX3X/MYH10/RPTOR/SLC1A4/EIF4G1/CLIP2/PNN/PAFAH1B1/KIF1A/MAP1B/CSNK1A1/FLNA/CLASP2/FBXW11/PUM1/KCNAB2/SIN3A/LARP1/HDAC4/DAG1/LMNA/TNRC6B/DBN1/KIF21A/PDLIM4/MTA1/NCKAP5/GIGYF2/MAP4/KIF13…	67
1_RG/MG	GO:0048786	presynaptic active zone	6/864	76/19559	0.119061	0.310029	0.240424	PPFIBP1/CTNNB1/NECTIN1/CDH2/FLOT2/FZD3	6
1_RG/MG	GO:0005793	endoplasmic reticulum-Golgi intermediate compartment	9/864	130/19559	0.121809	0.310029	0.240424	VMP1/ROBO1/INPP5B/PIEZO1/MYO18A/MGAT4A/DICER1/GOLGB1/SPPL3	9
1_RG/MG	GO:0043679	axon terminus	9/864	130/19559	0.121809	0.310029	0.240424	GLUL/TANC1/USH2A/GRIK5/NTRK2/ROR1/EPHA4/GIT1/KCNAB2	9
1_RG/MG	GO:0044306	neuron projection terminus	10/864	149/19559	0.124062	0.310029	0.240424	GLUL/TANC1/USH2A/GRIK5/NTRK2/ROR1/EPHA4/MOB2/GIT1/KCNAB2	10
1_RG/MG	GO:0000118	histone deacetylase complex	6/864	77/19559	0.124609	0.310029	0.240424	HDAC7/TBL1XR1/SIN3A/HDAC4/TRRAP/MTA1	6
1_RG/MG	GO:0035097	histone methyltransferase complex	6/864	77/19559	0.124609	0.310029	0.240424	TAF4/KDM6A/KDM4C/ASH2L/KDM4B/KDM5B	6
1_RG/MG	GO:0008278	cohesin complex	2/864	14/19559	0.124962	0.310029	0.240424	STAG2/STAG1	2
1_RG/MG	GO:0033276	transcription factor TFTC complex	2/864	14/19559	0.124962	0.310029	0.240424	TAF4/TRRAP	2
1_RG/MG	GO:0033643	host cell part	2/864	14/19559	0.124962	0.310029	0.240424	AXL/TOP2B	2
1_RG/MG	GO:0000126	transcription factor TFIIIB complex	1/864	3/19559	0.12676	0.310029	0.240424	BRF1	1
1_RG/MG	GO:0000797	condensin core heterodimer	1/864	3/19559	0.12676	0.310029	0.240424	SMC4	1
1_RG/MG	GO:0005594	collagen type IX trimer	1/864	3/19559	0.12676	0.310029	0.240424	COL9A2	1
1_RG/MG	GO:0005943	phosphatidylinositol 3-kinase complex, class IA	1/864	3/19559	0.12676	0.310029	0.240424	PIK3R1	1
1_RG/MG	GO:0005956	protein kinase CK2 complex	1/864	3/19559	0.12676	0.310029	0.240424	CSNK2A2	1
1_RG/MG	GO:0008623	CHRAC	1/864	3/19559	0.12676	0.310029	0.240424	BAZ1A	1
1_RG/MG	GO:0031417	NatC complex	1/864	3/19559	0.12676	0.310029	0.240424	NAA30	1
1_RG/MG	GO:0031523	Myb complex	1/864	3/19559	0.12676	0.310029	0.240424	FLNA	1
1_RG/MG	GO:0031905	early endosome lumen	1/864	3/19559	0.12676	0.310029	0.240424	PDLIM4	1
1_RG/MG	GO:0034274	Atg12-Atg5-Atg16 complex	1/864	3/19559	0.12676	0.310029	0.240424	ATG5	1
1_RG/MG	GO:0034751	aryl hydrocarbon receptor complex	1/864	3/19559	0.12676	0.310029	0.240424	AHR	1
1_RG/MG	GO:0035866	alphav-beta3 integrin-PKCalpha complex	1/864	3/19559	0.12676	0.310029	0.240424	ITGAV	1
1_RG/MG	GO:0035868	alphav-beta3 integrin-HMGB1 complex	1/864	3/19559	0.12676	0.310029	0.240424	ITGAV	1
1_RG/MG	GO:0042585	germinal vesicle	1/864	3/19559	0.12676	0.310029	0.240424	MARCKS	1
1_RG/MG	GO:0043291	RAVE complex	1/864	3/19559	0.12676	0.310029	0.240424	DMXL1	1
1_RG/MG	GO:0044307	dendritic branch	1/864	3/19559	0.12676	0.310029	0.240424	AKAP9	1
1_RG/MG	GO:0070110	ciliary neurotrophic factor receptor complex	1/864	3/19559	0.12676	0.310029	0.240424	CNTFR	1
1_RG/MG	GO:0070939	Dsl1/NZR complex	1/864	3/19559	0.12676	0.310029	0.240424	NBAS	1
1_RG/MG	GO:0071818	BAT3 complex	1/864	3/19559	0.12676	0.310029	0.240424	GET4	1
1_RG/MG	GO:0090443	FAR/SIN/STRIPAK complex	1/864	3/19559	0.12676	0.310029	0.240424	STRN3	1
1_RG/MG	GO:0097513	myosin II filament	1/864	3/19559	0.12676	0.310029	0.240424	MYH10	1
1_RG/MG	GO:0097629	extrinsic component of omegasome membrane	1/864	3/19559	0.12676	0.310029	0.240424	ULK1	1
1_RG/MG	GO:0098842	postsynaptic early endosome	1/864	3/19559	0.12676	0.310029	0.240424	GRIPAP1	1
1_RG/MG	GO:0099053	activating signal cointegrator 1 complex	1/864	3/19559	0.12676	0.310029	0.240424	TRIP4	1
1_RG/MG	GO:0099073	mitochondrion-derived vesicle	1/864	3/19559	0.12676	0.310029	0.240424	PRKN	1
1_RG/MG	GO:1905286	serine-type peptidase complex	1/864	3/19559	0.12676	0.310029	0.240424	F3	1
1_RG/MG	GO:1990761	growth cone lamellipodium	1/864	3/19559	0.12676	0.310029	0.240424	PPP1R9A	1
1_RG/MG	GO:0034451	centriolar satellite	7/864	95/19559	0.126932	0.310029	0.240424	PODXL/NEK6/SPAG9/CEP290/BBS9/RAD23A/RBM39	7
1_RG/MG	GO:0098562	cytoplasmic side of membrane	12/864	188/19559	0.129188	0.314611	0.243978	GNAI2/FARP1/ANK1/SHROOM4/GNG12/PALM/PTK2/GNB1/GNAS/KCNAB2/SPPL3/CHUK	12
1_RG/MG	GO:0005783	endoplasmic reticulum	72/864	1430/19559	0.133457	0.32403	0.251282	PTN/FNDC4/CYP19A1/MLC1/VMP1/TNC/GLUL/HHATL/WNT7B/ACSBG1/COL19A1/COL5A1/COL9A2/PLEKHF2/LRP2/FGD5/LRP5/ADAMTS7/PKD1/ANK1/PACS2/PDZD2/ITPR2/WLS/SPON1/GRIK5/MFGE8/ABI1/DIAPH2/FGFR3/LTBP1/TMTC2/RGMA/DISP3/PXDN/ARSB/PIEZO1/SCG3/PDE3B/ATP1A1/FAM172A/POU2F1/TRAPPC9/AIFM3/MGAT4A/EPHA4/SLMAP/NBAS/CDKAL1/PHTF2/CDH2/PIK3R1/SORL1/UVRAG/LRP6/SYNE3/EMC2/TMCC1/DAG1/PRKCSH/FBXW7/SPPL3/PRKN/USP25/TUSC3/OSBP/TXNDC1…	72
1_RG/MG	GO:0002102	podosome	3/864	29/19559	0.134621	0.32403	0.251282	SCIN/SVIL/SH3PXD2B	3
1_RG/MG	GO:0005942	phosphatidylinositol 3-kinase complex	3/864	29/19559	0.134621	0.32403	0.251282	PIK3C2A/PIK3R2/PIK3R1	3
1_RG/MG	GO:0030125	clathrin vesicle coat	3/864	29/19559	0.134621	0.32403	0.251282	EPN2/SYNRG/EPS15	3
1_RG/MG	GO:0005776	autophagosome	7/864	97/19559	0.137259	0.329421	0.255463	VMP1/UVRAG/ULK1/TEX264/PIP4K2B/VPS11/ATG5	7
1_RG/MG	GO:0005788	endoplasmic reticulum lumen	18/864	308/19559	0.139113	0.330601	0.256378	TNC/WNT7B/COL19A1/COL5A1/COL9A2/ADAMTS7/SPON1/MFGE8/LTBP1/ARSB/SCG3/MGAT4A/CDH2/DAG1/PRKCSH/TXNDC16/KTN1/GOLM1	18
1_RG/MG	GO:0000164	protein phosphatase type 1 complex	2/864	15/19559	0.140146	0.330601	0.256378	PPP1CB/PPP1CA	2
1_RG/MG	GO:0032591	dendritic spine membrane	2/864	15/19559	0.140146	0.330601	0.256378	PALM/SHISA7	2
1_RG/MG	GO:0033268	node of Ranvier	2/864	15/19559	0.140146	0.330601	0.256378	CNTN2/DAG1	2
1_RG/MG	GO:0035102	PRC1 complex	2/864	15/19559	0.140146	0.330601	0.256378	CBX2/PHC2	2
1_RG/MG	GO:0099059	integral component of presynaptic active zone membrane	2/864	15/19559	0.140146	0.330601	0.256378	NECTIN1/CDH2	2
1_RG/MG	GO:0032838	plasma membrane bounded cell projection cytoplasm	13/864	211/19559	0.142708	0.335689	0.260323	GLI3/GLI2/GLI1/ADA/WLS/PAFAH1B1/KIF1A/FBXW11/FLOT2/MAP2K4/ATG7/MAP4/ATG5	13
1_RG/MG	GO:0042383	sarcolemma	9/864	135/19559	0.143544	0.336699	0.261107	AHNAK/ANK1/PLEC/ATP1A1/SLMAP/CDH2/UTRN/DAG1/SGCE	9
1_RG/MG	GO:0005775	vacuolar lumen	11/864	173/19559	0.144462	0.337895	0.262034	GPC1/BCAN/PDGFRB/GPC5/GPC4/NCAN/SDC4/AGRN/SDC3/ARSB/STK11IP	11
1_RG/MG	GO:0019005	SCF ubiquitin ligase complex	5/864	63/19559	0.145049	0.33831	0.262356	FBXL17/USP47/FBXW11/FBXO38/FBXW7	5
1_RG/MG	GO:0031234	extrinsic component of cytoplasmic side of plasma membrane	7/864	99/19559	0.147982	0.344182	0.26691	GNAI2/FARP1/GNG12/PTK2/GNB1/GNAS/KCNAB2	7
1_RG/MG	GO:0099634	postsynaptic specialization membrane	8/864	118/19559	0.15125	0.350799	0.272041	NRCAM/GRIK5/SHISA7/KCNH1/EPHA4/CDH2/AKAP9/SCRIB	8
1_RG/MG	GO:0043209	myelin sheath	4/864	47/19559	0.152677	0.353119	0.27384	MPDZ/GLUL/CNTN2/SCRIB	4
1_RG/MG	GO:0048787	presynaptic active zone membrane	3/864	31/19559	0.155538	0.357113	0.276937	NECTIN1/CDH2/FLOT2	3
1_RG/MG	GO:0016442	RISC complex	2/864	16/19559	0.155698	0.357113	0.276937	TNRC6A/DICER1	2
1_RG/MG	GO:0031332	RNAi effector complex	2/864	16/19559	0.155698	0.357113	0.276937	TNRC6A/DICER1	2
1_RG/MG	GO:0016328	lateral plasma membrane	5/864	65/19559	0.159124	0.359324	0.278652	PKD1/SLC6A9/CTNNB1/ATP1A1/FZD3	5
1_RG/MG	GO:0000123	histone acetyltransferase complex	6/864	83/19559	0.160415	0.359324	0.278652	TAF4/PHF14/TRRAP/CREBBP/EP300/EPC1	6
1_RG/MG	GO:0000306	extrinsic component of vacuolar membrane	1/864	4/19559	0.165341	0.359324	0.278652	ULK1	1
1_RG/MG	GO:0000799	nuclear condensin complex	1/864	4/19559	0.165341	0.359324	0.278652	SMC4	1
1_RG/MG	GO:0001674	female germ cell nucleus	1/864	4/19559	0.165341	0.359324	0.278652	MARCKS	1
1_RG/MG	GO:0005588	collagen type V trimer	1/864	4/19559	0.165341	0.359324	0.278652	COL5A1	1
1_RG/MG	GO:0032777	Piccolo NuA4 histone acetyltransferase complex	1/864	4/19559	0.165341	0.359324	0.278652	EPC1	1
1_RG/MG	GO:0032983	kainate selective glutamate receptor complex	1/864	4/19559	0.165341	0.359324	0.278652	GRIK5	1
1_RG/MG	GO:0033269	internode region of axon	1/864	4/19559	0.165341	0.359324	0.278652	PARD3	1
1_RG/MG	GO:0034657	GID complex	1/864	4/19559	0.165341	0.359324	0.278652	ARMC8	1
1_RG/MG	GO:0044393	microspike	1/864	4/19559	0.165341	0.359324	0.278652	SDC3	1
1_RG/MG	GO:0060342	photoreceptor inner segment membrane	1/864	4/19559	0.165341	0.359324	0.278652	ATP1A1	1
1_RG/MG	GO:0070724	BMP receptor complex	1/864	4/19559	0.165341	0.359324	0.278652	ACVR1	1
1_RG/MG	GO:0097457	hippocampal mossy fiber	1/864	4/19559	0.165341	0.359324	0.278652	MAP1B	1
1_RG/MG	GO:0098895	postsynaptic endosome membrane	1/864	4/19559	0.165341	0.359324	0.278652	GRIPAP1	1
1_RG/MG	GO:0099012	neuronal dense core vesicle membrane	1/864	4/19559	0.165341	0.359324	0.278652	KIF1A	1
1_RG/MG	GO:0099029	anchored component of presynaptic active zone membrane	1/864	4/19559	0.165341	0.359324	0.278652	FLOT2	1
1_RG/MG	GO:1903349	omegasome membrane	1/864	4/19559	0.165341	0.359324	0.278652	ULK1	1
1_RG/MG	GO:1990357	terminal web	1/864	4/19559	0.165341	0.359324	0.278652	COBL	1
1_RG/MG	GO:1990578	perinuclear endoplasmic reticulum membrane	1/864	4/19559	0.165341	0.359324	0.278652	PIK3R1	1
1_RG/MG	GO:0098862	cluster of actin-based cell projections	10/864	159/19559	0.166459	0.360552	0.279604	SCIN/ADGRV1/USH2A/LRP2/DAB1/PLEC/ZSWIM6/MYH10/PAFAH1B1/ADD3	10
1_RG/MG	GO:0005791	rough endoplasmic reticulum	6/864	84/19559	0.166777	0.360552	0.279604	GLUL/ARSB/CDKAL1/SYNE3/TMCC1/SPPL3	6
1_RG/MG	GO:0005852	eukaryotic translation initiation factor 3 complex	2/864	17/19559	0.171555	0.367998	0.285379	DDX3X/EIF3H	2
1_RG/MG	GO:0035859	Seh1-associated complex	2/864	17/19559	0.171555	0.367998	0.285379	SESN1/CASTOR1	2
1_RG/MG	GO:0060077	inhibitory synapse	2/864	17/19559	0.171555	0.367998	0.285379	CEP112/MAF1	2
1_RG/MG	GO:0034708	methyltransferase complex	7/864	105/19559	0.182375	0.390198	0.302594	RBM15/TAF4/KDM6A/KDM4C/ASH2L/KDM4B/KDM5B	7
1_RG/MG	GO:0090533	cation-transporting ATPase complex	2/864	18/19559	0.187659	0.398371	0.308933	ATP1B4/ATP1A1	2
1_RG/MG	GO:0097440	apical dendrite	2/864	18/19559	0.187659	0.398371	0.308933	MAP1B/FLNA	2
1_RG/MG	GO:0099524	postsynaptic cytosol	2/864	18/19559	0.187659	0.398371	0.308933	DAG1/DBN1	2
1_RG/MG	GO:0098686	hippocampal mossy fiber to CA3 synapse	3/864	34/19559	0.188601	0.398371	0.308933	GRIK5/SLC6A9/NECTIN1	3
1_RG/MG	GO:1990752	microtubule end	3/864	34/19559	0.188601	0.398371	0.308933	SVIL/CLIP2/NCKAP5	3
1_RG/MG	GO:0000932	P-body	6/864	88/19559	0.193237	0.40619	0.314996	SYNE1/TNRC6C/WTIP/TNRC6A/PUM1/TNRC6B	6
1_RG/MG	GO:0099023	vesicle tethering complex	5/864	70/19559	0.19654	0.40619	0.314996	EXOC6B/TRAPPC9/STXBP6/NBAS/VPS11	5
1_RG/MG	GO:0060076	excitatory synapse	4/864	52/19559	0.196546	0.40619	0.314996	FGFR2/IGSF11/SHISA7/SLC6A9	4
1_RG/MG	GO:0005802	trans-Golgi network	14/864	245/19559	0.196839	0.40619	0.314996	ARAP1/LGR5/WLS/KIF13A/LLGL1/TRAPPC9/MYO18A/BIRC6/SORL1/CLASP2/AP1B1/OSBP/DNM2/DENND5A	14
1_RG/MG	GO:0000125	PCAF complex	1/864	5/19559	0.202219	0.40619	0.314996	TRRAP	1
1_RG/MG	GO:0005638	lamin filament	1/864	5/19559	0.202219	0.40619	0.314996	LMNA	1
1_RG/MG	GO:0005726	perichromatin fibrils	1/864	5/19559	0.202219	0.40619	0.314996	CPSF6	1
1_RG/MG	GO:0005964	phosphorylase kinase complex	1/864	5/19559	0.202219	0.40619	0.314996	PHKB	1
1_RG/MG	GO:0031415	NatA complex	1/864	5/19559	0.202219	0.40619	0.314996	NAA15	1
1_RG/MG	GO:0035061	interchromatin granule	1/864	5/19559	0.202219	0.40619	0.314996	CPSF6	1
1_RG/MG	GO:0044302	dentate gyrus mossy fiber	1/864	5/19559	0.202219	0.40619	0.314996	MAP1B	1
1_RG/MG	GO:0045180	basal cortex	1/864	5/19559	0.202219	0.40619	0.314996	CLASP2	1
1_RG/MG	GO:0065010	extracellular membrane-bounded organelle	1/864	5/19559	0.202219	0.40619	0.314996	ALPL	1
1_RG/MG	GO:0070695	FHF complex	1/864	5/19559	0.202219	0.40619	0.314996	FAM160A2	1
1_RG/MG	GO:0072379	ER membrane insertion complex	1/864	5/19559	0.202219	0.40619	0.314996	GET4	1
1_RG/MG	GO:0090724	central region of growth cone	1/864	5/19559	0.202219	0.40619	0.314996	PAFAH1B1	1
1_RG/MG	GO:0097651	phosphatidylinositol 3-kinase complex, class I	1/864	5/19559	0.202219	0.40619	0.314996	PIK3R1	1
1_RG/MG	GO:0098844	postsynaptic endocytic zone membrane	1/864	5/19559	0.202219	0.40619	0.314996	DNM2	1
1_RG/MG	GO:0098871	postsynaptic actin cytoskeleton	1/864	5/19559	0.202219	0.40619	0.314996	PPP1R9A	1
1_RG/MG	GO:0099025	anchored component of postsynaptic membrane	1/864	5/19559	0.202219	0.40619	0.314996	CNTN2	1
1_RG/MG	GO:0005874	microtubule	23/864	431/19559	0.202604	0.40619	0.314996	MID1/MID1IP1/NEK6/FIGN/SNTB2/LZTS2/KIF13A/SVIL/NEK7/PARP4/CLIP2/PAFAH1B1/KIF1A/MAP1B/CLASP2/FBXW11/KCNAB2/KIF21A/MTA1/NCKAP5/MAP4/KIF13B/DNM2	23
1_RG/MG	GO:0000145	exocyst	2/864	19/19559	0.203959	0.406935	0.315574	EXOC6B/STXBP6	2
1_RG/MG	GO:0089717	spanning component of membrane	2/864	19/19559	0.203959	0.406935	0.315574	SLC4A4/SLC24A3	2
1_RG/MG	GO:0097546	ciliary base	3/864	36/19559	0.211551	0.421069	0.326534	GLI3/GLI2/GLI1	3
1_RG/MG	GO:0032153	cell division site	5/864	72/19559	0.212292	0.421529	0.326891	WDR73/PLCD3/SVIL/MYH10/SPIRE1	5
1_RG/MG	GO:0032420	stereocilium	4/864	54/19559	0.215072	0.426028	0.33038	ADGRV1/USH2A/ZSWIM6/PAFAH1B1	4
1_RG/MG	GO:0005902	microvillus	6/864	93/19559	0.228341	0.45033	0.349226	SYTL1/PODXL/CRB1/CTNNB1/ITGAV/KIF13B	6
1_RG/MG	GO:0070603	SWI/SNF superfamily-type complex	5/864	74/19559	0.228428	0.45033	0.349226	BAZ1A/SMARCD3/BPTF/TRRAP/MTA1	5
1_RG/MG	GO:0035267	NuA4 histone acetyltransferase complex	2/864	21/19559	0.236954	0.454098	0.352148	TRRAP/EPC1	2
1_RG/MG	GO:0043189	H4/H2A histone acetyltransferase complex	2/864	21/19559	0.236954	0.454098	0.352148	TRRAP/EPC1	2
1_RG/MG	GO:0005593	FACIT collagen trimer	1/864	6/19559	0.237469	0.454098	0.352148	COL9A2	1
1_RG/MG	GO:0016012	sarcoglycan complex	1/864	6/19559	0.237469	0.454098	0.352148	SGCE	1
1_RG/MG	GO:0016589	NURF complex	1/864	6/19559	0.237469	0.454098	0.352148	BPTF	1
1_RG/MG	GO:0032127	dense core granule membrane	1/864	6/19559	0.237469	0.454098	0.352148	KIF1A	1
1_RG/MG	GO:0035748	myelin sheath abaxonal region	1/864	6/19559	0.237469	0.454098	0.352148	SCRIB	1
1_RG/MG	GO:0045252	oxoglutarate dehydrogenase complex	1/864	6/19559	0.237469	0.454098	0.352148	OGDH	1
1_RG/MG	GO:0046581	intercellular canaliculus	1/864	6/19559	0.237469	0.454098	0.352148	MTDH	1
1_RG/MG	GO:0071458	integral component of cytoplasmic side of endoplasmic reticulum membrane	1/864	6/19559	0.237469	0.454098	0.352148	SPPL3	1
1_RG/MG	GO:0098985	asymmetric, glutamatergic, excitatory synapse	1/864	6/19559	0.237469	0.454098	0.352148	SHISA7	1
1_RG/MG	GO:0150051	postsynaptic Golgi apparatus	1/864	6/19559	0.237469	0.454098	0.352148	MYO18A	1
1_RG/MG	GO:1990635	proximal dendrite	1/864	6/19559	0.237469	0.454098	0.352148	GIGYF2	1
1_RG/MG	GO:0030136	clathrin-coated vesicle	11/864	194/19559	0.239886	0.457663	0.354913	LRP2/SH3BP4/PIK3C2A/EPN2/FCHO2/SYNRG/AP1B1/LMBRD1/VPS11/DNM2/EPS15	11
1_RG/MG	GO:0016459	myosin complex	4/864	57/19559	0.243688	0.463848	0.359709	MYO10/MYO9B/MYH10/MYO18A	4
1_RG/MG	GO:0001669	acrosomal vesicle	7/864	115/19559	0.246032	0.466906	0.36208	NOTCH1/CTNNA1/SPAG9/CAPN11/SKIL/FLOT2/CSNK2A2	7
1_RG/MG	GO:0001772	immunological synapse	3/864	39/19559	0.246986	0.466906	0.36208	CD81/ALCAM/SCRIB	3
1_RG/MG	GO:0016235	aggresome	3/864	39/19559	0.246986	0.466906	0.36208	ABI1/PRKN/EPS15	3
1_RG/MG	GO:0000139	Golgi membrane	38/864	766/19559	0.250998	0.473409	0.367124	ARAP1/LFNG/NOTCH4/NOTCH1/NOTCH3/PLCE1/LGR5/PKD1/WLS/NCAM1/KIF13A/B3GALT1/ARHGAP32/SREBF1/GALNT1/CUX2/ITM2B/LDLRAD4/NTRK2/LLGL1/GLCE/TRAPPC9/MYO18A/MGAT4A/SORL1/ARHGAP21/NOTCH2/AP1B1/GOLGB1/FAM20B/MAN2A2/ARFGAP1/B3GAT2/OSBP/PPP6R3/HUWE1/DNM2/DENND5A	38
1_RG/MG	GO:0043204	perikaryon	9/864	156/19559	0.252959	0.476024	0.369151	GLUL/GRIK5/KCNH1/EPHA4/MAP1B/FLNA/PPP1CA/MAP2K4/GIGYF2	9
1_RG/MG	GO:0097038	perinuclear endoplasmic reticulum	2/864	22/19559	0.253562	0.476076	0.369192	PIK3R1/OSBP	2
1_RG/MG	GO:0005881	cytoplasmic microtubule	5/864	78/19559	0.261684	0.488094	0.378512	MID1/CLIP2/PAFAH1B1/CLASP2/FBXW11	5
1_RG/MG	GO:1904949	ATPase complex	5/864	78/19559	0.261684	0.488094	0.378512	BAZ1A/SMARCD3/BPTF/TRRAP/MTA1	5
1_RG/MG	GO:0032421	stereocilium bundle	4/864	59/19559	0.263214	0.488094	0.378512	ADGRV1/USH2A/ZSWIM6/PAFAH1B1	4
1_RG/MG	GO:0045334	clathrin-coated endocytic vesicle	4/864	59/19559	0.263214	0.488094	0.378512	EPN2/LMBRD1/DNM2/EPS15	4
1_RG/MG	GO:0035371	microtubule plus-end	2/864	23/19559	0.270195	0.488094	0.378512	CLIP2/NCKAP5	2
1_RG/MG	GO:0016592	mediator complex	3/864	41/19559	0.271088	0.488094	0.378512	MED13L/BCLAF3/MED13	3
1_RG/MG	GO:0030119	AP-type membrane coat adaptor complex	3/864	41/19559	0.271088	0.488094	0.378512	SYNRG/AP1B1/EPS15	3
1_RG/MG	GO:0005677	chromatin silencing complex	1/864	7/19559	0.271163	0.488094	0.378512	BAHD1	1
1_RG/MG	GO:0005828	kinetochore microtubule	1/864	7/19559	0.271163	0.488094	0.378512	CLASP2	1
1_RG/MG	GO:0030121	AP-1 adaptor complex	1/864	7/19559	0.271163	0.488094	0.378512	SYNRG	1
1_RG/MG	GO:0031235	intrinsic component of the cytoplasmic side of the plasma membrane	1/864	7/19559	0.271163	0.488094	0.378512	PALM	1
1_RG/MG	GO:0042025	host cell nucleus	1/864	7/19559	0.271163	0.488094	0.378512	TOP2B	1
1_RG/MG	GO:0042382	paraspeckles	1/864	7/19559	0.271163	0.488094	0.378512	CPSF6	1
1_RG/MG	GO:0044300	cerebellar mossy fiber	1/864	7/19559	0.271163	0.488094	0.378512	NFIB	1
1_RG/MG	GO:0044326	dendritic spine neck	1/864	7/19559	0.271163	0.488094	0.378512	PPP1R9A	1
1_RG/MG	GO:0048179	activin receptor complex	1/864	7/19559	0.271163	0.488094	0.378512	ACVR1	1
1_RG/MG	GO:0071541	eukaryotic translation initiation factor 3 complex, eIF3m	1/864	7/19559	0.271163	0.488094	0.378512	EIF3H	1
1_RG/MG	GO:0097441	basal dendrite	1/864	7/19559	0.271163	0.488094	0.378512	MAP1B	1
1_RG/MG	GO:0098835	presynaptic endocytic zone membrane	1/864	7/19559	0.271163	0.488094	0.378512	FCHO2	1
1_RG/MG	GO:0098791	Golgi apparatus subcompartment	19/864	368/19559	0.27433	0.492724	0.382102	ARAP1/LGR5/DNMBP/WLS/KIF13A/GALNT1/LLGL1/TRAPPC9/MYO18A/MGAT4A/BIRC6/SORL1/CLASP2/AP1B1/GOLGB1/AKAP9/OSBP/DNM2/DENND5A	19
1_RG/MG	GO:0045335	phagocytic vesicle	8/864	140/19559	0.278661	0.499418	0.387293	ITGB5/CDC42EP4/INPP5B/UVRAG/ITGAV/ABCA1/ATG5/DNM2	8
1_RG/MG	GO:0099738	cell cortex region	3/864	42/19559	0.283236	0.506521	0.392801	CTNNB1/EPB41L2/CLASP2	3
1_RG/MG	GO:0030496	midbody	10/864	182/19559	0.284956	0.508499	0.394335	GNAI2/PTCH1/LZTS2/KIF13A/SVIL/MYH10/BIRC6/UVRAG/TTC28/DNM2	10
1_RG/MG	GO:0031233	intrinsic component of external side of plasma membrane	2/864	24/19559	0.286816	0.509416	0.395046	EFNA5/F3	2
1_RG/MG	GO:0098533	ATPase dependent transmembrane transport complex	2/864	24/19559	0.286816	0.509416	0.395046	ATP1B4/ATP1A1	2
1_RG/MG	GO:0032592	integral component of mitochondrial membrane	5/864	81/19559	0.287315	0.509416	0.395046	CHCHD3/SFXN5/CPT1A/SPIRE1/MFF	5
1_RG/MG	GO:0005768	endosome	47/864	976/19559	0.28892	0.511166	0.396404	GPC1/MLC1/EPHA3/LIPG/PLEKHF2/LRP2/FGD5/TRIM3/TNIK/WLS/KIF13A/ARHGAP32/PACSIN3/AKT2/SLC6A9/DIAPH2/ITM2B/INSR/LDLRAD4/INPP5B/NTRK2/ATP1A1/KCNH1/LLGL1/EPN2/GRIPAP1/JAK1/EPHA4/BIRC6/SORL1/UVRAG/VIPAS39/ULK1/LMTK2/ABCA1/LRP6/FLOT2/NEDD4L/ABCC5/ARRDC3/PDLIM4/GIGYF2/VPS11/OSBPL1A/DNM2/MAGI2/EPS15	47
1_RG/MG	GO:0098588	bounding membrane of organelle	99/864	2121/19559	0.292065	0.515628	0.399864	GRIA4/VMP1/AHNAK/ARAP1/LFNG/CHCHD3/NOTCH4/NOTCH1/NOTCH3/WNT7B/PTCH1/GPR37L1/SPARC/PLCE1/LGR5/PLEKHF2/LRP2/SLC3A2/SYNE1/PKD1/DSP/DIAPH1/SNTB2/ITPR2/WLS/NCAM1/KIF13A/B3GALT1/ARHGAP32/ROBO1/SREBF1/SLC6A9/GALNT1/RAB44/SPAG9/CUX2/ITM2B/INSR/LDLRAD4/INPP5B/NTRK2/MAOB/PIEZO1/SCG3/GPAM/STAB1/CPT1A/KCNH1/LLGL1/GLCE/BBS9/EPN2/TRAPPC9/WASL/GRIPAP1/RPTOR/MYO18A/MGAT4A/EPHA4/UBR4/FNIP1/KIF1A/GNB1/SORL1/ARHGAP…	99
1_RG/MG	GO:0000152	nuclear ubiquitin ligase complex	3/864	43/19559	0.295428	0.517959	0.401672	BCOR/CBX2/PHC2	3
1_RG/MG	GO:0098573	intrinsic component of mitochondrial membrane	5/864	82/19559	0.295962	0.517959	0.401672	CHCHD3/SFXN5/CPT1A/SPIRE1/MFF	5
1_RG/MG	GO:0000796	condensin complex	1/864	8/19559	0.303371	0.517959	0.401672	SMC4	1
1_RG/MG	GO:0008290	F-actin capping protein complex	1/864	8/19559	0.303371	0.517959	0.401672	ADD1	1
1_RG/MG	GO:0016593	Cdc73/Paf1 complex	1/864	8/19559	0.303371	0.517959	0.401672	SETD5	1
1_RG/MG	GO:0032584	growth cone membrane	1/864	8/19559	0.303371	0.517959	0.401672	NECTIN1	1
1_RG/MG	GO:0034464	BBSome	1/864	8/19559	0.303371	0.517959	0.401672	BBS9	1
1_RG/MG	GO:0036396	RNA N6-methyladenosine methyltransferase complex	1/864	8/19559	0.303371	0.517959	0.401672	RBM15	1
1_RG/MG	GO:0036449	microtubule minus-end	1/864	8/19559	0.303371	0.517959	0.401672	SVIL	1
1_RG/MG	GO:0045293	mRNA editing complex	1/864	8/19559	0.303371	0.517959	0.401672	RBM15	1
1_RG/MG	GO:0070776	MOZ/MORF histone acetyltransferase complex	1/864	8/19559	0.303371	0.517959	0.401672	PHF14	1
1_RG/MG	GO:0097413	Lewy body	1/864	8/19559	0.303371	0.517959	0.401672	PRKN	1
1_RG/MG	GO:0097450	astrocyte end-foot	1/864	8/19559	0.303371	0.517959	0.401672	MLC1	1
1_RG/MG	GO:0098837	postsynaptic recycling endosome	1/864	8/19559	0.303371	0.517959	0.401672	GRIPAP1	1
1_RG/MG	GO:0099571	postsynaptic cytoskeleton	1/864	8/19559	0.303371	0.517959	0.401672	PPP1R9A	1
1_RG/MG	GO:0099522	region of cytosol	2/864	25/19559	0.303394	0.517959	0.401672	DAG1/DBN1	2
1_RG/MG	GO:0098685	Schaffer collateral - CA1 synapse	5/864	84/19559	0.313377	0.533901	0.414035	AKAP12/CTNNB1/ABR/EPHA4/PTPRA	5
1_RG/MG	GO:0042470	melanosome	6/864	105/19559	0.319199	0.541591	0.419998	SYTL1/SLC3A2/FASN/ATP1A1/SLC1A4/YWHAB	6
1_RG/MG	GO:0048770	pigment granule	6/864	105/19559	0.319199	0.541591	0.419998	SYTL1/SLC3A2/FASN/ATP1A1/SLC1A4/YWHAB	6
1_RG/MG	GO:0032281	AMPA glutamate receptor complex	2/864	26/19559	0.319901	0.541673	0.420061	GRIA4/SHISA7	2
1_RG/MG	GO:0005903	brush border	6/864	106/19559	0.327046	0.549525	0.42615	SCIN/LRP2/DAB1/PLEC/MYH10/ADD3	6
1_RG/MG	GO:0097542	ciliary tip	3/864	46/19559	0.332134	0.549525	0.42615	GLI3/GLI2/GLI1	3
1_RG/MG	GO:0008091	spectrin	1/864	9/19559	0.334156	0.549525	0.42615	EPB41L2	1
1_RG/MG	GO:0008385	IkappaB kinase complex	1/864	9/19559	0.334156	0.549525	0.42615	CHUK	1
1_RG/MG	GO:0031095	platelet dense tubular network membrane	1/864	9/19559	0.334156	0.549525	0.42615	ITPR2	1
1_RG/MG	GO:0033647	host intracellular organelle	1/864	9/19559	0.334156	0.549525	0.42615	TOP2B	1
1_RG/MG	GO:0033648	host intracellular membrane-bounded organelle	1/864	9/19559	0.334156	0.549525	0.42615	TOP2B	1
1_RG/MG	GO:0043196	varicosity	1/864	9/19559	0.334156	0.549525	0.42615	MAP1B	1
1_RG/MG	GO:0061617	MICOS complex	1/864	9/19559	0.334156	0.549525	0.42615	CHCHD3	1
1_RG/MG	GO:0070578	RISC-loading complex	1/864	9/19559	0.334156	0.549525	0.42615	DICER1	1
1_RG/MG	GO:0070775	H3 histone acetyltransferase complex	1/864	9/19559	0.334156	0.549525	0.42615	PHF14	1
1_RG/MG	GO:0072559	NLRP3 inflammasome complex	1/864	9/19559	0.334156	0.549525	0.42615	DDX3X	1
1_RG/MG	GO:0090576	RNA polymerase III transcription regulator complex	1/864	9/19559	0.334156	0.549525	0.42615	BRF1	1
1_RG/MG	GO:0098833	presynaptic endocytic zone	1/864	9/19559	0.334156	0.549525	0.42615	FCHO2	1
1_RG/MG	GO:0036464	cytoplasmic ribonucleoprotein granule	12/864	233/19559	0.334493	0.549525	0.42615	SYNE1/TNRC6C/PARD3/WTIP/TNRC6A/DDX3X/RPTOR/EIF4G1/PUM1/LARP1/TNRC6B/GIGYF2	12
1_RG/MG	GO:0031045	dense core granule	2/864	27/19559	0.336311	0.550142	0.426629	SLC6A9/KIF1A	2
1_RG/MG	GO:0044232	organelle membrane contact site	2/864	27/19559	0.336311	0.550142	0.426629	ATG5/OSBPL1A	2
1_RG/MG	GO:0030018	Z disc	7/864	128/19559	0.336862	0.550142	0.426629	PDLIM5/ANK1/SORBS2/CTNNB1/FLNA/HDAC4/PDLIM4	7
1_RG/MG	GO:0031519	PcG protein complex	3/864	47/19559	0.34437	0.561296	0.435279	CSNK2A2/CBX2/PHC2	3
1_RG/MG	GO:0098552	side of membrane	30/864	625/19559	0.345224	0.561583	0.435502	GNAI2/EFNA5/MCAM/F3/ADA/GPC4/LRP2/FARP1/NRCAM/ANK1/CD276/SHROOM4/ALCAM/GNG12/PALM/NCAM1/MFGE8/PTK2/INSR/CNTFR/GNB1/GNAS/ITGAV/ABCA1/KCNAB2/DAG1/SPPL3/ENOX2/CHUK/TNFRSF14	30
1_RG/MG	GO:1902495	transmembrane transporter complex	16/864	322/19559	0.350469	0.567913	0.440411	GRIA4/CACHD1/ATP1B4/PKD1/GRIN3B/CLCN2/GRIK5/TTYH2/SHISA7/ATP1A1/KCNH1/TTYH3/KCNQ5/KCNAB2/AKAP9/SCRIB	16
1_RG/MG	GO:0005795	Golgi stack	8/864	151/19559	0.350927	0.567913	0.440411	ARAP1/DNMBP/GALNT1/LLGL1/MGAT4A/SORL1/GOLGB1/AKAP9	8
1_RG/MG	GO:0098796	membrane protein complex	61/864	1310/19559	0.351173	0.567913	0.440411	GRIA4/SLC1A2/GNAI2/SLC1A3/CACHD1/ATP1B4/CHCHD3/ITGB5/CTNNA1/PLEKHA7/ITGA7/ITGB4/SLC3A2/LRP5/SYNE1/PKD1/ALCAM/SNTB2/GRIN3B/GNG12/PIK3C2A/CLCN2/GRIK5/TTYH2/SHISA7/CDH20/CTNNB1/INSR/NEO1/ATP1A1/KCNH1/CNTFR/EPN2/IGF1R/TTYH3/KCNQ5/PIK3R2/CDH2/PIK3R1/GNB1/GNAS/ITGAV/SYNRG/LRP6/AP1B1/FLOT2/ACVR1/SYNE3/EMC2/KCNAB2/UTRN/DAG1/SGCE/CHUK/CBL/TUSC3/AKAP9/SCRIB/VPS11/DENND5A/EPS15	61
1_RG/MG	GO:0005640	nuclear outer membrane	2/864	28/19559	0.352599	0.568	0.440478	SYNE1/SYNE3	2
1_RG/MG	GO:0070461	SAGA-type complex	2/864	28/19559	0.352599	0.568	0.440478	TAF4/TRRAP	2
1_RG/MG	GO:0005819	spindle	18/864	367/19559	0.358079	0.575707	0.446455	WDR73/MID1/NEK6/DIAPH1/NEK7/CTNNB1/PARP4/EVI5/MYH10/DIDO1/BIRC6/PAFAH1B1/CLASP2/TTC28/TBL1XR1/STAG2/STAG1/MAP4	18
1_RG/MG	GO:0001527	microfibril	1/864	10/19559	0.363583	0.578935	0.448958	LTBP1	1
1_RG/MG	GO:0031313	extrinsic component of endosome membrane	1/864	10/19559	0.363583	0.578935	0.448958	GRIPAP1	1
1_RG/MG	GO:0045240	dihydrolipoyl dehydrogenase complex	1/864	10/19559	0.363583	0.578935	0.448958	OGDH	1
1_RG/MG	GO:0072546	ER membrane protein complex	1/864	10/19559	0.363583	0.578935	0.448958	EMC2	1
1_RG/MG	GO:0098843	postsynaptic endocytic zone	1/864	10/19559	0.363583	0.578935	0.448958	DNM2	1
1_RG/MG	GO:0044665	MLL1/2 complex	2/864	29/19559	0.368746	0.583709	0.45266	TAF4/ASH2L	2
1_RG/MG	GO:0071339	MLL1 complex	2/864	29/19559	0.368746	0.583709	0.45266	TAF4/ASH2L	2
1_RG/MG	GO:0031312	extrinsic component of organelle membrane	3/864	49/19559	0.36877	0.583709	0.45266	GRIPAP1/KIF1A/ULK1	3
1_RG/MG	GO:0031968	organelle outer membrane	11/864	218/19559	0.3694	0.583709	0.45266	CHCHD3/SYNE1/MAOB/GPAM/CPT1A/EPHA4/ULK1/SYNE3/SPIRE1/MFF/PPP2R2B	11
1_RG/MG	GO:0031984	organelle subcompartment	19/864	392/19559	0.371876	0.586502	0.454826	ARAP1/LGR5/DNMBP/WLS/KIF13A/GALNT1/LLGL1/TRAPPC9/MYO18A/MGAT4A/BIRC6/SORL1/CLASP2/AP1B1/GOLGB1/AKAP9/OSBP/DNM2/DENND5A	19
1_RG/MG	GO:0019867	outer membrane	11/864	220/19559	0.380702	0.598473	0.464109	CHCHD3/SYNE1/MAOB/GPAM/CPT1A/EPHA4/ULK1/SYNE3/SPIRE1/MFF/PPP2R2B	11
1_RG/MG	GO:0034707	chloride channel complex	3/864	50/19559	0.380912	0.598473	0.464109	CLCN2/TTYH2/TTYH3	3
1_RG/MG	GO:0098802	plasma membrane signaling receptor complex	15/864	307/19559	0.3817	0.598575	0.464189	GRIA4/ITGB5/ITGA7/ITGB4/ALCAM/GRIN3B/GRIK5/SHISA7/INSR/CNTFR/IGF1R/ITGAV/ACVR1/CHUK/SCRIB	15
1_RG/MG	GO:0097431	mitotic spindle pole	2/864	30/19559	0.384731	0.600622	0.465776	STAG2/STAG1	2
1_RG/MG	GO:1990351	transporter complex	16/864	330/19559	0.387293	0.600622	0.465776	GRIA4/CACHD1/ATP1B4/PKD1/GRIN3B/CLCN2/GRIK5/TTYH2/SHISA7/ATP1A1/KCNH1/TTYH3/KCNQ5/KCNAB2/AKAP9/SCRIB	16
1_RG/MG	GO:0035770	ribonucleoprotein granule	12/864	243/19559	0.388067	0.600622	0.465776	SYNE1/TNRC6C/PARD3/WTIP/TNRC6A/DDX3X/RPTOR/EIF4G1/PUM1/LARP1/TNRC6B/GIGYF2	12
1_RG/MG	GO:0000235	astral microtubule	1/864	11/19559	0.39171	0.600622	0.465776	PAFAH1B1	1
1_RG/MG	GO:0002177	manchette	1/864	11/19559	0.39171	0.600622	0.465776	RIMBP3	1
1_RG/MG	GO:0005818	aster	1/864	11/19559	0.39171	0.600622	0.465776	PAFAH1B1	1
1_RG/MG	GO:0017146	NMDA selective glutamate receptor complex	1/864	11/19559	0.39171	0.600622	0.465776	GRIN3B	1
1_RG/MG	GO:0030122	AP-2 adaptor complex	1/864	11/19559	0.39171	0.600622	0.465776	EPS15	1
1_RG/MG	GO:0031094	platelet dense tubular network	1/864	11/19559	0.39171	0.600622	0.465776	ITPR2	1
1_RG/MG	GO:0035253	ciliary rootlet	1/864	11/19559	0.39171	0.600622	0.465776	CROCC	1
1_RG/MG	GO:0035631	CD40 receptor complex	1/864	11/19559	0.39171	0.600622	0.465776	CHUK	1
1_RG/MG	GO:0043220	Schmidt-Lanterman incisure	1/864	11/19559	0.39171	0.600622	0.465776	MPDZ	1
1_RG/MG	GO:1902555	endoribonuclease complex	2/864	31/19559	0.400537	0.612382	0.474896	DROSHA/DICER1	2
1_RG/MG	GO:0030117	membrane coat	5/864	94/19559	0.401599	0.612382	0.474896	EPN2/KCNQ5/SYNRG/AP1B1/EPS15	5
1_RG/MG	GO:0048475	coated membrane	5/864	94/19559	0.401599	0.612382	0.474896	EPN2/KCNQ5/SYNRG/AP1B1/EPS15	5
1_RG/MG	GO:0005773	vacuole	37/864	801/19559	0.413108	0.61653	0.478113	GPC1/MLC1/BCAN/VMP1/AHNAK/PDGFRB/TRIP10/GPC5/ADA/GPC4/LRP2/SLC3A2/RAB44/SPAG9/NCAN/SDC4/AGRN/SDC3/INSR/ARSB/RPTOR/FNIP1/GNB1/YWHAB/UVRAG/ULK1/FNBP1/AP1B1/TEX264/LMBRD1/CBL/RB1CC1/ARRDC3/PIP4K2B/STK11IP/VPS11/ATG5	37
1_RG/MG	GO:0099060	integral component of postsynaptic specialization membrane	4/864	74/19559	0.414199	0.61653	0.478113	NRCAM/GRIK5/SHISA7/CDH2	4
1_RG/MG	GO:0042788	polysomal ribosome	2/864	32/19559	0.41615	0.61653	0.478113	LARP1/EIF3H	2
1_RG/MG	GO:0000124	SAGA complex	1/864	12/19559	0.418596	0.61653	0.478113	TRRAP	1
1_RG/MG	GO:0000812	Swr1 complex	1/864	12/19559	0.418596	0.61653	0.478113	TRRAP	1
1_RG/MG	GO:0005583	fibrillar collagen trimer	1/864	12/19559	0.418596	0.61653	0.478113	COL5A1	1
1_RG/MG	GO:0030897	HOPS complex	1/864	12/19559	0.418596	0.61653	0.478113	VPS11	1
1_RG/MG	GO:0030914	STAGA complex	1/864	12/19559	0.418596	0.61653	0.478113	TRRAP	1
1_RG/MG	GO:0031464	Cul4A-RING E3 ubiquitin ligase complex	1/864	12/19559	0.418596	0.61653	0.478113	CRBN	1
1_RG/MG	GO:0031680	G-protein beta/gamma-subunit complex	1/864	12/19559	0.418596	0.61653	0.478113	GNG12	1
1_RG/MG	GO:0031932	TORC2 complex	1/864	12/19559	0.418596	0.61653	0.478113	SESN1	1
1_RG/MG	GO:0033270	paranode region of axon	1/864	12/19559	0.418596	0.61653	0.478113	KIF13B	1
1_RG/MG	GO:0042405	nuclear inclusion body	1/864	12/19559	0.418596	0.61653	0.478113	ATXN1	1
1_RG/MG	GO:0043256	laminin complex	1/864	12/19559	0.418596	0.61653	0.478113	LAMB4	1
1_RG/MG	GO:0044327	dendritic spine head	1/864	12/19559	0.418596	0.61653	0.478113	DNM2	1
1_RG/MG	GO:0048188	Set1C/COMPASS complex	1/864	12/19559	0.418596	0.61653	0.478113	ASH2L	1
1_RG/MG	GO:0071564	npBAF complex	1/864	12/19559	0.418596	0.61653	0.478113	SMARCD3	1
1_RG/MG	GO:0098643	banded collagen fibril	1/864	12/19559	0.418596	0.61653	0.478113	COL5A1	1
1_RG/MG	GO:0098992	neuronal dense core vesicle	1/864	12/19559	0.418596	0.61653	0.478113	KIF1A	1
1_RG/MG	GO:0034705	potassium channel complex	5/864	96/19559	0.419211	0.61653	0.478113	GRIK5/KCNH1/KCNQ5/KCNAB2/AKAP9	5
1_RG/MG	GO:0031674	I band	7/864	140/19559	0.424013	0.621664	0.482094	PDLIM5/ANK1/SORBS2/CTNNB1/FLNA/HDAC4/PDLIM4	7
1_RG/MG	GO:0033116	endoplasmic reticulum-Golgi intermediate compartment membrane	4/864	75/19559	0.424203	0.621664	0.482094	VMP1/ROBO1/PIEZO1/SPPL3	4
1_RG/MG	GO:0031461	cullin-RING ubiquitin ligase complex	8/864	162/19559	0.425122	0.621911	0.482285	ZSWIM6/FBXL17/USP47/FBXW11/FBXO38/FBXW7/CRBN/DCAF11	8
1_RG/MG	GO:0030659	cytoplasmic vesicle membrane	36/864	784/19559	0.429329	0.626957	0.486198	GRIA4/WNT7B/PTCH1/SPARC/RHBG/LRP2/DSP/DIAPH1/SNTB2/ITPR2/WLS/SREBF1/SLC6A9/RAB44/DISP3/INPP5B/SCG3/STAB1/EPN2/GPRC5B/WASL/UBR4/KIF1A/SORL1/ARHGAP21/ITGAV/SYNRG/ZDHHC8/AP1B1/FLOT2/TAOK2/KCNAB2/SPIRE1/ATG5/DNM2/EPS15	36
1_RG/MG	GO:0098948	intrinsic component of postsynaptic specialization membrane	4/864	77/19559	0.444077	0.635364	0.492718	NRCAM/GRIK5/SHISA7/CDH2	4
1_RG/MG	GO:0001401	SAM complex	1/864	13/19559	0.444295	0.635364	0.492718	CHCHD3	1
1_RG/MG	GO:0001741	XY body	1/864	13/19559	0.444295	0.635364	0.492718	PBX4	1
1_RG/MG	GO:0001931	uropod	1/864	13/19559	0.444295	0.635364	0.492718	FLOT2	1
1_RG/MG	GO:0008250	oligosaccharyltransferase complex	1/864	13/19559	0.444295	0.635364	0.492718	TUSC3	1
1_RG/MG	GO:0016580	Sin3 complex	1/864	13/19559	0.444295	0.635364	0.492718	SIN3A	1
1_RG/MG	GO:0030130	clathrin coat of trans-Golgi network vesicle	1/864	13/19559	0.444295	0.635364	0.492718	SYNRG	1
1_RG/MG	GO:0031254	cell trailing edge	1/864	13/19559	0.444295	0.635364	0.492718	FLOT2	1
1_RG/MG	GO:0032585	multivesicular body membrane	1/864	13/19559	0.444295	0.635364	0.492718	SORL1	1
1_RG/MG	GO:0033646	host intracellular part	1/864	13/19559	0.444295	0.635364	0.492718	TOP2B	1
1_RG/MG	GO:0036038	MKS complex	1/864	13/19559	0.444295	0.635364	0.492718	CEP290	1
1_RG/MG	GO:0043656	host intracellular region	1/864	13/19559	0.444295	0.635364	0.492718	TOP2B	1
1_RG/MG	GO:0000922	spindle pole	8/864	165/19559	0.445331	0.635566	0.492875	WDR73/NEK6/NEK7/CTNNB1/BIRC6/TTC28/STAG2/STAG1	8
1_RG/MG	GO:0005790	smooth endoplasmic reticulum	2/864	34/19559	0.446739	0.635566	0.492875	SLMAP/RPL10	2
1_RG/MG	GO:0031941	filamentous actin	2/864	34/19559	0.446739	0.635566	0.492875	PDLIM5/PDLIM4	2
1_RG/MG	GO:0034702	ion channel complex	14/864	299/19559	0.450458	0.639758	0.496126	GRIA4/CACHD1/PKD1/GRIN3B/CLCN2/GRIK5/TTYH2/SHISA7/KCNH1/TTYH3/KCNQ5/KCNAB2/AKAP9/SCRIB	14
1_RG/MG	GO:0030120	vesicle coat	3/864	56/19559	0.452348	0.640247	0.496504	EPN2/SYNRG/EPS15	3
1_RG/MG	GO:0043195	terminal bouton	3/864	56/19559	0.452348	0.640247	0.496504	USH2A/GRIK5/NTRK2	3
1_RG/MG	GO:0005930	axoneme	6/864	122/19559	0.453707	0.640305	0.496549	GLI3/GLI2/GLI1/ATG7/MAP4/ATG5	6
1_RG/MG	GO:0016234	inclusion body	4/864	78/19559	0.453936	0.640305	0.496549	ABI1/ATXN1/PRKN/EPS15	4
1_RG/MG	GO:0031904	endosome lumen	2/864	35/19559	0.461693	0.649035	0.50332	LRP2/PDLIM4	2
1_RG/MG	GO:0080008	Cul4-RING E3 ubiquitin ligase complex	2/864	35/19559	0.461693	0.649035	0.50332	CRBN/DCAF11	2
1_RG/MG	GO:0016591	RNA polymerase II, holoenzyme	4/864	79/19559	0.463737	0.649988	0.504058	TAF4/SETD5/RPRD2/TRRAP	4
1_RG/MG	GO:1904115	axon cytoplasm	3/864	57/19559	0.46394	0.649988	0.504058	PAFAH1B1/KIF1A/FBXW11	3
1_RG/MG	GO:0000346	transcription export complex	1/864	14/19559	0.468859	0.652012	0.505629	ZC3H11A	1
1_RG/MG	GO:0031462	Cul2-RING ubiquitin ligase complex	1/864	14/19559	0.468859	0.652012	0.505629	ZSWIM6	1
1_RG/MG	GO:0043218	compact myelin	1/864	14/19559	0.468859	0.652012	0.505629	MPDZ	1
1_RG/MG	GO:0045239	tricarboxylic acid cycle enzyme complex	1/864	14/19559	0.468859	0.652012	0.505629	OGDH	1
1_RG/MG	GO:0097014	ciliary plasm	6/864	124/19559	0.469323	0.652012	0.505629	GLI3/GLI2/GLI1/ATG7/MAP4/ATG5	6
1_RG/MG	GO:0005681	spliceosomal complex	9/864	192/19559	0.476133	0.658539	0.51069	TRA2B/PNN/KHDC4/TRA2A/RBM5/HNRNPH1/IVNS1ABP/SRRM2/CACTIN	9
[truncated: 9,523 more rows]

## Sheet: 1_cluster_markers_BP
Cluster	ID	Description	GeneRatio	BgRatio	pvalue	p.adjust	qvalue	geneID	Count
[truncated: 87,699 more rows]

## Sheet: 2_cluster_markers_MF
Cluster	ID	Description	GeneRatio	BgRatio	pvalue	p.adjust	qvalue	geneID	Count
[truncated: 55,216 more rows]

[truncated: 2 more sheets: 2_cluster_markers_CC, 2_cluster_markers_BP]
