# Supplementary material for: Cellular profiling of a recently-evolved social behavior in cichlid fishes
Source: Nat Commun. 2023 Aug 14;14:4891. doi: 10.1038/s41467-023-40331-9 (PMC10425353; doi:10.1038/s41467-023-40331-9)
Supplement: Supplementary file 11 — Supplementary Data 8 [file 41467_2023_40331_MOESM11_ESM.xlsx]

## Sheet: up_bdeg_enrich
	Category	ID	Name	Source	p.value	q.value.Bonferroni	q.value.FDR.B.H	q.value.FDR.B.Y	Hit.Count.in.Query.List	Hit.Count.in.Genome	Hit.in.Query.List	q
1	GO: Molecular Function	GO:0005516	calmodulin binding	NA	5.97e-14	5.87e-11	2.49e-11	1.86e-10	31	230	MAP2,ADCY1,ADCY8,RYR2,ADD1,CAMSAP3,CAMK1,CASK,SLC8A2,SLC8A3,ATP2B2,ATP2B3,MYO5A,MYO9B,MYO10,SPTBN1,PLCB1,SYT1,CACNA1A,CAMK2A,CAMK2G,UBR4,GRM5,CAMKV,STRN4,PPP3CA,DDX5,KCNH1,KCNQ2,KCNQ3,UNC13C	2.75617e-12
2	GO: Molecular Function	GO:0005261	cation channel activity	NA	8.91e-14	8.76e-11	2.49e-11	1.86e-10	44	459	KCNH7,ASIC1,RYR2,CACNG2,SCN1B,SCN8A,FGF12,FGF14,ANK2,SGK1,MCU,KCNIP4,SNAP25,ERC1,STX1A,CACNA1I,CACNA1G,CACNA1A,CACNA1B,CACNA1D,CACNA1E,CACNB2,CALM2,HCN1,GRIA2,GRIA3,GRIA4,GRIK4,GRIK5,GRIN2B,GRM2,TRPC5,NRXN1,NRXN2,PRKCZ,KCNA4,KCNA5,KCNH1,KCNMA1,KCNQ2,KCNAB1,KCNQ3,WNK2,ANO1	3.96786e-12
3	GO: Molecular Function	GO:0005216	ion channel activity	NA	9.92e-14	9.75e-11	2.49e-11	1.86e-10	50	579	KCNH7,ASIC1,RYR2,CACNG2,SCN1B,SCN8A,FGF12,FGF14,ANK2,SGK1,MCU,KCNIP4,SNAP25,GABRA2,GABRB2,GABRD,GABRG3,ERC1,STX1A,CACNA1I,CACNA1G,CACNA1A,CACNA1B,CACNA1D,CACNA1E,CACNB2,CALM2,HCN1,GRIA2,GRIA3,GRIA4,GRID1,GRIK4,GRIK5,TTYH3,GRIN2B,GRM2,TRPC5,NRXN1,NRXN2,PRKCZ,KCNA4,KCNA5,KCNH1,KCNMA1,KCNQ2,KCNAB1,KCNQ3,WNK2,ANO1	4.34081e-12
4	GO: Molecular Function	GO:0046873	metal ion transmembrane transporter activity	NA	1.01e-13	9.95e-11	2.49e-11	1.86e-10	49	559	KCNH7,ASIC1,RYR2,CACNG2,SCN1B,SCN8A,FGF12,FGF14,ANK2,SGK1,SLC6A8,SLC8A2,SLC8A3,MCU,KCNIP4,SNAP25,ATP2B2,ATP2B3,ERC1,SLC39A11,STX1A,CACNA1I,CACNA1G,CACNA1A,CACNA1B,CACNA1D,CACNA1E,CACNB2,CALM2,HCN1,GRIA2,GRIK4,GRIK5,GRIN2B,GRM2,TRPC5,NRXN1,NRXN2,SLC4A7,PRKCZ,KCNA4,KCNA5,KCNH1,KCNMA1,KCNQ2,KCNAB1,KCNQ3,WNK2,SLC4A10	4.38148e-12
5	GO: Molecular Function	GO:0008092	cytoskeletal protein binding	NA	1.1e-12	1.08e-09	2.16e-10	1.61e-09	72	1123	CTTNBP2,MAP1A,MAP1B,MAP2,MAP4,APC2,ADCY8,ADD1,AFDN,MICAL3,SGIP1,ANK1,ANK2,ANK3,NEBL,SGK1,CAMSAP3,APC,PKNOX2,LIMCH1,SNAP25,KIF1A,MYO5A,MYO9B,MYO10,SPTBN1,NCAM1,CLASP2,CLSTN2,MPRIP,PROM1,STX1A,WASF1,MTUS2,BICD2,CACNA1D,CACNB2,NRCAM,CALM2,SYNE1,BRSK2,GRIA2,LDB3,SMC3,MACF1,TNS1,MAGI1,TRPC5,RUSC1,PFN2,CCSER2,DAG1,DBN1,PTK2,LRP8,MAGI2,KCNA5,KCNMA1,NAV3,KCNQ2,TLN2,DLG4,KIF2A,KIF3C,KIF5A,RAB27B,DPYSL2,ST…	4.25801e-11
6	GO: Molecular Function	GO:0022836	gated channel activity	NA	1.7e-12	1.67e-09	2.79e-10	2.08e-09	37	365	KCNH7,ASIC1,RYR2,CACNG2,SCN1B,SCN8A,KCNIP4,SNAP25,GABRA2,GABRB2,GABRD,GABRG3,ERC1,CACNA1I,CACNA1G,CACNA1A,CACNA1B,CACNA1D,CACNA1E,CACNB2,HCN1,GRIA2,GRIA3,GRIA4,GRID1,GRIK4,GRIK5,TTYH3,GRIN2B,KCNA4,KCNA5,KCNH1,KCNMA1,KCNQ2,KCNAB1,KCNQ3,ANO1	6.43213e-11
7	GO: Molecular Function	GO:0015267	channel activity	NA	4.54e-12	4.46e-09	5.91e-10	4.41e-09	50	641	KCNH7,ASIC1,RYR2,CACNG2,SCN1B,SCN8A,FGF12,FGF14,ANK2,SGK1,MCU,KCNIP4,SNAP25,GABRA2,GABRB2,GABRD,GABRG3,ERC1,STX1A,CACNA1I,CACNA1G,CACNA1A,CACNA1B,CACNA1D,CACNA1E,CACNB2,CALM2,HCN1,GRIA2,GRIA3,GRIA4,GRID1,GRIK4,GRIK5,TTYH3,GRIN2B,GRM2,TRPC5,NRXN1,NRXN2,PRKCZ,KCNA4,KCNA5,KCNH1,KCNMA1,KCNQ2,KCNAB1,KCNQ3,WNK2,ANO1	1.6203e-10
8	GO: Molecular Function	GO:0022803	passive transmembrane transporter activity	NA	4.81e-12	4.73e-09	5.91e-10	4.41e-09	50	642	KCNH7,ASIC1,RYR2,CACNG2,SCN1B,SCN8A,FGF12,FGF14,ANK2,SGK1,MCU,KCNIP4,SNAP25,GABRA2,GABRB2,GABRD,GABRG3,ERC1,STX1A,CACNA1I,CACNA1G,CACNA1A,CACNA1B,CACNA1D,CACNA1E,CACNB2,CALM2,HCN1,GRIA2,GRIA3,GRIA4,GRID1,GRIK4,GRIK5,TTYH3,GRIN2B,GRM2,TRPC5,NRXN1,NRXN2,PRKCZ,KCNA4,KCNA5,KCNH1,KCNMA1,KCNQ2,KCNAB1,KCNQ3,WNK2,ANO1	1.70457e-10
9	GO: Molecular Function	GO:0008066	glutamate receptor activity	NA	2.95e-11	2.9e-08	2.93e-09	2.19e-08	11	27	GRIA2,GRIA3,GRIA4,GRID1,GRIK4,GRIK5,GRIN2B,GRM1,GRM2,GRM5,GRM8	9.30956e-10
10	GO: Molecular Function	GO:0022890	inorganic cation transmembrane transporter activity	NA	2.98e-11	2.93e-08	2.93e-09	2.19e-08	53	743	KCNH7,ASIC1,RYR2,CACNG2,SCN1B,SCN8A,FGF12,FGF14,ANK2,SGK1,SLC6A8,SLC8A2,SLC8A3,MCU,KCNIP4,SNAP25,ATP2B2,ATP2B3,ERC1,SLC39A11,STX1A,CACNA1I,CACNA1G,CACNA1A,CACNA1B,CACNA1D,CACNA1E,CACNB2,CALM2,HCN1,GRIA2,GRIA3,GRIA4,GRIK4,GRIK5,GRIN2B,GRM2,TRPC5,NRXN1,NRXN2,SLC4A7,PRKCZ,SLC2A13,KCNA4,KCNA5,KCNH1,KCNMA1,KCNQ2,KCNAB1,KCNQ3,WNK2,ANO1,SLC4A10	9.31425e-10
11	GO: Molecular Function	GO:0019904	protein domain specific binding	NA	3.53e-11	3.47e-08	3.16e-09	2.36e-08	60	911	CTTNBP2,ACVR2A,KIDINS220,AFDN,SGIP1,SRSF5,DENND1A,CASK,LUC7L,KHDRBS3,RIMS1,SNAP25,FUT8,ATP2B2,ATP2B3,NLK,MYO5A,ERC1,ADAM15,ADGRB1,NCAM1,LIN7A,STX1A,ADGRL2,CACNA1D,CACNB2,TCF12,CALM2,GRIA2,GRIA3,GRIK5,GRM5,CIT,CABIN1,DLGAP2,PDE2A,HIVEP1,DGKH,STRN4,NIPBL,SHISA6,WHRN,POU2F2,PPARA,TRIM9,ERC2,ARHGEF4,DAG1,PTK2,ASAP1,DDX5,SNAP91,KCNAB1,DLG2,DLG4,RAB27B,SHANK1,DOCK3,L1CAM,EPB41L2	1.08979e-09
12	GO: Molecular Function	GO:0015318	inorganic molecular entity transmembrane transporter activity	NA	5.76e-11	5.66e-08	4.72e-09	3.53e-08	59	898	KCNH7,ASIC1,RYR2,CACNG2,SCN1B,SCN8A,FGF12,FGF14,ANK2,SGK1,SLC6A8,SLC8A2,SLC8A3,MCU,KCNIP4,SNAP25,ATP2B2,ATP2B3,GABRA2,GABRB2,GABRD,GABRG3,ERC1,SLC39A11,STX1A,CACNA1I,CACNA1G,CACNA1A,CACNA1B,CACNA1D,CACNA1E,CACNB2,CALM2,HCN1,GRIA2,GRIA3,GRIA4,GRID1,GRIK4,GRIK5,TTYH3,GRIN2B,GRM2,TRPC5,NRXN1,NRXN2,SLC4A7,PRKCZ,SLC2A13,KCNA4,KCNA5,KCNH1,KCNMA1,KCNQ2,KCNAB1,KCNQ3,WNK2,ANO1,SLC4A10	1.73566e-09
13	GO: Molecular Function	GO:0030165	PDZ domain binding	NA	7.9e-11	7.76e-08	5.97e-09	4.46e-08	20	125	ACVR2A,KIDINS220,CASK,ATP2B2,ATP2B3,ERC1,ADGRB1,LIN7A,ADGRL2,CACNA1D,GRIA2,GRIA3,GRIK5,GRM5,CIT,SHISA6,ERC2,DLG2,DLG4,L1CAM	2.33849e-09
14	GO: Molecular Function	GO:0008324	cation transmembrane transporter activity	NA	1.14e-10	1.12e-07	7.99e-09	5.97e-08	54	794	KCNH7,ASIC1,RYR2,CACNG2,SCN1B,SCN8A,FGF12,FGF14,ANK2,SGK1,SLC6A8,SLC8A2,SLC8A3,MCU,KCNIP4,SNAP25,ATP2B2,ATP2B3,ERC1,SLC39A11,STX1A,CACNA1I,CACNA1G,CACNA1A,CACNA1B,CACNA1D,CACNA1E,CACNB2,CALM2,HCN1,GRIA2,GRIA3,GRIA4,GRIK4,GRIK5,GRIN2B,GRM2,TRPC5,NRXN1,NRXN2,SLC4A7,PRKCZ,SLC2A13,KCNA4,KCNA5,KCNH1,KCNMA1,KCNQ2,KCNAB1,KCNQ3,TMEM163,WNK2,ANO1,SLC4A10	3.31601e-09
15	GO: Molecular Function	GO:0015085	calcium ion transmembrane transporter activity	NA	6.97e-10	6.85e-07	4.57e-08	3.41e-07	23	187	RYR2,CACNG2,SGK1,SLC8A2,SLC8A3,MCU,ATP2B2,ATP2B3,ERC1,STX1A,CACNA1I,CACNA1G,CACNA1A,CACNA1B,CACNA1D,CACNA1E,CACNB2,CALM2,GRIN2B,GRM2,TRPC5,NRXN1,NRXN2	1.79869e-08
16	GO: Molecular Function	GO:0005244	voltage-gated ion channel activity	NA	1.97e-09	1.94e-06	1.21e-07	9.04e-07	24	214	KCNH7,CACNG2,SCN1B,SCN8A,KCNIP4,SNAP25,ERC1,CACNA1I,CACNA1G,CACNA1A,CACNA1B,CACNA1D,CACNA1E,CACNB2,HCN1,GRIN2B,KCNA4,KCNA5,KCNH1,KCNMA1,KCNQ2,KCNAB1,KCNQ3,ANO1	4.69831e-08
17	GO: Molecular Function	GO:0015075	ion transmembrane transporter activity	NA	2.58e-09	2.54e-06	1.49e-07	1.12e-06	60	1017	KCNH7,ASIC1,RYR2,CACNG2,SCN1B,SCN8A,FGF12,FGF14,ANK2,SGK1,SLC6A8,SLC8A2,SLC8A3,MCU,KCNIP4,SNAP25,ATP2B2,ATP2B3,GABRA2,GABRB2,GABRD,GABRG3,ERC1,SLC39A11,STX1A,CACNA1I,CACNA1G,CACNA1A,CACNA1B,CACNA1D,CACNA1E,CACNB2,CALM2,HCN1,GRIA2,GRIA3,GRIA4,GRID1,GRIK4,GRIK5,TTYH3,GRIN2B,GRM2,TRPC5,NRXN1,NRXN2,SLC4A7,PRKCZ,SLC2A13,KCNA4,KCNA5,KCNH1,KCNMA1,KCNQ2,KCNAB1,KCNQ3,TMEM163,WNK2,ANO1,SLC4A10	5.90139e-08
18	GO: Molecular Function	GO:0022832	voltage-gated channel activity	NA	2.86e-09	2.81e-06	1.56e-07	1.17e-06	24	218	KCNH7,CACNG2,SCN1B,SCN8A,KCNIP4,SNAP25,ERC1,CACNA1I,CACNA1G,CACNA1A,CACNA1B,CACNA1D,CACNA1E,CACNB2,HCN1,GRIN2B,KCNA4,KCNA5,KCNH1,KCNMA1,KCNQ2,KCNAB1,KCNQ3,ANO1	6.45385e-08
19	GO: Molecular Function	GO:0050839	cell adhesion molecule binding	NA	6.52e-09	6.41e-06	3.37e-07	2.52e-06	42	600	DSCAML1,ADD1,AFDN,NLGN2,ANK3,APC,NTNG1,TENM3,STXBP6,DCHS1,ERC1,ADAM15,SPTBN1,MPRIP,PROM1,MMP24,SFN,NRCAM,GRIN2B,CDH24,MACF1,CD81,CDH2,JAM2,NRXN1,NRXN2,EFHD2,VSTM2L,PRKCA,SLK,SH3GLB2,DBN1,PAK6,PTK2,ASAP1,PTPRD,PTPRF,PTPRM,TLN2,L1CAM,EDIL3,TENM1	1.39617e-07
20	GO: Molecular Function	GO:0022843	voltage-gated cation channel activity	NA	7.63e-09	7.5e-06	3.75e-07	2.8e-06	20	161	KCNH7,CACNG2,SNAP25,ERC1,CACNA1I,CACNA1G,CACNA1A,CACNA1B,CACNA1D,CACNA1E,CACNB2,HCN1,GRIN2B,KCNA4,KCNA5,KCNH1,KCNMA1,KCNQ2,KCNAB1,KCNQ3	1.62693e-07
21	GO: Molecular Function	GO:0060589	nucleoside-triphosphatase regulator activity	NA	1.56e-08	1.53e-05	6.97e-07	5.21e-06	37	504	SGSM1,RTKN,FAM13B,SBF1,FGD1,ARHGAP21,ACAP3,AGAP3,ITSN1,DENND1A,ARRB1,RIMS1,MYO9B,IQSEC2,ADGRB3,PLCB1,ARHGEF12,DGKI,ACAP2,TRIO,NGEF,SMAP1,RIN1,RALGPS1,ARHGEF4,PSD,ARHGAP40,ASAP1,ARHGAP44,IQSEC1,DOCK3,RALGDS,IQSEC3,RAP1GDS1,STXBP5,RGS3,RAPGEFL1	3.12758e-07
22	GO: Molecular Function	GO:0030695	GTPase regulator activity	NA	1.56e-08	1.53e-05	6.97e-07	5.21e-06	37	504	SGSM1,RTKN,FAM13B,SBF1,FGD1,ARHGAP21,ACAP3,AGAP3,ITSN1,DENND1A,ARRB1,RIMS1,MYO9B,IQSEC2,ADGRB3,PLCB1,ARHGEF12,DGKI,ACAP2,TRIO,NGEF,SMAP1,RIN1,RALGPS1,ARHGEF4,PSD,ARHGAP40,ASAP1,ARHGAP44,IQSEC1,DOCK3,RALGDS,IQSEC3,RAP1GDS1,STXBP5,RGS3,RAPGEFL1	3.12758e-07
23	GO: Molecular Function	GO:0044877	protein-containing complex binding	NA	2.92e-08	2.87e-05	1.25e-06	9.32e-06	83	1726	EPHB2,KCNH7,MAP1A,MAP1B,ACVR2A,ARID1A,RXRB,ADD1,SCAMP5,AFDN,MLLT6,MICAL3,NR3C2,ANK1,ANK2,ANK3,NEBL,CAMSAP3,CPEB3,APC,CASK,PKNOX2,ARRB1,CPEB4,SMARCA4,SMARCE1,MYO5A,MYO9B,MYO10,ADAM15,SPTBN1,CLASP2,MPRIP,STX1A,AJAP1,GLYR1,GNAL,GNAO1,WASF1,BICD2,CACNB2,HCN1,SYNE1,GRIA2,GRIN2B,SMC3,MACF1,CD81,CABIN1,CDH2,CHD4,JAM2,NRXN1,CLTA,STRN4,NIPBL,HOMER1,PPARA,PPP2R2B,PPP3CA,PRKCA,ERC2,CTBP2,PRKCZ,DBN1,PTK2,DDX…	5.62989e-07
24	GO: Molecular Function	GO:0098960	postsynaptic neurotransmitter receptor activity	NA	4.56e-08	4.48e-05	1.87e-06	1.39e-05	15	100	GABBR1,GABRA2,GABRB2,GABRD,GABRG3,GRIA2,GRIA3,GRIA4,GRID1,GRIK4,GRIK5,GRIN2B,GRM1,GRM5,DRD2	8.46746e-07
25	GO: Molecular Function	GO:0035254	glutamate receptor binding	NA	5.25e-08	5.16e-05	2.06e-06	1.54e-05	13	74	MAP1A,CACNG2,ATP2B2,CALM2,CAMK2A,GRIA2,GRIN2B,GRIP2,HOMER1,SHISA6,DLG4,SHANK1,DRD2	9.57211e-07
26	GO: Molecular Function	GO:0005262	calcium channel activity	NA	7.59e-08	7.46e-05	2.87e-06	2.14e-05	19	167	RYR2,CACNG2,SGK1,MCU,ERC1,STX1A,CACNA1I,CACNA1G,CACNA1A,CACNA1B,CACNA1D,CACNA1E,CACNB2,CALM2,GRIN2B,GRM2,TRPC5,NRXN1,NRXN2	1.35441e-06
27	GO: Molecular Function	GO:0098918	structural constituent of synapse	NA	8.34e-08	8.19e-05	3.04e-06	2.27e-05	9	32	RIMS1,ERC1,PCLO,HOMER1,ERC2,CTBP2,MAGI2,DLG2,DLG4	1.46743e-06
28	GO: Molecular Function	GO:0003779	actin binding	NA	1.07e-07	0.000105	3.76e-06	2.81e-05	35	497	MAP1A,MAP1B,MAP2,ADCY8,ADD1,AFDN,MICAL3,NEBL,CAMSAP3,PKNOX2,LIMCH1,MYO5A,MYO9B,MYO10,SPTBN1,CLASP2,MPRIP,WASF1,CACNB2,SYNE1,LDB3,MACF1,TNS1,TRPC5,RUSC1,PFN2,DAG1,DBN1,PTK2,KCNMA1,NAV3,TLN2,DYRK1A,EPB41L1,EPB41L2	1.85033e-06
29	GO: Molecular Function	GO:0030594	neurotransmitter receptor activity	NA	1.15e-07	0.000113	3.9e-06	2.92e-05	17	138	GABBR1,GABRA2,GABRB2,GABRD,GABRG3,GRIA2,GRIA3,GRIA4,GRID1,GRIK4,GRIK5,GRIN2B,GRM1,GRM5,HTR2C,HTR4,DRD2	1.98186e-06
30	GO: Molecular Function	GO:0099529	neurotransmitter receptor activity involved in regulation of postsynaptic membrane potential	NA	1.37e-07	0.000135	4.5e-06	3.36e-05	12	67	GABBR1,GABRA2,GABRB2,GABRD,GABRG3,GRIA2,GRIA3,GRIA4,GRID1,GRIK4,GRIK5,GRIN2B	2.32125e-06
31	GO: Molecular Function	GO:0005267	potassium channel activity	NA	1.8e-07	0.000177	5.71e-06	4.27e-05	18	159	KCNH7,ANK2,SGK1,KCNIP4,SNAP25,HCN1,GRIA2,GRIK4,GRIK5,PRKCZ,KCNA4,KCNA5,KCNH1,KCNMA1,KCNQ2,KCNAB1,KCNQ3,WNK2	3.00929e-06
32	GO: Molecular Function	GO:0098882	structural constituent of presynaptic active zone	NA	2.34e-07	0.00023	7.2e-06	5.38e-05	5	7	RIMS1,ERC1,PCLO,ERC2,CTBP2	3.7985e-06
33	GO: Molecular Function	GO:0004970	ionotropic glutamate receptor activity	NA	2.96e-07	0.000291	8.82e-06	6.59e-05	7	19	GRIA2,GRIA3,GRIA4,GRID1,GRIK4,GRIK5,GRIN2B	4.7137e-06
34	GO: Molecular Function	GO:0097110	scaffold protein binding	NA	4.32e-07	0.000425	1.25e-05	9.33e-05	13	88	ADCY5,RYR2,CACNA1G,GRIN2B,GRM2,CIT,UBTF,HOMER1,KCNA5,DLG4,KIF5A,SHANK1,LRP4	6.45077e-06
35	GO: Molecular Function	GO:0016301	kinase activity	NA	5.35e-07	0.000526	1.5e-05	0.000112	56	1072	EPHB2,ERBB4,ACVR2A,TRRAP,TAOK3,KIDINS220,ETNK1,SGK1,ITSN1,PIK3R3,PPM1E,APC,MAGI3,CAMK1,CASK,STK33,NLK,MAST3,SRPK2,BMPR1B,RPS6KA6,SFN,CALM2,CAMK2A,CAMK2G,NTRK3,GRK4,BRSK2,GRM5,CIT,DYRK1B,DGKI,CDK18,DLGAP2,TRIO,DGKH,PFKFB1,CDK14,CKB,CAMKV,PIP4K2A,NRG2,AATK,CSNK1G2,PRKCA,PRKCZ,MAPK11,SLK,PAK6,PTK2,MAGI2,DLG2,WNK2,DYRK1A,EFNA5,EPHA10	7.78099e-06
36	GO: Molecular Function	GO:0044325	transmembrane transporter binding	NA	6.81e-07	0.000669	1.86e-05	0.000139	17	156	RYR2,SCN1B,FGF12,ANK1,ANK2,ANK3,ARRB1,RIMS1,SNAP25,STX1A,PACS2,CALM2,HOMER1,AKAP6,KCNH1,KCNAB1,KCNQ3	9.708e-06
37	GO: Molecular Function	GO:1904315	transmitter-gated ion channel activity involved in regulation of postsynaptic membrane potential	NA	7.06e-07	0.000694	1.88e-05	0.00014	11	64	GABRA2,GABRB2,GABRD,GABRG3,GRIA2,GRIA3,GRIA4,GRID1,GRIK4,GRIK5,GRIN2B	1.0036e-05
38	GO: Molecular Function	GO:0022835	transmitter-gated channel activity	NA	9.73e-07	0.000957	2.45e-05	0.000183	11	66	GABRA2,GABRB2,GABRD,GABRG3,GRIA2,GRIA3,GRIA4,GRID1,GRIK4,GRIK5,GRIN2B	1.33415e-05
39	GO: Molecular Function	GO:0022824	transmitter-gated ion channel activity	NA	9.73e-07	0.000957	2.45e-05	0.000183	11	66	GABRA2,GABRB2,GABRD,GABRG3,GRIA2,GRIA3,GRIA4,GRID1,GRIK4,GRIK5,GRIN2B	1.33415e-05
40	GO: Molecular Function	GO:0017111	ribonucleoside triphosphate phosphatase activity	NA	9.99e-07	0.000982	2.46e-05	0.000183	61	1233	SGSM1,ATP9B,RTKN,FAM13B,SBF1,FGD1,ARHGAP21,ACAP3,AGAP3,DDX17,ITSN1,CHD9,DENND1A,TRIM23,ARRB1,SMARCA4,ACIN1,RIMS1,ATP2B2,ATP2B3,KIF1A,MYO9B,IQSEC2,ADGRB3,PLCB1,GNAL,GNAO1,ARHGEF12,SMC3,DGKI,MACF1,ACAP2,TRIO,CHD3,CHD4,PFN2,NGEF,SMAP1,RIN1,RALGPS1,ARHGEF4,PSD,ARHGAP40,ASAP1,DDX5,ARHGAP44,IQSEC1,NAV3,KIF2A,KIF3C,KIF5A,RAB27B,RAC3,DOCK3,RALGDS,IQSEC3,RAP1GDS1,STXBP5,RGS3,MEGF8,RAPGEFL1	1.36374e-05
41	GO: Molecular Function	GO:0099106	ion channel regulator activity	NA	1.5e-06	0.00147	3.59e-05	0.000268	17	165	CACNG2,SCN1B,FGF12,FGF14,ANK2,SGK1,KCNIP4,STX1A,CACNB2,CALM2,GRM2,NRXN1,NRXN2,PRKCZ,KCNA5,KCNAB1,WNK2	2.0022e-05
42	GO: Molecular Function	GO:0005215	transporter activity	NA	1.76e-06	0.00173	4.11e-05	0.000307	67	1427	KCNH7,ASIC1,ATP9B,RYR2,CACNG2,GRAMD1B,SCN1B,SCN8A,FGF12,FGF14,PITPNM2,ANK2,SGK1,SLC6A8,SLC8A2,SLC8A3,MCU,TMEM184C,KCNIP4,SNAP25,ATP2B2,ATP2B3,GABRA2,GABRB2,GABRD,GABRG3,ERC1,SLC39A11,STX1A,CACNA1I,CACNA1G,CACNA1A,CACNA1B,CACNA1D,CACNA1E,CACNB2,CALM2,HCN1,GRIA2,GRIA3,GRIA4,GRID1,GRIK4,GRIK5,TTYH3,GRIN2B,GRM2,TRPC5,NRXN1,NRXN2,SLC4A7,PRKCZ,SLC2A13,PSD,SLC22A23,KCNA4,KCNA5,KCNH1,KCNMA1,KCNQ2,KCNAB1,…	2.33685e-05
43	GO: Molecular Function	GO:0022857	transmembrane transporter activity	NA	1.87e-06	0.00184	4.27e-05	0.000319	63	1314	KCNH7,ASIC1,RYR2,CACNG2,SCN1B,SCN8A,FGF12,FGF14,ANK2,SGK1,SLC6A8,SLC8A2,SLC8A3,MCU,KCNIP4,SNAP25,ATP2B2,ATP2B3,GABRA2,GABRB2,GABRD,GABRG3,ERC1,SLC39A11,STX1A,CACNA1I,CACNA1G,CACNA1A,CACNA1B,CACNA1D,CACNA1E,CACNB2,CALM2,HCN1,GRIA2,GRIA3,GRIA4,GRID1,GRIK4,GRIK5,TTYH3,GRIN2B,GRM2,TRPC5,NRXN1,NRXN2,SLC4A7,PRKCZ,SLC2A13,PSD,SLC22A23,KCNA4,KCNA5,KCNH1,KCNMA1,KCNQ2,KCNAB1,KCNQ3,TMEM163,WNK2,ANO1,SLC25A3…	2.4634e-05
44	GO: Molecular Function	GO:0005524	ATP binding	NA	2.29e-06	0.00225	5.12e-05	0.000382	70	1526	EPHB2,ERBB4,SYN3,ATP9B,ACVR2A,ADCY1,ADCY5,ADCY8,TAOK3,SCN8A,ETNK1,DDX17,SGK1,MAGI3,CHD9,CAMK1,CASK,STK33,SMARCA4,ATP2B2,ATP2B3,NLK,MAST3,RNGTT,KIF1A,MYO5A,MYO9B,MYO10,SRPK2,BMPR1B,RPS6KA6,CACNA1B,CAMK2A,CAMK2G,NTRK3,GRK4,BRSK2,CIT,SMC3,DYRK1B,DGKI,MAGI1,CDK18,TRIO,DGKH,CHD3,CHD4,PFKFB1,CDK14,CKB,HSPA12A,CAMKV,PIP4K2A,AATK,CSNK1G2,PRKCA,PRKCZ,MAPK11,SLK,PAK6,PTK2,DDX5,NAV3,KIF2A,KIF3C,KIF5A,WNK2,D…	2.95256e-05
45	GO: Molecular Function	GO:0005272	sodium channel activity	NA	2.54e-06	0.00249	5.4e-05	0.000403	12	87	ASIC1,SCN1B,SCN8A,FGF12,FGF14,SGK1,CACNA1I,CACNA1G,HCN1,GRIA2,GRIK4,GRIK5	3.22772e-05
46	GO: Molecular Function	GO:0016462	pyrophosphatase activity	NA	2.57e-06	0.00252	5.4e-05	0.000403	62	1298	SGSM1,ATP9B,RTKN,FAM13B,SBF1,FGD1,ARHGAP21,ACAP3,AGAP3,DDX17,ITSN1,CHD9,DENND1A,TRIM23,ARRB1,SMARCA4,ACIN1,RIMS1,ATP2B2,ATP2B3,RNGTT,KIF1A,MYO9B,IQSEC2,ADGRB3,PLCB1,GNAL,GNAO1,ARHGEF12,SMC3,DGKI,MACF1,ACAP2,TRIO,CHD3,CHD4,PFN2,NGEF,SMAP1,RIN1,RALGPS1,ARHGEF4,PSD,ARHGAP40,ASAP1,DDX5,ARHGAP44,IQSEC1,NAV3,KIF2A,KIF3C,KIF5A,RAB27B,RAC3,DOCK3,RALGDS,IQSEC3,RAP1GDS1,STXBP5,RGS3,MEGF8,RAPGEFL1	3.25762e-05
47	GO: Molecular Function	GO:0016817	hydrolase activity, acting on acid anhydrides	NA	2.7e-06	0.00265	5.4e-05	0.000403	62	1300	SGSM1,ATP9B,RTKN,FAM13B,SBF1,FGD1,ARHGAP21,ACAP3,AGAP3,DDX17,ITSN1,CHD9,DENND1A,TRIM23,ARRB1,SMARCA4,ACIN1,RIMS1,ATP2B2,ATP2B3,RNGTT,KIF1A,MYO9B,IQSEC2,ADGRB3,PLCB1,GNAL,GNAO1,ARHGEF12,SMC3,DGKI,MACF1,ACAP2,TRIO,CHD3,CHD4,PFN2,NGEF,SMAP1,RIN1,RALGPS1,ARHGEF4,PSD,ARHGAP40,ASAP1,DDX5,ARHGAP44,IQSEC1,NAV3,KIF2A,KIF3C,KIF5A,RAB27B,RAC3,DOCK3,RALGDS,IQSEC3,RAP1GDS1,STXBP5,RGS3,MEGF8,RAPGEFL1	3.38777e-05
48	GO: Molecular Function	GO:0016818	hydrolase activity, acting on acid anhydrides, in phosphorus-containing anhydrides	NA	2.7e-06	0.00265	5.4e-05	0.000403	62	1300	SGSM1,ATP9B,RTKN,FAM13B,SBF1,FGD1,ARHGAP21,ACAP3,AGAP3,DDX17,ITSN1,CHD9,DENND1A,TRIM23,ARRB1,SMARCA4,ACIN1,RIMS1,ATP2B2,ATP2B3,RNGTT,KIF1A,MYO9B,IQSEC2,ADGRB3,PLCB1,GNAL,GNAO1,ARHGEF12,SMC3,DGKI,MACF1,ACAP2,TRIO,CHD3,CHD4,PFN2,NGEF,SMAP1,RIN1,RALGPS1,ARHGEF4,PSD,ARHGAP40,ASAP1,DDX5,ARHGAP44,IQSEC1,NAV3,KIF2A,KIF3C,KIF5A,RAB27B,RAC3,DOCK3,RALGDS,IQSEC3,RAP1GDS1,STXBP5,RGS3,MEGF8,RAPGEFL1	3.38777e-05
49	GO: Molecular Function	GO:0015276	ligand-gated ion channel activity	NA	2.72e-06	0.00268	5.4e-05	0.000403	16	154	KCNH7,ASIC1,RYR2,GABRA2,GABRB2,GABRD,GABRG3,HCN1,GRIA2,GRIA3,GRIA4,GRID1,GRIK4,GRIK5,GRIN2B,KCNMA1	3.38777e-05
50	GO: Molecular Function	GO:0005509	calcium ion binding	NA	2.85e-06	0.0028	5.4e-05	0.000403	43	777	RYR2,DOC2B,PITPNM2,ITSN1,DCHS1,KCNIP4,ATP2B2,MYO5A,CLSTN2,ZZEF1,CNTNAP5,SULF1,USP32,PCDH11X,PLCB1,SYT1,CACNA1A,CACNA1B,CACNA1E,CALM2,PCLO,PCDHAC2,PCDHAC1,CDH24,MACF1,CDH2,PCDH1,PCDH7,PCDH9,NRXN1,EFHD2,PPP3CA,SYT12,DAG1,LRP8,MAN1C1,EDIL3,MCTP1,CELSR2,MEGF8,LRP1,LRP4,UNC13C	3.50654e-05
51	GO: Molecular Function	GO:0016247	channel regulator activity	NA	2.88e-06	0.00284	5.4e-05	0.000403	17	173	CACNG2,SCN1B,FGF12,FGF14,ANK2,SGK1,KCNIP4,STX1A,CACNB2,CALM2,GRM2,NRXN1,NRXN2,PRKCZ,KCNA5,KCNAB1,WNK2	3.53481e-05
52	GO: Molecular Function	GO:0005001	transmembrane receptor protein tyrosine phosphatase activity	NA	2.91e-06	0.00286	5.4e-05	0.000403	6	17	PTPRD,PTPRF,PTPRG,PTPRM,PTPRN2,PTPRU	3.55429e-05
53	GO: Molecular Function	GO:0019198	transmembrane receptor protein phosphatase activity	NA	2.91e-06	0.00286	5.4e-05	0.000403	6	17	PTPRD,PTPRF,PTPRG,PTPRM,PTPRN2,PTPRU	3.55429e-05
54	GO: Molecular Function	GO:0022834	ligand-gated channel activity	NA	3.51e-06	0.00345	6.38e-05	0.000477	16	157	KCNH7,ASIC1,RYR2,GABRA2,GABRB2,GABRD,GABRG3,HCN1,GRIA2,GRIA3,GRIA4,GRID1,GRIK4,GRIK5,GRIN2B,KCNMA1	4.19549e-05
55	GO: Molecular Function	GO:0032559	adenyl ribonucleotide binding	NA	3.65e-06	0.00359	6.52e-05	0.000487	72	1606	EPHB2,ERBB4,SYN3,ATP9B,ACVR2A,ADCY1,ADCY5,ADCY8,TAOK3,SCN8A,ETNK1,DDX17,SGK1,MAGI3,CHD9,CAMK1,CASK,STK33,SMARCA4,ATP2B2,ATP2B3,NLK,MAST3,RNGTT,KIF1A,MYO5A,MYO9B,MYO10,SRPK2,BMPR1B,RPS6KA6,CACNA1B,CAMK2A,HCN1,CAMK2G,NTRK3,GRK4,BRSK2,CIT,SMC3,DYRK1B,DGKI,MAGI1,CDK18,PDE2A,TRIO,DGKH,CHD3,CHD4,PFKFB1,CDK14,CKB,HSPA12A,CAMKV,PIP4K2A,AATK,CSNK1G2,PRKCA,PRKCZ,MAPK11,SLK,PAK6,PTK2,DDX5,NAV3,KIF2A,KIF3C,K…	4.3422e-05
56	GO: Molecular Function	GO:0106310	protein serine kinase activity	NA	4.46e-06	0.00438	7.76e-05	0.000579	26	368	TAOK3,SGK1,CAMK1,CASK,STK33,NLK,MAST3,SRPK2,RPS6KA6,CAMK2A,CAMK2G,BRSK2,CIT,DYRK1B,CDK18,TRIO,CDK14,AATK,CSNK1G2,PRKCA,PRKCZ,MAPK11,SLK,PAK6,WNK2,DYRK1A	5.21944e-05
57	GO: Molecular Function	GO:0015079	potassium ion transmembrane transporter activity	NA	4.5e-06	0.00442	7.76e-05	0.000579	18	198	KCNH7,ANK2,SGK1,KCNIP4,SNAP25,HCN1,GRIA2,GRIK4,GRIK5,PRKCZ,KCNA4,KCNA5,KCNH1,KCNMA1,KCNQ2,KCNAB1,KCNQ3,WNK2	5.24187e-05
58	GO: Molecular Function	GO:0005230	extracellular ligand-gated ion channel activity	NA	4.68e-06	0.0046	7.88e-05	0.000588	11	77	GABRA2,GABRB2,GABRD,GABRG3,GRIA2,GRIA3,GRIA4,GRID1,GRIK4,GRIK5,GRIN2B	5.41395e-05
59	GO: Molecular Function	GO:0008331	high voltage-gated calcium channel activity	NA	4.73e-06	0.00465	7.88e-05	0.000588	5	11	CACNA1A,CACNA1B,CACNA1D,CACNA1E,CACNB2	5.45924e-05
60	GO: Molecular Function	GO:0005245	voltage-gated calcium channel activity	NA	4.91e-06	0.00483	7.97e-05	0.000595	9	50	CACNG2,ERC1,CACNA1I,CACNA1G,CACNA1A,CACNA1B,CACNA1D,CACNA1E,CACNB2	5.65402e-05
61	GO: Molecular Function	GO:0030554	adenyl nucleotide binding	NA	4.95e-06	0.00486	7.97e-05	0.000595	72	1620	EPHB2,ERBB4,SYN3,ATP9B,ACVR2A,ADCY1,ADCY5,ADCY8,TAOK3,SCN8A,ETNK1,DDX17,SGK1,MAGI3,CHD9,CAMK1,CASK,STK33,SMARCA4,ATP2B2,ATP2B3,NLK,MAST3,RNGTT,KIF1A,MYO5A,MYO9B,MYO10,SRPK2,BMPR1B,RPS6KA6,CACNA1B,CAMK2A,HCN1,CAMK2G,NTRK3,GRK4,BRSK2,CIT,SMC3,DYRK1B,DGKI,MAGI1,CDK18,PDE2A,TRIO,DGKH,CHD3,CHD4,PFKFB1,CDK14,CKB,HSPA12A,CAMKV,PIP4K2A,AATK,CSNK1G2,PRKCA,PRKCZ,MAPK11,SLK,PAK6,PTK2,DDX5,NAV3,KIF2A,KIF3C,K…	5.68707e-05
62	GO: Molecular Function	GO:0016772	transferase activity, transferring phosphorus-containing groups	NA	5.43e-06	0.00534	8.61e-05	0.000643	59	1242	EPHB2,ERBB4,ACVR2A,TRRAP,TAOK3,KIDINS220,ETNK1,SGIP1,SGK1,ITSN1,PIK3R3,PPM1E,APC,MAGI3,CAMK1,CASK,STK33,NLK,MAST3,RNGTT,SRPK2,BMPR1B,RPS6KA6,SFN,CALM2,CAMK2A,CAMK2G,NTRK3,GRK4,BRSK2,GRM5,CIT,DYRK1B,DGKI,CDK18,DLGAP2,TRIO,DGKH,PFKFB1,CDK14,CKB,CAMKV,PIP4K2A,UGP2,NRG2,AATK,CSNK1G2,PRKCA,PRKCZ,MAPK11,SLK,PAK6,PTK2,MAGI2,DLG2,WNK2,DYRK1A,EFNA5,EPHA10	6.16813e-05
63	GO: Molecular Function	GO:0016773	phosphotransferase activity, alcohol group as acceptor	NA	9.15e-06	0.00899	0.000143	0.00107	48	951	EPHB2,ERBB4,ACVR2A,TAOK3,KIDINS220,ETNK1,SGK1,PIK3R3,APC,CAMK1,CASK,STK33,NLK,MAST3,SRPK2,BMPR1B,RPS6KA6,SFN,CALM2,CAMK2A,CAMK2G,NTRK3,GRK4,BRSK2,GRM5,CIT,DYRK1B,DGKI,CDK18,TRIO,DGKH,PFKFB1,CDK14,CAMKV,PIP4K2A,NRG2,AATK,CSNK1G2,PRKCA,PRKCZ,MAPK11,SLK,PAK6,PTK2,WNK2,DYRK1A,EFNA5,EPHA10	9.81761e-05
64	GO: Molecular Function	GO:0003924	GTPase activity	NA	1.09e-05	0.0107	0.000168	0.00125	43	820	SGSM1,RTKN,FAM13B,SBF1,FGD1,ARHGAP21,ACAP3,AGAP3,ITSN1,DENND1A,TRIM23,ARRB1,RIMS1,MYO9B,IQSEC2,ADGRB3,PLCB1,GNAL,GNAO1,ARHGEF12,DGKI,ACAP2,TRIO,NGEF,SMAP1,RIN1,RALGPS1,ARHGEF4,PSD,ARHGAP40,ASAP1,ARHGAP44,IQSEC1,RAB27B,RAC3,DOCK3,RALGDS,IQSEC3,RAP1GDS1,STXBP5,RGS3,MEGF8,RAPGEFL1	0.000114511
65	GO: Molecular Function	GO:0099635	voltage-gated calcium channel activity involved in positive regulation of presynaptic cytosolic calcium levels	NA	1.49e-05	0.0146	0.000225	0.00168	4	7	ERC1,CACNA1B,CACNA1D,CACNB2	0.000151474
66	GO: Molecular Function	GO:0005543	phospholipid binding	NA	1.61e-05	0.0158	0.00024	0.00179	32	543	MAP1B,GRAMD1B,ARHGAP21,DOC2B,PITPNM2,SGIP1,SGK1,DENND1A,STXBP6,MYO10,SPTBN1,ADGRB1,PLCB1,SYT1,HCN1,PCLO,PARD3B,FCHO2,ACAP2,CPNE8,PFN2,PLEKHA5,PSD,SYT12,SYTL2,ASAP1,SNAP91,KCNH1,ARHGAP44,MCTP1,UNC13C,CPNE4	0.00016107
67	GO: Molecular Function	GO:0019900	kinase binding	NA	2e-05	0.0196	0.000293	0.00219	47	952	MAP2,RYR2,KIDINS220,PITPNM2,SRSF5,ANK2,SGK1,SH3GL2,APC,ARRB1,RIMS1,MYO5A,PPP1R12A,CLASP2,STX1A,SFN,CACNB2,TTC28,CALM2,BRSK2,GRIA2,GRM5,CIT,LDB3,CDH2,PER1,DGKH,PFKFB1,TRIP4,CTBP2,PRKCZ,HDAC4,PTK2,KCNA5,PTPRF,SNAP91,KCNH1,IQSEC1,KCNQ3,DLG2,DLG4,KIF2A,RAC3,DPYSL2,RBBP6,TOB1,LRP4	0.000197729
68	GO: Molecular Function	GO:0004674	protein serine/threonine kinase activity	NA	2.33e-05	0.0229	0.000337	0.00252	33	579	ACVR2A,TAOK3,SGK1,CAMK1,CASK,STK33,NLK,MAST3,SRPK2,BMPR1B,RPS6KA6,SFN,CALM2,CAMK2A,CAMK2G,NTRK3,GRK4,BRSK2,CIT,DYRK1B,CDK18,TRIO,CDK14,CAMKV,AATK,CSNK1G2,PRKCA,PRKCZ,MAPK11,SLK,PAK6,WNK2,DYRK1A	0.000225481
69	GO: Molecular Function	GO:0015081	sodium ion transmembrane transporter activity	NA	2.58e-05	0.0253	0.000367	0.00274	17	204	ASIC1,SCN1B,SCN8A,FGF12,FGF14,SGK1,SLC6A8,SLC8A2,SLC8A3,CACNA1I,CACNA1G,HCN1,GRIA2,GRIK4,GRIK5,SLC4A7,SLC4A10	0.000246358
70	GO: Molecular Function	GO:0030276	clathrin binding	NA	2.65e-05	0.0261	0.000372	0.00278	10	76	ARRB1,SYT1,TRPC5,CLTA,SMAP1,SYT12,SNAP91,TLN2,CEMIP,LRP1	0.000252085
71	GO: Molecular Function	GO:0008022	protein C-terminus binding	NA	2.7e-05	0.0265	0.000373	0.00279	19	247	ADCY8,AFDN,LRRC7,SH3GL2,TRIM3,CASK,ATP2B2,SYT1,CACNA1B,TCF4,HCN1,OPRL1,GRIP2,MAGI1,FOXN3,NIPBL,DLG2,DLG4,SHANK1	0.000255393
72	GO: Molecular Function	GO:0030507	spectrin binding	NA	2.76e-05	0.0271	0.000376	0.00281	7	35	ADD1,ANK1,ANK2,ANK3,CAMSAP3,MYO10,EPB41L2	0.000260091
73	GO: Molecular Function	GO:0004672	protein kinase activity	NA	3.28e-05	0.0322	0.000441	0.0033	42	831	EPHB2,ERBB4,ACVR2A,TAOK3,KIDINS220,SGK1,APC,CAMK1,CASK,STK33,NLK,MAST3,SRPK2,BMPR1B,RPS6KA6,SFN,CALM2,CAMK2A,CAMK2G,NTRK3,GRK4,BRSK2,GRM5,CIT,DYRK1B,CDK18,TRIO,CDK14,CAMKV,NRG2,AATK,CSNK1G2,PRKCA,PRKCZ,MAPK11,SLK,PAK6,PTK2,WNK2,DYRK1A,EFNA5,EPHA10	0.000302855
74	GO: Molecular Function	GO:0005085	guanyl-nucleotide exchange factor activity	NA	3.69e-05	0.0362	0.000489	0.00366	18	231	SBF1,FGD1,ITSN1,DENND1A,IQSEC2,ARHGEF12,TRIO,NGEF,RIN1,RALGPS1,ARHGEF4,PSD,IQSEC1,DOCK3,RALGDS,IQSEC3,RAP1GDS1,RAPGEFL1	0.000335177
75	GO: Molecular Function	GO:0098988	G protein-coupled glutamate receptor activity	NA	5.13e-05	0.0504	0.000663	0.00495	4	9	GRM1,GRM2,GRM5,GRM8	0.000451314
76	GO: Molecular Function	GO:0001640	adenylate cyclase inhibiting G protein-coupled glutamate receptor activity	NA	5.13e-05	0.0504	0.000663	0.00495	4	9	GRM1,GRM2,GRM5,GRM8	0.000451314
77	GO: Molecular Function	GO:0051020	GTPase binding	NA	6.37e-05	0.0626	0.000813	0.00608	23	356	SGSM1,RTKN,FGD1,AFDN,MICAL3,AMBRA1,DENND1A,RIMS1,MYO5A,MYO9B,ERC1,SPTBN1,WASF1,BICD2,DGKI,ACAP2,CLTA,RNF152,RIN1,SYTL2,ARHGAP44,DOCK3,ATG16L1	0.00054983
78	GO: Molecular Function	GO:0008332	low voltage-gated calcium channel activity	NA	6.86e-05	0.0674	0.000832	0.00621	3	4	CACNA1I,CACNA1G,CACNA1E	0.000586093
79	GO: Molecular Function	GO:0099583	neurotransmitter receptor activity involved in regulation of postsynaptic cytosolic calcium ion concentration	NA	6.86e-05	0.0674	0.000832	0.00621	3	4	GRIN2B,GRM1,GRM5	0.000586093
80	GO: Molecular Function	GO:0099530	G protein-coupled receptor activity involved in regulation of postsynaptic membrane potential	NA	6.86e-05	0.0674	0.000832	0.00621	3	4	GABBR1,GRM1,GRM5	0.000586093
81	GO: Molecular Function	GO:0004971	AMPA glutamate receptor activity	NA	6.86e-05	0.0674	0.000832	0.00621	3	4	GRIA2,GRIA3,GRIA4	0.000586093
82	GO: Molecular Function	GO:0000149	SNARE binding	NA	8.15e-05	0.0801	0.000977	0.0073	13	141	DOC2B,VPS50,SNAP25,MYO5A,STX1A,SYT1,CACNA1A,GRIA2,TRIM9,SYT12,SNAP91,STXBP5,UNC13C	0.000677891
83	GO: Molecular Function	GO:0032050	clathrin heavy chain binding	NA	8.37e-05	0.0823	0.000992	0.00741	4	10	CLTA,SNAP91,CEMIP,LRP1	0.000695041
84	GO: Molecular Function	GO:0030234	enzyme regulator activity	NA	9.09e-05	0.0893	0.00106	0.00788	59	1369	ERBB4,SGSM1,RTKN,FAM13B,TAOK3,KIDINS220,SBF1,FGD1,MMP16,ARHGAP21,ACAP3,AGAP3,ITSN1,PIK3R3,APC,DENND1A,TRIM23,ARRB1,RIMS1,MYO9B,PPP1R12A,IQSEC2,ADGRB3,MMP24,BMPR1B,GPC3,PLCB1,SFN,CALM2,ARHGEF12,GRM5,CIT,DGKI,SUZ12,CABIN1,ACAP2,TRIO,NGEF,SMAP1,NRG2,RIN1,PPP2R2B,RALGPS1,ARHGEF4,PSD,ARHGAP40,ASAP1,ARHGAP44,IQSEC1,DOCK3,RALGDS,IQSEC3,RAP1GDS1,STXBP5,RGS3,FRY,EFNA5,RAPGEFL1,FBXW7	0.00074621
85	GO: Molecular Function	GO:0045296	cadherin binding	NA	9.34e-05	0.0918	0.00106	0.00788	22	341	ADD1,AFDN,ANK3,APC,STXBP6,DCHS1,ERC1,SPTBN1,MPRIP,PROM1,MMP24,SFN,CDH24,MACF1,CDH2,EFHD2,SLK,SH3GLB2,DBN1,PAK6,ASAP1,PTPRM	0.000764239
86	GO: Molecular Function	GO:0005246	calcium channel regulator activity	NA	9.38e-05	0.0922	0.00106	0.00788	8	56	CACNG2,SGK1,STX1A,CACNB2,CALM2,GRM2,NRXN1,NRXN2	0.000766266
87	GO: Molecular Function	GO:0035255	ionotropic glutamate receptor binding	NA	9.45e-05	0.0929	0.00106	0.00788	7	42	MAP1A,CACNG2,GRIN2B,SHISA6,DLG4,SHANK1,DRD2	0.000769486
88	GO: Molecular Function	GO:0042805	actinin binding	NA	9.45e-05	0.0929	0.00106	0.00788	7	42	PROM1,CACNA1D,LDB3,MAGI1,TRPC5,DAG1,KCNA5	0.000769486
89	GO: Molecular Function	GO:1902936	phosphatidylinositol bisphosphate binding	NA	0.000103	0.102	0.00114	0.00851	12	125	STXBP6,PLCB1,SYT1,HCN1,FCHO2,ACAP2,PFN2,PLEKHA5,SYTL2,ASAP1,SNAP91,KCNH1	0.000834647
90	GO: Molecular Function	GO:0019901	protein kinase binding	NA	0.000129	0.127	0.00141	0.0105	41	855	MAP2,RYR2,KIDINS220,PITPNM2,SRSF5,ANK2,SGK1,SH3GL2,APC,ARRB1,RIMS1,MYO5A,PPP1R12A,CLASP2,SFN,CACNB2,CALM2,BRSK2,GRIA2,GRM5,CIT,LDB3,CDH2,TRIP4,CTBP2,PRKCZ,HDAC4,PTK2,KCNA5,PTPRF,SNAP91,KCNH1,IQSEC1,KCNQ3,DLG4,KIF2A,RAC3,DPYSL2,RBBP6,TOB1,LRP4	0.00101908
91	GO: Molecular Function	GO:0004721	phosphoprotein phosphatase activity	NA	0.000145	0.142	0.00156	0.0117	19	280	SBF1,PPM1E,RNGTT,PPP1R12A,PHLPP1,CALM2,CAMK2G,CABIN1,PPM1K,PPP2R2B,PPP3CA,PTK2,PTPRD,PTPRF,PTPRG,PTPRM,PTPRN2,PTPRS,PTPRU	0.00112257
92	GO: Molecular Function	GO:0019003	GDP binding	NA	0.000155	0.153	0.00166	0.0124	21	329	SBF1,FGD1,ITSN1,DENND1A,TRIM23,IQSEC2,GNAO1,ARHGEF12,TRIO,NGEF,RIN1,RALGPS1,ARHGEF4,PSD,IQSEC1,RAB27B,DOCK3,RALGDS,IQSEC3,RAP1GDS1,RAPGEFL1	0.00119447
93	GO: Molecular Function	GO:0005519	cytoskeletal regulatory protein binding	NA	0.000168	0.165	0.00172	0.0129	3	5	CTTNBP2,MAP1B,MAP2	0.0012618
94	GO: Molecular Function	GO:0086007	voltage-gated calcium channel activity involved in cardiac muscle cell action potential	NA	0.000168	0.165	0.00172	0.0129	3	5	CACNA1G,CACNA1D,CACNB2	0.0012618
95	GO: Molecular Function	GO:0097109	neuroligin family protein binding	NA	0.000168	0.165	0.00172	0.0129	3	5	NRXN1,NRXN2,DLG4	0.0012618
96	GO: Molecular Function	GO:0008294	calcium- and calmodulin-responsive adenylate cyclase activity	NA	0.000168	0.165	0.00172	0.0129	3	5	ADCY1,ADCY5,ADCY8	0.0012618
97	GO: Molecular Function	GO:0004385	guanylate kinase activity	NA	0.000189	0.186	0.00192	0.0143	4	12	MAGI3,CASK,DLGAP2,DLG2	0.00140071
98	GO: Molecular Function	GO:0051015	actin filament binding	NA	0.000193	0.189	0.00193	0.0144	17	240	ADD1,AFDN,MICAL3,NEBL,CAMSAP3,PKNOX2,MYO5A,MYO9B,MYO10,SPTBN1,CLASP2,MPRIP,CACNB2,SYNE1,MACF1,DBN1,TLN2	0.00141783
99	GO: Molecular Function	GO:0005096	GTPase activator activity	NA	0.000208	0.204	0.00206	0.0154	19	288	SGSM1,FAM13B,ARHGAP21,ACAP3,AGAP3,ARRB1,MYO9B,ADGRB3,PLCB1,ARHGEF12,ACAP2,SMAP1,RIN1,ARHGAP40,ASAP1,ARHGAP44,RAP1GDS1,STXBP5,RGS3	0.00151257
100	GO: Molecular Function	GO:0016917	GABA receptor activity	NA	0.000213	0.209	0.00209	0.0156	5	22	GABBR1,GABRA2,GABRB2,GABRD,GABRG3	0.00154224
101	GO: Molecular Function	GO:0008093	cytoskeletal anchor activity	NA	0.000266	0.261	0.00259	0.0193	5	23	MAP1A,ANK1,ANK2,ANK3,BICD2	0.00187212
102	GO: Molecular Function	GO:0140658	ATP-dependent chromatin remodeler activity	NA	0.000301	0.296	0.0029	0.0217	6	36	ARID1A,BPTF,CHD9,SMARCA4,CHD3,CHD4	0.00208348
103	GO: Molecular Function	GO:0048306	calcium-dependent protein binding	NA	0.000324	0.319	0.0031	0.0231	10	102	SEC31A,SNAP25,MYO5A,STX1A,SYT1,CALM2,NRXN1,DDX5,LRP8,RAC3	0.00220926
104	GO: Molecular Function	GO:0015277	kainate selective glutamate receptor activity	NA	0.00033	0.324	0.00312	0.0233	3	6	GRIA2,GRIK4,GRIK5	0.00224106
105	GO: Molecular Function	GO:0016791	phosphatase activity	NA	0.000351	0.345	0.00326	0.0243	23	400	SBF1,PPM1E,RNGTT,PPP1R12A,BMPR1B,PHLPP1,CALM2,CAMK2G,CABIN1,PFKFB1,PPM1K,PPP2R2B,PPP3CA,INPP4A,PLPPR1,PTK2,PTPRD,PTPRF,PTPRG,PTPRM,PTPRN2,PTPRS,PTPRU	0.00236769
106	GO: Molecular Function	GO:0005249	voltage-gated potassium channel activity	NA	0.000351	0.345	0.00326	0.0243	10	103	KCNH7,SNAP25,HCN1,KCNA4,KCNA5,KCNH1,KCNMA1,KCNQ2,KCNAB1,KCNQ3	0.00236769
107	GO: Molecular Function	GO:0017124	SH3 domain binding	NA	0.00039	0.383	0.00358	0.0267	12	144	CTTNBP2,SGIP1,DENND1A,KHDRBS3,RIMS1,FUT8,ADAM15,GRIK5,CIT,ASAP1,SHANK1,DOCK3	0.00256879
108	GO: Molecular Function	GO:0008017	microtubule binding	NA	0.00041	0.403	0.00373	0.0278	19	304	MAP1A,MAP1B,MAP2,MAP4,APC2,SGIP1,CAMSAP3,APC,KIF1A,CLASP2,MTUS2,MACF1,CCSER2,NAV3,KIF2A,KIF3C,KIF5A,DPYSL2,IRAG2	0.00266908
109	GO: Molecular Function	GO:0017075	syntaxin-1 binding	NA	0.000488	0.479	0.00439	0.0328	5	26	SNAP25,MYO5A,SYT1,STXBP5,UNC13C	0.00312123
110	GO: Molecular Function	GO:0042043	neurexin family protein binding	NA	0.000491	0.482	0.00439	0.0328	4	15	NLGN2,CASK,SYTL2,DLG4	0.00312365
111	GO: Molecular Function	GO:0005248	voltage-gated sodium channel activity	NA	0.000586	0.576	0.00519	0.0387	5	27	SCN1B,SCN8A,CACNA1I,CACNA1G,HCN1	0.00365411
112	GO: Molecular Function	GO:0001540	amyloid-beta binding	NA	0.000594	0.584	0.00521	0.0389	10	110	EPHB2,CLSTN2,CACNA1A,CACNA1B,GRIA2,GRIA3,GRIA4,GRIN2B,LRP8,LRP1	0.00369028
113	GO: Molecular Function	GO:0008047	enzyme activator activity	NA	0.000615	0.605	0.00535	0.04	31	634	ERBB4,SGSM1,FAM13B,MMP16,ARHGAP21,ACAP3,AGAP3,ITSN1,TRIM23,ARRB1,MYO9B,ADGRB3,MMP24,BMPR1B,PLCB1,CALM2,ARHGEF12,GRM5,SUZ12,ACAP2,SMAP1,NRG2,RIN1,ARHGAP40,ASAP1,ARHGAP44,RAP1GDS1,STXBP5,RGS3,EFNA5,FBXW7	0.00380197
114	GO: Molecular Function	GO:0031267	small GTPase binding	NA	0.000682	0.671	0.00582	0.0435	19	317	SGSM1,RTKN,FGD1,AFDN,MICAL3,DENND1A,RIMS1,MYO5A,MYO9B,ERC1,WASF1,BICD2,DGKI,ACAP2,RNF152,RIN1,SYTL2,ARHGAP44,DOCK3	0.00415995
115	GO: Molecular Function	GO:0086059	voltage-gated calcium channel activity involved SA node cell action potential	NA	0.000693	0.681	0.00582	0.0435	2	2	CACNA1G,CACNA1D	0.00419652
116	GO: Molecular Function	GO:0032028	myosin head/neck binding	NA	0.000693	0.681	0.00582	0.0435	2	2	LIMCH1,STX1A	0.00419652
117	GO: Molecular Function	GO:0001639	PLC activating G protein-coupled glutamate receptor activity	NA	0.000693	0.681	0.00582	0.0435	2	2	GRM1,GRM5	0.00419652
118	GO: Molecular Function	GO:0042578	phosphoric ester hydrolase activity	NA	0.000749	0.736	0.00624	0.0466	26	503	SBF1,PPM1E,RNGTT,PPP1R12A,BMPR1B,PLCL2,PLCB1,PHLPP1,CALM2,CAMK2G,CABIN1,PDE2A,PFKFB1,PPM1K,PPP2R2B,PPP3CA,INPP4A,PLPPR1,PTK2,PTPRD,PTPRF,PTPRG,PTPRM,PTPRN2,PTPRS,PTPRU	0.00451391
119	GO: Molecular Function	GO:0008270	zinc ion binding	NA	0.000789	0.776	0.00652	0.0487	40	905	RXRB,BPTF,NR3C2,MMP16,ZSWIM5,ZNF407,ZDBF2,TRIM3,TRIM23,TRIM67,KLF7,ZFR,RERE,ZNF385C,MYO9B,ZZEF1,MMP24,ZNF638,UBR4,GRIN2B,ZFPM2,THRB,PDE2A,HIVEP1,CHD3,CHD4,TRIP12,TRIP4,PPARA,TRIM9,PRKCA,HDAC4,MATR3,ZNF318,CA10,TMEM163,RBBP6,ZNF385D,DPF3,RORA	0.00472105
120	GO: Molecular Function	GO:0001221	transcription coregulator binding	NA	0.000813	0.799	0.00666	0.0497	11	135	NR3C2,SMARCA4,PCLO,CIT,THRB,SUZ12,PER1,CHD4,PPARA,CTBP2,RORA	0.00483019
121	GO: Molecular Function	GO:1901981	phosphatidylinositol phosphate binding	NA	0.000855	0.841	0.00695	0.0519	14	202	DENND1A,STXBP6,MYO10,PLCB1,SYT1,HCN1,FCHO2,ACAP2,PFN2,PLEKHA5,SYTL2,ASAP1,SNAP91,KCNH1	0.0050618
122	GO: Molecular Function	GO:0015459	potassium channel regulator activity	NA	0.000904	0.889	0.00729	0.0544	7	60	ANK2,SGK1,KCNIP4,PRKCZ,KCNA5,KCNAB1,WNK2	0.00528966
123	GO: Molecular Function	GO:0005546	phosphatidylinositol-4,5-bisphosphate binding	NA	0.00103	1	0.00814	0.0608	9	98	STXBP6,PLCB1,SYT1,HCN1,FCHO2,PFN2,SYTL2,ASAP1,SNAP91	0.00592361
124	GO: Molecular Function	GO:0099094	ligand-gated cation channel activity	NA	0.00103	1	0.00814	0.0608	10	118	KCNH7,ASIC1,RYR2,HCN1,GRIA2,GRIA3,GRIA4,GRIK4,GRIK5,GRIN2B	0.00592361
125	GO: Molecular Function	GO:0005544	calcium-dependent phospholipid binding	NA	0.0011	1	0.00866	0.0647	7	62	DOC2B,SYT1,PCLO,CPNE8,SYT12,MCTP1,CPNE4	0.0062831
126	GO: Molecular Function	GO:0005254	chloride channel activity	NA	0.00127	1	0.00992	0.0741	9	101	SGK1,GABRA2,GABRB2,GABRD,GABRG3,STX1A,TTYH3,WNK2,ANO1	0.00707739
127	GO: Molecular Function	GO:0004890	GABA-A receptor activity	NA	0.00128	1	0.00993	0.0742	4	19	GABRA2,GABRB2,GABRD,GABRG3	0.00711736
128	GO: Molecular Function	GO:0098919	structural constituent of postsynaptic density	NA	0.00131	1	0.01	0.0747	3	9	MAGI2,DLG2,DLG4	0.00725212
129	GO: Molecular Function	GO:0051393	alpha-actinin binding	NA	0.00131	1	0.01	0.0747	5	32	CACNA1D,LDB3,MAGI1,DAG1,KCNA5	0.00725212
130	GO: Molecular Function	GO:0001786	phosphatidylserine binding	NA	0.00146	1	0.011	0.0824	7	65	GRAMD1B,ADGRB1,SYT1,FCHO2,SYT12,SYTL2,ASAP1	0.00799456
131	GO: Molecular Function	GO:0005251	delayed rectifier potassium channel activity	NA	0.00151	1	0.0114	0.0849	5	33	KCNA4,KCNA5,KCNH1,KCNQ2,KCNQ3	0.00825936
132	GO: Molecular Function	GO:0004016	adenylate cyclase activity	NA	0.00157	1	0.0117	0.0874	4	20	ADCY1,ADCY5,ADCY8,CALM2	0.00855742
133	GO: Molecular Function	GO:0019902	phosphatase binding	NA	0.0017	1	0.0125	0.0937	16	266	ADCY8,ANK1,AMBRA1,NCAM1,CACNA1B,CABIN1,CDH2,STRN4,AKAP6,PPARA,SYTL2,PTK2,MAGI2,DLG2,DLG4,ELL	0.00911047
134	GO: Molecular Function	GO:0098879	structural constituent of postsynaptic specialization	NA	0.00183	1	0.0134	0.1	3	10	MAGI2,DLG2,DLG4	0.00965295
135	GO: Molecular Function	GO:0086056	voltage-gated calcium channel activity involved in AV node cell action potential	NA	0.00199	1	0.0143	0.107	2	3	CACNA1G,CACNB2	0.0103131
136	GO: Molecular Function	GO:1905056	P-type calcium transporter activity involved in regulation of presynaptic cytosolic calcium ion concentration	NA	0.00199	1	0.0143	0.107	2	3	ATP2B2,ATP2B3	0.0103131
137	GO: Molecular Function	GO:1905060	calcium:cation antiporter activity involved in regulation of postsynaptic cytosolic calcium ion concentration	NA	0.00199	1	0.0143	0.107	2	3	SLC8A2,SLC8A3	0.0103131
138	GO: Molecular Function	GO:0015631	tubulin binding	NA	0.00205	1	0.0146	0.109	22	429	MAP1A,MAP1B,MAP2,MAP4,APC2,SGIP1,CAMSAP3,APC,KIF1A,CLASP2,MTUS2,SMC3,MACF1,CCSER2,DAG1,NAV3,KIF2A,KIF3C,KIF5A,DPYSL2,DYRK1A,IRAG2	0.0105805
139	GO: Molecular Function	GO:0008013	beta-catenin binding	NA	0.00217	1	0.0152	0.114	9	109	APC2,APC,AJAP1,TCF4,GRIN2B,CDH24,CDH2,PTPRU,RORA	0.011019
140	GO: Molecular Function	GO:0004725	protein tyrosine phosphatase activity	NA	0.00217	1	0.0152	0.114	9	109	RNGTT,PTK2,PTPRD,PTPRF,PTPRG,PTPRM,PTPRN2,PTPRS,PTPRU	0.011019
141	GO: Molecular Function	GO:0099186	structural constituent of postsynapse	NA	0.00228	1	0.0159	0.119	4	22	HOMER1,MAGI2,DLG2,DLG4	0.0115195
142	GO: Molecular Function	GO:0043008	ATP-dependent protein binding	NA	0.00247	1	0.0171	0.128	3	11	MYO5A,MYO9B,STX1A	0.0123923
143	GO: Molecular Function	GO:0030506	ankyrin binding	NA	0.0027	1	0.0186	0.139	4	23	SPTBN1,CACNA1D,NRCAM,KCNQ2	0.0134126
144	GO: Molecular Function	GO:0031491	nucleosome binding	NA	0.00309	1	0.0211	0.157	7	74	ARID1A,MLLT6,SMARCA4,SMARCE1,GLYR1,CABIN1,CHD4	0.0149947
145	GO: Molecular Function	GO:0005253	anion channel activity	NA	0.00312	1	0.0211	0.157	9	115	SGK1,GABRA2,GABRB2,GABRD,GABRG3,STX1A,TTYH3,WNK2,ANO1	0.0151257
146	GO: Molecular Function	GO:0047485	protein N-terminus binding	NA	0.00313	1	0.0211	0.157	10	137	ADCY8,SMARCA4,SMARCE1,SNAP25,STX1A,CACNA1E,CALM2,NIPBL,LRP8,KCNQ2	0.0151595
147	GO: Molecular Function	GO:0002162	dystroglycan binding	NA	0.00323	1	0.0216	0.161	3	12	MAP2,CLASP2,DAG1	0.015569
148	GO: Molecular Function	GO:0019894	kinesin binding	NA	0.00354	1	0.0235	0.176	6	57	CLSTN2,LRP8,MAGI2,DLG4,KIF3C,KIF5A	0.0168214
149	GO: Molecular Function	GO:0003712	transcription coregulator activity	NA	0.00366	1	0.0241	0.18	26	564	ARID1A,TRRAP,RXRB,MAML3,DDX17,NCOA5,ARRB1,SMARCA4,SMARCE1,RERE,ZZEF1,CAMTA1,TCF4,MED13L,ZFPM2,DYRK1B,RBFOX2,TRIP4,SS18L1,CTBP2,HDAC4,DDX5,DNMT3A,DYRK1A,TOB1,DPF3	0.0171011
150	GO: Molecular Function	GO:0050145	nucleoside monophosphate kinase activity	NA	0.0037	1	0.0241	0.18	4	25	MAGI3,CASK,DLGAP2,DLG2	0.0172399
151	GO: Molecular Function	GO:0031690	adrenergic receptor binding	NA	0.0037	1	0.0241	0.18	4	25	ARRB1,UCHL1,MAGI2,DLG4	0.0172399
152	GO: Molecular Function	GO:0019905	syntaxin binding	NA	0.00378	1	0.0245	0.183	8	97	DOC2B,SNAP25,MYO5A,SYT1,CACNA1A,SYT12,STXBP5,UNC13C	0.0175801
153	GO: Molecular Function	GO:0004713	protein tyrosine kinase activity	NA	0.00385	1	0.0247	0.185	12	188	EPHB2,ERBB4,NTRK3,GRM5,CIT,DYRK1B,NRG2,AATK,PTK2,DYRK1A,EFNA5,EPHA10	0.0178562
154	GO: Molecular Function	GO:0036033	mediator complex binding	NA	0.00391	1	0.0248	0.185	2	4	SMC3,NIPBL	0.0180845
155	GO: Molecular Function	GO:0005006	epidermal growth factor receptor activity	NA	0.00391	1	0.0248	0.185	2	4	ERBB4,NRG2	0.0180845
156	GO: Molecular Function	GO:0071889	14-3-3 protein binding	NA	0.00403	1	0.0253	0.189	5	41	PPP1R12A,SRPK2,PRKCZ,RIPOR2,KCNH1	0.0185034
157	GO: Molecular Function	GO:0008200	ion channel inhibitor activity	NA	0.00403	1	0.0253	0.189	5	41	SCN1B,STX1A,CALM2,KCNA5,WNK2	0.0185034
158	GO: Molecular Function	GO:0035091	phosphatidylinositol binding	NA	0.00407	1	0.0253	0.189	17	317	PITPNM2,SGK1,DENND1A,STXBP6,MYO10,PLCB1,SYT1,HCN1,PARD3B,FCHO2,ACAP2,PFN2,PLEKHA5,SYTL2,ASAP1,SNAP91,KCNH1	0.018653
159	GO: Molecular Function	GO:0022851	GABA-gated chloride ion channel activity	NA	0.00411	1	0.0253	0.189	3	13	GABRA2,GABRB2,GABRG3	0.018785
160	GO: Molecular Function	GO:0045295	gamma-catenin binding	NA	0.00411	1	0.0253	0.189	3	13	APC2,APC,CDH2	0.018785
161	GO: Molecular Function	GO:0008289	lipid binding	NA	0.00439	1	0.0268	0.2	40	996	MAP1B,GRAMD1B,NR3C2,ARHGAP21,DOC2B,PITPNM2,SGIP1,SGK1,SH3GL2,DENND1A,STXBP6,SNAP25,MYO10,SPTBN1,ADGRB1,PROM1,PLCB1,SYT1,HCN1,PCLO,PARD3B,FCHO2,CD81,ACAP2,CPNE8,PFN2,PLEKHA5,PPARA,PSD,SYT12,SYTL2,ASAP1,SNAP91,KCNH1,ARHGAP44,IQSEC1,MCTP1,RORA,UNC13C,CPNE4	0.0198129
162	GO: Molecular Function	GO:0016248	channel inhibitor activity	NA	0.00497	1	0.0301	0.225	5	43	SCN1B,STX1A,CALM2,KCNA5,WNK2	0.0219386
163	GO: Molecular Function	GO:0005231	excitatory extracellular ligand-gated ion channel activity	NA	0.00583	1	0.0351	0.262	6	63	GABRA2,GABRB2,GABRD,GABRG3,GRIA2,GRIN2B	0.0248835
164	GO: Molecular Function	GO:0003713	transcription coactivator activity	NA	0.00624	1	0.0374	0.279	16	304	ARID1A,TRRAP,RXRB,MAML3,DDX17,ARRB1,SMARCA4,SMARCE1,RERE,ZZEF1,ZFPM2,DYRK1B,TRIP4,SS18L1,CTBP2,DYRK1A	0.0262989
165	GO: Molecular Function	GO:0001537	N-acetylgalactosamine 4-O-sulfotransferase activity	NA	0.0064	1	0.0379	0.283	2	5	CHST8,CHST11	0.0268832
166	GO: Molecular Function	GO:0031697	beta-1 adrenergic receptor binding	NA	0.0064	1	0.0379	0.283	2	5	MAGI2,DLG4	0.0268832
167	GO: Molecular Function	GO:0003682	chromatin binding	NA	0.00646	1	0.038	0.284	31	740	ARID1A,RXRB,MLLT6,SFPQ,DDX17,CHD9,NCOA5,SMARCA4,SMARCE1,RERE,NFAT5,ZNF609,CIC,GLYR1,TCF4,THRB,SMC3,SUZ12,CABIN1,PER1,CHD3,CHD4,HNRNPD,UBTF,KDM6A,NIPBL,CTBP2,HDAC4,DDX5,DNMT3A,PBRM1	0.02709
168	GO: Molecular Function	GO:0048156	tau protein binding	NA	0.00664	1	0.0388	0.29	5	46	MAP1A,MAP2,SGK1,BRSK2,DYRK1A	0.0276334
169	GO: Molecular Function	GO:0098632	cell-cell adhesion mediator activity	NA	0.00678	1	0.0394	0.295	6	65	DSCAML1,NTNG1,STXBP6,NRCAM,VSTM2L,L1CAM	0.0281504
170	GO: Molecular Function	GO:0019199	transmembrane receptor protein kinase activity	NA	0.00682	1	0.0394	0.295	8	107	EPHB2,ERBB4,ACVR2A,BMPR1B,NTRK3,NRG2,EFNA5,EPHA10	0.0282931
171	GO: Molecular Function	GO:0005104	fibroblast growth factor receptor binding	NA	0.00724	1	0.0416	0.311	4	30	FGF12,FGF14,NCAM1,NRXN1	0.0297413
172	GO: Molecular Function	GO:0008179	adenylate cyclase binding	NA	0.0076	1	0.0434	0.324	3	16	ADCY5,CALM2,AKAP6	0.0310176
173	GO: Molecular Function	GO:0015108	chloride transmembrane transporter activity	NA	0.00766	1	0.0435	0.325	9	132	SGK1,GABRA2,GABRB2,GABRD,GABRG3,STX1A,TTYH3,WNK2,ANO1	0.0312118
174	GO: Molecular Function	GO:0005525	GTP binding	NA	0.00785	1	0.0443	0.331	27	629	RTKN,SBF1,FGD1,AGAP3,ITSN1,DENND1A,TRIM23,RNGTT,IQSEC2,GNAL,GNAO1,ARHGEF12,TRIO,NGEF,RIN1,RALGPS1,ARHGEF4,PSD,IQSEC1,RAB27B,RAC3,DOCK3,RALGDS,IQSEC3,RAP1GDS1,MEGF8,RAPGEFL1	0.0317802
175	GO: Molecular Function	GO:0003774	cytoskeletal motor activity	NA	0.00842	1	0.0473	0.353	9	134	KIF1A,MYO5A,MYO9B,MYO10,SMC3,DBN1,KIF2A,KIF3C,KIF5A	0.0335871
176	GO: Molecular Function	GO:0019001	guanyl nucleotide binding	NA	0.00912	1	0.0507	0.378	28	667	RTKN,SBF1,FGD1,AGAP3,ITSN1,DENND1A,TRIM23,RNGTT,IQSEC2,GNAL,GNAO1,ARHGEF12,PDE2A,TRIO,NGEF,RIN1,RALGPS1,ARHGEF4,PSD,IQSEC1,RAB27B,RAC3,DOCK3,RALGDS,IQSEC3,RAP1GDS1,MEGF8,RAPGEFL1	0.0354117
177	GO: Molecular Function	GO:0032561	guanyl ribonucleotide binding	NA	0.00912	1	0.0507	0.378	28	667	RTKN,SBF1,FGD1,AGAP3,ITSN1,DENND1A,TRIM23,RNGTT,IQSEC2,GNAL,GNAO1,ARHGEF12,PDE2A,TRIO,NGEF,RIN1,RALGPS1,ARHGEF4,PSD,IQSEC1,RAB27B,RAC3,DOCK3,RALGDS,IQSEC3,RAP1GDS1,MEGF8,RAPGEFL1	0.0354117
178	GO: Molecular Function	GO:0031490	chromatin DNA binding	NA	0.00923	1	0.0507	0.379	9	136	RXRB,DDX17,SMARCA4,SMARCE1,THRB,SUZ12,PER1,CHD4,KDM6A	0.0357836
179	GO: Molecular Function	GO:0015103	inorganic anion transmembrane transporter activity	NA	0.00924	1	0.0507	0.379	11	185	SGK1,GABRA2,GABRB2,GABRD,GABRG3,STX1A,TTYH3,SLC4A7,WNK2,ANO1,SLC4A10	0.0357948
180	GO: Molecular Function	GO:0099626	voltage-gated calcium channel activity involved in regulation of presynaptic cytosolic calcium levels	NA	0.00944	1	0.0513	0.383	2	6	CACNA1A,CACNA1E	0.0362902
181	GO: Molecular Function	GO:0099511	voltage-gated calcium channel activity involved in regulation of cytosolic calcium levels	NA	0.00944	1	0.0513	0.383	2	6	CACNA1A,CACNA1E	0.0362902
182	GO: Molecular Function	GO:0001223	transcription coactivator binding	NA	0.0102	1	0.0553	0.413	5	51	NR3C2,CIT,THRB,PPARA,RORA	0.0387384
183	GO: Molecular Function	GO:0106222	lncRNA binding	NA	0.0107	1	0.0563	0.421	3	18	DDX17,SMARCA4,SUZ12	0.0401825
184	GO: Molecular Function	GO:0000900	mRNA regulatory element binding translation repressor activity	NA	0.0107	1	0.0563	0.421	3	18	CPEB3,CPEB4,CELF4	0.0401825
185	GO: Molecular Function	GO:0017081	chloride channel regulator activity	NA	0.0107	1	0.0563	0.421	3	18	SGK1,STX1A,WNK2	0.0401825
186	GO: Molecular Function	GO:0005237	inhibitory extracellular ligand-gated ion channel activity	NA	0.0107	1	0.0563	0.421	3	18	GABRA2,GABRB2,GABRG3	0.0401825
187	GO: Molecular Function	GO:0004879	nuclear receptor activity	NA	0.012	1	0.0624	0.466	5	53	RXRB,NR3C2,THRB,PPARA,RORA	0.0438217
188	GO: Molecular Function	GO:0098531	ligand-activated transcription factor activity	NA	0.012	1	0.0624	0.466	5	53	RXRB,NR3C2,THRB,PPARA,RORA	0.0438217
189	GO: Molecular Function	GO:0001222	transcription corepressor binding	NA	0.012	1	0.0624	0.466	5	53	PCLO,SUZ12,PER1,CTBP2,RORA	0.0438217
190	GO: Molecular Function	GO:0005003	ephrin receptor activity	NA	0.0124	1	0.0641	0.479	3	19	EPHB2,NTRK3,EPHA10	0.0450536
191	GO: Molecular Function	GO:0004683	calmodulin-dependent protein kinase activity	NA	0.0125	1	0.0641	0.479	4	35	CAMK1,CAMK2A,CAMK2G,CAMKV	0.0452898
192	GO: Molecular Function	GO:0098631	cell adhesion mediator activity	NA	0.0125	1	0.0641	0.479	6	74	DSCAML1,NTNG1,STXBP6,NRCAM,VSTM2L,L1CAM	0.0452898
193	GO: Molecular Function	GO:0004888	transmembrane signaling receptor activity	NA	0.0129	1	0.0648	0.484	50	1393	EPHB2,ERBB4,ACVR2A,UNC5A,SEMA6A,PLXNA3,GABBR1,GABRA2,GABRB2,GABRD,GABRG3,ADGRB1,ADGRB2,ADGRB3,BMPR1B,ADGRL2,NTRK3,GRIA2,GRIA3,GRIA4,GRID1,GRIK4,GRIK5,GRIN2B,FCRLA,GRM1,GRM2,GRM5,GRM8,OPRL1,IL1RAPL1,NRXN1,NRXN2,PLXNA1,HTR2C,HTR4,NRG2,LRP8,PTPRD,PTPRF,PTPRG,PTPRM,PTPRN2,IL1RAPL2,DRD2,L1CAM,PTPRU,EFNA5,CELSR2,EPHA10	0.046236
194	GO: Molecular Function	GO:0140031	phosphorylation-dependent protein binding	NA	0.013	1	0.0648	0.484	2	7	ANK2,ANK3	0.0463961
195	GO: Molecular Function	GO:0098821	BMP receptor activity	NA	0.013	1	0.0648	0.484	2	7	ACVR2A,BMPR1B	0.0463961
196	GO: Molecular Function	GO:0008510	sodium:bicarbonate symporter activity	NA	0.013	1	0.0648	0.484	2	7	SLC4A7,SLC4A10	0.0463961
197	GO: Molecular Function	GO:0005234	extracellularly glutamate-gated ion channel activity	NA	0.013	1	0.0648	0.484	2	7	GRIA2,GRIN2B	0.0463961
198	GO: Molecular Function	GO:0016887	ATP hydrolysis activity	NA	0.0131	1	0.0649	0.485	19	416	ATP9B,DDX17,CHD9,SMARCA4,ACIN1,ATP2B2,ATP2B3,KIF1A,MYO9B,SMC3,MACF1,CHD3,CHD4,PFN2,DDX5,NAV3,KIF2A,KIF3C,KIF5A	0.0467199
199	GO: Molecular Function	GO:0030296	protein tyrosine kinase activator activity	NA	0.0138	1	0.0681	0.508	4	36	ERBB4,GRM5,NRG2,EFNA5	0.0488356
200	GO: Molecular Function	GO:0060090	molecular adaptor activity	NA	0.0142	1	0.0697	0.521	25	599	MAP1A,MICAL3,ANK1,ANK2,ANK3,ITSN1,MAGI3,AMBRA1,ARRB1,SNAP25,ZZEF1,STX1A,BICD2,SYNE1,GRIP2,MAGI1,DLGAP2,DEDD2,NIPBL,HOMER1,AKAP6,MAGI2,SNAP91,SHANK1,FBXW7	0.04997
201	GO: Molecular Function	GO:0034185	apolipoprotein binding	NA	0.0143	1	0.0701	0.523	3	20	LRP8,LRP1,LRP4	0.0502166
202	GO: Molecular Function	GO:0030674	protein-macromolecule adaptor activity	NA	0.0168	1	0.0815	0.609	19	427	MAP1A,ANK1,ANK2,ANK3,AMBRA1,ARRB1,SNAP25,ZZEF1,STX1A,BICD2,SYNE1,GRIP2,DEDD2,HOMER1,AKAP6,MAGI2,SNAP91,SHANK1,FBXW7	0.0565869
203	GO: Molecular Function	GO:0140410	solute:bicarbonate symporter activity	NA	0.017	1	0.082	0.613	2	8	SLC4A7,SLC4A10	0.0571077
204	GO: Molecular Function	GO:0050733	RS domain binding	NA	0.017	1	0.082	0.613	2	8	SRSF5,LUC7L	0.0571077
205	GO: Molecular Function	GO:0008134	transcription factor binding	NA	0.019	1	0.0911	0.68	29	740	ARID1A,RXRB,ADD1,BPTF,NR3C2,ARRB1,SMARCA4,SMARCE1,NFAT5,NLK,TCF4,TCF12,PCLO,GRM1,CIT,ZFPM2,THRB,SUZ12,RBFOX2,PER1,CHD4,TRIP12,TRIP4,PPARA,CTBP2,HDAC4,DDX5,DNMT3A,RORA	0.0629024
206	GO: Molecular Function	GO:0099095	ligand-gated anion channel activity	NA	0.021	1	0.1	0.749	3	23	GABRA2,GABRB2,GABRG3	0.0675678
207	GO: Molecular Function	GO:0004908	interleukin-1 receptor activity	NA	0.0215	1	0.102	0.763	2	9	IL1RAPL1,IL1RAPL2	0.0688245
208	GO: Molecular Function	GO:0016849	phosphorus-oxygen lyase activity	NA	0.0232	1	0.105	0.788	4	42	ADCY1,ADCY5,ADCY8,CALM2	0.0732875
209	GO: Molecular Function	GO:0004675	transmembrane receptor protein serine/threonine kinase activity	NA	0.0236	1	0.105	0.788	3	24	ACVR2A,BMPR1B,NTRK3	0.0743178
210	GO: Molecular Function	GO:0140103	catalytic activity, acting on a glycoprotein	NA	0.0236	1	0.105	0.788	3	24	FUT8,B4GALNT4,MGAT4C	0.0743178
211	GO: Molecular Function	GO:0004697	protein kinase C activity	NA	0.0236	1	0.105	0.788	3	24	SFN,PRKCA,PRKCZ	0.0743178
212	GO: Molecular Function	GO:0051117	ATPase binding	NA	0.0237	1	0.105	0.788	7	109	ANK1,ANK2,BRSK2,GRIA2,TRPC5,PPP3CA,SLC2A13	0.0743999
213	GO: Molecular Function	GO:0004714	transmembrane receptor protein tyrosine kinase activity	NA	0.0246	1	0.105	0.788	6	86	EPHB2,ERBB4,NTRK3,NRG2,EFNA5,EPHA10	0.074791
214	GO: Molecular Function	GO:0019903	protein phosphatase binding	NA	0.0247	1	0.105	0.788	11	214	ADCY8,ANK1,AMBRA1,CACNA1B,CABIN1,CDH2,STRN4,AKAP6,PTK2,DLG2,DLG4	0.074791
215	GO: Molecular Function	GO:0140678	molecular function inhibitor activity	NA	0.0248	1	0.105	0.788	7	110	SCN1B,STX1A,CALM2,DBN1,KCNA5,KCNAB1,WNK2	0.074791
216	GO: Molecular Function	GO:0009975	cyclase activity	NA	0.0251	1	0.105	0.788	4	43	ADCY1,ADCY5,ADCY8,CALM2	0.074791
217	GO: Molecular Function	GO:0051721	protein phosphatase 2A binding	NA	0.0251	1	0.105	0.788	4	43	ADCY8,CACNA1B,STRN4,AKAP6	0.074791
218	GO: Molecular Function	GO:0031420	alkali metal ion binding	NA	0.0263	1	0.105	0.788	3	25	SCN8A,HDAC4,KCNA4	0.0761676
219	GO: Molecular Function	GO:0005432	calcium:sodium antiporter activity	NA	0.0264	1	0.105	0.788	2	10	SLC8A2,SLC8A3	0.0761676
220	GO: Molecular Function	GO:0019869	chloride channel inhibitor activity	NA	0.0264	1	0.105	0.788	2	10	STX1A,WNK2	0.0761676
221	GO: Molecular Function	GO:0099528	G protein-coupled neurotransmitter receptor activity	NA	0.0264	1	0.105	0.788	2	10	GABBR1,GRM1	0.0761676
222	GO: Molecular Function	GO:0004458	D-lactate dehydrogenase (cytochrome) activity	NA	0.0267	1	0.105	0.788	1	1	LDHD	0.0761676
223	GO: Molecular Function	GO:0005309	creatine:sodium symporter activity	NA	0.0267	1	0.105	0.788	1	1	SLC6A8	0.0761676
224	GO: Molecular Function	GO:0016898	oxidoreductase activity, acting on the CH-OH group of donors, cytochrome as acceptor	NA	0.0267	1	0.105	0.788	1	1	LDHD	0.0761676
225	GO: Molecular Function	GO:0031811	G protein-coupled nucleotide receptor binding	NA	0.0267	1	0.105	0.788	1	1	DLG4	0.0761676
226	GO: Molecular Function	GO:0031812	P2Y1 nucleotide receptor binding	NA	0.0267	1	0.105	0.788	1	1	DLG4	0.0761676
227	GO: Molecular Function	GO:0005366	myo-inositol:proton symporter activity	NA	0.0267	1	0.105	0.788	1	1	SLC2A13	0.0761676
228	GO: Molecular Function	GO:0031877	somatostatin receptor binding	NA	0.0267	1	0.105	0.788	1	1	SHANK1	0.0761676
229	GO: Molecular Function	GO:0046921	alpha-(1->6)-fucosyltransferase activity	NA	0.0267	1	0.105	0.788	1	1	FUT8	0.0761676
230	GO: Molecular Function	GO:0004484	mRNA guanylyltransferase activity	NA	0.0267	1	0.105	0.788	1	1	RNGTT	0.0761676
231	GO: Molecular Function	GO:0008424	glycoprotein 6-alpha-L-fucosyltransferase activity	NA	0.0267	1	0.105	0.788	1	1	FUT8	0.0761676
232	GO: Molecular Function	GO:0050355	inorganic triphosphate phosphatase activity	NA	0.0267	1	0.105	0.788	1	1	RNGTT	0.0761676
233	GO: Molecular Function	GO:0086090	voltage-gated potassium channel activity involved in SA node cell action potential repolarization	NA	0.0267	1	0.105	0.788	1	1	KCNA5	0.0761676
234	GO: Molecular Function	GO:0086087	voltage-gated potassium channel activity involved in bundle of His cell action potential repolarization	NA	0.0267	1	0.105	0.788	1	1	KCNA5	0.0761676
235	GO: Molecular Function	GO:0140818	mRNA 5'-phosphatase activity	NA	0.0267	1	0.105	0.788	1	1	RNGTT	0.0761676
236	GO: Molecular Function	GO:0003983	UTP:glucose-1-phosphate uridylyltransferase activity	NA	0.0267	1	0.105	0.788	1	1	UGP2	0.0761676
237	GO: Molecular Function	GO:0032034	myosin II head/neck binding	NA	0.0267	1	0.105	0.788	1	1	LIMCH1	0.0761676
238	GO: Molecular Function	GO:0003952	NAD+ synthase (glutamine-hydrolyzing) activity	NA	0.0267	1	0.105	0.788	1	1	NADSYN1	0.0761676
239	GO: Molecular Function	GO:0140661	cytoskeletal motor inhibitor activity	NA	0.0267	1	0.105	0.788	1	1	DBN1	0.0761676
240	GO: Molecular Function	GO:0061775	cohesin loading activity	NA	0.0267	1	0.105	0.788	1	1	SMC3	0.0761676
241	GO: Molecular Function	GO:0051748	UTP-monosaccharide-1-phosphate uridylyltransferase activity	NA	0.0267	1	0.105	0.788	1	1	UGP2	0.0761676
242	GO: Molecular Function	GO:0008720	D-lactate dehydrogenase activity	NA	0.0267	1	0.105	0.788	1	1	LDHD	0.0761676
243	GO: Molecular Function	GO:0008795	NAD+ synthase activity	NA	0.0267	1	0.105	0.788	1	1	NADSYN1	0.0761676
244	GO: Molecular Function	GO:0098872	G protein-coupled neurotransmitter receptor activity involved in regulation of postsynaptic cytosolic calcium ion concentration	NA	0.0267	1	0.105	0.788	1	1	GRM1	0.0761676
245	GO: Molecular Function	GO:1905059	P-type calcium transporter activity involved in regulation of postsynaptic cytosolic calcium ion concentration	NA	0.0267	1	0.105	0.788	1	1	ATP2B2	0.0761676
246	GO: Molecular Function	GO:0005170	neurotrophin TRKC receptor binding	NA	0.0267	1	0.105	0.788	1	1	EFNA5	0.0761676
247	GO: Molecular Function	GO:0001626	nociceptin receptor activity	NA	0.0267	1	0.105	0.788	1	1	OPRL1	0.0761676
248	GO: Molecular Function	GO:0060422	peptidyl-dipeptidase inhibitor activity	NA	0.0267	1	0.105	0.788	1	1	GPC3	0.0761676
249	GO: Molecular Function	GO:0016964	alpha-2 macroglobulin receptor activity	NA	0.0267	1	0.105	0.788	1	1	LRP1	0.0761676
250	GO: Molecular Function	GO:0017080	sodium channel regulator activity	NA	0.027	1	0.106	0.793	4	44	SCN1B,FGF12,FGF14,SGK1	0.0768926
251	GO: Molecular Function	GO:0016922	nuclear receptor binding	NA	0.0281	1	0.11	0.822	10	191	ARID1A,RXRB,ARRB1,SMARCA4,SMARCE1,GRM1,TRIP12,TRIP4,CTBP2,DDX5	0.0796197
252	GO: Molecular Function	GO:0009931	calcium-dependent protein serine/threonine kinase activity	NA	0.0292	1	0.113	0.846	3	26	CAMK2A,PRKCA,PRKCZ	0.0813622
253	GO: Molecular Function	GO:0034237	protein kinase A regulatory subunit binding	NA	0.0292	1	0.113	0.846	3	26	RYR2,WASF1,AKAP6	0.0813622
254	GO: Molecular Function	GO:0072341	modified amino acid binding	NA	0.0306	1	0.119	0.885	7	115	GRAMD1B,ADGRB1,SYT1,FCHO2,SYT12,SYTL2,ASAP1	0.0847469
255	GO: Molecular Function	GO:0005102	signaling receptor binding	NA	0.031	1	0.119	0.891	60	1813	EPHB2,ERBB4,MAP1A,ADD1,CACNG2,FGF12,LRRC7,FGF14,NLGN2,SEMA6A,PITPNM2,MAGI3,CASK,ARRB1,ATP2B2,MYO9B,ADAM15,NCAM1,PLCL2,SYT1,GNAL,GNAO1,CALM2,CAMK2A,ARHGEF12,GRIA2,GRIN2B,GRM5,IL1RAPL1,CD81,GRIP2,JAM2,NRXN1,NRXN2,UCHL1,NGEF,HOMER1,SHISA6,NRG2,PRKCA,SYTL2,ANKS1B,PTK2,MAGI2,KCNA5,PTPRD,PTPRF,SACS,TLN2,DLG4,SHANK1,DRD2,L1CAM,ANO1,EDIL3,EFNA5,TOB1,LRP1,LRP4,EPB41L1	0.0857603
256	GO: Molecular Function	GO:0001164	RNA polymerase I core promoter sequence-specific DNA binding	NA	0.0318	1	0.12	0.894	2	11	SMARCA4,UBTF	0.0873016
257	GO: Molecular Function	GO:0015368	calcium:cation antiporter activity	NA	0.0318	1	0.12	0.894	2	11	SLC8A2,SLC8A3	0.0873016
258	GO: Molecular Function	GO:0005388	P-type calcium transporter activity	NA	0.0318	1	0.12	0.894	2	11	ATP2B2,ATP2B3	0.0873016
259	GO: Molecular Function	GO:0004143	diacylglycerol kinase activity	NA	0.0318	1	0.12	0.894	2	11	DGKI,DGKH	0.0873016
260	GO: Molecular Function	GO:0008503	benzodiazepine receptor activity	NA	0.0318	1	0.12	0.894	2	11	GABRA2,GABRG3	0.0873016
261	GO: Molecular Function	GO:0008046	axon guidance receptor activity	NA	0.0318	1	0.12	0.894	2	11	EPHB2,L1CAM	0.0873016
262	GO: Molecular Function	GO:0070840	dynein complex binding	NA	0.0322	1	0.121	0.902	3	27	APC,BICD2,SMC3	0.0882553
263	GO: Molecular Function	GO:0016776	phosphotransferase activity, phosphate group as acceptor	NA	0.0357	1	0.134	0.998	4	48	MAGI3,CASK,DLGAP2,DLG2	0.0953047
264	GO: Molecular Function	GO:0001163	RNA polymerase I transcription regulatory region sequence-specific DNA binding	NA	0.0375	1	0.137	1	2	12	SMARCA4,UBTF	0.0992152
265	GO: Molecular Function	GO:0045294	alpha-catenin binding	NA	0.0375	1	0.137	1	2	12	CDH24,CDH2	0.0992152
266	GO: Molecular Function	GO:0019870	potassium channel inhibitor activity	NA	0.0375	1	0.137	1	2	12	KCNA5,WNK2	0.0992152
267	GO: Molecular Function	GO:0017154	semaphorin receptor activity	NA	0.0375	1	0.137	1	2	12	PLXNA3,PLXNA1	0.0992152
268	GO: Molecular Function	GO:0004723	calcium-dependent protein serine/threonine phosphatase activity	NA	0.0375	1	0.137	1	2	12	CAMK2G,PPP3CA	0.0992152
269	GO: Molecular Function	GO:0003707	nuclear steroid receptor activity	NA	0.0387	1	0.141	1	3	29	RXRB,NR3C2,PPARA	0.102122
270	GO: Molecular Function	GO:0019207	kinase regulator activity	NA	0.0389	1	0.142	1	13	288	ERBB4,TAOK3,KIDINS220,ITSN1,PIK3R3,APC,BMPR1B,SFN,CALM2,GRM5,CIT,NRG2,EFNA5	0.102542
271	GO: Molecular Function	GO:0003777	microtubule motor activity	NA	0.0393	1	0.143	1	5	72	KIF1A,SMC3,KIF2A,KIF3C,KIF5A	0.103542
272	GO: Molecular Function	GO:0022839	ion gated channel activity	NA	0.0406	1	0.147	1	4	50	ASIC1,TTYH3,KCNMA1,ANO1	0.104773
273	GO: Molecular Function	GO:0140657	ATP-dependent activity	NA	0.042	1	0.151	1	23	600	ATP9B,ARID1A,BPTF,DDX17,CHD9,SMARCA4,ACIN1,ATP2B2,ATP2B3,KIF1A,MYO5A,MYO9B,MYO10,SMC3,MACF1,CHD3,CHD4,PFN2,DDX5,NAV3,KIF2A,KIF3C,KIF5A	0.107888
274	GO: Molecular Function	GO:0043395	heparan sulfate proteoglycan binding	NA	0.0422	1	0.151	1	3	30	LRRTM4,PTPRS,LRP1	0.108181
275	GO: Molecular Function	GO:0019205	nucleobase-containing compound kinase activity	NA	0.0432	1	0.154	1	4	51	MAGI3,CASK,DLGAP2,DLG2	0.110575
276	GO: Molecular Function	GO:0005522	profilin binding	NA	0.0435	1	0.154	1	2	13	PCLO,DBN1	0.111061
277	GO: Molecular Function	GO:0005095	GTPase inhibitor activity	NA	0.0435	1	0.154	1	2	13	RTKN,DGKI	0.111061
278	GO: Molecular Function	GO:0045159	myosin II binding	NA	0.0435	1	0.154	1	2	13	LIMCH1,STXBP5	0.111061
279	GO: Molecular Function	GO:0046914	transition metal ion binding	NA	0.0475	1	0.16	1	41	1205	RXRB,BPTF,NR3C2,MMP16,ZSWIM5,ZNF407,ZDBF2,TRIM3,TRIM23,TRIM67,KLF7,ZFR,RERE,ZNF385C,MYO9B,ZZEF1,MMP24,ZNF638,UBR4,GRIN2B,ZFPM2,THRB,PDE2A,HIVEP1,CHD3,CHD4,TRIP12,TRIP4,PPARA,TRIM9,PRKCA,RIPOR2,HDAC4,MATR3,ZNF318,CA10,TMEM163,RBBP6,ZNF385D,DPF3,RORA	0.116018
280	GO: Molecular Function	GO:0008094	ATP-dependent activity, acting on DNA	NA	0.0482	1	0.16	1	7	127	ARID1A,BPTF,CHD9,SMARCA4,SMC3,CHD3,CHD4	0.116018
281	GO: Molecular Function	GO:0043394	proteoglycan binding	NA	0.0487	1	0.16	1	4	53	LRRTM4,PTPRF,PTPRS,LRP1	0.116018
282	GO: Molecular Function	GO:0030955	potassium ion binding	NA	0.0499	1	0.16	1	2	14	HDAC4,KCNA4	0.118112
283	GO: Molecular Function	GO:0019855	calcium channel inhibitor activity	NA	0.0499	1	0.16	1	2	14	STX1A,CALM2	0.118112
284	GO: Molecular Function	GO:0036004	GAF domain binding	NA	0.0513	1	0.16	1	1	2	PDE2A	0.119184
285	GO: Molecular Function	GO:0001165	RNA polymerase I cis-regulatory region sequence-specific DNA binding	NA	0.0513	1	0.16	1	1	2	UBTF	0.119184
286	GO: Molecular Function	GO:0004651	polynucleotide 5'-phosphatase activity	NA	0.0513	1	0.16	1	1	2	RNGTT	0.119184
287	GO: Molecular Function	GO:0038025	reelin receptor activity	NA	0.0513	1	0.16	1	1	2	LRP8	0.119184
288	GO: Molecular Function	GO:0044736	acid-sensing ion channel activity	NA	0.0513	1	0.16	1	1	2	ASIC1	0.119184
289	GO: Molecular Function	GO:0005169	neurotrophin TRKB receptor binding	NA	0.0513	1	0.16	1	1	2	EFNA5	0.119184
290	GO: Molecular Function	GO:0033842	N-acetyl-beta-glucosaminyl-glycoprotein 4-beta-N-acetylgalactosaminyltransferase activity	NA	0.0513	1	0.16	1	1	2	B4GALNT4	0.119184
291	GO: Molecular Function	GO:0031896	V2 vasopressin receptor binding	NA	0.0513	1	0.16	1	1	2	ARRB1	0.119184
292	GO: Molecular Function	GO:0086062	voltage-gated sodium channel activity involved in Purkinje myocyte action potential	NA	0.0513	1	0.16	1	1	2	SCN1B	0.119184
293	GO: Molecular Function	GO:0035500	MH2 domain binding	NA	0.0513	1	0.16	1	1	2	DDX5	0.119184
294	GO: Molecular Function	GO:0099580	ion antiporter activity involved in regulation of postsynaptic membrane potential	NA	0.0513	1	0.16	1	1	2	SLC8A3	0.119184
295	GO: Molecular Function	GO:0099579	G protein-coupled neurotransmitter receptor activity involved in regulation of postsynaptic membrane potential	NA	0.0513	1	0.16	1	1	2	GABBR1	0.119184
296	GO: Molecular Function	GO:0008192	RNA guanylyltransferase activity	NA	0.0513	1	0.16	1	1	2	RNGTT	0.119184
297	GO: Molecular Function	GO:0071886	1-(4-iodo-2,5-dimethoxyphenyl)propan-2-amine binding	NA	0.0513	1	0.16	1	1	2	HTR2C	0.119184
298	GO: Molecular Function	GO:0140659	cytoskeletal motor regulator activity	NA	0.0513	1	0.16	1	1	2	DBN1	0.119184
299	GO: Molecular Function	GO:1990631	ErbB-4 class receptor binding	NA	0.0513	1	0.16	1	1	2	NRG2	0.119184
300	GO: Molecular Function	GO:0001566	non-kinase phorbol ester receptor activity	NA	0.0513	1	0.16	1	1	2	UNC13C	0.119184
301	GO: Molecular Function	GO:0016524	latrotoxin receptor activity	NA	0.0513	1	0.16	1	1	2	ADGRL2	0.119184
302	GO: Molecular Function	GO:0106363	protein-cysteine methyltransferase activity	NA	0.0513	1	0.16	1	1	2	DNMT3A	0.119184
303	GO: Molecular Function	GO:0042835	BRE binding	NA	0.0513	1	0.16	1	1	2	CELF4	0.119184
304	GO: Molecular Function	GO:0052828	inositol-3,4-bisphosphate 4-phosphatase activity	NA	0.0513	1	0.16	1	1	2	INPP4A	0.119184
305	GO: Molecular Function	GO:0015218	pyrimidine nucleotide transmembrane transporter activity	NA	0.0513	1	0.16	1	1	2	SLC25A36	0.119184
306	GO: Molecular Function	GO:0050659	N-acetylgalactosamine 4-sulfate 6-O-sulfotransferase activity	NA	0.0513	1	0.16	1	1	2	CHST11	0.119184
307	GO: Molecular Function	GO:0031762	follicle-stimulating hormone receptor binding	NA	0.0513	1	0.16	1	1	2	ARRB1	0.119184
308	GO: Molecular Function	GO:0060072	large conductance calcium-activated potassium channel activity	NA	0.0513	1	0.16	1	1	2	KCNMA1	0.119184
309	GO: Molecular Function	GO:0031691	alpha-1A adrenergic receptor binding	NA	0.0513	1	0.16	1	1	2	ARRB1	0.119184
310	GO: Molecular Function	GO:0017161	inositol-1,3,4-trisphosphate 4-phosphatase activity	NA	0.0513	1	0.16	1	1	2	INPP4A	0.119184
311	GO: Molecular Function	GO:0030158	protein xylosyltransferase activity	NA	0.0513	1	0.16	1	1	2	XYLT1	0.119184
312	GO: Molecular Function	GO:0051719	DNA (cytosine-5-)-methyltransferase activity, acting on CpN substrates	NA	0.0513	1	0.16	1	1	2	DNMT3A	0.119184
313	GO: Molecular Function	GO:0035403	histone kinase activity (H3-T6 specific)	NA	0.0513	1	0.16	1	1	2	PRKCA	0.119184
314	GO: Molecular Function	GO:0001641	group II metabotropic glutamate receptor activity	NA	0.0513	1	0.16	1	1	2	GRM2	0.119184
315	GO: Molecular Function	GO:0004910	interleukin-1, type II, blocking receptor activity	NA	0.0513	1	0.16	1	1	2	IL1RAPL2	0.119184
316	GO: Molecular Function	GO:0042169	SH2 domain binding	NA	0.0515	1	0.16	1	4	54	NLK,DAG1,PTK2,SNAP91	0.119529
317	GO: Molecular Function	GO:0046875	ephrin receptor binding	NA	0.0536	1	0.166	1	3	33	NGEF,ANKS1B,EFNA5	0.122714
318	GO: Molecular Function	GO:0010857	calcium-dependent protein kinase activity	NA	0.0536	1	0.166	1	3	33	CAMK2A,PRKCA,PRKCZ	0.122714
319	GO: Molecular Function	GO:0043178	alcohol binding	NA	0.0541	1	0.167	1	6	104	GRAMD1B,PROM1,PLCL2,CD81,TRPC5,SNAP91	0.123746
320	GO: Molecular Function	GO:0051011	microtubule minus-end binding	NA	0.0567	1	0.173	1	2	15	CAMSAP3,MACF1	0.129048
321	GO: Molecular Function	GO:0005041	low-density lipoprotein particle receptor activity	NA	0.0567	1	0.173	1	2	15	LRP8,LRP1	0.129048
322	GO: Molecular Function	GO:0070679	inositol 1,4,5 trisphosphate binding	NA	0.0567	1	0.173	1	2	15	PLCL2,TRPC5	0.129048
323	GO: Molecular Function	GO:1990841	promoter-specific chromatin binding	NA	0.0598	1	0.182	1	5	81	ZNF609,SUZ12,NIPBL,HDAC4,DDX5	0.133626
324	GO: Molecular Function	GO:0030159	signaling receptor complex adaptor activity	NA	0.0607	1	0.184	1	4	57	GRIP2,DEDD2,MAGI2,SHANK1	0.135456
325	GO: Molecular Function	GO:0005198	structural molecule activity	NA	0.0624	1	0.189	1	31	892	MAP1A,MAP1B,MAP2,MAP4,ADD1,LAMB4,ANK1,ANK2,ANK3,NEBL,SEC31A,RIMS1,ERC1,SPTBN1,PCLO,MPZL1,MACF1,TMEFF2,CLTA,HOMER1,ERC2,CTBP2,MATR3,DAG1,MAGI2,DLG2,TLN2,DLG4,EDIL3,EPB41L1,EPB41L2	0.138574
326	GO: Molecular Function	GO:0042301	phosphate ion binding	NA	0.0637	1	0.19	1	2	16	PDE2A,PTPRF	0.140654
327	GO: Molecular Function	GO:0033130	acetylcholine receptor binding	NA	0.0637	1	0.19	1	2	16	NRXN1,DLG4	0.140654
328	GO: Molecular Function	GO:0035256	G protein-coupled glutamate receptor binding	NA	0.0637	1	0.19	1	2	16	CALM2,HOMER1	0.140654
329	GO: Molecular Function	GO:0051378	serotonin binding	NA	0.0637	1	0.19	1	2	16	HTR2C,HTR4	0.140654
330	GO: Molecular Function	GO:0003714	transcription corepressor activity	NA	0.0686	1	0.204	1	10	224	NCOA5,SMARCA4,RERE,TCF4,ZFPM2,RBFOX2,CTBP2,HDAC4,DNMT3A,TOB1	0.148669
331	GO: Molecular Function	GO:0019887	protein kinase regulator activity	NA	0.0689	1	0.204	1	11	254	ERBB4,TAOK3,KIDINS220,APC,BMPR1B,SFN,CALM2,GRM5,CIT,NRG2,EFNA5	0.148669
332	GO: Molecular Function	GO:0050135	NAD(P)+ nucleosidase activity	NA	0.0709	1	0.204	1	2	17	IL1RAPL1,IL1RAPL2	0.148669
333	GO: Molecular Function	GO:0032036	myosin heavy chain binding	NA	0.0709	1	0.204	1	2	17	LIMCH1,STX1A	0.148669
334	GO: Molecular Function	GO:0003951	NAD+ kinase activity	NA	0.0709	1	0.204	1	2	17	DGKI,DGKH	0.148669
335	GO: Molecular Function	GO:0061809	NAD+ nucleotidase, cyclic ADP-ribose generating	NA	0.0709	1	0.204	1	2	17	IL1RAPL1,IL1RAPL2	0.148669
336	GO: Molecular Function	GO:0005005	transmembrane-ephrin receptor activity	NA	0.0709	1	0.204	1	2	17	EPHB2,EPHA10	0.148669
337	GO: Molecular Function	GO:0140297	DNA-binding transcription factor binding	NA	0.0731	1	0.204	1	21	573	ARID1A,RXRB,ADD1,ARRB1,SMARCA4,SMARCE1,NLK,TCF4,TCF12,GRM1,ZFPM2,RBFOX2,PER1,CHD4,TRIP12,TRIP4,PPARA,CTBP2,HDAC4,DDX5,DNMT3A	0.149777
338	GO: Molecular Function	GO:0017022	myosin binding	NA	0.0734	1	0.204	1	5	86	LIMCH1,SNAP25,STX1A,RAB27B,STXBP5	0.150148
339	GO: Molecular Function	GO:0035373	chondroitin sulfate proteoglycan binding	NA	0.076	1	0.204	1	1	3	PTPRF	0.152856
340	GO: Molecular Function	GO:0015111	iodide transmembrane transporter activity	NA	0.076	1	0.204	1	1	3	ANO1	0.152856
341	GO: Molecular Function	GO:0004461	lactose synthase activity	NA	0.076	1	0.204	1	1	3	B4GALT2	0.152856
342	GO: Molecular Function	GO:0005365	myo-inositol transmembrane transporter activity	NA	0.076	1	0.204	1	1	3	SLC2A13	0.152856
343	GO: Molecular Function	GO:0042988	X11-like protein binding	NA	0.076	1	0.204	1	1	3	CLSTN2	0.152856
344	GO: Molecular Function	GO:0031893	vasopressin receptor binding	NA	0.076	1	0.204	1	1	3	ARRB1	0.152856
345	GO: Molecular Function	GO:0032038	myosin II heavy chain binding	NA	0.076	1	0.204	1	1	3	LIMCH1	0.152856
346	GO: Molecular Function	GO:0032093	SAM domain binding	NA	0.076	1	0.204	1	1	3	DGKH	0.152856
347	GO: Molecular Function	GO:0001591	dopamine neurotransmitter receptor activity, coupled via Gi/Go	NA	0.076	1	0.204	1	1	3	DRD2	0.152856
348	GO: Molecular Function	GO:0001587	Gq/11-coupled serotonin receptor activity	NA	0.076	1	0.204	1	1	3	HTR2C	0.152856
349	GO: Molecular Function	GO:0060002	plus-end directed microfilament motor activity	NA	0.076	1	0.204	1	1	3	MYO10	0.152856
350	GO: Molecular Function	GO:0043924	suramin binding	NA	0.076	1	0.204	1	1	3	RYR2	0.152856
351	GO: Molecular Function	GO:0016316	phosphatidylinositol-3,4-bisphosphate 4-phosphatase activity	NA	0.076	1	0.204	1	1	3	INPP4A	0.152856
352	GO: Molecular Function	GO:0018741	alkyl sulfatase activity	NA	0.076	1	0.204	1	1	3	SULF1	0.152856
353	GO: Molecular Function	GO:0016309	1-phosphatidylinositol-5-phosphate 4-kinase activity	NA	0.076	1	0.204	1	1	3	PIP4K2A	0.152856
354	GO: Molecular Function	GO:0031997	N-terminal myristoylation domain binding	NA	0.076	1	0.204	1	1	3	CALM2	0.152856
355	GO: Molecular Function	GO:0038131	neuregulin receptor activity	NA	0.076	1	0.204	1	1	3	ERBB4	0.152856
356	GO: Molecular Function	GO:0004359	glutaminase activity	NA	0.076	1	0.204	1	1	3	NADSYN1	0.152856
357	GO: Molecular Function	GO:0004118	cGMP-stimulated cyclic-nucleotide phosphodiesterase activity	NA	0.076	1	0.204	1	1	3	PDE2A	0.152856
358	GO: Molecular Function	GO:0030226	apolipoprotein receptor activity	NA	0.076	1	0.204	1	1	3	LRP1	0.152856
359	GO: Molecular Function	GO:0050254	rhodopsin kinase activity	NA	0.076	1	0.204	1	1	3	GRK4	0.152856
360	GO: Molecular Function	GO:0031692	alpha-1B adrenergic receptor binding	NA	0.076	1	0.204	1	1	3	ARRB1	0.152856
361	GO: Molecular Function	GO:0031687	A2A adenosine receptor binding	NA	0.076	1	0.204	1	1	3	GRM5	0.152856
362	GO: Molecular Function	GO:0043423	3-phosphoinositide-dependent protein kinase binding	NA	0.076	1	0.204	1	1	3	SGK1	0.152856
363	GO: Molecular Function	GO:0140751	histone octamer slider activity	NA	0.076	1	0.204	1	1	3	BPTF	0.152856
364	GO: Molecular Function	GO:0004965	G protein-coupled GABA receptor activity	NA	0.076	1	0.204	1	1	3	GABBR1	0.152856
365	GO: Molecular Function	GO:0050816	phosphothreonine residue binding	NA	0.076	1	0.204	1	1	3	FBXW7	0.152856
366	GO: Molecular Function	GO:0001691	pseudophosphatase activity	NA	0.076	1	0.204	1	1	3	SBF1	0.152856
367	GO: Molecular Function	GO:0008574	plus-end-directed microtubule motor activity	NA	0.0785	1	0.21	1	2	18	KIF1A,KIF5A	0.157381
368	GO: Molecular Function	GO:0005178	integrin binding	NA	0.0786	1	0.21	1	8	171	ADAM15,CD81,JAM2,PRKCA,PTK2,TLN2,L1CAM,EDIL3	0.157519
369	GO: Molecular Function	GO:0046332	SMAD binding	NA	0.0793	1	0.211	1	5	88	BMPR1B,TCF12,DDX5,MAGI2,TOB1	0.157916
370	GO: Molecular Function	GO:0070325	lipoprotein particle receptor binding	NA	0.0803	1	0.213	1	3	39	SYT1,SACS,LRP1	0.159591
371	GO: Molecular Function	GO:0000146	microfilament motor activity	NA	0.0803	1	0.213	1	3	39	MYO5A,MYO9B,MYO10	0.159591
372	GO: Molecular Function	GO:0051219	phosphoprotein binding	NA	0.0849	1	0.224	1	6	117	PIK3R3,ARRB1,SHF,SFN,CACNB2,FBXW7	0.167608
373	GO: Molecular Function	GO:0031492	nucleosomal DNA binding	NA	0.0852	1	0.224	1	3	40	SMARCA4,SMARCE1,CHD4	0.168135
374	GO: Molecular Function	GO:0005521	lamin binding	NA	0.0863	1	0.224	1	2	19	PLCB1,SYNE1	0.169368
375	GO: Molecular Function	GO:0004698	calcium-dependent protein kinase C activity	NA	0.0863	1	0.224	1	2	19	PRKCA,PRKCZ	0.169368
376	GO: Molecular Function	GO:0003953	NAD+ nucleosidase activity	NA	0.0863	1	0.224	1	2	19	IL1RAPL1,IL1RAPL2	0.169368
377	GO: Molecular Function	GO:0061778	intracellular chloride channel activity	NA	0.0863	1	0.224	1	2	19	TTYH3,ANO1	0.169368
378	GO: Molecular Function	GO:0005229	intracellular calcium activated chloride channel activity	NA	0.0863	1	0.224	1	2	19	TTYH3,ANO1	0.169368
379	GO: Molecular Function	GO:0004707	MAP kinase activity	NA	0.0863	1	0.224	1	2	19	NLK,MAPK11	0.169368
380	GO: Molecular Function	GO:0043621	protein self-association	NA	0.0885	1	0.229	1	5	91	ACVR2A,RYR2,TCF4,L1CAM,DYRK1A	0.172549
381	GO: Molecular Function	GO:0030551	cyclic nucleotide binding	NA	0.0902	1	0.233	1	3	41	HCN1,PDE2A,KCNH1	0.175185
382	GO: Molecular Function	GO:0061629	RNA polymerase II-specific DNA-binding transcription factor binding	NA	0.0915	1	0.236	1	16	426	ARID1A,RXRB,ADD1,ARRB1,SMARCA4,SMARCE1,GRM1,ZFPM2,CHD4,TRIP12,TRIP4,PPARA,CTBP2,HDAC4,DDX5,DNMT3A	0.175529
383	GO: Molecular Function	GO:0005452	solute:inorganic anion antiporter activity	NA	0.0942	1	0.237	1	2	20	SLC4A7,SLC4A10	0.175529
384	GO: Molecular Function	GO:0030228	lipoprotein particle receptor activity	NA	0.0942	1	0.237	1	2	20	LRP8,LRP1	0.175529
385	GO: Molecular Function	GO:0050811	GABA receptor binding	NA	0.0942	1	0.237	1	2	20	ERBB4,PLCL2	0.175529
386	GO: Molecular Function	GO:1990782	protein tyrosine kinase binding	NA	0.0944	1	0.237	1	7	149	PITPNM2,CLASP2,GRM5,CDH2,PTPRF,TOB1,LRP4	0.175529
387	GO: Molecular Function	GO:0019208	phosphatase regulator activity	NA	0.096	1	0.237	1	6	121	SBF1,PPP1R12A,BMPR1B,CALM2,CABIN1,PPP2R2B	0.176568
388	GO: Molecular Function	GO:0045309	protein phosphorylated amino acid binding	NA	0.0966	1	0.237	1	4	67	PIK3R3,ARRB1,SHF,FBXW7	0.177477
389	GO: Molecular Function	GO:0019209	kinase activator activity	NA	0.097	1	0.237	1	7	150	ERBB4,ITSN1,BMPR1B,CALM2,GRM5,NRG2,EFNA5	0.178147
390	GO: Molecular Function	GO:0035591	signaling adaptor activity	NA	0.0983	1	0.237	1	5	94	GRIP2,DEDD2,HOMER1,MAGI2,SHANK1	0.180337
391	GO: Molecular Function	GO:0016880	acid-ammonia (or amide) ligase activity	NA	0.1	1	0.237	1	1	4	NADSYN1	0.18121
392	GO: Molecular Function	GO:0051430	corticotropin-releasing hormone receptor 1 binding	NA	0.1	1	0.237	1	1	4	GNAO1	0.18121
393	GO: Molecular Function	GO:0061891	calcium ion sensor activity	NA	0.1	1	0.237	1	1	4	SYT1	0.18121
394	GO: Molecular Function	GO:0005308	creatine transmembrane transporter activity	NA	0.1	1	0.237	1	1	4	SLC6A8	0.18121
395	GO: Molecular Function	GO:0072320	volume-sensitive chloride channel activity	NA	0.1	1	0.237	1	1	4	TTYH3	0.18121
396	GO: Molecular Function	GO:0097016	L27 domain binding	NA	0.1	1	0.237	1	1	4	LIN7A	0.18121
397	GO: Molecular Function	GO:0008426	protein kinase C inhibitor activity	NA	0.1	1	0.237	1	1	4	SFN	0.18121
398	GO: Molecular Function	GO:0030348	syntaxin-3 binding	NA	0.1	1	0.237	1	1	4	SYT1	0.18121
399	GO: Molecular Function	GO:0086089	voltage-gated potassium channel activity involved in atrial cardiac muscle cell action potential repolarization	NA	0.1	1	0.237	1	1	4	KCNA5	0.18121
400	GO: Molecular Function	GO:0047756	chondroitin 4-sulfotransferase activity	NA	0.1	1	0.237	1	1	4	CHST11	0.18121
401	GO: Molecular Function	GO:0001565	phorbol ester receptor activity	NA	0.1	1	0.237	1	1	4	UNC13C	0.18121
402	GO: Molecular Function	GO:0004305	ethanolamine kinase activity	NA	0.1	1	0.237	1	1	4	ETNK1	0.18121
403	GO: Molecular Function	GO:0030899	calcium-dependent ATPase activity	NA	0.1	1	0.237	1	1	4	ATP2B2	0.18121
404	GO: Molecular Function	GO:0005219	ryanodine-sensitive calcium-release channel activity	NA	0.1	1	0.237	1	1	4	RYR2	0.18121
405	GO: Molecular Function	GO:0000822	inositol hexakisphosphate binding	NA	0.1	1	0.237	1	1	4	SNAP91	0.18121
406	GO: Molecular Function	GO:0030229	very-low-density lipoprotein particle receptor activity	NA	0.1	1	0.237	1	1	4	LRP8	0.18121
407	GO: Molecular Function	GO:0008454	alpha-1,3-mannosylglycoprotein 4-beta-N-acetylglucosaminyltransferase activity	NA	0.1	1	0.237	1	1	4	MGAT4C	0.18121
408	GO: Molecular Function	GO:0008449	N-acetylglucosamine-6-sulfatase activity	NA	0.1	1	0.237	1	1	4	SULF1	0.18121
409	GO: Molecular Function	GO:0030160	synaptic receptor adaptor activity	NA	0.1	1	0.237	1	1	4	SHANK1	0.18121
410	GO: Molecular Function	GO:0048763	calcium-induced calcium release activity	NA	0.1	1	0.237	1	1	4	RYR2	0.18121
411	GO: Molecular Function	GO:0070699	type II activin receptor binding	NA	0.1	1	0.237	1	1	4	MAGI2	0.18121
412	GO: Molecular Function	GO:0001642	group III metabotropic glutamate receptor activity	NA	0.1	1	0.237	1	1	4	GRM8	0.18121
413	GO: Molecular Function	GO:0140784	metal ion sensor activity	NA	0.1	1	0.237	1	1	4	SYT1	0.18121
414	GO: Molecular Function	GO:0003886	DNA (cytosine-5-)-methyltransferase activity	NA	0.1	1	0.237	1	1	4	DNMT3A	0.18121
415	GO: Molecular Function	GO:0003873	6-phosphofructo-2-kinase activity	NA	0.1	1	0.237	1	1	4	PFKFB1	0.18121
416	GO: Molecular Function	GO:0001664	G protein-coupled receptor binding	NA	0.101	1	0.239	1	13	336	MAGI3,ARRB1,GNAL,GNAO1,CALM2,ARHGEF12,GRIN2B,GRM5,UCHL1,HOMER1,MAGI2,DLG4,SHANK1	0.182956
417	GO: Molecular Function	GO:0043176	amine binding	NA	0.102	1	0.242	1	2	21	HTR2C,HTR4	0.183841
418	GO: Molecular Function	GO:0032934	sterol binding	NA	0.105	1	0.247	1	4	69	GRAMD1B,PROM1,CD81,RORA	0.188505
419	GO: Molecular Function	GO:0050321	tau-protein kinase activity	NA	0.111	1	0.258	1	2	22	BRSK2,DYRK1A	0.197376
420	GO: Molecular Function	GO:0015106	bicarbonate transmembrane transporter activity	NA	0.111	1	0.258	1	2	22	SLC4A7,SLC4A10	0.197376
421	GO: Molecular Function	GO:0051010	microtubule plus-end binding	NA	0.111	1	0.258	1	2	22	APC,CLASP2	0.197376
422	GO: Molecular Function	GO:0035615	clathrin adaptor activity	NA	0.111	1	0.258	1	2	22	ARRB1,SNAP91	0.197376
423	GO: Molecular Function	GO:0140030	modification-dependent protein binding	NA	0.116	1	0.269	1	8	187	BPTF,AGAP3,ANK2,ANK3,SMARCA4,ZZEF1,GLYR1,SUZ12	0.201904
424	GO: Molecular Function	GO:0050998	nitric-oxide synthase binding	NA	0.119	1	0.271	1	2	23	CALM2,CDH2	0.203476
425	GO: Molecular Function	GO:0005547	phosphatidylinositol-3,4,5-trisphosphate binding	NA	0.123	1	0.271	1	3	47	MYO10,HCN1,ASAP1	0.207984
426	GO: Molecular Function	GO:0140587	chromatin loop anchoring activity	NA	0.123	1	0.271	1	1	5	NIPBL	0.207984
427	GO: Molecular Function	GO:0033192	calmodulin-dependent protein phosphatase activity	NA	0.123	1	0.271	1	1	5	PPP3CA	0.207984
428	GO: Molecular Function	GO:0106260	DNA-DNA tethering activity	NA	0.123	1	0.271	1	1	5	NIPBL	0.207984
429	GO: Molecular Function	GO:0031821	G protein-coupled serotonin receptor binding	NA	0.123	1	0.271	1	1	5	GNAO1	0.207984
430	GO: Molecular Function	GO:0106017	phosphatidylinositol-3,4-bisphosphate phosphatase activity	NA	0.123	1	0.271	1	1	5	INPP4A	0.207984
431	GO: Molecular Function	GO:0046923	ER retention sequence binding	NA	0.123	1	0.271	1	1	5	CEMIP	0.207984
432	GO: Molecular Function	GO:0031852	mu-type opioid receptor binding	NA	0.123	1	0.271	1	1	5	GNAO1	0.207984
433	GO: Molecular Function	GO:0003945	N-acetyllactosamine synthase activity	NA	0.123	1	0.271	1	1	5	B4GALT2	0.207984
434	GO: Molecular Function	GO:0140444	cytoskeleton-nuclear membrane anchor activity	NA	0.123	1	0.271	1	1	5	SYNE1	0.207984
435	GO: Molecular Function	GO:0003987	acetate-CoA ligase activity	NA	0.123	1	0.271	1	1	5	DIP2A	0.207984
436	GO: Molecular Function	GO:0086006	voltage-gated sodium channel activity involved in cardiac muscle cell action potential	NA	0.123	1	0.271	1	1	5	SCN1B	0.207984
437	GO: Molecular Function	GO:0005030	neurotrophin receptor activity	NA	0.123	1	0.271	1	1	5	NTRK3	0.207984
438	GO: Molecular Function	GO:0022849	glutamate-gated calcium ion channel activity	NA	0.123	1	0.271	1	1	5	GRIN2B	0.207984
439	GO: Molecular Function	GO:0010856	adenylate cyclase activator activity	NA	0.123	1	0.271	1	1	5	CALM2	0.207984
440	GO: Molecular Function	GO:0005025	transforming growth factor beta receptor activity, type I	NA	0.123	1	0.271	1	1	5	BMPR1B	0.207984
441	GO: Molecular Function	GO:0070095	fructose-6-phosphate binding	NA	0.123	1	0.271	1	1	5	PFKFB1	0.207984
442	GO: Molecular Function	GO:0034711	inhibin binding	NA	0.123	1	0.271	1	1	5	ACVR2A	0.207984
443	GO: Molecular Function	GO:0031694	alpha-2A adrenergic receptor binding	NA	0.123	1	0.271	1	1	5	UCHL1	0.207984
444	GO: Molecular Function	GO:0003831	beta-N-acetylglucosaminylglycopeptide beta-1,4-galactosyltransferase activity	NA	0.123	1	0.271	1	1	5	B4GALT2	0.207984
445	GO: Molecular Function	GO:0001409	guanine nucleotide transmembrane transporter activity	NA	0.123	1	0.271	1	1	5	PSD	0.207984
446	GO: Molecular Function	GO:0071558	histone H3-tri/di-methyl-lysine-27 demethylase activity	NA	0.123	1	0.271	1	1	5	KDM6A	0.207984
447	GO: Molecular Function	GO:0034597	phosphatidylinositol-4,5-bisphosphate 4-phosphatase activity	NA	0.123	1	0.271	1	1	5	INPP4A	0.207984
448	GO: Molecular Function	GO:0004952	dopamine neurotransmitter receptor activity	NA	0.123	1	0.271	1	1	5	DRD2	0.207984
449	GO: Molecular Function	GO:0005200	structural constituent of cytoskeleton	NA	0.124	1	0.271	1	6	130	ADD1,ANK1,ANK2,ANK3,SPTBN1,TLN2	0.209043
450	GO: Molecular Function	GO:0019211	phosphatase activator activity	NA	0.128	1	0.279	1	2	24	BMPR1B,CALM2	0.213852
451	GO: Molecular Function	GO:0071837	HMG box domain binding	NA	0.128	1	0.279	1	2	24	TCF12,HIVEP1	0.213852
452	GO: Molecular Function	GO:0042277	peptide binding	NA	0.129	1	0.282	1	15	417	EPHB2,CLSTN2,NKTR,CACNA1A,CACNA1B,GRIA2,GRIA3,GRIA4,GRIN2B,OPRL1,CLTA,PPP3CA,LRP8,CEMIP,LRP1	0.215451
453	GO: Molecular Function	GO:0070888	E-box binding	NA	0.135	1	0.292	1	3	49	TCF4,TCF12,PER1	0.224133
454	GO: Molecular Function	GO:0050780	dopamine receptor binding	NA	0.137	1	0.294	1	2	25	GRIN2B,DLG4	0.224867
455	GO: Molecular Function	GO:0030552	cAMP binding	NA	0.137	1	0.294	1	2	25	HCN1,PDE2A	0.224867
456	GO: Molecular Function	GO:0032794	GTPase activating protein binding	NA	0.137	1	0.294	1	2	25	GNAO1,CAMK2A	0.224867
457	GO: Molecular Function	GO:0031683	G-protein beta/gamma-subunit complex binding	NA	0.137	1	0.294	1	2	25	GNAL,GNAO1	0.224867
458	GO: Molecular Function	GO:0140312	cargo adaptor activity	NA	0.137	1	0.294	1	2	25	ARRB1,SNAP91	0.224867
459	GO: Molecular Function	GO:0046982	protein heterodimerization activity	NA	0.141	1	0.296	1	15	423	ADCY8,ADD1,ZHX2,TENM3,GABBR1,PPP1R12A,SYT1,ABTB3,TCF4,TCF12,SMC3,JAM2,ZNF318,DLG4,TENM1	0.226256
460	GO: Molecular Function	GO:0099604	ligand-gated calcium channel activity	NA	0.146	1	0.296	1	2	26	RYR2,GRIN2B	0.231111
461	GO: Molecular Function	GO:0035925	mRNA 3'-UTR AU-rich region binding	NA	0.146	1	0.296	1	2	26	CPEB3,HNRNPD	0.231111
462	GO: Molecular Function	GO:0051429	corticotropin-releasing hormone receptor binding	NA	0.146	1	0.296	1	1	6	GNAO1	0.231111
463	GO: Molecular Function	GO:0004457	lactate dehydrogenase activity	NA	0.146	1	0.296	1	1	6	LDHD	0.231111
464	GO: Molecular Function	GO:1904929	coreceptor activity involved in Wnt signaling pathway, planar cell polarity pathway	NA	0.146	1	0.296	1	1	6	GPC6	0.231111
465	GO: Molecular Function	GO:0031802	type 5 metabotropic glutamate receptor binding	NA	0.146	1	0.296	1	1	6	HOMER1	0.231111
466	GO: Molecular Function	GO:0031800	type 3 metabotropic glutamate receptor binding	NA	0.146	1	0.296	1	1	6	CALM2	0.231111
467	GO: Molecular Function	GO:0005105	type 1 fibroblast growth factor receptor binding	NA	0.146	1	0.296	1	1	6	NRXN1	0.231111
468	GO: Molecular Function	GO:1990430	extracellular matrix protein binding	NA	0.146	1	0.296	1	1	6	GABBR1	0.231111
469	GO: Molecular Function	GO:0043125	ErbB-3 class receptor binding	NA	0.146	1	0.296	1	1	6	NRG2	0.231111
470	GO: Molecular Function	GO:0034481	chondroitin sulfotransferase activity	NA	0.146	1	0.296	1	1	6	CHST11	0.231111
471	GO: Molecular Function	GO:0051525	NFAT protein binding	NA	0.146	1	0.296	1	1	6	PPARA	0.231111
472	GO: Molecular Function	GO:0052642	lysophosphatidic acid phosphatase activity	NA	0.146	1	0.296	1	1	6	PLPPR1	0.231111
473	GO: Molecular Function	GO:0004111	creatine kinase activity	NA	0.146	1	0.296	1	1	6	CKB	0.231111
474	GO: Molecular Function	GO:0004331	fructose-2,6-bisphosphate 2-phosphatase activity	NA	0.146	1	0.296	1	1	6	PFKFB1	0.231111
475	GO: Molecular Function	GO:0004157	dihydropyrimidinase activity	NA	0.146	1	0.296	1	1	6	DPYSL2	0.231111
476	GO: Molecular Function	GO:0031749	D2 dopamine receptor binding	NA	0.146	1	0.296	1	1	6	GRIN2B	0.231111
477	GO: Molecular Function	GO:0038132	neuregulin binding	NA	0.146	1	0.296	1	1	6	ERBB4	0.231111
478	GO: Molecular Function	GO:0001093	TFIIB-class transcription factor binding	NA	0.146	1	0.296	1	1	6	TCF4	0.231111
479	GO: Molecular Function	GO:0005042	netrin receptor activity	NA	0.146	1	0.296	1	1	6	UNC5A	0.231111
480	GO: Molecular Function	GO:0070087	chromo shadow domain binding	NA	0.146	1	0.296	1	1	6	NIPBL	0.231111
481	GO: Molecular Function	GO:0099507	ligand-gated ion channel activity involved in regulation of presynaptic membrane potential	NA	0.146	1	0.296	1	1	6	KCNMA1	0.231111
482	GO: Molecular Function	GO:0099508	voltage-gated ion channel activity involved in regulation of presynaptic membrane potential	NA	0.146	1	0.296	1	1	6	KCNH1	0.231111
483	GO: Molecular Function	GO:0015292	uniporter activity	NA	0.146	1	0.296	1	1	6	MCU	0.231111
484	GO: Molecular Function	GO:0032557	pyrimidine ribonucleotide binding	NA	0.146	1	0.296	1	1	6	UGP2	0.231111
485	GO: Molecular Function	GO:0140566	histone reader activity	NA	0.146	1	0.296	1	1	6	ZZEF1	0.231111
486	GO: Molecular Function	GO:0032266	phosphatidylinositol-3-phosphate binding	NA	0.153	1	0.308	1	3	52	DENND1A,PLEKHA5,ASAP1	0.240002
487	GO: Molecular Function	GO:0004712	protein serine/threonine/tyrosine kinase activity	NA	0.153	1	0.308	1	3	52	SGK1,DYRK1B,DYRK1A	0.240002
488	GO: Molecular Function	GO:0061659	ubiquitin-like protein ligase activity	NA	0.154	1	0.309	1	13	363	TRAIP,TRIM3,HECW1,ZZEF1,JADE2,UBR4,TRIP12,RNF152,RNF19A,TRIM9,WSB1,RBBP6,FBXW7	0.24142
489	GO: Molecular Function	GO:0035173	histone kinase activity	NA	0.155	1	0.311	1	2	27	PRKCA,SLK	0.242308
490	GO: Molecular Function	GO:0004435	phosphatidylinositol phospholipase C activity	NA	0.155	1	0.311	1	2	27	PLCL2,PLCB1	0.242308
491	GO: Molecular Function	GO:0070577	lysine-acetylated histone binding	NA	0.164	1	0.327	1	2	28	SMARCA4,ZZEF1	0.248503
492	GO: Molecular Function	GO:0140033	acetylation-dependent protein binding	NA	0.164	1	0.327	1	2	28	SMARCA4,ZZEF1	0.248503
493	GO: Molecular Function	GO:0017018	myosin phosphatase activity	NA	0.165	1	0.327	1	4	82	PPM1E,PHLPP1,PPM1K,PPP3CA	0.249793
494	GO: Molecular Function	GO:0030331	nuclear estrogen receptor binding	NA	0.165	1	0.327	1	3	54	ARRB1,GRM1,TRIP4	0.249793
495	GO: Molecular Function	GO:0030295	protein kinase activator activity	NA	0.166	1	0.327	1	6	142	ERBB4,BMPR1B,CALM2,GRM5,NRG2,EFNA5	0.250854
496	GO: Molecular Function	GO:0005168	neurotrophin TRKA receptor binding	NA	0.168	1	0.327	1	1	7	EFNA5	0.252512
497	GO: Molecular Function	GO:0042289	MHC class II protein binding	NA	0.168	1	0.327	1	1	7	CD81	0.252512
498	GO: Molecular Function	GO:0009008	DNA-methyltransferase activity	NA	0.168	1	0.327	1	1	7	DNMT3A	0.252512
499	GO: Molecular Function	GO:0070569	uridylyltransferase activity	NA	0.168	1	0.327	1	1	7	UGP2	0.252512
500	GO: Molecular Function	GO:0016312	inositol bisphosphate phosphatase activity	NA	0.168	1	0.327	1	1	7	INPP4A	0.252512
501	GO: Molecular Function	GO:0044323	retinoic acid-responsive element binding	NA	0.168	1	0.327	1	1	7	RXRB	0.252512
502	GO: Molecular Function	GO:0008443	phosphofructokinase activity	NA	0.168	1	0.327	1	1	7	PFKFB1	0.252512
503	GO: Molecular Function	GO:0004703	G protein-coupled receptor kinase activity	NA	0.168	1	0.327	1	1	7	GRK4	0.252512
504	GO: Molecular Function	GO:0071532	ankyrin repeat binding	NA	0.168	1	0.327	1	1	7	SHANK1	0.252512
505	GO: Molecular Function	GO:0035240	dopamine binding	NA	0.168	1	0.327	1	1	7	DRD2	0.252512
506	GO: Molecular Function	GO:0004711	ribosomal protein S6 kinase activity	NA	0.168	1	0.327	1	1	7	RPS6KA6	0.252512
507	GO: Molecular Function	GO:0008509	anion transmembrane transporter activity	NA	0.172	1	0.334	1	12	338	SGK1,SLC6A8,GABRA2,GABRB2,GABRD,GABRG3,STX1A,TTYH3,SLC4A7,WNK2,ANO1,SLC4A10	0.256836
508	GO: Molecular Function	GO:0035035	histone acetyltransferase binding	NA	0.174	1	0.335	1	2	29	NR3C2,TRIP4	0.259207
509	GO: Molecular Function	GO:0045499	chemorepellent activity	NA	0.174	1	0.335	1	2	29	SEMA6A,EFNA5	0.259207
510	GO: Molecular Function	GO:0070851	growth factor receptor binding	NA	0.179	1	0.345	1	7	177	ERBB4,FGF12,FGF14,NCAM1,GRIN2B,NRXN1,NRG2	0.263254
511	GO: Molecular Function	GO:0016018	cyclosporin A binding	NA	0.183	1	0.35	1	2	30	NKTR,PPP3CA	0.264396
512	GO: Molecular Function	GO:0004629	phospholipase C activity	NA	0.183	1	0.35	1	2	30	PLCL2,PLCB1	0.264396
513	GO: Molecular Function	GO:0005227	calcium activated cation channel activity	NA	0.183	1	0.35	1	2	30	KCNMA1,ANO1	0.264396
514	GO: Molecular Function	GO:0061630	ubiquitin protein ligase activity	NA	0.185	1	0.353	1	12	343	TRAIP,TRIM3,HECW1,JADE2,UBR4,TRIP12,RNF152,RNF19A,TRIM9,WSB1,RBBP6,FBXW7	0.266826
515	GO: Molecular Function	GO:0030911	TPR domain binding	NA	0.19	1	0.353	1	1	8	PDE2A	0.27147
516	GO: Molecular Function	GO:0035184	histone threonine kinase activity	NA	0.19	1	0.353	1	1	8	PRKCA	0.27147
517	GO: Molecular Function	GO:0005167	neurotrophin TRK receptor binding	NA	0.19	1	0.353	1	1	8	EFNA5	0.27147
518	GO: Molecular Function	GO:0042731	PH domain binding	NA	0.19	1	0.353	1	1	8	EPB41L2	0.27147
519	GO: Molecular Function	GO:0070324	thyroid hormone binding	NA	0.19	1	0.353	1	1	8	THRB	0.27147
520	GO: Molecular Function	GO:0070568	guanylyltransferase activity	NA	0.19	1	0.353	1	1	8	RNGTT	0.27147
521	GO: Molecular Function	GO:0140463	chromatin-protein adaptor activity	NA	0.19	1	0.353	1	1	8	ZZEF1	0.27147
522	GO: Molecular Function	GO:0016775	phosphotransferase activity, nitrogenous group as acceptor	NA	0.19	1	0.353	1	1	8	CKB	0.27147
523	GO: Molecular Function	GO:0015220	choline transmembrane transporter activity	NA	0.19	1	0.353	1	1	8	SLC6A8	0.27147
524	GO: Molecular Function	GO:0004571	mannosyl-oligosaccharide 1,2-alpha-mannosidase activity	NA	0.19	1	0.353	1	1	8	MAN1C1	0.27147
525	GO: Molecular Function	GO:0005004	GPI-linked ephrin receptor activity	NA	0.19	1	0.353	1	1	8	NTRK3	0.27147
526	GO: Molecular Function	GO:0019871	sodium channel inhibitor activity	NA	0.19	1	0.353	1	1	8	SCN1B	0.27147
527	GO: Molecular Function	GO:0043237	laminin-1 binding	NA	0.19	1	0.353	1	1	8	DAG1	0.27147
528	GO: Molecular Function	GO:0031685	adenosine receptor binding	NA	0.19	1	0.353	1	1	8	GRM5	0.27147
529	GO: Molecular Function	GO:0004972	NMDA glutamate receptor activity	NA	0.19	1	0.353	1	1	8	GRIN2B	0.27147
530	GO: Molecular Function	GO:0140034	methylation-dependent protein binding	NA	0.191	1	0.353	1	4	87	BPTF,ZZEF1,GLYR1,SUZ12	0.272666
531	GO: Molecular Function	GO:0035064	methylated histone binding	NA	0.191	1	0.353	1	4	87	BPTF,ZZEF1,GLYR1,SUZ12	0.272666
532	GO: Molecular Function	GO:0051018	protein kinase A binding	NA	0.191	1	0.353	1	3	58	RYR2,WASF1,AKAP6	0.272666
533	GO: Molecular Function	GO:0003785	actin monomer binding	NA	0.192	1	0.353	1	2	31	PKNOX2,PFN2	0.273396
534	GO: Molecular Function	GO:0015215	nucleotide transmembrane transporter activity	NA	0.192	1	0.353	1	2	31	PSD,SLC25A36	0.273396
535	GO: Molecular Function	GO:0043274	phospholipase binding	NA	0.192	1	0.353	1	2	31	PRKCZ,SNAP91	0.273396
536	GO: Molecular Function	GO:0042393	histone binding	NA	0.195	1	0.358	1	10	280	BPTF,MLLT6,CHD9,SMARCA4,ZZEF1,GLYR1,SUZ12,CHD3,CHD4,DPF3	0.277119
537	GO: Molecular Function	GO:0015485	cholesterol binding	NA	0.198	1	0.362	1	3	59	GRAMD1B,PROM1,CD81	0.278953
538	GO: Molecular Function	GO:0005217	intracellular ligand-gated ion channel activity	NA	0.202	1	0.367	1	2	32	RYR2,HCN1	0.278953
539	GO: Molecular Function	GO:0043495	protein-membrane adaptor activity	NA	0.202	1	0.367	1	2	32	SYNE1,AKAP6	0.278953
540	GO: Molecular Function	GO:0080025	phosphatidylinositol-3,5-bisphosphate binding	NA	0.202	1	0.367	1	2	32	ACAP2,PLEKHA5	0.278953
541	GO: Molecular Function	GO:0140323	solute:anion antiporter activity	NA	0.202	1	0.367	1	2	32	SLC4A7,SLC4A10	0.278953
542	GO: Molecular Function	GO:0004415	hyalurononglucosaminidase activity	NA	0.211	1	0.376	1	1	9	CEMIP	0.287983
543	GO: Molecular Function	GO:0001181	RNA polymerase I general transcription initiation factor activity	NA	0.211	1	0.376	1	1	9	UBTF	0.287983
544	GO: Molecular Function	GO:1990239	steroid hormone binding	NA	0.211	1	0.376	1	1	9	NR3C2	0.287983
545	GO: Molecular Function	GO:0030274	LIM domain binding	NA	0.211	1	0.376	1	1	9	AFDN	0.287983
546	GO: Molecular Function	GO:0031701	angiotensin receptor binding	NA	0.211	1	0.376	1	1	9	ARRB1	0.287983
547	GO: Molecular Function	GO:0016308	1-phosphatidylinositol-4-phosphate 5-kinase activity	NA	0.211	1	0.376	1	1	9	PIP4K2A	0.287983
548	GO: Molecular Function	GO:0005225	volume-sensitive anion channel activity	NA	0.211	1	0.376	1	1	9	TTYH3	0.287983
549	GO: Molecular Function	GO:0071936	coreceptor activity involved in Wnt signaling pathway	NA	0.211	1	0.376	1	1	9	GPC6	0.287983
550	GO: Molecular Function	GO:0003810	protein-glutamine gamma-glutamyltransferase activity	NA	0.211	1	0.376	1	1	9	TGM5	0.287983
551	GO: Molecular Function	GO:0004985	G protein-coupled opioid receptor activity	NA	0.211	1	0.376	1	1	9	OPRL1	0.287983
552	GO: Molecular Function	GO:0140828	metal cation:monoatomic cation antiporter activity	NA	0.211	1	0.376	1	2	33	SLC8A2,SLC8A3	0.287983
553	GO: Molecular Function	GO:0015662	P-type ion transporter activity	NA	0.211	1	0.376	1	2	33	ATP2B2,ATP2B3	0.287983
554	GO: Molecular Function	GO:0030971	receptor tyrosine kinase binding	NA	0.212	1	0.376	1	4	91	PITPNM2,PTPRF,TOB1,LRP4	0.289113
555	GO: Molecular Function	GO:0015026	coreceptor activity	NA	0.218	1	0.387	1	3	62	ACVR2A,GPC6,LRP1	0.294064
556	GO: Molecular Function	GO:0050750	low-density lipoprotein particle receptor binding	NA	0.221	1	0.39	1	2	34	SYT1,SACS	0.294064
557	GO: Molecular Function	GO:0050681	nuclear androgen receptor binding	NA	0.221	1	0.39	1	2	34	SMARCA4,DDX5	0.294064
558	GO: Molecular Function	GO:0015297	antiporter activity	NA	0.229	1	0.397	1	4	94	SLC8A2,SLC8A3,SLC4A7,SLC4A10	0.30151
559	GO: Molecular Function	GO:0004027	alcohol sulfotransferase activity	NA	0.231	1	0.397	1	2	35	CHST8,CHST11	0.303429
560	GO: Molecular Function	GO:0030332	cyclin binding	NA	0.231	1	0.397	1	2	35	CDK14,FBXW7	0.303429
561	GO: Molecular Function	GO:0017095	heparan sulfate 6-O-sulfotransferase activity	NA	0.231	1	0.397	1	2	35	CHST8,CHST11	0.303429
562	GO: Molecular Function	GO:0019865	immunoglobulin binding	NA	0.231	1	0.397	1	2	35	GRIA2,DLG4	0.303429
563	GO: Molecular Function	GO:0043425	bHLH transcription factor binding	NA	0.231	1	0.397	1	2	35	TCF4,TCF12	0.303429
564	GO: Molecular Function	GO:0051922	cholesterol sulfotransferase activity	NA	0.231	1	0.397	1	2	35	CHST8,CHST11	0.303429
565	GO: Molecular Function	GO:0016884	carbon-nitrogen ligase activity, with glutamine as amido-N-donor	NA	0.232	1	0.397	1	1	10	NADSYN1	0.30387
566	GO: Molecular Function	GO:0030957	Tat protein binding	NA	0.232	1	0.397	1	1	10	SMARCA4	0.30387
567	GO: Molecular Function	GO:0030235	nitric-oxide synthase regulator activity	NA	0.232	1	0.397	1	1	10	CALM2	0.30387
568	GO: Molecular Function	GO:0032041	NAD-dependent histone deacetylase activity (H3-K14 specific)	NA	0.232	1	0.397	1	1	10	HDAC4	0.30387
569	GO: Molecular Function	GO:0005222	intracellular cAMP-activated cation channel activity	NA	0.232	1	0.397	1	1	10	HCN1	0.30387
570	GO: Molecular Function	GO:0017002	activin receptor activity	NA	0.232	1	0.397	1	1	10	ACVR2A	0.30387
571	GO: Molecular Function	GO:1990763	arrestin family protein binding	NA	0.232	1	0.397	1	1	10	ARRB1	0.30387
572	GO: Molecular Function	GO:0031698	beta-2 adrenergic receptor binding	NA	0.232	1	0.397	1	1	10	DLG4	0.30387
573	GO: Molecular Function	GO:0031078	histone deacetylase activity (H3-K14 specific)	NA	0.232	1	0.397	1	1	10	HDAC4	0.30387
574	GO: Molecular Function	GO:0070878	primary miRNA binding	NA	0.232	1	0.397	1	1	10	DDX5	0.30387
575	GO: Molecular Function	GO:0140358	P-type transmembrane transporter activity	NA	0.24	1	0.409	1	2	36	ATP2B2,ATP2B3	0.308041
576	GO: Molecular Function	GO:0031624	ubiquitin conjugating enzyme binding	NA	0.24	1	0.409	1	2	36	RNF19A,PPARA	0.308041
577	GO: Molecular Function	GO:0004394	heparan sulfate 2-O-sulfotransferase activity	NA	0.24	1	0.409	1	2	36	CHST8,CHST11	0.308041
578	GO: Molecular Function	GO:0046966	nuclear thyroid hormone receptor binding	NA	0.24	1	0.409	1	2	36	RXRB,TRIP12	0.308041
579	GO: Molecular Function	GO:0004386	helicase activity	NA	0.247	1	0.419	1	6	162	DDX17,CHD9,SMARCA4,CHD3,CHD4,DDX5	0.313956
580	GO: Molecular Function	GO:0004190	aspartic-type endopeptidase activity	NA	0.25	1	0.419	1	2	37	ANK2,CNTNAP5	0.317288
581	GO: Molecular Function	GO:0050308	sugar-phosphatase activity	NA	0.252	1	0.419	1	1	11	PFKFB1	0.318062
582	GO: Molecular Function	GO:0031628	opioid receptor binding	NA	0.252	1	0.419	1	1	11	GNAO1	0.318062
583	GO: Molecular Function	GO:0030346	protein phosphatase 2B binding	NA	0.252	1	0.419	1	1	11	CABIN1	0.318062
584	GO: Molecular Function	GO:0042285	xylosyltransferase activity	NA	0.252	1	0.419	1	1	11	XYLT1	0.318062
585	GO: Molecular Function	GO:1990459	transferrin receptor binding	NA	0.252	1	0.419	1	1	11	CD81	0.318062
586	GO: Molecular Function	GO:0008142	oxysterol binding	NA	0.252	1	0.419	1	1	11	RORA	0.318062
587	GO: Molecular Function	GO:0035252	UDP-xylosyltransferase activity	NA	0.252	1	0.419	1	1	11	XYLT1	0.318062
588	GO: Molecular Function	GO:0003680	minor groove of adenine-thymine-rich DNA binding	NA	0.252	1	0.419	1	1	11	HNRNPD	0.318062
589	GO: Molecular Function	GO:0008526	phosphatidylinositol transfer activity	NA	0.252	1	0.419	1	1	11	PITPNM2	0.318062
590	GO: Molecular Function	GO:0034596	phosphatidylinositol phosphate 4-phosphatase activity	NA	0.252	1	0.419	1	1	11	INPP4A	0.318062
591	GO: Molecular Function	GO:0030291	protein serine/threonine kinase inhibitor activity	NA	0.26	1	0.431	1	2	38	SFN,CIT	0.322338
592	GO: Molecular Function	GO:0015605	organophosphate ester transmembrane transporter activity	NA	0.26	1	0.431	1	2	38	PSD,SLC25A36	0.322338
593	GO: Molecular Function	GO:0004722	protein serine/threonine phosphatase activity	NA	0.265	1	0.439	1	5	133	PPM1E,PHLPP1,CAMK2G,PPM1K,PPP3CA	0.326766
594	GO: Molecular Function	GO:0140097	catalytic activity, acting on DNA	NA	0.267	1	0.439	1	9	269	ARID1A,BPTF,SGIP1,CHD9,SMARCA4,SMC3,CHD3,CHD4,DNMT3A	0.32891
595	GO: Molecular Function	GO:0035374	chondroitin sulfate binding	NA	0.271	1	0.439	1	1	12	PTPRS	0.331242
596	GO: Molecular Function	GO:0043121	neurotrophin binding	NA	0.271	1	0.439	1	1	12	NTRK3	0.331242
597	GO: Molecular Function	GO:0008199	ferric iron binding	NA	0.271	1	0.439	1	1	12	RIPOR2	0.331242
598	GO: Molecular Function	GO:0034452	dynactin binding	NA	0.271	1	0.439	1	1	12	BICD2	0.331242
599	GO: Molecular Function	GO:0070016	armadillo repeat domain binding	NA	0.271	1	0.439	1	1	12	STRN4	0.331242
600	GO: Molecular Function	GO:0015280	ligand-gated sodium channel activity	NA	0.271	1	0.439	1	1	12	ASIC1	0.331242
601	GO: Molecular Function	GO:0005247	voltage-gated chloride channel activity	NA	0.271	1	0.439	1	1	12	ANO1	0.331242
602	GO: Molecular Function	GO:0015279	store-operated calcium channel activity	NA	0.271	1	0.439	1	1	12	TRPC5	0.331242
603	GO: Molecular Function	GO:0019203	carbohydrate phosphatase activity	NA	0.271	1	0.439	1	1	12	PFKFB1	0.331242
604	GO: Molecular Function	GO:0070097	delta-catenin binding	NA	0.271	1	0.439	1	1	12	CDH24	0.331242
605	GO: Molecular Function	GO:0019103	pyrimidine nucleotide binding	NA	0.271	1	0.439	1	1	12	UGP2	0.331242
606	GO: Molecular Function	GO:0097027	ubiquitin-protein transferase activator activity	NA	0.271	1	0.439	1	1	12	FBXW7	0.331242
607	GO: Molecular Function	GO:0070697	activin receptor binding	NA	0.271	1	0.439	1	1	12	MAGI2	0.331242
608	GO: Molecular Function	GO:0005154	epidermal growth factor receptor binding	NA	0.279	1	0.449	1	2	40	ERBB4,NRG2	0.33452
609	GO: Molecular Function	GO:0071855	neuropeptide receptor binding	NA	0.279	1	0.449	1	2	40	GNAO1,SHANK1	0.33452
610	GO: Molecular Function	GO:0070001	aspartic-type peptidase activity	NA	0.279	1	0.449	1	2	40	ANK2,CNTNAP5	0.33452
611	GO: Molecular Function	GO:0005484	SNAP receptor activity	NA	0.279	1	0.449	1	2	40	SNAP25,STX1A	0.33452
612	GO: Molecular Function	GO:0005496	steroid binding	NA	0.28	1	0.449	1	5	136	GRAMD1B,NR3C2,PROM1,CD81,RORA	0.335639
613	GO: Molecular Function	GO:0005109	frizzled binding	NA	0.289	1	0.455	1	2	41	MAGI3,DLG4	0.344752
614	GO: Molecular Function	GO:0003925	G protein activity	NA	0.289	1	0.455	1	2	41	RAB27B,RAC3	0.344752
615	GO: Molecular Function	GO:0034483	heparan sulfate sulfotransferase activity	NA	0.289	1	0.455	1	2	41	CHST8,CHST11	0.344752
616	GO: Molecular Function	GO:0060590	ATPase regulator activity	NA	0.29	1	0.455	1	1	13	BRSK2	0.344752
617	GO: Molecular Function	GO:0001162	RNA polymerase II intronic transcription regulatory region sequence-specific DNA binding	NA	0.29	1	0.455	1	1	13	HIVEP1	0.344752
618	GO: Molecular Function	GO:0046030	inositol trisphosphate phosphatase activity	NA	0.29	1	0.455	1	1	13	INPP4A	0.344752
619	GO: Molecular Function	GO:0019966	interleukin-1 binding	NA	0.29	1	0.455	1	1	13	IL1RAPL1	0.344752
620	GO: Molecular Function	GO:0043855	cyclic nucleotide-gated ion channel activity	NA	0.29	1	0.455	1	1	13	HCN1	0.344752
621	GO: Molecular Function	GO:0031402	sodium ion binding	NA	0.29	1	0.455	1	1	13	SCN8A	0.344752
622	GO: Molecular Function	GO:0008353	RNA polymerase II CTD heptapeptide repeat kinase activity	NA	0.29	1	0.455	1	1	13	DYRK1A	0.344752
623	GO: Molecular Function	GO:0097371	MDM2/MDM4 family protein binding	NA	0.29	1	0.455	1	1	13	PPARA	0.344752
624	GO: Molecular Function	GO:0005221	intracellular cyclic nucleotide activated cation channel activity	NA	0.29	1	0.455	1	1	13	HCN1	0.344752
625	GO: Molecular Function	GO:0005024	transforming growth factor beta receptor activity	NA	0.29	1	0.455	1	1	13	BMPR1B	0.344752
626	GO: Molecular Function	GO:0017166	vinculin binding	NA	0.29	1	0.455	1	1	13	DAG1	0.344752
627	GO: Molecular Function	GO:0055056	D-glucose transmembrane transporter activity	NA	0.29	1	0.455	1	1	13	SLC2A13	0.344752
628	GO: Molecular Function	GO:0016799	hydrolase activity, hydrolyzing N-glycosyl compounds	NA	0.299	1	0.465	1	2	42	IL1RAPL1,IL1RAPL2	0.348697
629	GO: Molecular Function	GO:0097718	disordered domain specific binding	NA	0.299	1	0.465	1	2	42	MYO5A,CALM2	0.348697
630	GO: Molecular Function	GO:0015298	solute:cation antiporter activity	NA	0.299	1	0.465	1	2	42	SLC8A2,SLC8A3	0.348697
631	GO: Molecular Function	GO:0044390	ubiquitin-like protein conjugating enzyme binding	NA	0.299	1	0.465	1	2	42	RNF19A,PPARA	0.348697
632	GO: Molecular Function	GO:0019787	ubiquitin-like protein transferase activity	NA	0.301	1	0.468	1	16	528	TRAIP,TRIM3,TRIM23,HECW1,ZZEF1,JADE2,UBR4,TRIP12,RNF152,RNF19A,TRIM9,WSB1,HDAC4,ATG16L1,RBBP6,FBXW7	0.350785
633	GO: Molecular Function	GO:0099589	serotonin receptor activity	NA	0.308	1	0.471	1	2	43	HTR2C,HTR4	0.3577
634	GO: Molecular Function	GO:0071949	FAD binding	NA	0.308	1	0.471	1	2	43	MICAL3,LDHD	0.3577
635	GO: Molecular Function	GO:0004993	G protein-coupled serotonin receptor activity	NA	0.308	1	0.471	1	2	43	HTR2C,HTR4	0.3577
636	GO: Molecular Function	GO:0004065	arylsulfatase activity	NA	0.309	1	0.471	1	1	14	SULF1	0.358118
637	GO: Molecular Function	GO:0031432	titin binding	NA	0.309	1	0.471	1	1	14	CALM2	0.358118
638	GO: Molecular Function	GO:0008195	phosphatidate phosphatase activity	NA	0.309	1	0.471	1	1	14	PLPPR1	0.358118
639	GO: Molecular Function	GO:0004517	nitric-oxide synthase activity	NA	0.309	1	0.471	1	1	14	CALM2	0.358118
640	GO: Molecular Function	GO:1901338	catecholamine binding	NA	0.309	1	0.471	1	1	14	DRD2	0.358118
641	GO: Molecular Function	GO:0031748	D1 dopamine receptor binding	NA	0.309	1	0.471	1	1	14	DLG4	0.358118
642	GO: Molecular Function	GO:0015269	calcium-activated potassium channel activity	NA	0.309	1	0.471	1	1	14	KCNMA1	0.358118
643	GO: Molecular Function	GO:0016594	glycine binding	NA	0.309	1	0.471	1	1	14	GRIN2B	0.358118
644	GO: Molecular Function	GO:0035612	AP-2 adaptor complex binding	NA	0.309	1	0.471	1	1	14	ARRB1	0.358118
645	GO: Molecular Function	GO:0008307	structural constituent of muscle	NA	0.318	1	0.484	1	2	44	NEBL,DAG1	0.362866
646	GO: Molecular Function	GO:0004860	protein kinase inhibitor activity	NA	0.324	1	0.487	1	3	77	TAOK3,SFN,CIT	0.369377
647	GO: Molecular Function	GO:0048495	Roundabout binding	NA	0.327	1	0.487	1	1	15	MYO9B	0.369899
648	GO: Molecular Function	GO:0004465	lipoprotein lipase activity	NA	0.327	1	0.487	1	1	15	DAGLA	0.369899
649	GO: Molecular Function	GO:0106019	phosphatidylinositol-4,5-bisphosphate phosphatase activity	NA	0.327	1	0.487	1	1	15	INPP4A	0.369899
650	GO: Molecular Function	GO:0005536	glucose binding	NA	0.327	1	0.487	1	1	15	UGP2	0.369899
651	GO: Molecular Function	GO:0015166	polyol transmembrane transporter activity	NA	0.327	1	0.487	1	1	15	SLC2A13	0.369899
652	GO: Molecular Function	GO:0017136	NAD-dependent histone deacetylase activity	NA	0.327	1	0.487	1	1	15	HDAC4	0.369899
653	GO: Molecular Function	GO:0008417	fucosyltransferase activity	NA	0.327	1	0.487	1	1	15	FUT8	0.369899
654	GO: Molecular Function	GO:0043560	insulin receptor substrate binding	NA	0.327	1	0.487	1	1	15	PRKCZ	0.369899
655	GO: Molecular Function	GO:0034236	protein kinase A catalytic subunit binding	NA	0.327	1	0.487	1	1	15	RYR2	0.369899
656	GO: Molecular Function	GO:0051371	muscle alpha-actinin binding	NA	0.327	1	0.487	1	1	15	LDB3	0.369899
657	GO: Molecular Function	GO:0016595	glutamate binding	NA	0.327	1	0.487	1	1	15	GRIN2B	0.369899
658	GO: Molecular Function	GO:0004089	carbonate dehydratase activity	NA	0.327	1	0.487	1	1	15	CA10	0.369899
659	GO: Molecular Function	GO:0008035	high-density lipoprotein particle binding	NA	0.327	1	0.487	1	1	15	LRP8	0.369899
660	GO: Molecular Function	GO:0043548	phosphatidylinositol 3-kinase binding	NA	0.327	1	0.488	1	2	45	CALM2,PTK2	0.369899
661	GO: Molecular Function	GO:0003678	DNA helicase activity	NA	0.331	1	0.492	1	3	78	CHD9,CHD3,CHD4	0.369899
662	GO: Molecular Function	GO:0016788	hydrolase activity, acting on ester bonds	NA	0.332	1	0.493	1	28	981	SBF1,PPM1E,RNGTT,PPP1R12A,BMPR1B,SULF1,PLCL2,PLCB1,PHLPP1,DAGLA,CALM2,CAMK2G,CABIN1,PDE2A,PFKFB1,PPM1K,PPP2R2B,PPP3CA,INPP4A,PLPPR1,PTK2,PTPRD,PTPRF,PTPRG,PTPRM,PTPRN2,PTPRS,PTPRU	0.370688
663	GO: Molecular Function	GO:0015370	solute:sodium symporter activity	NA	0.338	1	0.5	1	3	79	SLC6A8,SLC4A7,SLC4A10	0.375802
664	GO: Molecular Function	GO:0015294	solute:cation symporter activity	NA	0.339	1	0.5	1	4	113	SLC6A8,SLC4A7,SLC2A13,SLC4A10	0.376831
665	GO: Molecular Function	GO:0042826	histone deacetylase binding	NA	0.341	1	0.5	1	5	148	SFPQ,CHD4,HNRNPD,NIPBL,HDAC4	0.378803
666	GO: Molecular Function	GO:0005523	tropomyosin binding	NA	0.344	1	0.5	1	1	16	NEBL	0.379685
667	GO: Molecular Function	GO:0072542	protein phosphatase activator activity	NA	0.344	1	0.5	1	1	16	CALM2	0.379685
668	GO: Molecular Function	GO:0047372	acylglycerol lipase activity	NA	0.344	1	0.5	1	1	16	DAGLA	0.379685
669	GO: Molecular Function	GO:0019992	diacylglycerol binding	NA	0.344	1	0.5	1	1	16	UNC13C	0.379685
670	GO: Molecular Function	GO:0005165	neurotrophin receptor binding	NA	0.344	1	0.5	1	1	16	EFNA5	0.379685
671	GO: Molecular Function	GO:0008432	JUN kinase binding	NA	0.344	1	0.5	1	1	16	PTK2	0.379685
672	GO: Molecular Function	GO:0030553	cGMP binding	NA	0.344	1	0.5	1	1	16	PDE2A	0.379685
673	GO: Molecular Function	GO:0047555	3',5'-cyclic-GMP phosphodiesterase activity	NA	0.344	1	0.5	1	1	16	PDE2A	0.379685
674	GO: Molecular Function	GO:0016812	hydrolase activity, acting on carbon-nitrogen (but not peptide) bonds, in cyclic amides	NA	0.344	1	0.5	1	1	16	DPYSL2	0.379685
675	GO: Molecular Function	GO:0016307	phosphatidylinositol phosphate kinase activity	NA	0.344	1	0.5	1	1	16	PIP4K2A	0.379685
676	GO: Molecular Function	GO:0086008	voltage-gated potassium channel activity involved in cardiac muscle cell action potential repolarization	NA	0.344	1	0.5	1	1	16	KCNA5	0.379685
677	GO: Molecular Function	GO:0047834	D-threo-aldose 1-dehydrogenase activity	NA	0.344	1	0.5	1	1	16	KCNAB1	0.379685
678	GO: Molecular Function	GO:0004715	non-membrane spanning protein tyrosine kinase activity	NA	0.346	1	0.502	1	2	47	PTK2,DYRK1A	0.379685
679	GO: Molecular Function	GO:0033218	amide binding	NA	0.358	1	0.512	1	15	513	EPHB2,CLSTN2,NKTR,CACNA1A,CACNA1B,GRIA2,GRIA3,GRIA4,GRIN2B,OPRL1,CLTA,PPP3CA,LRP8,CEMIP,LRP1	0.388988
680	GO: Molecular Function	GO:0019210	kinase inhibitor activity	NA	0.36	1	0.512	1	3	82	TAOK3,SFN,CIT	0.388988
681	GO: Molecular Function	GO:0001161	intronic transcription regulatory region sequence-specific DNA binding	NA	0.361	1	0.512	1	1	17	HIVEP1	0.388988
682	GO: Molecular Function	GO:0005159	insulin-like growth factor receptor binding	NA	0.361	1	0.512	1	1	17	ARRB1	0.388988
683	GO: Molecular Function	GO:0086080	protein binding involved in heterotypic cell-cell adhesion	NA	0.361	1	0.512	1	1	17	NRCAM	0.388988
684	GO: Molecular Function	GO:0015929	hexosaminidase activity	NA	0.361	1	0.512	1	1	17	CEMIP	0.388988
685	GO: Molecular Function	GO:0035497	cAMP response element binding	NA	0.361	1	0.512	1	1	17	TCF12	0.388988
686	GO: Molecular Function	GO:0004115	3',5'-cyclic-AMP phosphodiesterase activity	NA	0.361	1	0.512	1	1	17	PDE2A	0.388988
687	GO: Molecular Function	GO:0015278	calcium-release channel activity	NA	0.361	1	0.512	1	1	17	RYR2	0.388988
688	GO: Molecular Function	GO:0010851	cyclase regulator activity	NA	0.361	1	0.512	1	1	17	CALM2	0.388988
689	GO: Molecular Function	GO:0048185	activin binding	NA	0.361	1	0.512	1	1	17	ACVR2A	0.388988
690	GO: Molecular Function	GO:0034979	NAD-dependent protein deacetylase activity	NA	0.361	1	0.512	1	1	17	HDAC4	0.388988
691	GO: Molecular Function	GO:0043422	protein kinase B binding	NA	0.361	1	0.512	1	1	17	SRSF5	0.388988
692	GO: Molecular Function	GO:0046935	1-phosphatidylinositol-3-kinase regulator activity	NA	0.361	1	0.512	1	1	17	PIK3R3	0.388988
693	GO: Molecular Function	GO:0042577	lipid phosphatase activity	NA	0.361	1	0.512	1	1	17	PLPPR1	0.388988
694	GO: Molecular Function	GO:0008484	sulfuric ester hydrolase activity	NA	0.361	1	0.512	1	1	17	SULF1	0.388988
695	GO: Molecular Function	GO:0008138	protein tyrosine/serine/threonine phosphatase activity	NA	0.365	1	0.517	1	2	49	SBF1,RNGTT	0.390964
696	GO: Molecular Function	GO:0005545	1-phosphatidylinositol binding	NA	0.378	1	0.53	1	1	18	SNAP91	0.399247
697	GO: Molecular Function	GO:0031434	mitogen-activated protein kinase kinase binding	NA	0.378	1	0.53	1	1	18	ARRB1	0.399247
698	GO: Molecular Function	GO:0030297	transmembrane receptor protein tyrosine kinase activator activity	NA	0.378	1	0.53	1	1	18	EFNA5	0.399247
699	GO: Molecular Function	GO:0008308	voltage-gated anion channel activity	NA	0.378	1	0.53	1	1	18	ANO1	0.399247
700	GO: Molecular Function	GO:0071933	Arp2/3 complex binding	NA	0.378	1	0.53	1	1	18	WASF1	0.399247
701	GO: Molecular Function	GO:0001784	phosphotyrosine residue binding	NA	0.384	1	0.537	1	2	51	PIK3R3,SHF	0.404006
702	GO: Molecular Function	GO:0120013	lipid transfer activity	NA	0.384	1	0.537	1	2	51	GRAMD1B,PITPNM2	0.404006
703	GO: Molecular Function	GO:0140303	intramembrane lipid transporter activity	NA	0.384	1	0.537	1	2	51	ATP9B,ANO1	0.404006
704	GO: Molecular Function	GO:0003964	RNA-directed DNA polymerase activity	NA	0.394	1	0.547	1	1	19	SGIP1	0.411365
705	GO: Molecular Function	GO:0042608	T cell receptor binding	NA	0.394	1	0.547	1	1	19	ADD1	0.411365
706	GO: Molecular Function	GO:0042809	nuclear vitamin D receptor binding	NA	0.394	1	0.547	1	1	19	RXRB	0.411365
707	GO: Molecular Function	GO:0098641	cadherin binding involved in cell-cell adhesion	NA	0.394	1	0.547	1	1	19	STXBP6	0.411365
708	GO: Molecular Function	GO:0070628	proteasome binding	NA	0.394	1	0.547	1	1	19	SACS	0.411365
709	GO: Molecular Function	GO:0044389	ubiquitin-like protein ligase binding	NA	0.401	1	0.557	1	10	343	APC,AMBRA1,ARRB1,NLK,PER1,TRIP4,CKB,UCHL1,KCNQ3,FBXW7	0.416665
710	GO: Molecular Function	GO:0008201	heparin binding	NA	0.406	1	0.562	1	6	197	FGF12,FGF14,NCAM1,PTPRF,PTPRS,TENM1	0.420212
711	GO: Molecular Function	GO:0008525	phosphatidylcholine transporter activity	NA	0.41	1	0.565	1	1	20	PITPNM2	0.421147
712	GO: Molecular Function	GO:0031489	myosin V binding	NA	0.41	1	0.565	1	1	20	RAB27B	0.421147
713	GO: Molecular Function	GO:0008242	omega peptidase activity	NA	0.41	1	0.565	1	1	20	UCHL1	0.421147
714	GO: Molecular Function	GO:0008146	sulfotransferase activity	NA	0.412	1	0.566	1	2	54	CHST8,CHST11	0.422598
715	GO: Molecular Function	GO:0015932	nucleobase-containing compound transmembrane transporter activity	NA	0.412	1	0.566	1	2	54	PSD,SLC25A36	0.422598
716	GO: Molecular Function	GO:0005539	glycosaminoglycan binding	NA	0.412	1	0.566	1	8	272	FGF12,FGF14,NCAM1,SULF1,PTPRF,PTPRS,CEMIP,TENM1	0.422598
717	GO: Molecular Function	GO:0090079	translation regulator activity, nucleic acid binding	NA	0.415	1	0.569	1	4	126	CPEB3,CPEB4,CELF4,ELL	0.424291
718	GO: Molecular Function	GO:0042974	nuclear retinoic acid receptor binding	NA	0.421	1	0.574	1	2	55	RXRB,CTBP2	0.429306
719	GO: Molecular Function	GO:0001046	core promoter sequence-specific DNA binding	NA	0.421	1	0.574	1	2	55	SMARCA4,UBTF	0.429306
720	GO: Molecular Function	GO:0003729	mRNA binding	NA	0.421	1	0.574	1	18	648	SRSF5,CPEB3,LUC7L,KHDRBS3,CPEB4,HNRNPLL,NOVA2,SRRM3,RBFOX2,HNRNPD,RBM25,RBFOX3,CELF4,DDX5,MSI2,THOC2,RAVER2,RBM5	0.429306
721	GO: Molecular Function	GO:0052745	inositol phosphate phosphatase activity	NA	0.425	1	0.576	1	1	21	INPP4A	0.4298
722	GO: Molecular Function	GO:0051428	peptide hormone receptor binding	NA	0.425	1	0.576	1	1	21	GNAO1	0.4298
723	GO: Molecular Function	GO:0005149	interleukin-1 receptor binding	NA	0.425	1	0.576	1	1	21	GRIN2B	0.4298
724	GO: Molecular Function	GO:0070300	phosphatidic acid binding	NA	0.425	1	0.576	1	1	21	GRAMD1B	0.4298
725	GO: Molecular Function	GO:0070064	proline-rich region binding	NA	0.425	1	0.576	1	1	21	ITSN1	0.4298
726	GO: Molecular Function	GO:0035613	RNA stem-loop binding	NA	0.425	1	0.576	1	1	21	CPEB3	0.4298
727	GO: Molecular Function	GO:0008227	G protein-coupled amine receptor activity	NA	0.439	1	0.591	1	2	57	HTR2C,HTR4	0.438407
728	GO: Molecular Function	GO:0030275	LRR domain binding	NA	0.44	1	0.591	1	1	22	NCAM1	0.438535
729	GO: Molecular Function	GO:1990825	sequence-specific mRNA binding	NA	0.44	1	0.591	1	1	22	NOVA2	0.438535
730	GO: Molecular Function	GO:0036122	BMP binding	NA	0.44	1	0.591	1	1	22	BMPR1B	0.438535
731	GO: Molecular Function	GO:0035014	phosphatidylinositol 3-kinase regulator activity	NA	0.44	1	0.591	1	1	22	PIK3R3	0.438535
732	GO: Molecular Function	GO:0019200	carbohydrate kinase activity	NA	0.44	1	0.591	1	1	22	PFKFB1	0.438535
733	GO: Molecular Function	GO:0016709	oxidoreductase activity, acting on paired donors, with incorporation or reduction of molecular oxygen, NAD(P)H as one donor, and incorporation of one atom of oxygen	NA	0.447	1	0.6	1	2	58	MICAL3,CALM2	0.444807
734	GO: Molecular Function	GO:0050660	flavin adenine dinucleotide binding	NA	0.45	1	0.603	1	3	95	FOXRED2,MICAL3,LDHD	0.446253
735	GO: Molecular Function	GO:0017128	phospholipid scramblase activity	NA	0.455	1	0.606	1	1	23	ANO1	0.448687
736	GO: Molecular Function	GO:0120020	cholesterol transfer activity	NA	0.455	1	0.606	1	1	23	GRAMD1B	0.448687
737	GO: Molecular Function	GO:0030215	semaphorin receptor binding	NA	0.455	1	0.606	1	1	23	SEMA6A	0.448687
738	GO: Molecular Function	GO:0042165	neurotransmitter binding	NA	0.455	1	0.606	1	1	23	GRIN2B	0.448687
739	GO: Molecular Function	GO:0019212	phosphatase inhibitor activity	NA	0.456	1	0.606	1	2	59	SBF1,CABIN1	0.449145
740	GO: Molecular Function	GO:1990756	ubiquitin ligase-substrate adaptor activity	NA	0.456	1	0.606	1	2	59	AMBRA1,FBXW7	0.449145
741	GO: Molecular Function	GO:0001618	virus receptor activity	NA	0.464	1	0.615	1	3	97	NCAM1,CD81,DAG1	0.454722
742	GO: Molecular Function	GO:0031625	ubiquitin protein ligase binding	NA	0.464	1	0.615	1	9	323	APC,AMBRA1,ARRB1,NLK,PER1,CKB,UCHL1,KCNQ3,FBXW7	0.454722
743	GO: Molecular Function	GO:0016616	oxidoreductase activity, acting on the CH-OH group of donors, NAD or NADP as acceptor	NA	0.467	1	0.615	1	4	135	LDHD,GLYR1,CTBP2,KCNAB1	0.45561
744	GO: Molecular Function	GO:0070182	DNA polymerase binding	NA	0.469	1	0.615	1	1	24	SMARCA4	0.456587
745	GO: Molecular Function	GO:0015216	purine nucleotide transmembrane transporter activity	NA	0.469	1	0.615	1	1	24	PSD	0.456587
746	GO: Molecular Function	GO:0120015	sterol transfer activity	NA	0.469	1	0.615	1	1	24	GRAMD1B	0.456587
747	GO: Molecular Function	GO:0033691	sialic acid binding	NA	0.469	1	0.615	1	1	24	L1CAM	0.456587
748	GO: Molecular Function	GO:0010314	phosphatidylinositol-5-phosphate binding	NA	0.469	1	0.615	1	1	24	PLEKHA5	0.456587
749	GO: Molecular Function	GO:0070402	NADPH binding	NA	0.469	1	0.615	1	1	24	KCNAB1	0.456587
750	GO: Molecular Function	GO:0140272	exogenous protein binding	NA	0.471	1	0.616	1	3	98	NCAM1,CD81,DAG1	0.458091
751	GO: Molecular Function	GO:0000287	magnesium ion binding	NA	0.471	1	0.616	1	7	249	ATP9B,NLK,MAST3,SRPK2,RPS6KA6,BRSK2,PDE2A	0.458091
752	GO: Molecular Function	GO:0004497	monooxygenase activity	NA	0.473	1	0.618	1	4	136	FOXRED2,MICAL3,SFN,CALM2	0.459592
753	GO: Molecular Function	GO:0038024	cargo receptor activity	NA	0.477	1	0.622	1	3	99	MIA3,LRP8,LRP1	0.462919
754	GO: Molecular Function	GO:0008135	translation factor activity, RNA binding	NA	0.477	1	0.622	1	3	99	CPEB3,CPEB4,ELL	0.462919
755	GO: Molecular Function	GO:0050661	NADP binding	NA	0.482	1	0.623	1	2	62	GLYR1,KCNAB1	0.465193
756	GO: Molecular Function	GO:0005355	glucose transmembrane transporter activity	NA	0.483	1	0.623	1	1	25	SLC2A13	0.465533
757	GO: Molecular Function	GO:0015149	hexose transmembrane transporter activity	NA	0.483	1	0.623	1	1	25	SLC2A13	0.465533
758	GO: Molecular Function	GO:0055106	ubiquitin-protein transferase regulator activity	NA	0.483	1	0.623	1	1	25	FBXW7	0.465533
759	GO: Molecular Function	GO:0004114	3',5'-cyclic-nucleotide phosphodiesterase activity	NA	0.483	1	0.623	1	1	25	PDE2A	0.465533
760	GO: Molecular Function	GO:0051959	dynein light intermediate chain binding	NA	0.483	1	0.623	1	1	25	BICD2	0.465533
761	GO: Molecular Function	GO:0070412	R-SMAD binding	NA	0.483	1	0.623	1	1	25	DDX5	0.465533
762	GO: Molecular Function	GO:1901681	sulfur compound binding	NA	0.486	1	0.627	1	9	329	RYR2,LRRTM4,FGF12,FGF14,NCAM1,PTPRF,PTPRS,TENM1,LRP1	0.467529
763	GO: Molecular Function	GO:0140677	molecular function activator activity	NA	0.49	1	0.63	1	2	63	PPP3CA,PTK2	0.469977
764	GO: Molecular Function	GO:0019829	ATPase-coupled cation transmembrane transporter activity	NA	0.49	1	0.63	1	2	63	ATP2B2,ATP2B3	0.469977
765	GO: Molecular Function	GO:0140767	enzyme-substrate adaptor activity	NA	0.49	1	0.63	1	2	63	AMBRA1,FBXW7	0.469977
766	GO: Molecular Function	GO:0005385	zinc ion transmembrane transporter activity	NA	0.496	1	0.633	1	1	26	SLC39A11	0.4729
767	GO: Molecular Function	GO:0016303	1-phosphatidylinositol-3-kinase activity	NA	0.496	1	0.633	1	1	26	PIK3R3	0.4729
768	GO: Molecular Function	GO:0015271	outward rectifier potassium channel activity	NA	0.496	1	0.633	1	1	26	KCNA5	0.4729
769	GO: Molecular Function	GO:0120014	phospholipid transfer activity	NA	0.496	1	0.633	1	1	26	PITPNM2	0.4729
770	GO: Molecular Function	GO:0001091	RNA polymerase II general transcription initiation factor binding	NA	0.496	1	0.633	1	1	26	TCF4	0.4729
771	GO: Molecular Function	GO:0043027	cysteine-type endopeptidase inhibitor activity involved in apoptotic process	NA	0.496	1	0.633	1	1	26	ARRB1	0.4729
772	GO: Molecular Function	GO:0019888	protein phosphatase regulator activity	NA	0.497	1	0.633	1	3	102	CALM2,CABIN1,PPP2R2B	0.473226
773	GO: Molecular Function	GO:0008081	phosphoric diester hydrolase activity	NA	0.504	1	0.64	1	3	103	PLCL2,PLCB1,PDE2A	0.47759
774	GO: Molecular Function	GO:0043539	protein serine/threonine kinase activator activity	NA	0.507	1	0.642	1	2	65	BMPR1B,CALM2	0.479122
775	GO: Molecular Function	GO:0015291	secondary active transmembrane transporter activity	NA	0.508	1	0.642	1	7	258	SLC6A8,SLC8A2,SLC8A3,MCU,SLC4A7,SLC2A13,SLC4A10	0.479706
776	GO: Molecular Function	GO:0015924	mannosyl-oligosaccharide mannosidase activity	NA	0.509	1	0.642	1	1	27	MAN1C1	0.48011
777	GO: Molecular Function	GO:0023026	MHC class II protein complex binding	NA	0.509	1	0.642	1	1	27	CD81	0.48011
778	GO: Molecular Function	GO:0004112	cyclic-nucleotide phosphodiesterase activity	NA	0.509	1	0.642	1	1	27	PDE2A	0.48011
779	GO: Molecular Function	GO:0070006	metalloaminopeptidase activity	NA	0.509	1	0.642	1	1	27	MMP16	0.48011
780	GO: Molecular Function	GO:0015295	solute:proton symporter activity	NA	0.509	1	0.642	1	1	27	SLC2A13	0.48011
781	GO: Molecular Function	GO:0036002	pre-mRNA binding	NA	0.515	1	0.648	1	2	66	CELF4,DDX5	0.483487
782	GO: Molecular Function	GO:0004842	ubiquitin-protein transferase activity	NA	0.522	1	0.652	1	13	494	TRAIP,TRIM3,TRIM23,HECW1,JADE2,UBR4,TRIP12,RNF152,RNF19A,TRIM9,WSB1,RBBP6,FBXW7	0.486716
783	GO: Molecular Function	GO:0072349	modified amino acid transmembrane transporter activity	NA	0.522	1	0.652	1	1	28	SLC6A8	0.486716
784	GO: Molecular Function	GO:0003746	translation elongation factor activity	NA	0.522	1	0.652	1	1	28	ELL	0.486716
785	GO: Molecular Function	GO:0005242	inward rectifier potassium channel activity	NA	0.522	1	0.652	1	1	28	KCNH7	0.486716
786	GO: Molecular Function	GO:0034593	phosphatidylinositol bisphosphate phosphatase activity	NA	0.522	1	0.652	1	1	28	INPP4A	0.486716
787	GO: Molecular Function	GO:0140326	ATPase-coupled intramembrane lipid transporter activity	NA	0.522	1	0.652	1	1	28	ATP9B	0.486716
788	GO: Molecular Function	GO:0042803	protein homodimerization activity	NA	0.526	1	0.656	1	21	805	ERBB4,DSCAML1,ADCY8,ADD1,SFPQ,ZHX2,TENM3,MYO9B,MTUS2,CAMK2A,SYNE1,CAMK2G,PDE2A,DGKH,PIP4K2A,TRIM9,SLK,ZNF318,ANO1,TENM1,LRP4	0.489344
789	GO: Molecular Function	GO:0016614	oxidoreductase activity, acting on CH-OH group of donors	NA	0.534	1	0.662	1	4	147	LDHD,GLYR1,CTBP2,KCNAB1	0.493244
790	GO: Molecular Function	GO:0016405	CoA-ligase activity	NA	0.534	1	0.662	1	1	29	DIP2A	0.493244
791	GO: Molecular Function	GO:0005540	hyaluronic acid binding	NA	0.534	1	0.662	1	1	29	CEMIP	0.493244
792	GO: Molecular Function	GO:0015145	monosaccharide transmembrane transporter activity	NA	0.534	1	0.662	1	1	29	SLC2A13	0.493244
793	GO: Molecular Function	GO:0004559	alpha-mannosidase activity	NA	0.534	1	0.662	1	1	29	MAN1C1	0.493244
794	GO: Molecular Function	GO:0070696	transmembrane receptor protein serine/threonine kinase binding	NA	0.534	1	0.662	1	1	29	MAGI2	0.493244
795	GO: Molecular Function	GO:0004407	histone deacetylase activity	NA	0.547	1	0.672	1	1	30	HDAC4	0.500384
796	GO: Molecular Function	GO:0005158	insulin receptor binding	NA	0.547	1	0.672	1	1	30	PTPRF	0.500384
797	GO: Molecular Function	GO:0032452	histone demethylase activity	NA	0.547	1	0.672	1	1	30	KDM6A	0.500384
798	GO: Molecular Function	GO:0015923	mannosidase activity	NA	0.547	1	0.672	1	1	30	MAN1C1	0.500384
799	GO: Molecular Function	GO:0140457	protein demethylase activity	NA	0.547	1	0.672	1	1	30	KDM6A	0.500384
800	GO: Molecular Function	GO:0031005	filamin binding	NA	0.547	1	0.672	1	1	30	NEBL	0.500384
801	GO: Molecular Function	GO:0022853	active ion transmembrane transporter activity	NA	0.555	1	0.681	1	8	309	SLC6A8,SLC8A2,SLC8A3,ATP2B2,ATP2B3,SLC4A7,SLC2A13,SLC4A10	0.504674
802	GO: Molecular Function	GO:0016878	acid-thiol ligase activity	NA	0.558	1	0.683	1	1	31	DIP2A	0.506122
803	GO: Molecular Function	GO:0051119	sugar transmembrane transporter activity	NA	0.558	1	0.683	1	1	31	SLC2A13	0.506122
804	GO: Molecular Function	GO:0008266	poly(U) RNA binding	NA	0.558	1	0.683	1	1	31	MSI2	0.506122
805	GO: Molecular Function	GO:0003727	single-stranded RNA binding	NA	0.56	1	0.683	1	3	112	KHDRBS3,ZFR,MSI2	0.507365
806	GO: Molecular Function	GO:0015293	symporter activity	NA	0.56	1	0.683	1	4	152	SLC6A8,SLC4A7,SLC2A13,SLC4A10	0.507365
807	GO: Molecular Function	GO:0008194	UDP-glycosyltransferase activity	NA	0.565	1	0.689	1	4	153	B4GALT2,XYLT1,B4GALNT4,MGAT4C	0.50853
808	GO: Molecular Function	GO:0016782	transferase activity, transferring sulphur-containing groups	NA	0.57	1	0.689	1	2	73	CHST8,CHST11	0.512023
809	GO: Molecular Function	GO:0051287	NAD binding	NA	0.57	1	0.689	1	2	73	GLYR1,CTBP2	0.512023
810	GO: Molecular Function	GO:0033558	protein lysine deacetylase activity	NA	0.57	1	0.689	1	1	32	HDAC4	0.512023
811	GO: Molecular Function	GO:0016755	aminoacyltransferase activity	NA	0.57	1	0.689	1	1	32	TGM5	0.512023
812	GO: Molecular Function	GO:0035004	phosphatidylinositol 3-kinase activity	NA	0.57	1	0.689	1	1	32	PIK3R3	0.512023
813	GO: Molecular Function	GO:0043236	laminin binding	NA	0.57	1	0.689	1	1	32	DAG1	0.512023
814	GO: Molecular Function	GO:0046983	protein dimerization activity	NA	0.576	1	0.696	1	31	1218	ERBB4,DSCAML1,ADCY8,ADD1,SFPQ,ZHX2,TENM3,GABBR1,MYO9B,PPP1R12A,SYT1,ABTB3,MTUS2,TCF4,TCF12,CAMK2A,SYNE1,CAMK2G,SMC3,PDE2A,DGKH,JAM2,PIP4K2A,PPP3CA,TRIM9,SLK,ZNF318,DLG4,ANO1,TENM1,LRP4	0.514656
815	GO: Molecular Function	GO:0015101	organic cation transmembrane transporter activity	NA	0.581	1	0.698	1	1	33	SLC6A8	0.517653
816	GO: Molecular Function	GO:0004033	aldo-keto reductase (NADP) activity	NA	0.581	1	0.698	1	1	33	KCNAB1	0.517653
817	GO: Molecular Function	GO:0004806	triglyceride lipase activity	NA	0.581	1	0.698	1	1	33	DAGLA	0.517653
818	GO: Molecular Function	GO:0035250	UDP-galactosyltransferase activity	NA	0.581	1	0.698	1	1	33	B4GALT2	0.517653
819	GO: Molecular Function	GO:0005548	phospholipid transporter activity	NA	0.584	1	0.701	1	2	75	PITPNM2,ANO1	0.519286
820	GO: Molecular Function	GO:0016798	hydrolase activity, acting on glycosyl bonds	NA	0.591	1	0.708	1	4	158	IL1RAPL1,IL1RAPL2,MAN1C1,CEMIP	0.523781
821	GO: Molecular Function	GO:0071813	lipoprotein particle binding	NA	0.592	1	0.708	1	1	34	LRP8	0.524482
822	GO: Molecular Function	GO:0071814	protein-lipid complex binding	NA	0.592	1	0.708	1	1	34	LRP8	0.524482
823	GO: Molecular Function	GO:0004857	enzyme inhibitor activity	NA	0.598	1	0.712	1	11	441	RTKN,TAOK3,SBF1,ARRB1,PPP1R12A,GPC3,SFN,CIT,DGKI,CABIN1,FRY	0.526881
824	GO: Molecular Function	GO:0002039	p53 binding	NA	0.599	1	0.712	1	2	77	SMARCA4,NTRK3	0.526881
825	GO: Molecular Function	GO:0003724	RNA helicase activity	NA	0.599	1	0.712	1	2	77	DDX17,DDX5	0.526881
826	GO: Molecular Function	GO:0008080	N-acetyltransferase activity	NA	0.599	1	0.712	1	2	77	ARRB1,SMARCE1	0.526881
827	GO: Molecular Function	GO:0052742	phosphatidylinositol kinase activity	NA	0.603	1	0.712	1	1	35	PIK3R3	0.529106
828	GO: Molecular Function	GO:0051427	hormone receptor binding	NA	0.603	1	0.712	1	1	35	GNAO1	0.529106
829	GO: Molecular Function	GO:0019789	SUMO transferase activity	NA	0.603	1	0.712	1	1	35	HDAC4	0.529106
830	GO: Molecular Function	GO:0008376	acetylgalactosaminyltransferase activity	NA	0.603	1	0.712	1	1	35	B4GALNT4	0.529106
831	GO: Molecular Function	GO:0070273	phosphatidylinositol-4-phosphate binding	NA	0.603	1	0.712	1	1	35	PLEKHA5	0.529106
832	GO: Molecular Function	GO:0052866	phosphatidylinositol phosphate phosphatase activity	NA	0.603	1	0.712	1	1	35	INPP4A	0.529106
833	GO: Molecular Function	GO:0008186	ATP-dependent activity, acting on RNA	NA	0.613	1	0.721	1	2	79	DDX17,DDX5	0.534709
834	GO: Molecular Function	GO:0008378	galactosyltransferase activity	NA	0.613	1	0.721	1	1	36	B4GALT2	0.534709
835	GO: Molecular Function	GO:0008187	poly-pyrimidine tract binding	NA	0.613	1	0.721	1	1	36	MSI2	0.534709
836	GO: Molecular Function	GO:0031210	phosphatidylcholine binding	NA	0.613	1	0.721	1	1	36	PITPNM2	0.534709
837	GO: Molecular Function	GO:0033612	receptor serine/threonine kinase binding	NA	0.623	1	0.731	1	1	37	MAGI2	0.539534
838	GO: Molecular Function	GO:0015248	sterol transporter activity	NA	0.623	1	0.731	1	1	37	GRAMD1B	0.539534
839	GO: Molecular Function	GO:0003725	double-stranded RNA binding	NA	0.626	1	0.734	1	2	81	ZFR,RFTN1	0.540613
840	GO: Molecular Function	GO:0042923	neuropeptide binding	NA	0.633	1	0.738	1	1	38	OPRL1	0.544625
841	GO: Molecular Function	GO:0140299	small molecule sensor activity	NA	0.633	1	0.738	1	1	38	SYT1	0.544625
842	GO: Molecular Function	GO:0004693	cyclin-dependent protein serine/threonine kinase activity	NA	0.633	1	0.738	1	2	82	CDK18,CDK14	0.544625
843	GO: Molecular Function	GO:0097472	cyclin-dependent protein kinase activity	NA	0.633	1	0.738	1	2	82	CDK18,CDK14	0.544625
844	GO: Molecular Function	GO:0019838	growth factor binding	NA	0.634	1	0.739	1	4	167	ERBB4,ACVR2A,NTRK3,IL1RAPL1	0.544625
845	GO: Molecular Function	GO:0042162	telomeric DNA binding	NA	0.642	1	0.747	1	1	39	HNRNPD	0.549448
846	GO: Molecular Function	GO:0043022	ribosome binding	NA	0.652	1	0.758	1	2	85	CPEB3,CPEB4	0.55469
847	GO: Molecular Function	GO:0016877	ligase activity, forming carbon-sulfur bonds	NA	0.661	1	0.766	1	1	41	DIP2A	0.559509
848	GO: Molecular Function	GO:0000217	DNA secondary structure binding	NA	0.661	1	0.766	1	1	41	HNRNPD	0.559509
849	GO: Molecular Function	GO:0016811	hydrolase activity, acting on carbon-nitrogen (but not peptide) bonds, in linear amides	NA	0.665	1	0.77	1	2	87	HDAC4,NADSYN1	0.562044
850	GO: Molecular Function	GO:0004177	aminopeptidase activity	NA	0.67	1	0.774	1	1	42	MMP16	0.564563
851	GO: Molecular Function	GO:0035198	miRNA binding	NA	0.678	1	0.782	1	1	43	MATR3	0.567975
852	GO: Molecular Function	GO:0032451	demethylase activity	NA	0.678	1	0.782	1	1	43	KDM6A	0.567975
853	GO: Molecular Function	GO:0023023	MHC protein complex binding	NA	0.678	1	0.782	1	1	43	CD81	0.567975
854	GO: Molecular Function	GO:0046915	transition metal ion transmembrane transporter activity	NA	0.687	1	0.789	1	1	44	SLC39A11	0.572845
855	GO: Molecular Function	GO:0015035	protein-disulfide reductase activity	NA	0.687	1	0.789	1	1	44	ENOX2	0.572845
856	GO: Molecular Function	GO:0004402	histone acetyltransferase activity	NA	0.695	1	0.797	1	1	45	ARRB1	0.576839
857	GO: Molecular Function	GO:0043531	ADP binding	NA	0.695	1	0.797	1	1	45	MYO9B	0.576839
858	GO: Molecular Function	GO:0002020	protease binding	NA	0.7	1	0.802	1	4	182	APC,TRIP4,SLC2A13,LRP1	0.579174
859	GO: Molecular Function	GO:0034061	DNA polymerase activity	NA	0.703	1	0.803	1	1	46	SGIP1	0.580701
860	GO: Molecular Function	GO:0008172	S-methyltransferase activity	NA	0.703	1	0.803	1	1	46	DNMT3A	0.580701
861	GO: Molecular Function	GO:0004222	metalloendopeptidase activity	NA	0.704	1	0.804	1	3	139	MMP16,ADAM15,MMP24	0.581241
862	GO: Molecular Function	GO:0015144	carbohydrate transmembrane transporter activity	NA	0.711	1	0.809	1	1	47	SLC2A13	0.584336
863	GO: Molecular Function	GO:0001530	lipopolysaccharide binding	NA	0.711	1	0.809	1	1	47	ADGRB1	0.584336
864	GO: Molecular Function	GO:0050997	quaternary ammonium group binding	NA	0.718	1	0.815	1	1	48	PITPNM2	0.587212
865	GO: Molecular Function	GO:0008375	acetylglucosaminyltransferase activity	NA	0.718	1	0.815	1	1	48	MGAT4C	0.587212
866	GO: Molecular Function	GO:0061733	peptide-lysine-N-acetyltransferase activity	NA	0.718	1	0.815	1	1	48	ARRB1	0.587212
867	GO: Molecular Function	GO:0004896	cytokine receptor activity	NA	0.727	1	0.825	1	2	98	IL1RAPL1,IL1RAPL2	0.591496
868	GO: Molecular Function	GO:0016874	ligase activity	NA	0.731	1	0.826	1	4	190	HECW1,DIP2A,UCHL1,NADSYN1	0.593216
869	GO: Molecular Function	GO:0048487	beta-tubulin binding	NA	0.733	1	0.826	1	1	50	SMC3	0.593882
870	GO: Molecular Function	GO:0019213	deacetylase activity	NA	0.733	1	0.826	1	1	50	HDAC4	0.593882
871	GO: Molecular Function	GO:0003755	peptidyl-prolyl cis-trans isomerase activity	NA	0.733	1	0.826	1	1	50	NKTR	0.593882
872	GO: Molecular Function	GO:0015036	disulfide oxidoreductase activity	NA	0.733	1	0.826	1	1	50	ENOX2	0.593882
873	GO: Molecular Function	GO:0005319	lipid transporter activity	NA	0.735	1	0.828	1	4	191	ATP9B,GRAMD1B,PITPNM2,ANO1	0.594685
874	GO: Molecular Function	GO:0043028	cysteine-type endopeptidase regulator activity involved in apoptotic process	NA	0.74	1	0.832	1	1	51	ARRB1	0.596754
875	GO: Molecular Function	GO:0016829	lyase activity	NA	0.741	1	0.833	1	5	237	ADCY1,ADCY5,ADCY8,CALM2,CA10	0.596754
876	GO: Molecular Function	GO:0005044	scavenger receptor activity	NA	0.746	1	0.837	1	1	52	LRP1	0.599205
877	GO: Molecular Function	GO:0005048	signal sequence binding	NA	0.746	1	0.837	1	1	52	CEMIP	0.599205
878	GO: Molecular Function	GO:0016779	nucleotidyltransferase activity	NA	0.748	1	0.837	1	3	149	SGIP1,RNGTT,UGP2	0.599414
879	GO: Molecular Function	GO:0008276	protein methyltransferase activity	NA	0.752	1	0.841	1	2	103	SUZ12,DNMT3A	0.601528
880	GO: Molecular Function	GO:0016859	cis-trans isomerase activity	NA	0.753	1	0.841	1	1	53	NKTR	0.602204
881	GO: Molecular Function	GO:0043130	ubiquitin binding	NA	0.757	1	0.845	1	2	104	UCHL1,FBXW7	0.603321
882	GO: Molecular Function	GO:0016810	hydrolase activity, acting on carbon-nitrogen (but not peptide) bonds	NA	0.76	1	0.847	1	3	152	HDAC4,DPYSL2,NADSYN1	0.604594
883	GO: Molecular Function	GO:0042562	hormone binding	NA	0.762	1	0.848	1	2	105	NR3C2,THRB	0.605102
884	GO: Molecular Function	GO:0004864	protein phosphatase inhibitor activity	NA	0.766	1	0.851	1	1	55	CABIN1	0.607061
885	GO: Molecular Function	GO:0031593	polyubiquitin modification-dependent protein binding	NA	0.772	1	0.857	1	1	56	AGAP3	0.609987
886	GO: Molecular Function	GO:0016407	acetyltransferase activity	NA	0.775	1	0.859	1	2	108	ARRB1,SMARCE1	0.611153
887	GO: Molecular Function	GO:0016879	ligase activity, forming carbon-nitrogen bonds	NA	0.778	1	0.859	1	1	57	NADSYN1	0.611153
888	GO: Molecular Function	GO:0030544	Hsp70 protein binding	NA	0.778	1	0.859	1	1	57	SACS	0.611153
889	GO: Molecular Function	GO:0034212	peptide N-acetyltransferase activity	NA	0.778	1	0.859	1	1	57	ARRB1	0.611153
890	GO: Molecular Function	GO:0016763	pentosyltransferase activity	NA	0.778	1	0.859	1	1	57	XYLT1	0.611153
891	GO: Molecular Function	GO:0140223	general transcription initiation factor activity	NA	0.784	1	0.863	1	1	58	UBTF	0.613377
892	GO: Molecular Function	GO:0061980	regulatory RNA binding	NA	0.784	1	0.863	1	1	58	MATR3	0.613377
893	GO: Molecular Function	GO:0042626	ATPase-coupled transmembrane transporter activity	NA	0.788	1	0.867	1	2	111	ATP2B2,ATP2B3	0.615662
894	GO: Molecular Function	GO:0042287	MHC protein binding	NA	0.789	1	0.868	1	1	59	CD81	0.615662
895	GO: Molecular Function	GO:0140296	general transcription initiation factor binding	NA	0.805	1	0.881	1	1	62	TCF4	0.62293
896	GO: Molecular Function	GO:0001099	basal RNA polymerase II transcription machinery binding	NA	0.805	1	0.881	1	1	62	TCF4	0.62293
897	GO: Molecular Function	GO:0001098	basal transcription machinery binding	NA	0.805	1	0.881	1	1	62	TCF4	0.62293
898	GO: Molecular Function	GO:0030374	nuclear receptor coactivator activity	NA	0.805	1	0.881	1	1	62	RXRB	0.62293
899	GO: Molecular Function	GO:0004553	hydrolase activity, hydrolyzing O-glycosyl compounds	NA	0.808	1	0.884	1	2	116	MAN1C1,CEMIP	0.624393
900	GO: Molecular Function	GO:0043565	sequence-specific DNA binding	NA	0.81	1	0.885	1	41	1775	ERBB4,ETV5,RXRB,ZNF512B,BPTF,NR3C2,SFPQ,PKNOX2,KLF7,SMARCA4,RERE,NFAT5,SOX5,ARID4B,CIC,CAMTA1,GOLGB1,TCF4,TCF12,THRB,SUZ12,KLF12,KLF8,HIVEP1,HIVEP2,PER1,CHD3,FOXN3,HNRNPD,UBTF,KDM6A,POU2F2,PPARA,HDAC4,DNMT3A,ZNF385D,MBNL2,SLTM,RORA,EMX1,ELL	0.624974
901	GO: Molecular Function	GO:0042054	histone methyltransferase activity	NA	0.815	1	0.889	1	1	64	SUZ12	0.626813
902	GO: Molecular Function	GO:0004843	cysteine-type deubiquitinase activity	NA	0.819	1	0.892	1	2	119	USP32,UCHL1	0.628832
903	GO: Molecular Function	GO:0016667	oxidoreductase activity, acting on a sulfur group of donors	NA	0.82	1	0.892	1	1	65	ENOX2	0.629408
904	GO: Molecular Function	GO:0050840	extracellular matrix binding	NA	0.82	1	0.892	1	1	65	DAG1	0.629408
905	GO: Molecular Function	GO:0016758	hexosyltransferase activity	NA	0.822	1	0.893	1	4	218	FUT8,B4GALT2,B4GALNT4,MGAT4C	0.630173
906	GO: Molecular Function	GO:0016410	N-acyltransferase activity	NA	0.826	1	0.897	1	2	121	ARRB1,SMARCE1	0.631989
907	GO: Molecular Function	GO:0004869	cysteine-type endopeptidase inhibitor activity	NA	0.829	1	0.898	1	1	67	ARRB1	0.632841
908	GO: Molecular Function	GO:0016706	2-oxoglutarate-dependent dioxygenase activity	NA	0.829	1	0.898	1	1	67	KDM6A	0.632841
909	GO: Molecular Function	GO:0005080	protein kinase C binding	NA	0.838	1	0.904	1	1	69	LDB3	0.637777
910	GO: Molecular Function	GO:1901618	organic hydroxy compound transmembrane transporter activity	NA	0.838	1	0.904	1	1	69	SLC2A13	0.637777
911	GO: Molecular Function	GO:0016836	hydro-lyase activity	NA	0.838	1	0.904	1	1	69	CA10	0.637777
912	GO: Molecular Function	GO:0022804	active transmembrane transporter activity	NA	0.844	1	0.909	1	9	457	SLC6A8,SLC8A2,SLC8A3,MCU,ATP2B2,ATP2B3,SLC4A7,SLC2A13,SLC4A10	0.64002
913	GO: Molecular Function	GO:0008083	growth factor activity	NA	0.845	1	0.91	1	3	178	FGF12,FGF14,NRG2	0.640682
914	GO: Molecular Function	GO:0008235	metalloexopeptidase activity	NA	0.846	1	0.91	1	1	71	MMP16	0.641247
915	GO: Molecular Function	GO:0032182	ubiquitin-like protein binding	NA	0.849	1	0.912	1	2	128	UCHL1,FBXW7	0.642553
916	GO: Molecular Function	GO:0003690	double-stranded DNA binding	NA	0.852	1	0.914	1	40	1776	ERBB4,ETV5,RXRB,ZNF512B,BPTF,NR3C2,SFPQ,PKNOX2,KLF7,SMARCA4,NFAT5,SOX5,ARID4B,CIC,ZNF638,CAMTA1,TCF4,TCF12,THRB,SMC3,SUZ12,KLF12,KLF8,HIVEP1,HIVEP2,PER1,CHD3,FOXN3,UBTF,KDM6A,NIPBL,POU2F2,PPARA,HDAC4,DNMT3A,ZNF385D,MBNL2,RORA,EMX1,ELL	0.643952
917	GO: Molecular Function	GO:0101005	deubiquitinase activity	NA	0.852	1	0.914	1	2	129	USP32,UCHL1	0.643952
918	GO: Molecular Function	GO:0016298	lipase activity	NA	0.868	1	0.929	1	3	187	PLCL2,PLCB1,DAGLA	0.65164
919	GO: Molecular Function	GO:0016597	amino acid binding	NA	0.876	1	0.937	1	1	79	GRIN2B	0.654619
920	GO: Molecular Function	GO:0043021	ribonucleoprotein complex binding	NA	0.877	1	0.937	1	3	191	CPEB3,CPEB4,DDX5	0.655171
921	GO: Molecular Function	GO:0005518	collagen binding	NA	0.882	1	0.942	1	1	81	MAP1A	0.656276
922	GO: Molecular Function	GO:0005201	extracellular matrix structural constituent	NA	0.886	1	0.944	1	3	195	LAMB4,TMEFF2,EDIL3	0.658376
923	GO: Molecular Function	GO:0019783	ubiquitin-like protein peptidase activity	NA	0.89	1	0.947	1	2	143	USP32,UCHL1	0.659984
924	GO: Molecular Function	GO:1990837	sequence-specific double-stranded DNA binding	NA	0.892	1	0.949	1	36	1658	ERBB4,ETV5,RXRB,ZNF512B,BPTF,NR3C2,SFPQ,PKNOX2,KLF7,SMARCA4,NFAT5,SOX5,ARID4B,CIC,TCF4,TCF12,THRB,SUZ12,KLF12,KLF8,HIVEP1,HIVEP2,PER1,CHD3,FOXN3,UBTF,KDM6A,POU2F2,PPARA,HDAC4,DNMT3A,ZNF385D,MBNL2,RORA,EMX1,ELL	0.660943
925	GO: Molecular Function	GO:0016835	carbon-oxygen lyase activity	NA	0.897	1	0.953	1	1	86	CA10	0.662791
926	GO: Molecular Function	GO:0008514	organic anion transmembrane transporter activity	NA	0.901	1	0.957	1	3	203	SLC6A8,SLC4A7,SLC4A10	0.663934
927	GO: Molecular Function	GO:0003730	mRNA 3'-UTR binding	NA	0.909	1	0.962	1	4	260	CPEB3,CPEB4,HNRNPD,DDX5	0.668069
928	GO: Molecular Function	GO:0016705	oxidoreductase activity, acting on paired donors, with incorporation or reduction of molecular oxygen	NA	0.91	1	0.962	1	3	208	MICAL3,CALM2,KDM6A	0.668218
929	GO: Molecular Function	GO:0016757	glycosyltransferase activity	NA	0.91	1	0.962	1	5	311	FUT8,B4GALT2,XYLT1,B4GALNT4,MGAT4C	0.668218
930	GO: Molecular Function	GO:0000976	transcription cis-regulatory region binding	NA	0.91	1	0.962	1	34	1599	ERBB4,ETV5,RXRB,ZNF512B,BPTF,NR3C2,SFPQ,PKNOX2,KLF7,SMARCA4,NFAT5,SOX5,ARID4B,CIC,TCF4,TCF12,THRB,SUZ12,KLF12,KLF8,HIVEP1,HIVEP2,PER1,CHD3,FOXN3,UBTF,KDM6A,POU2F2,PPARA,HDAC4,DNMT3A,RORA,EMX1,ELL	0.668218
931	GO: Molecular Function	GO:0001067	transcription regulatory region nucleic acid binding	NA	0.913	1	0.964	1	34	1604	ERBB4,ETV5,RXRB,ZNF512B,BPTF,NR3C2,SFPQ,PKNOX2,KLF7,SMARCA4,NFAT5,SOX5,ARID4B,CIC,TCF4,TCF12,THRB,SUZ12,KLF12,KLF8,HIVEP1,HIVEP2,PER1,CHD3,FOXN3,UBTF,KDM6A,POU2F2,PPARA,HDAC4,DNMT3A,RORA,EMX1,ELL	0.669639
932	GO: Molecular Function	GO:0048029	monosaccharide binding	NA	0.921	1	0.971	1	1	96	UGP2	0.671981
933	GO: Molecular Function	GO:0004620	phospholipase activity	NA	0.921	1	0.971	1	2	159	PLCL2,PLCB1	0.671981
934	GO: Molecular Function	GO:0051213	dioxygenase activity	NA	0.923	1	0.971	1	1	97	KDM6A	0.673147
935	GO: Molecular Function	GO:0019955	cytokine binding	NA	0.925	1	0.972	1	2	161	BMPR1B,IL1RAPL1	0.673825
936	GO: Molecular Function	GO:0008237	metallopeptidase activity	NA	0.927	1	0.973	1	3	219	MMP16,ADAM15,MMP24	0.674403
937	GO: Molecular Function	GO:0140640	catalytic activity, acting on a nucleic acid	NA	0.93	1	0.975	1	12	664	ARID1A,BPTF,DDX17,SGIP1,CHD9,SMARCA4,RNGTT,SMC3,CHD3,CHD4,DDX5,DNMT3A	0.675219
938	GO: Molecular Function	GO:0140375	immune receptor activity	NA	0.931	1	0.975	1	2	165	IL1RAPL1,IL1RAPL2	0.67575
939	GO: Molecular Function	GO:0000987	cis-regulatory region sequence-specific DNA binding	NA	0.942	1	0.986	1	26	1308	RXRB,BPTF,NR3C2,PKNOX2,KLF7,SMARCA4,NFAT5,SOX5,TCF4,TCF12,THRB,SUZ12,KLF12,KLF8,HIVEP1,HIVEP2,PER1,FOXN3,KDM6A,POU2F2,PPARA,HDAC4,DNMT3A,RORA,EMX1,ELL	0.680007
940	GO: Molecular Function	GO:0008238	exopeptidase activity	NA	0.952	1	0.996	1	1	115	MMP16	0.682429
941	GO: Molecular Function	GO:0001228	DNA-binding transcription activator activity, RNA polymerase II-specific	NA	0.962	1	1	1	9	569	ETV5,RXRB,KLF7,NFAT5,TCF4,TCF12,HIVEP2,POU2F2,PPARA	0.686468
942	GO: Molecular Function	GO:0001216	DNA-binding transcription activator activity	NA	0.965	1	1	1	9	574	ETV5,RXRB,KLF7,NFAT5,TCF4,TCF12,HIVEP2,POU2F2,PPARA	0.687926
943	GO: Molecular Function	GO:0015399	primary active transmembrane transporter activity	NA	0.966	1	1	1	2	197	ATP2B2,ATP2B3	0.688151
944	GO: Molecular Function	GO:0051087	chaperone binding	NA	0.966	1	1	1	1	128	SACS	0.688151
945	GO: Molecular Function	GO:0004197	cysteine-type endopeptidase activity	NA	0.967	1	1	1	2	199	ARRB1,UCHL1	0.688493
946	GO: Molecular Function	GO:0000978	RNA polymerase II cis-regulatory region sequence-specific DNA binding	NA	0.969	1	1	1	24	1286	RXRB,BPTF,NR3C2,PKNOX2,KLF7,SMARCA4,NFAT5,SOX5,TCF4,TCF12,THRB,SUZ12,KLF12,KLF8,HIVEP1,HIVEP2,PER1,KDM6A,POU2F2,PPARA,HDAC4,DNMT3A,RORA,EMX1	0.688493
947	GO: Molecular Function	GO:0030414	peptidase inhibitor activity	NA	0.972	1	1	1	2	206	ARRB1,GPC3	0.688493
948	GO: Molecular Function	GO:0008234	cysteine-type peptidase activity	NA	0.974	1	1	1	3	271	ARRB1,USP32,UCHL1	0.688493
949	GO: Molecular Function	GO:0003697	single-stranded DNA binding	NA	0.976	1	1	1	1	141	SSBP4	0.688493
950	GO: Molecular Function	GO:0001227	DNA-binding transcription repressor activity, RNA polymerase II-specific	NA	0.981	1	1	1	5	404	ZNF512B,KLF12,KLF8,HIVEP1,PPARA	0.688493
951	GO: Molecular Function	GO:0001217	DNA-binding transcription repressor activity	NA	0.981	1	1	1	5	405	ZNF512B,KLF12,KLF8,HIVEP1,PPARA	0.688493
952	GO: Molecular Function	GO:0015078	proton transmembrane transporter activity	NA	0.983	1	1	1	1	153	SLC2A13	0.688493
953	GO: Molecular Function	GO:0008168	methyltransferase activity	NA	0.983	1	1	1	2	228	SUZ12,DNMT3A	0.688493
954	GO: Molecular Function	GO:0016746	acyltransferase activity	NA	0.984	1	1	1	3	295	ARRB1,SMARCE1,TGM5	0.688493
955	GO: Molecular Function	GO:0031072	heat shock protein binding	NA	0.984	1	1	1	1	157	SACS	0.688493
956	GO: Molecular Function	GO:0030371	translation repressor activity	NA	0.985	1	1	1	3	300	CPEB3,CPEB4,CELF4	0.688493
957	GO: Molecular Function	GO:0000977	RNA polymerase II transcription regulatory region sequence-specific DNA binding	NA	0.986	1	1	1	27	1496	ETV5,RXRB,ZNF512B,BPTF,NR3C2,PKNOX2,KLF7,SMARCA4,NFAT5,SOX5,CIC,TCF4,TCF12,THRB,SUZ12,KLF12,KLF8,HIVEP1,HIVEP2,PER1,KDM6A,POU2F2,PPARA,HDAC4,DNMT3A,RORA,EMX1	0.688493
958	GO: Molecular Function	GO:0008528	G protein-coupled peptide receptor activity	NA	0.986	1	1	1	1	161	OPRL1	0.688493
959	GO: Molecular Function	GO:0004930	G protein-coupled receptor activity	NA	0.986	1	1	1	14	888	GABBR1,ADGRB1,ADGRB2,ADGRB3,ADGRL2,GRM1,GRM2,GRM5,GRM8,OPRL1,HTR2C,HTR4,DRD2,CELSR2	0.688493
960	GO: Molecular Function	GO:0016741	transferase activity, transferring one-carbon groups	NA	0.987	1	1	1	2	238	SUZ12,DNMT3A	0.688493
961	GO: Molecular Function	GO:0001653	peptide receptor activity	NA	0.988	1	1	1	1	166	OPRL1	0.688493
962	GO: Molecular Function	GO:0031406	carboxylic acid binding	NA	0.988	1	1	1	2	242	GRIN2B,L1CAM	0.688493
963	GO: Molecular Function	GO:0005506	iron ion binding	NA	0.989	1	1	1	1	169	RIPOR2	0.688493
964	GO: Molecular Function	GO:0030246	carbohydrate binding	NA	0.989	1	1	1	3	315	ADGRL2,UGP2,DGCR2	0.688493
965	GO: Molecular Function	GO:0052689	carboxylic ester hydrolase activity	NA	0.99	1	1	1	1	174	DAGLA	0.688493
966	GO: Molecular Function	GO:0016747	acyltransferase activity, transferring groups other than amino-acyl groups	NA	0.99	1	1	1	2	252	ARRB1,SMARCE1	0.688493
967	GO: Molecular Function	GO:0061134	peptidase regulator activity	NA	0.992	1	1	1	2	261	ARRB1,GPC3	0.688493
968	GO: Molecular Function	GO:0008757	S-adenosylmethionine-dependent methyltransferase activity	NA	0.992	1	1	1	1	184	DNMT3A	0.688493
969	GO: Molecular Function	GO:0004866	endopeptidase inhibitor activity	NA	0.995	1	1	1	1	197	ARRB1	0.688493
970	GO: Molecular Function	GO:0016853	isomerase activity	NA	0.995	1	1	1	1	198	NKTR	0.688493
971	GO: Molecular Function	GO:0043177	organic acid binding	NA	0.996	1	1	1	1	207	GRIN2B	0.688493
972	GO: Molecular Function	GO:0061135	endopeptidase regulator activity	NA	0.996	1	1	1	1	211	ARRB1	0.688493
973	GO: Molecular Function	GO:0000981	DNA-binding transcription factor activity, RNA polymerase II-specific	NA	0.996	1	1	1	23	1427	ETV5,RXRB,ZNF512B,NR3C2,ZHX2,PKNOX2,KLF7,NFAT5,SOX5,CIC,TCF4,TCF12,THRB,SMC3,KLF12,KLF8,HIVEP1,HIVEP2,FOXN3,POU2F2,PPARA,RORA,EMX1	0.688493
974	GO: Molecular Function	GO:0003700	DNA-binding transcription factor activity	NA	0.997	1	1	1	24	1483	ETV5,RXRB,ZNF512B,NR3C2,ZHX2,PKNOX2,KLF7,NFAT5,SOX5,CIC,TCF4,TCF12,THRB,SMC3,KLF12,KLF8,HIVEP1,HIVEP2,FOXN3,POU2F2,PPARA,SS18L1,RORA,EMX1	0.688493
975	GO: Molecular Function	GO:0016491	oxidoreductase activity	NA	0.997	1	1	1	11	834	FOXRED2,MICAL3,ENOX2,LDHD,GLYR1,SFN,CALM2,KDM6A,CTBP2,KCNAB1,OXR1	0.688493
976	GO: Molecular Function	GO:0045182	translation regulator activity	NA	0.997	1	1	1	4	436	CPEB3,CPEB4,CELF4,ELL	0.688493
977	GO: Molecular Function	GO:0005126	cytokine receptor binding	NA	0.998	1	1	1	2	327	GRIN2B,EFNA5	0.688493
978	GO: Molecular Function	GO:0048018	receptor ligand activity	NA	0.998	1	1	1	5	536	FGF12,FGF14,SEMA6A,NRG2,EFNA5	0.688493
979	GO: Molecular Function	GO:0030546	signaling receptor activator activity	NA	0.999	1	1	1	5	546	FGF12,FGF14,SEMA6A,NRG2,EFNA5	0.688493
980	GO: Molecular Function	GO:0004175	endopeptidase activity	NA	0.999	1	1	1	7	685	MMP16,ANK2,ARRB1,ADAM15,MMP24,CNTNAP5,UCHL1	0.688493
981	GO: Molecular Function	GO:0140098	catalytic activity, acting on RNA	NA	0.999	1	1	1	3	429	DDX17,RNGTT,DDX5	0.688493
982	GO: Molecular Function	GO:0030545	signaling receptor regulator activity	NA	1	1	1	1	5	598	FGF12,FGF14,SEMA6A,NRG2,EFNA5	0.688493
983	GO: Molecular Function	GO:0008233	peptidase activity	NA	1	1	1	1	9	916	MMP16,ANK2,ARRB1,ADAM15,MMP24,CNTNAP5,GPC3,USP32,UCHL1	0.688493
984	GO: Biological Process	GO:0099537	trans-synaptic signaling	NA	1.71e-45	9.57e-42	9.57e-42	8.81e-41	117	1033	EPHB2,ERBB4,SYN3,MAP1A,MAP1B,ASIC1,ETV5,ADCY1,ADCY8,CACNG2,LRFN2,AFDN,FGF12,NR3C2,FGF14,NLGN2,DOC2B,CPEB3,NTNG1,PPFIA3,CASK,SLC8A2,SLC8A3,RIMS1,SNAP25,ATP2B2,GABBR1,GABRA2,GABRB2,GABRD,GABRG3,MYO5A,ERC1,IQSEC2,ADGRB1,NCAM1,CLSTN2,ZZEF1,LIN7A,STX1A,NTNG2,PLCL2,PLCB1,SYT1,CACNA1G,GNAL,DAGLA,CACNA1A,CACNA1B,CACNA1D,CACNA1E,CACNB2,NPTX1,CALM2,CAMK2A,HCN1,CAMK2G,PCLO,GRIA2,GRIA3,GRIA4,GRID1,GRIK4,GRIK…	8.60505e-43
985	GO: Biological Process	GO:0099536	synaptic signaling	NA	2.68e-44	1.5e-40	7.51e-41	6.91e-40	117	1061	EPHB2,ERBB4,SYN3,MAP1A,MAP1B,ASIC1,ETV5,ADCY1,ADCY8,CACNG2,LRFN2,AFDN,FGF12,NR3C2,FGF14,NLGN2,DOC2B,CPEB3,NTNG1,PPFIA3,CASK,SLC8A2,SLC8A3,RIMS1,SNAP25,ATP2B2,GABBR1,GABRA2,GABRB2,GABRD,GABRG3,MYO5A,ERC1,IQSEC2,ADGRB1,NCAM1,CLSTN2,ZZEF1,LIN7A,STX1A,NTNG2,PLCL2,PLCB1,SYT1,CACNA1G,GNAL,DAGLA,CACNA1A,CACNA1B,CACNA1D,CACNA1E,CACNB2,NPTX1,CALM2,CAMK2A,HCN1,CAMK2G,PCLO,GRIA2,GRIA3,GRIA4,GRID1,GRIK4,GRIK…	1.22603e-41
986	GO: Biological Process	GO:0098916	anterograde trans-synaptic signaling	NA	1.81e-43	1.02e-39	2.54e-40	2.34e-39	114	1025	EPHB2,ERBB4,SYN3,MAP1A,MAP1B,ASIC1,ETV5,ADCY1,ADCY8,CACNG2,LRFN2,AFDN,FGF12,NR3C2,FGF14,NLGN2,DOC2B,CPEB3,NTNG1,PPFIA3,CASK,SLC8A2,SLC8A3,RIMS1,SNAP25,ATP2B2,GABBR1,GABRA2,GABRB2,GABRD,GABRG3,MYO5A,ERC1,IQSEC2,ADGRB1,NCAM1,CLSTN2,ZZEF1,LIN7A,STX1A,NTNG2,PLCL2,PLCB1,SYT1,CACNA1G,GNAL,CACNA1A,CACNA1B,CACNA1D,CACNA1E,CACNB2,NPTX1,CALM2,CAMK2A,HCN1,CAMK2G,PCLO,GRIA2,GRIA3,GRIA4,GRID1,GRIK4,GRIK5,GRIN…	6.50591e-41
987	GO: Biological Process	GO:0007268	chemical synaptic transmission	NA	1.81e-43	1.02e-39	2.54e-40	2.34e-39	114	1025	EPHB2,ERBB4,SYN3,MAP1A,MAP1B,ASIC1,ETV5,ADCY1,ADCY8,CACNG2,LRFN2,AFDN,FGF12,NR3C2,FGF14,NLGN2,DOC2B,CPEB3,NTNG1,PPFIA3,CASK,SLC8A2,SLC8A3,RIMS1,SNAP25,ATP2B2,GABBR1,GABRA2,GABRB2,GABRD,GABRG3,MYO5A,ERC1,IQSEC2,ADGRB1,NCAM1,CLSTN2,ZZEF1,LIN7A,STX1A,NTNG2,PLCL2,PLCB1,SYT1,CACNA1G,GNAL,CACNA1A,CACNA1B,CACNA1D,CACNA1E,CACNB2,NPTX1,CALM2,CAMK2A,HCN1,CAMK2G,PCLO,GRIA2,GRIA3,GRIA4,GRID1,GRIK4,GRIK5,GRIN…	6.50591e-41
988	GO: Biological Process	GO:0050808	synapse organization	NA	3.37e-43	1.89e-39	3.79e-40	3.49e-39	88	593	EPHB2,ERBB4,CTTNBP2,MAP1B,ETV5,CACNG2,LRFN2,LRFN5,LRRTM4,AFDN,NLGN2,LRFN1,ANK3,ITSN1,NTNG1,LINGO2,CAMK1,PPFIA3,CASK,SLC8A2,SLC8A3,RIMS1,SNAP25,MDGA1,ATP2B2,GABRA2,GABRB2,KIF1A,MYO5A,ERC1,ADGRB1,ADGRB2,ADGRB3,CLSTN2,DIP2A,NTNG2,ADGRL2,WASF1,CACNA1A,CACNA1D,CACNB2,NPTX1,NRCAM,NTRK3,PCLO,GRIN2B,GRM5,CBLN1,IL1RAPL1,GRIP2,IGSF21,CDH2,CHD4,PFN2,TRIP4,NRXN1,NRXN2,CAMKV,NGEF,HOMER1,SHISA6,NRG2,PRKCA,ERC2…	1.05991e-40
989	GO: Biological Process	GO:0034330	cell junction organization	NA	5.02e-40	2.82e-36	4.69e-37	4.32e-36	103	904	EPHB2,ERBB4,CTTNBP2,MAP1B,ETV5,ADD1,CACNG2,LRFN2,LRFN5,LRRTM4,AFDN,NLGN2,LRFN1,ANK2,ANK3,ITSN1,CAMSAP3,APC,NTNG1,LINGO2,CAMK1,PPFIA3,CASK,SLC8A2,SLC8A3,DCHS1,LIMCH1,RIMS1,SNAP25,MDGA1,ATP2B2,GABRA2,GABRB2,KIF1A,MYO5A,ERC1,ADGRB1,ADGRB2,ADGRB3,CLASP2,CLSTN2,DIP2A,NTNG2,ADGRL2,WASF1,CACNA1A,CACNA1D,CACNB2,NPTX1,NRCAM,NTRK3,PCLO,GRIN2B,GRM5,CBLN1,IL1RAPL1,CDH24,MACF1,GRIP2,IGSF21,CDH2,TNS1,CHD4,PFN2…	1.20293e-37
990	GO: Biological Process	GO:0048666	neuron development	NA	1.29e-37	7.21e-34	1.03e-34	9.49e-34	137	1670	EPHB2,MAP1A,MAP1B,MAP2,MAP4,ETV5,CSMD3,TRRAP,ADCY1,DSCAML1,ADCY5,UNC5A,TAOK3,KIDINS220,SCN1B,SCN8A,AFDN,LRRC7,NLGN2,SEMA6A,ACAP3,PLXNA3,SFPQ,NYAP2,ANK3,SGK1,ITSN1,SH3GL2,CAMSAP3,CPEB3,APC,NTNG1,CAMK1,CASK,TRIM67,KLF7,TENM3,RIMS1,SNAP25,RERE,ATP2B2,GABRB2,HECW1,KIF1A,PPP1R12A,ADGRB1,ADGRB3,NCAM1,NCAM2,CLASP2,XYLT1,PROM1,DIP2A,BMPR1B,NTNG2,SYT1,GNAO1,WASF1,DAGLA,NOVA2,CACNA1A,NPTX1,TCF12,THSD7A,NRC…	2.49674e-35
991	GO: Biological Process	GO:0031175	neuron projection development	NA	1.49e-37	8.34e-34	1.04e-34	9.6e-34	125	1407	EPHB2,MAP1A,MAP1B,MAP2,MAP4,ETV5,CSMD3,ADCY1,DSCAML1,ADCY5,UNC5A,TAOK3,KIDINS220,SCN1B,SCN8A,AFDN,LRRC7,NLGN2,SEMA6A,ACAP3,PLXNA3,SFPQ,NYAP2,ANK3,SGK1,ITSN1,SH3GL2,CAMSAP3,CPEB3,APC,NTNG1,CAMK1,CASK,TRIM67,KLF7,TENM3,RIMS1,SNAP25,RERE,ATP2B2,HECW1,KIF1A,PPP1R12A,ADGRB1,ADGRB3,NCAM1,NCAM2,CLASP2,XYLT1,DIP2A,BMPR1B,NTNG2,SYT1,GNAO1,WASF1,DAGLA,NOVA2,CACNA1A,NPTX1,TCF12,THSD7A,NRCAM,JADE2,CAMK2A,CAM…	2.77703e-35
992	GO: Biological Process	GO:0050804	modulation of chemical synaptic transmission	NA	1.86e-37	1.04e-33	1.16e-34	1.07e-33	89	715	EPHB2,ERBB4,SYN3,MAP1A,MAP1B,ASIC1,ADCY1,ADCY8,CACNG2,LRFN2,AFDN,NR3C2,FGF14,NLGN2,CPEB3,NTNG1,PPFIA3,CASK,SLC8A2,SLC8A3,RIMS1,SNAP25,ATP2B2,GABBR1,MYO5A,ERC1,IQSEC2,ADGRB1,NCAM1,CLSTN2,ZZEF1,STX1A,NTNG2,PLCL2,PLCB1,SYT1,GNAL,CACNA1A,CACNA1B,CACNA1D,CACNB2,NPTX1,CALM2,CAMK2A,HCN1,CAMK2G,PCLO,GRIA2,GRIA4,GRID1,GRIK4,GRIK5,GRIN2B,GRM1,GRM2,GRM5,CBLN1,GRM8,DGKI,GRIP2,CDH2,DLGAP2,PFN2,NRXN1,HOMER1,SH…	3.34282e-35
993	GO: Biological Process	GO:0099177	regulation of trans-synaptic signaling	NA	2.08e-37	1.17e-33	1.17e-34	1.07e-33	89	716	EPHB2,ERBB4,SYN3,MAP1A,MAP1B,ASIC1,ADCY1,ADCY8,CACNG2,LRFN2,AFDN,NR3C2,FGF14,NLGN2,CPEB3,NTNG1,PPFIA3,CASK,SLC8A2,SLC8A3,RIMS1,SNAP25,ATP2B2,GABBR1,MYO5A,ERC1,IQSEC2,ADGRB1,NCAM1,CLSTN2,ZZEF1,STX1A,NTNG2,PLCL2,PLCB1,SYT1,GNAL,CACNA1A,CACNA1B,CACNA1D,CACNB2,NPTX1,CALM2,CAMK2A,HCN1,CAMK2G,PCLO,GRIA2,GRIA4,GRID1,GRIK4,GRIK5,GRIN2B,GRM1,GRM2,GRM5,CBLN1,GRM8,DGKI,GRIP2,CDH2,DLGAP2,PFN2,NRXN1,HOMER1,SH…	3.6093e-35
994	GO: Biological Process	GO:0048858	cell projection morphogenesis	NA	4.77e-34	2.68e-30	2.43e-31	2.24e-30	98	958	EPHB2,MAP1A,MAP1B,MAP2,ETV5,ADCY1,DSCAML1,UNC5A,TAOK3,KIDINS220,SCN1B,SCN8A,AFDN,SEMA6A,PLXNA3,SFPQ,NYAP2,ANK3,SGK1,SH3GL2,APC,NTNG1,CASK,KLF7,TENM3,RIMS1,SNAP25,RERE,HECW1,KIF1A,MYO9B,PPP1R12A,ADGRB1,ADGRB3,NCAM1,CLASP2,DIP2A,BMPR1B,NTNG2,SYT1,WASF1,DAGLA,NOVA2,CACNA1A,NPTX1,THSD7A,NRCAM,JADE2,CAMK2A,NTRK3,BRSK2,CIT,IL1RAPL1,MACF1,CDH2,RBFOX2,TRIO,TRPC5,TRIP4,NRXN1,NRXN2,UCHL1,NGEF,PLXNA1,CHST11…	8.00119e-32
995	GO: Biological Process	GO:0120039	plasma membrane bounded cell projection morphogenesis	NA	1.27e-33	7.13e-30	5.94e-31	5.47e-30	97	950	EPHB2,MAP1A,MAP1B,MAP2,ETV5,ADCY1,DSCAML1,UNC5A,TAOK3,KIDINS220,SCN1B,SCN8A,AFDN,SEMA6A,PLXNA3,SFPQ,NYAP2,ANK3,SGK1,SH3GL2,APC,NTNG1,CASK,KLF7,TENM3,RIMS1,SNAP25,RERE,HECW1,KIF1A,MYO9B,PPP1R12A,ADGRB1,ADGRB3,NCAM1,CLASP2,DIP2A,BMPR1B,NTNG2,SYT1,WASF1,DAGLA,NOVA2,CACNA1A,NPTX1,THSD7A,NRCAM,JADE2,CAMK2A,NTRK3,BRSK2,CIT,IL1RAPL1,MACF1,CDH2,RBFOX2,TRIO,TRPC5,TRIP4,NRXN1,NRXN2,UCHL1,NGEF,PLXNA1,CHST11…	2.06158e-31
996	GO: Biological Process	GO:0048812	neuron projection morphogenesis	NA	1.42e-33	7.95e-30	6.11e-31	5.63e-30	96	932	EPHB2,MAP1A,MAP1B,MAP2,ETV5,ADCY1,DSCAML1,UNC5A,TAOK3,KIDINS220,SCN1B,SCN8A,AFDN,SEMA6A,PLXNA3,SFPQ,NYAP2,ANK3,SGK1,SH3GL2,APC,NTNG1,CASK,KLF7,TENM3,RIMS1,SNAP25,RERE,HECW1,KIF1A,PPP1R12A,ADGRB1,ADGRB3,NCAM1,CLASP2,DIP2A,BMPR1B,NTNG2,SYT1,WASF1,DAGLA,NOVA2,CACNA1A,NPTX1,THSD7A,NRCAM,JADE2,CAMK2A,NTRK3,BRSK2,CIT,IL1RAPL1,MACF1,CDH2,RBFOX2,TRIO,TRPC5,TRIP4,NRXN1,NRXN2,UCHL1,NGEF,PLXNA1,CHST11,AATK,…	2.23304e-31
997	GO: Biological Process	GO:0032990	cell part morphogenesis	NA	4.04e-33	2.27e-29	1.62e-30	1.49e-29	98	983	EPHB2,MAP1A,MAP1B,MAP2,ETV5,ADCY1,DSCAML1,UNC5A,TAOK3,KIDINS220,SCN1B,SCN8A,AFDN,SEMA6A,PLXNA3,SFPQ,NYAP2,ANK3,SGK1,SH3GL2,APC,NTNG1,CASK,KLF7,TENM3,RIMS1,SNAP25,RERE,HECW1,KIF1A,MYO9B,PPP1R12A,ADGRB1,ADGRB3,NCAM1,CLASP2,DIP2A,BMPR1B,NTNG2,SYT1,WASF1,DAGLA,NOVA2,CACNA1A,NPTX1,THSD7A,NRCAM,JADE2,CAMK2A,NTRK3,BRSK2,CIT,IL1RAPL1,MACF1,CDH2,RBFOX2,TRIO,TRPC5,TRIP4,NRXN1,NRXN2,UCHL1,NGEF,PLXNA1,CHST11…	6.16063e-31
998	GO: Biological Process	GO:0000902	cell morphogenesis	NA	8.74e-31	4.9e-27	3.27e-28	3.01e-27	115	1415	EPHB2,MAP1A,MAP1B,MAP2,ETV5,ADCY1,DSCAML1,ADD1,UNC5A,TAOK3,KIDINS220,SCN1B,SCN8A,FGD1,AFDN,SEMA6A,PLXNA3,LAMB4,SFPQ,NYAP2,ANK3,SGK1,SH3GL2,APC,NTNG1,CASK,ARRB1,KLF7,TENM3,DCHS1,SMARCA4,RIMS1,SNAP25,RERE,ATP2B2,HECW1,KIF1A,MYO9B,MYO10,PPP1R12A,ADGRB1,ADGRB3,NCAM1,CLASP2,DIP2A,BMPR1B,NTNG2,SYT1,WASF1,DAGLA,NOVA2,CACNA1A,NPTX1,THSD7A,NRCAM,JADE2,CAMK2A,NTRK3,BRSK2,CIT,IL1RAPL1,CDH24,MACF1,CDH2,RBFOX…	1.18869e-28
999	GO: Biological Process	GO:0032989	cellular component morphogenesis	NA	1.61e-30	9.03e-27	5.64e-28	5.2e-27	102	1141	EPHB2,MAP1A,MAP1B,MAP2,ETV5,ADCY1,DSCAML1,UNC5A,TAOK3,KIDINS220,SCN1B,SCN8A,AFDN,SEMA6A,PLXNA3,SFPQ,NYAP2,ANK2,ANK3,NEBL,SGK1,SH3GL2,APC,NTNG1,CASK,KLF7,TENM3,RIMS1,SNAP25,RERE,HECW1,KIF1A,MYO9B,PPP1R12A,ADGRB1,ADGRB3,NCAM1,CLASP2,DIP2A,BMPR1B,PHLDB1,NTNG2,SYT1,WASF1,DAGLA,NOVA2,CACNA1A,NPTX1,THSD7A,NRCAM,JADE2,CAMK2A,NTRK3,BRSK2,CIT,IL1RAPL1,LDB3,MACF1,CDH2,RBFOX2,TRIO,TRPC5,TRIP4,NRXN1,NRXN2,UC…	2.13206e-28
1000	GO: Biological Process	GO:0048667	cell morphogenesis involved in neuron differentiation	NA	2.14e-30	1.2e-26	7.07e-28	6.51e-27	89	882	EPHB2,MAP1A,MAP1B,MAP2,ETV5,ADCY1,DSCAML1,UNC5A,KIDINS220,SCN1B,SCN8A,AFDN,SEMA6A,PLXNA3,SFPQ,ANK3,SGK1,APC,NTNG1,CASK,KLF7,TENM3,SNAP25,RERE,ATP2B2,HECW1,KIF1A,PPP1R12A,ADGRB1,ADGRB3,NCAM1,CLASP2,DIP2A,BMPR1B,NTNG2,DAGLA,NOVA2,CACNA1A,NPTX1,THSD7A,NRCAM,CAMK2A,NTRK3,BRSK2,CIT,IL1RAPL1,MACF1,CDH2,RBFOX2,TRIO,TRPC5,TRIP4,NRXN1,NRXN2,UCHL1,NGEF,PLXNA1,WHRN,CHST11,AATK,PPP3CA,VSTM2L,SS18L1,PRKCA,TAN…	2.76126e-28
1001	GO: Biological Process	GO:0050803	regulation of synapse structure or activity	NA	5.84e-30	3.27e-26	1.82e-27	1.67e-26	53	299	EPHB2,CTTNBP2,ETV5,LRFN2,LRFN5,LRRTM4,AFDN,NLGN2,LRFN1,ITSN1,LINGO2,CAMK1,CASK,SNAP25,MDGA1,KIF1A,ADGRB1,ADGRB2,ADGRB3,CLSTN2,NTNG2,ADGRL2,NPTX1,NRCAM,NTRK3,GRIA4,GRIN2B,CBLN1,IL1RAPL1,CDH2,NRXN1,CAMKV,NGEF,HOMER1,NRG2,PRKCA,TANC2,DAG1,MDGA2,DBN1,PTK2,LRP8,MAGI2,PTPRD,PTPRF,SNAP91,IL1RAPL2,PTPRS,ARHGAP44,DRD2,GPC6,EFNA5,LRP4	7.347e-28
1002	GO: Biological Process	GO:0050807	regulation of synapse organization	NA	8.17e-30	4.58e-26	2.41e-27	2.22e-26	52	288	EPHB2,CTTNBP2,ETV5,LRFN2,LRFN5,LRRTM4,AFDN,NLGN2,LRFN1,ITSN1,LINGO2,CAMK1,CASK,SNAP25,MDGA1,KIF1A,ADGRB1,ADGRB2,ADGRB3,CLSTN2,NTNG2,ADGRL2,NPTX1,NRCAM,NTRK3,GRIN2B,CBLN1,IL1RAPL1,CDH2,NRXN1,CAMKV,NGEF,HOMER1,NRG2,PRKCA,TANC2,DAG1,MDGA2,DBN1,PTK2,LRP8,MAGI2,PTPRD,PTPRF,SNAP91,IL1RAPL2,PTPRS,ARHGAP44,DRD2,GPC6,EFNA5,LRP4	1.00276e-27
1003	GO: Biological Process	GO:0000904	cell morphogenesis involved in differentiation	NA	1.67e-26	9.37e-23	4.69e-24	4.32e-23	93	1081	EPHB2,MAP1A,MAP1B,MAP2,ETV5,ADCY1,DSCAML1,UNC5A,KIDINS220,SCN1B,SCN8A,AFDN,SEMA6A,PLXNA3,LAMB4,SFPQ,ANK3,SGK1,APC,NTNG1,CASK,ARRB1,KLF7,TENM3,SNAP25,RERE,ATP2B2,HECW1,KIF1A,PPP1R12A,ADGRB1,ADGRB3,NCAM1,CLASP2,DIP2A,BMPR1B,NTNG2,DAGLA,NOVA2,CACNA1A,NPTX1,THSD7A,NRCAM,CAMK2A,NTRK3,BRSK2,CIT,IL1RAPL1,MACF1,CDH2,RBFOX2,TRIO,TRPC5,TRIP4,TMEFF2,NRXN1,NRXN2,UCHL1,NGEF,PLXNA1,WHRN,CHST11,AATK,PPP3CA,VSTM…	2.0009e-24
1004	GO: Biological Process	GO:0099504	synaptic vesicle cycle	NA	1.91e-24	1.07e-20	5.09e-22	4.69e-21	44	256	SYN3,ADCY1,SCAMP5,NR3C2,FGF14,NLGN2,DOC2B,ITSN1,SH3GL2,PPFIA3,DENND1A,CASK,RIMS1,SNAP25,ERC1,STX1A,SYT1,CACNA1A,CACNA1B,CACNA1D,CACNB2,CALM2,CAMK2A,PCLO,BRSK2,GRIK5,FCHO2,GRM8,DGKI,CDH2,PFN2,NRXN1,TRIM9,PRKCA,ERC2,CTBP2,SYT12,MAGI2,SNAP91,KCNH1,RAB27B,DRD2,STXBP5,UNC13C	2.08945e-22
1005	GO: Biological Process	GO:0042391	regulation of membrane potential	NA	2.41e-24	1.35e-20	6.14e-22	5.66e-21	62	536	KCNH7,ASIC1,RYR2,CACNG2,SCN1B,SCN8A,AFDN,FGF12,NR3C2,FGF14,NLGN2,ANK2,ANK3,SLC8A2,SLC8A3,RIMS1,GABBR1,GABRA2,GABRB2,GABRD,GABRG3,STX1A,CACNA1I,CACNA1G,CACNA1A,CACNA1D,CACNB2,NRCAM,CALM2,HCN1,NTRK3,PCLO,GRIA2,GRIA3,GRIA4,GRID1,GRIK4,GRIK5,GRIN2B,GRM1,GRM5,CBLN1,DGKI,GRIP2,TRPC5,NRXN1,AKAP6,PPP3CA,PRKCZ,CELF4,DBN1,KCNA5,SNAP91,KCNH1,KCNMA1,KCNQ2,KCNQ3,DLG4,SHANK1,DRD2,ANO1,SLC25A36	2.58034e-22
1006	GO: Biological Process	GO:0099003	vesicle-mediated transport in synapse	NA	3.02e-24	1.69e-20	7.35e-22	6.77e-21	46	286	SYN3,ADCY1,SCAMP5,NR3C2,FGF14,NLGN2,DOC2B,ITSN1,SH3GL2,PPFIA3,DENND1A,CASK,RIMS1,SNAP25,ERC1,STX1A,SYT1,CACNA1A,CACNA1B,CACNA1D,CACNB2,CALM2,CAMK2A,PCLO,BRSK2,GRIK5,FCHO2,GRM8,DGKI,GRIP2,CDH2,PFN2,NRXN1,TRIM9,PRKCA,ERC2,CTBP2,SYT12,MAGI2,SNAP91,KCNH1,IQSEC1,RAB27B,DRD2,STXBP5,UNC13C	3.16609e-22
1007	GO: Biological Process	GO:0099643	signal release from synapse	NA	1.41e-23	7.93e-20	3.17e-21	2.92e-20	40	216	SYN3,ASIC1,ADCY1,NR3C2,DOC2B,PPFIA3,CASK,RIMS1,SNAP25,ERC1,LIN7A,STX1A,SYT1,CACNA1A,CACNA1B,CACNA1D,CACNB2,CALM2,CAMK2A,PCLO,GRIK5,GRM2,GRM8,DGKI,PFN2,NRXN1,NRXN2,HTR2C,TRIM9,PRKCA,ERC2,CTBP2,SYT12,SNAP91,PTPRN2,KCNH1,DRD2,STXBP5,MCTP1,UNC13C	1.3645e-21
1008	GO: Biological Process	GO:0007269	neurotransmitter secretion	NA	1.41e-23	7.93e-20	3.17e-21	2.92e-20	40	216	SYN3,ASIC1,ADCY1,NR3C2,DOC2B,PPFIA3,CASK,RIMS1,SNAP25,ERC1,LIN7A,STX1A,SYT1,CACNA1A,CACNA1B,CACNA1D,CACNB2,CALM2,CAMK2A,PCLO,GRIK5,GRM2,GRM8,DGKI,PFN2,NRXN1,NRXN2,HTR2C,TRIM9,PRKCA,ERC2,CTBP2,SYT12,SNAP91,PTPRN2,KCNH1,DRD2,STXBP5,MCTP1,UNC13C	1.3645e-21
1009	GO: Biological Process	GO:0007416	synapse assembly	NA	1.77e-23	9.91e-20	3.81e-21	3.51e-20	42	243	EPHB2,ERBB4,MAP1B,LRFN5,LRRTM4,NLGN2,LRFN1,LINGO2,SNAP25,MDGA1,GABRA2,GABRB2,ADGRB1,ADGRB2,ADGRB3,CLSTN2,NTNG2,ADGRL2,CACNA1A,NPTX1,NRCAM,NTRK3,PCLO,CBLN1,IL1RAPL1,CDH2,NRXN1,NRXN2,NRG2,PRKCA,ERC2,CTBP2,MDGA2,PTK2,MAGI2,PTPRD,IL1RAPL2,PTPRS,DRD2,GPC6,EFNA5,LRP4	1.64944e-21
1010	GO: Biological Process	GO:0006836	neurotransmitter transport	NA	4.32e-21	2.42e-17	8.98e-19	8.27e-18	42	279	SYN3,ASIC1,ADCY1,NR3C2,DOC2B,PPFIA3,CASK,SLC6A8,RIMS1,SNAP25,GABRA2,ERC1,LIN7A,STX1A,SYT1,CACNA1A,CACNA1B,CACNA1D,CACNB2,CALM2,CAMK2A,PCLO,GRIK5,GRM2,GRM8,DGKI,PFN2,NRXN1,NRXN2,HTR2C,TRIM9,PRKCA,ERC2,CTBP2,SYT12,SNAP91,PTPRN2,KCNH1,DRD2,STXBP5,MCTP1,UNC13C	3.68459e-19
1011	GO: Biological Process	GO:0060078	regulation of postsynaptic membrane potential	NA	1.7e-20	9.53e-17	3.4e-18	3.13e-17	34	180	AFDN,NR3C2,FGF14,NLGN2,SLC8A2,SLC8A3,RIMS1,GABBR1,GABRA2,GABRB2,GABRD,GABRG3,STX1A,PCLO,GRIA2,GRIA3,GRIA4,GRID1,GRIK4,GRIK5,GRIN2B,GRM1,GRM5,CBLN1,DGKI,GRIP2,NRXN1,PPP3CA,PRKCZ,CELF4,DBN1,DLG4,SHANK1,DRD2	1.3798e-18
1012	GO: Biological Process	GO:0001505	regulation of neurotransmitter levels	NA	4.29e-20	2.41e-16	8.29e-18	7.64e-17	42	296	SYN3,ASIC1,ADCY1,NR3C2,DOC2B,PPFIA3,CASK,RIMS1,SNAP25,GABRA2,ERC1,LIN7A,STX1A,SYT1,DAGLA,CACNA1A,CACNA1B,CACNA1D,CACNB2,CALM2,CAMK2A,PCLO,GRIK5,GRM2,GRM8,DGKI,PFN2,NRXN1,NRXN2,HTR2C,TRIM9,PRKCA,ERC2,CTBP2,SYT12,SNAP91,PTPRN2,KCNH1,DRD2,STXBP5,MCTP1,UNC13C	3.42669e-18
1013	GO: Biological Process	GO:0010975	regulation of neuron projection development	NA	7.73e-20	4.33e-16	1.44e-17	1.33e-16	61	634	EPHB2,MAP1B,MAP2,CSMD3,ADCY5,KIDINS220,SCN1B,AFDN,LRRC7,SEMA6A,ACAP3,PLXNA3,SFPQ,SGK1,NTNG1,CAMK1,CASK,TRIM67,TENM3,SNAP25,HECW1,KIF1A,ADGRB3,XYLT1,NTNG2,NOVA2,CACNA1A,NRCAM,CAMK2G,NTRK3,BRSK2,CIT,IL1RAPL1,MACF1,CDH2,TRPC5,NRXN1,NGEF,PLXNA1,AATK,PPP3CA,SS18L1,TANC2,DBN1,PTK2,LRP8,MAGI2,PTPRD,PTPRF,PTPRG,SNAP91,PTPRS,ARHGAP44,KIF3C,DPYSL2,L1CAM,THOC2,EFNA5,MEGF8,LRP1,LRP4	5.98444e-18
1014	GO: Biological Process	GO:0034329	cell junction assembly	NA	9.2e-20	5.16e-16	1.67e-17	1.53e-16	55	522	EPHB2,ERBB4,MAP1B,LRFN5,LRRTM4,AFDN,NLGN2,LRFN1,ANK2,CAMSAP3,APC,LINGO2,DCHS1,LIMCH1,SNAP25,MDGA1,GABRA2,GABRB2,ADGRB1,ADGRB2,ADGRB3,CLASP2,CLSTN2,NTNG2,ADGRL2,CACNA1A,NPTX1,NRCAM,NTRK3,PCLO,CBLN1,IL1RAPL1,CDH24,MACF1,CDH2,TNS1,NRXN1,NRXN2,NRG2,PRKCA,ERC2,CTBP2,SLK,MDGA2,PTK2,MAGI2,PTPRD,IL1RAPL2,PTPRS,TLN2,DRD2,GPC6,EFNA5,LRP1,LRP4	7.01457e-18
1015	GO: Biological Process	GO:0099173	postsynapse organization	NA	2.19e-19	1.23e-15	3.84e-17	3.53e-16	37	235	EPHB2,ETV5,LRFN2,LRRTM4,AFDN,NLGN2,LRFN1,CASK,KIF1A,ADGRB1,DIP2A,NTNG2,NPTX1,NRCAM,NTRK3,GRIN2B,CBLN1,IL1RAPL1,GRIP2,CDH2,NRXN1,NRXN2,NGEF,HOMER1,SHISA6,TANC2,DBN1,LRP8,MAGI2,PTPRD,PTPRF,PTPRS,ARHGAP44,DLG2,DLG4,SHANK1,LRP4	1.59717e-17
1016	GO: Biological Process	GO:0007417	central nervous system development	NA	5.54e-19	3.11e-15	9.41e-17	8.67e-16	108	1766	EPHB2,ERBB4,CTTNBP2,MAP2,ETV5,ACVR2A,ARID1A,ADCY1,DSCAML1,ADCY5,BPTF,SCN1B,AFDN,NLGN2,PLXNA3,SFPQ,ITSN1,SH3GL2,APC,CASK,SLC8A2,SLC8A3,SMARCA4,SMARCE1,RERE,MDGA1,ATP2B2,ATP2B3,NLK,B4GALT2,SOX5,KIF1A,PPP1R12A,SPTBN1,NCAM1,CIC,BMPR1B,SULF1,RPS6KA6,PLCB1,PHLPP1,SYT1,GNAO1,ADGRL2,NOVA2,CACNA1A,TCF4,NPTX1,NRCAM,CALM2,NTRK3,GRIA2,GRIN2B,CBLN1,CHST8,SUZ12,IGSF21,CDH2,PCDH9,RBFOX2,KLF8,TRIO,CHD3,HNRNPD,CK…	3.87199e-17
1017	GO: Biological Process	GO:0007409	axonogenesis	NA	7.82e-19	4.38e-15	1.29e-16	1.19e-15	63	705	EPHB2,MAP1A,MAP1B,MAP2,ETV5,ADCY1,DSCAML1,UNC5A,SCN1B,SCN8A,SEMA6A,PLXNA3,SFPQ,ANK3,APC,NTNG1,KLF7,TENM3,SNAP25,PPP1R12A,ADGRB1,NCAM1,CLASP2,BMPR1B,NTNG2,DAGLA,NOVA2,CACNA1A,NPTX1,THSD7A,NRCAM,NTRK3,BRSK2,MACF1,CDH2,TRIO,TRPC5,TRIP4,NRXN1,NRXN2,UCHL1,PLXNA1,CHST11,AATK,VSTM2L,PRKCA,DAG1,DBN1,PTK2,PTPRF,SNAP91,PTPRM,PTPRS,KIF5A,DPYSL2,DRD2,STXBP5,L1CAM,EFNA5,MEGF8,LRP1,LRP4,EPHA10	5.39065e-17
1018	GO: Biological Process	GO:0016358	dendrite development	NA	1.05e-18	5.87e-15	1.68e-16	1.55e-15	43	338	EPHB2,MAP1A,MAP1B,MAP2,CSMD3,KIDINS220,AFDN,NLGN2,SGK1,ITSN1,CPEB3,CAMK1,CASK,KLF7,TENM3,RERE,HECW1,KIF1A,ADGRB3,DIP2A,CACNA1A,CAMK2A,CIT,IL1RAPL1,RBFOX2,TRPC5,NGEF,PPP3CA,SS18L1,TANC2,DBN1,ASAP1,LRP8,PTPRD,PTPRF,PTPRS,ARHGAP44,IQSEC1,DLG4,SHANK1,PBRM1,CELSR2,LRP4	7.14028e-17
1019	GO: Biological Process	GO:0031344	regulation of cell projection organization	NA	1.15e-18	6.43e-15	1.79e-16	1.65e-15	73	925	EPHB2,MAP1B,MAP2,MAP4,CSMD3,ADCY5,KIDINS220,SCN1B,AFDN,LRRC7,SEMA6A,ACAP3,PLXNA3,SFPQ,SGK1,APC,NTNG1,CAMK1,CASK,TRIM67,TENM3,SNAP25,HECW1,KIF1A,MYO10,ADGRB3,XYLT1,NTNG2,NOVA2,CACNA1A,NRCAM,SYNE1,CAMK2G,NTRK3,GRK4,BRSK2,GRIN2B,CIT,IL1RAPL1,MACF1,CDH2,TRPC5,PFN2,NRXN1,NGEF,HOMER1,PLXNA1,AATK,PPP3CA,SS18L1,TANC2,RIPOR2,HDAC4,DBN1,PTK2,LRP8,MAGI2,PTPRD,PTPRF,PTPRG,SNAP91,PTPRS,ARHGAP44,DLG4,KIF3C,DPY…	7.71603e-17
1020	GO: Biological Process	GO:0120035	regulation of plasma membrane bounded cell projection organization	NA	1.31e-18	7.35e-15	1.99e-16	1.83e-15	72	905	EPHB2,MAP1B,MAP2,MAP4,CSMD3,ADCY5,KIDINS220,SCN1B,AFDN,LRRC7,SEMA6A,ACAP3,PLXNA3,SFPQ,SGK1,APC,NTNG1,CAMK1,CASK,TRIM67,TENM3,SNAP25,HECW1,KIF1A,MYO10,ADGRB3,XYLT1,NTNG2,NOVA2,CACNA1A,NRCAM,SYNE1,CAMK2G,NTRK3,GRK4,BRSK2,GRIN2B,CIT,IL1RAPL1,MACF1,CDH2,TRPC5,PFN2,NRXN1,NGEF,HOMER1,PLXNA1,AATK,PPP3CA,SS18L1,TANC2,RIPOR2,HDAC4,DBN1,PTK2,LRP8,MAGI2,PTPRD,PTPRF,PTPRG,SNAP91,PTPRS,ARHGAP44,KIF3C,DPYSL2,L…	8.67391e-17
1021	GO: Biological Process	GO:0016079	synaptic vesicle exocytosis	NA	2.24e-18	1.26e-14	3.3e-16	3.04e-15	30	157	ADCY1,NR3C2,DOC2B,PPFIA3,CASK,RIMS1,SNAP25,ERC1,STX1A,SYT1,CACNA1A,CACNA1B,CACNA1D,CACNB2,CALM2,CAMK2A,PCLO,GRIK5,GRM8,DGKI,PFN2,TRIM9,PRKCA,ERC2,CTBP2,SYT12,KCNH1,DRD2,STXBP5,UNC13C	1.46391e-16
1022	GO: Biological Process	GO:0051963	regulation of synapse assembly	NA	2.56e-18	1.43e-14	3.68e-16	3.39e-15	28	134	EPHB2,LRFN5,LRRTM4,NLGN2,LRFN1,LINGO2,SNAP25,MDGA1,ADGRB1,ADGRB2,ADGRB3,CLSTN2,NTNG2,ADGRL2,NPTX1,NTRK3,CBLN1,IL1RAPL1,NRXN1,NRG2,PRKCA,MDGA2,PTK2,PTPRD,IL1RAPL2,PTPRS,GPC6,EFNA5	1.65159e-16
1023	GO: Biological Process	GO:0006887	exocytosis	NA	5.69e-18	3.19e-14	7.97e-16	7.34e-15	51	495	ADCY1,SCAMP5,MICAL3,NR3C2,DOC2B,MIA3,ANK1,ITSN1,PPFIA3,CASK,STXBP6,DCHS1,RIMS1,SNAP25,MYO5A,ERC1,NCAM1,CLASP2,LIN7A,STX1A,SYT1,CACNA1I,CACNA1G,CACNA1A,CACNA1B,CACNA1D,CACNB2,CALM2,CAMK2A,PCLO,BRSK2,GRIK5,GRM8,IL1RAPL1,DGKI,PFN2,NRXN1,EXOC6,PPP3CA,TRIM9,PRKCA,ERC2,CTBP2,SYT12,SYTL2,KCNH1,ARHGAP44,RAB27B,DRD2,STXBP5,UNC13C	3.57915e-16
1024	GO: Biological Process	GO:0061564	axon development	NA	7.36e-18	4.13e-14	1.01e-15	9.28e-15	65	780	EPHB2,MAP1A,MAP1B,MAP2,ETV5,ADCY1,DSCAML1,UNC5A,SCN1B,SCN8A,SEMA6A,PLXNA3,SFPQ,ANK3,APC,NTNG1,KLF7,TENM3,SNAP25,PPP1R12A,ADGRB1,NCAM1,NCAM2,CLASP2,XYLT1,BMPR1B,NTNG2,DAGLA,NOVA2,CACNA1A,NPTX1,THSD7A,NRCAM,NTRK3,BRSK2,MACF1,CDH2,TRIO,TRPC5,TRIP4,NRXN1,NRXN2,UCHL1,PLXNA1,CHST11,AATK,VSTM2L,PRKCA,DAG1,DBN1,PTK2,PTPRF,SNAP91,PTPRM,PTPRS,KIF5A,DPYSL2,DRD2,STXBP5,L1CAM,EFNA5,MEGF8,LRP1,LRP4,EPHA10	4.57246e-16
1025	GO: Biological Process	GO:0007420	brain development	NA	1.25e-17	7.01e-14	1.67e-15	1.54e-14	89	1349	EPHB2,ERBB4,CTTNBP2,ETV5,ACVR2A,ARID1A,ADCY1,DSCAML1,ADCY5,BPTF,AFDN,NLGN2,PLXNA3,SFPQ,ITSN1,APC,CASK,SLC8A2,SLC8A3,SMARCA4,SMARCE1,RERE,MDGA1,ATP2B2,ATP2B3,NLK,B4GALT2,KIF1A,PPP1R12A,NCAM1,CIC,PLCB1,PHLPP1,SYT1,GNAO1,ADGRL2,CACNA1A,TCF4,NRCAM,CALM2,GRIA2,GRIN2B,CBLN1,IGSF21,CDH2,PCDH9,RBFOX2,KLF8,HNRNPD,CKB,NRXN1,UCHL1,UGP2,KDM6A,NIPBL,PLXNA1,WHRN,SLC4A7,RNF152,PPM1K,PPP2R2B,AATK,PPP3CA,MDGA2,DB…	7.57861e-16
1026	GO: Biological Process	GO:0032940	secretion by cell	NA	2.74e-17	1.54e-13	3.57e-15	3.29e-14	78	1097	SYN3,ASIC1,ACVR2A,ADCY1,ADCY5,ADCY8,SCAMP5,MICAL3,NR3C2,NLGN2,DOC2B,MIA3,ANK1,ITSN1,PPFIA3,CASK,ARRB1,KLF7,STXBP6,MCU,DCHS1,RIMS1,SNAP25,GABBR1,MYO5A,ERC1,NCAM1,CLASP2,LIN7A,STX1A,SYT1,CACNA1I,CACNA1G,CACNA1A,CACNA1B,CACNA1D,CACNA1E,CACNB2,CALM2,CAMK2A,CAMK2G,PCLO,BRSK2,GRIK5,GRIN2B,GRM1,GRM2,CBLN1,GRM8,IL1RAPL1,DGKI,PFN2,NRXN1,NRXN2,EXOC6,HTR2C,PPP3CA,TRIM9,PRKCA,ERC2,CTBP2,SYT12,SYTL2,KCNA5,SNA…	1.64145e-15
1027	GO: Biological Process	GO:0048813	dendrite morphogenesis	NA	2.86e-17	1.6e-13	3.64e-15	3.36e-14	32	198	EPHB2,MAP2,KIDINS220,AFDN,SGK1,CASK,KLF7,TENM3,RERE,HECW1,KIF1A,ADGRB3,DIP2A,CACNA1A,CAMK2A,CIT,IL1RAPL1,RBFOX2,TRPC5,NGEF,PPP3CA,SS18L1,TANC2,DBN1,LRP8,PTPRD,PTPRF,ARHGAP44,DLG4,SHANK1,CELSR2,LRP4	1.69319e-15
1028	GO: Biological Process	GO:0140352	export from cell	NA	3.21e-17	1.8e-13	3.99e-15	3.68e-14	81	1172	SYN3,ASIC1,ACVR2A,ADCY1,ADCY5,ADCY8,SCAMP5,MICAL3,NR3C2,NLGN2,DOC2B,MIA3,ANK1,ITSN1,PPFIA3,CASK,SLC8A2,SLC8A3,ARRB1,KLF7,STXBP6,MCU,DCHS1,RIMS1,SNAP25,ATP2B3,GABBR1,MYO5A,ERC1,NCAM1,CLASP2,LIN7A,STX1A,SYT1,CACNA1I,CACNA1G,CACNA1A,CACNA1B,CACNA1D,CACNA1E,CACNB2,CALM2,CAMK2A,CAMK2G,PCLO,BRSK2,GRIK5,GRIN2B,GRM1,GRM2,CBLN1,GRM8,IL1RAPL1,DGKI,PFN2,NRXN1,NRXN2,EXOC6,HTR2C,PPP3CA,TRIM9,PRKCA,ERC2,CTBP2,…	1.85671e-15
1029	GO: Biological Process	GO:0023061	signal release	NA	5.31e-17	2.98e-13	6.48e-15	5.97e-14	58	662	SYN3,ASIC1,ACVR2A,ADCY1,ADCY5,ADCY8,NR3C2,NLGN2,DOC2B,ITSN1,PPFIA3,CASK,ARRB1,KLF7,MCU,RIMS1,SNAP25,GABBR1,MYO5A,ERC1,LIN7A,STX1A,SYT1,CACNA1A,CACNA1B,CACNA1D,CACNA1E,CACNB2,CALM2,CAMK2A,CAMK2G,PCLO,BRSK2,GRIK5,GRM2,GRM8,DGKI,PFN2,NRXN1,NRXN2,HTR2C,PPP3CA,TRIM9,PRKCA,ERC2,CTBP2,SYT12,KCNA5,SNAP91,PTPRN2,KCNH1,DRD2,STXBP5,ANO1,EFNA5,MCTP1,LRP1,UNC13C	3.03647e-15
1030	GO: Biological Process	GO:0060322	head development	NA	9.82e-17	5.51e-13	1.17e-14	1.08e-13	90	1420	EPHB2,ERBB4,CTTNBP2,ETV5,ACVR2A,ARID1A,ADCY1,DSCAML1,ADCY5,BPTF,AFDN,NLGN2,PLXNA3,SFPQ,ITSN1,APC,CASK,SLC8A2,SLC8A3,ANKRD11,SMARCA4,SMARCE1,RERE,MDGA1,ATP2B2,ATP2B3,NLK,B4GALT2,KIF1A,PPP1R12A,NCAM1,CIC,PLCB1,PHLPP1,SYT1,GNAO1,ADGRL2,CACNA1A,TCF4,NRCAM,CALM2,GRIA2,GRIN2B,CBLN1,IGSF21,CDH2,PCDH9,RBFOX2,KLF8,HNRNPD,CKB,NRXN1,UCHL1,UGP2,KDM6A,NIPBL,PLXNA1,WHRN,SLC4A7,RNF152,PPM1K,PPP2R2B,AATK,PPP3CA,…	5.55238e-15
1031	GO: Biological Process	GO:0046903	secretion	NA	1.5e-16	8.43e-13	1.76e-14	1.62e-13	84	1278	ERBB4,SYN3,ASIC1,ACVR2A,ADCY1,ADCY5,ADCY8,SCAMP5,MICAL3,NR3C2,NLGN2,DOC2B,MIA3,ANK1,SGK1,ITSN1,PPFIA3,CASK,ARRB1,KLF7,STXBP6,MCU,DCHS1,RIMS1,SNAP25,ATP2B2,GABBR1,MYO5A,ERC1,NCAM1,CLASP2,LIN7A,STX1A,SYT1,CACNA1I,CACNA1G,CACNA1A,CACNA1B,CACNA1D,CACNA1E,CACNB2,CALM2,CAMK2A,CAMK2G,PCLO,BRSK2,GRIK5,GRIN2B,GRM1,GRM2,CBLN1,GRM8,OPRL1,IL1RAPL1,DGKI,PFN2,NRXN1,NRXN2,EXOC6,HTR2C,PPP3CA,TRIM9,PRKCA,ERC2,CTB…	8.38699e-15
1032	GO: Biological Process	GO:1901888	regulation of cell junction assembly	NA	3.06e-16	1.72e-12	3.5e-14	3.22e-13	34	244	EPHB2,LRFN5,LRRTM4,NLGN2,LRFN1,CAMSAP3,LINGO2,LIMCH1,SNAP25,MDGA1,ADGRB1,ADGRB2,ADGRB3,CLASP2,CLSTN2,NTNG2,ADGRL2,NPTX1,NTRK3,CBLN1,IL1RAPL1,MACF1,NRXN1,NRG2,PRKCA,SLK,MDGA2,PTK2,PTPRD,IL1RAPL2,PTPRS,GPC6,EFNA5,LRP1	1.69214e-14
1033	GO: Biological Process	GO:0035418	protein localization to synapse	NA	5.45e-16	3.06e-12	6.11e-14	5.63e-13	22	92	MAP1A,CACNG2,NLGN2,SNAP25,IQSEC2,NPTX1,CAMK2A,PCLO,GRIP2,NRXN1,NRXN2,HOMER1,PRKCZ,DAG1,MAGI2,ARHGAP44,DLG2,DLG4,KIF5A,RAB27B,SHANK1,GPC6	2.94897e-14
1034	GO: Biological Process	GO:0016192	vesicle-mediated transport	NA	7.73e-16	4.33e-12	8.5e-14	7.83e-13	105	1871	EPHB2,SYN3,ATP9B,ADCY1,ADD1,CACNG2,SCAMP5,MICAL3,NR3C2,FGF14,NLGN2,COG5,ARHGAP21,DOC2B,MIA3,SGIP1,ANK1,ANK2,ANK3,ITSN1,SH3GL2,VPS50,SEC31A,PPFIA3,DENND1A,TRIM23,CASK,SLC8A3,ARRB1,STXBP6,DCHS1,RIMS1,SNAP25,KIF1A,MYO5A,ERC1,SPTBN1,ADGRB1,NCAM1,CLASP2,LIN7A,STX1A,GPC3,SYT1,CACNA1I,CACNA1G,WASF1,BICD2,CACNA1A,CACNA1B,CACNA1D,CACNB2,CALM2,CAMK2A,GRK4,PCLO,VPS8,BRSK2,GRIA2,GRIK5,FCHO2,GRM8,IL1RAPL1,DGK…	4.13818e-14
1035	GO: Biological Process	GO:0046928	regulation of neurotransmitter secretion	NA	1.81e-15	1.01e-11	1.95e-13	1.79e-12	26	144	ASIC1,ADCY1,NR3C2,CASK,RIMS1,ERC1,STX1A,SYT1,CACNA1A,CACNA1B,CACNA1D,CACNB2,CALM2,CAMK2A,GRM2,GRM8,DGKI,PFN2,HTR2C,PRKCA,SYT12,KCNH1,DRD2,STXBP5,MCTP1,UNC13C	9.58766e-14
1036	GO: Biological Process	GO:0035249	synaptic transmission, glutamatergic	NA	6.32e-15	3.54e-11	6.69e-13	6.16e-12	24	126	CACNG2,NLGN2,MYO5A,IQSEC2,ZZEF1,SYT1,CACNA1A,HCN1,GRIA2,GRIA4,GRID1,GRIK4,GRIK5,GRIN2B,GRM1,GRM2,GRM5,GRM8,DGKI,CDH2,NRXN1,HOMER1,DRD2,UNC13C	3.31286e-13
1037	GO: Biological Process	GO:0007610	behavior	NA	1.48e-14	8.32e-11	1.54e-12	1.42e-11	69	1007	EPHB2,MAP1A,ASIC1,ETV5,ACVR2A,ADCY1,ADCY5,ADCY8,SCN8A,FGF12,FGF14,NLGN2,UNC79,SGIP1,SGK1,CPEB3,ANKRD26,AMBRA1,SLC8A2,SLC8A3,SNAP25,ATP2B2,GABBR1,B4GALT2,MYO5A,ADGRB3,NCAM1,ZZEF1,CIC,PLCB1,GNAO1,DAGLA,CACNA1A,CACNA1B,CACNA1D,CACNA1E,HCN1,GRID1,GRIN2B,GRM1,GRM2,GRM5,OPRL1,LDB3,THRB,DGKI,TRIP4,NRXN1,NRXN2,UCHL1,UGP2,HOMER1,HTR2C,PPARA,RIN1,PRKCA,PRKCZ,HDAC4,DBN1,PAK6,CA10,KCNMA1,KCNAB1,DLG4,SHANK1,D…	7.59964e-13
1038	GO: Biological Process	GO:0098742	cell-cell adhesion via plasma-membrane adhesion molecules	NA	1.59e-14	8.92e-11	1.62e-12	1.49e-11	37	329	DSCAML1,LRFN5,NTNG1,TENM3,DCHS1,MDGA1,NCAM1,CLSTN2,MMP24,NTNG2,PCDH11X,NRCAM,PCDHAC2,PCDHAC1,CBLN1,IL1RAPL1,CDH24,IGSF21,CDH2,PCDH1,PCDH7,PCDH9,NRXN1,VSTM2L,MDGA2,CADM2,MAGI2,PTPRD,PTPRF,PTPRG,PTPRM,PTPRS,L1CAM,GPC6,EFNA5,CELSR2,TENM1	8.08201e-13
1039	GO: Biological Process	GO:0097120	receptor localization to synapse	NA	1.73e-14	9.7e-11	1.73e-12	1.6e-11	19	75	CACNG2,LRRC7,SNAP25,IQSEC2,NPTX1,CAMK2A,GRIP2,NRXN1,SHISA6,PRKCZ,ANKS1B,DAG1,DBN1,MAGI2,ARHGAP44,DLG2,DLG4,KIF5A,GPC6	8.7057e-13
1040	GO: Biological Process	GO:0051046	regulation of secretion	NA	2.04e-14	1.15e-10	2.01e-12	1.85e-11	63	871	ASIC1,ACVR2A,ADCY1,ADCY5,ADCY8,SCAMP5,NR3C2,NLGN2,DOC2B,SGK1,ITSN1,CASK,ARRB1,KLF7,STXBP6,MCU,RIMS1,SNAP25,GABBR1,MYO5A,ERC1,CLASP2,STX1A,SYT1,CACNA1I,CACNA1G,CACNA1A,CACNA1B,CACNA1D,CACNA1E,CACNB2,CALM2,CAMK2A,PCLO,BRSK2,GRIN2B,GRM1,GRM2,GRM8,OPRL1,IL1RAPL1,DGKI,PFN2,NRXN1,HTR2C,PPP3CA,TRIM9,PRKCA,SYT12,SYTL2,KCNA5,PTPRN2,KCNH1,RAB27B,DPYSL2,DRD2,RAP1GDS1,STXBP5,ANO1,EFNA5,MCTP1,LRP1,UNC13C	1.0164e-12
1041	GO: Biological Process	GO:0099175	regulation of postsynapse organization	NA	2.44e-14	1.37e-10	2.36e-12	2.18e-11	23	121	EPHB2,LRFN2,AFDN,LRFN1,CASK,KIF1A,NPTX1,NRCAM,NTRK3,GRIN2B,CBLN1,IL1RAPL1,CDH2,NRXN1,NGEF,HOMER1,TANC2,DBN1,LRP8,PTPRD,PTPRF,PTPRS,ARHGAP44	1.20378e-12
1042	GO: Biological Process	GO:0099565	chemical synaptic transmission, postsynaptic	NA	2.91e-14	1.63e-10	2.77e-12	2.55e-11	26	161	AFDN,NLGN2,SLC8A2,SLC8A3,RIMS1,GABRA2,GABRB2,GABRD,GABRG3,STX1A,PCLO,GRIA2,GRIK5,GRIN2B,CBLN1,DGKI,GRIP2,NRXN1,PPP3CA,PRKCZ,CELF4,ANKS1B,DBN1,DLG4,SHANK1,DRD2	1.42172e-12
1043	GO: Biological Process	GO:0051588	regulation of neurotransmitter transport	NA	3.94e-14	2.21e-10	3.68e-12	3.39e-11	26	163	ASIC1,ADCY1,NR3C2,CASK,RIMS1,ERC1,STX1A,SYT1,CACNA1A,CACNA1B,CACNA1D,CACNB2,CALM2,CAMK2A,GRM2,GRM8,DGKI,PFN2,HTR2C,PRKCA,SYT12,KCNH1,DRD2,STXBP5,MCTP1,UNC13C	1.88827e-12
1044	GO: Biological Process	GO:0060079	excitatory postsynaptic potential	NA	5.08e-14	2.85e-10	4.67e-12	4.3e-11	25	151	AFDN,NLGN2,SLC8A2,SLC8A3,RIMS1,GABRA2,GABRB2,GABRD,GABRG3,STX1A,PCLO,GRIA2,GRIK5,GRIN2B,CBLN1,DGKI,GRIP2,NRXN1,PPP3CA,PRKCZ,CELF4,DBN1,DLG4,SHANK1,DRD2	2.38912e-12
1045	GO: Biological Process	GO:0007155	cell adhesion	NA	5.46e-14	3.06e-10	4.94e-12	4.55e-11	96	1742	EPHB2,ARID1A,DSCAML1,LRFN5,SCN1B,AFDN,LRRC7,NLGN2,SEMA6A,PLXNA3,LAMB4,MIA3,ANK3,CAMSAP3,APC,NTNG1,AMBRA1,CASK,ARRB1,TENM3,STXBP6,DCHS1,SMARCA4,SMARCE1,LIMCH1,MDGA1,NFAT5,ZNF609,MYO10,ADAM15,PPP1R12A,ADGRB1,NCAM1,NCAM2,CLASP2,CLSTN2,MMP24,CNTNAP5,NTNG2,AJAP1,SULF1,PCDH11X,PLCB1,NRCAM,PCDHAC2,PCDHAC1,PARD3B,CBLN1,IL1RAPL1,CDH24,MACF1,CD81,IGSF21,CDH2,PCDH1,PCDH7,PCDH9,MAGI1,TMEFF2,JAM2,NRXN1,NRXN2,…	2.54405e-12
1046	GO: Biological Process	GO:0051960	regulation of nervous system development	NA	7.06e-14	3.96e-10	6.28e-12	5.78e-11	52	645	EPHB2,MAP1B,MAP2,ETV5,RXRB,LRRTM4,AFDN,NLGN2,SEMA6A,PLXNA3,SGK1,LINGO2,CASK,MDGA1,NLK,ADGRB1,ADGRB2,ADGRB3,CLSTN2,ADGRL2,JADE2,NTRK3,GRM5,CBLN1,CIT,IL1RAPL1,MACF1,CDH2,TRPC5,JAM2,NRXN1,PLXNA1,AATK,PPP3CA,SS18L1,PRKCA,CTBP2,DAG1,DBN1,PTK2,LRP8,PTPRD,PTPRF,SNAP91,PTPRS,DRD2,L1CAM,EFNA5,MEGF8,LRP1,LRP4,FBXW7	3.22975e-12
1047	GO: Biological Process	GO:1903530	regulation of secretion by cell	NA	7.19e-14	4.03e-10	6.3e-12	5.8e-11	59	802	ASIC1,ACVR2A,ADCY1,ADCY5,ADCY8,SCAMP5,NR3C2,NLGN2,DOC2B,ITSN1,CASK,ARRB1,KLF7,STXBP6,MCU,RIMS1,SNAP25,GABBR1,MYO5A,ERC1,CLASP2,STX1A,SYT1,CACNA1I,CACNA1G,CACNA1A,CACNA1B,CACNA1D,CACNA1E,CACNB2,CALM2,CAMK2A,PCLO,BRSK2,GRIN2B,GRM1,GRM2,GRM8,IL1RAPL1,DGKI,PFN2,NRXN1,HTR2C,PPP3CA,TRIM9,PRKCA,SYT12,KCNA5,KCNH1,RAB27B,DPYSL2,DRD2,RAP1GDS1,STXBP5,ANO1,EFNA5,MCTP1,LRP1,UNC13C	3.25959e-12
1048	GO: Biological Process	GO:0007215	glutamate receptor signaling pathway	NA	7.46e-14	4.18e-10	6.43e-12	5.93e-11	17	61	CACNG2,CPEB4,PLCB1,DAGLA,CAMK2A,GRIA2,GRIA3,GRIA4,GRID1,GRIK4,GRIK5,GRIN2B,GRM1,GRM2,GRM5,GRM8,HOMER1	3.3518e-12
1049	GO: Biological Process	GO:0099068	postsynapse assembly	NA	9.89e-14	5.55e-10	8.4e-12	7.74e-11	14	37	EPHB2,NLGN2,LRFN1,NTNG2,NPTX1,NTRK3,CBLN1,CDH2,NRXN1,NRXN2,MAGI2,PTPRD,PTPRS,LRP4	4.34081e-12
1050	GO: Biological Process	GO:1902414	protein localization to cell junction	NA	1.03e-13	5.76e-10	8.6e-12	7.92e-11	23	129	MAP1A,CACNG2,AFDN,NLGN2,SNAP25,IQSEC2,NPTX1,CAMK2A,PCLO,GRIP2,NRXN1,NRXN2,HOMER1,PRKCZ,DAG1,MAGI2,ARHGAP44,DLG2,DLG4,KIF5A,RAB27B,SHANK1,GPC6	4.43005e-12
1051	GO: Biological Process	GO:0043269	regulation of ion transport	NA	2.42e-13	1.36e-09	2e-11	1.84e-10	62	896	EPHB2,KCNH7,RYR2,CACNG2,SCN1B,SCN8A,MLLT6,FGF12,NR3C2,FGF14,NLGN2,ANK2,ANK3,SGK1,CASK,KCNIP4,ATP2B2,GABBR1,HECW1,MYO5A,STX1A,PLCB1,SYT1,CACNA1I,CACNA1G,GNAO1,CACNA1A,CACNA1B,CACNA1D,CACNA1E,CACNB2,CALM2,CAMK2A,HCN1,CAMK2G,GRIN2B,GRM1,GRM2,GRM5,OPRL1,PER1,NRXN1,HOMER1,SHISA6,AKAP6,HTR2C,PPP3CA,PRKCA,SYT12,KCNA4,KCNA5,KCNH1,KCNMA1,KCNQ2,KCNAB1,KCNQ3,DLG4,WNK2,SHANK1,DPYSL2,DRD2,CEMIP	1.03203e-11
1052	GO: Biological Process	GO:0050877	nervous system process	NA	3.99e-13	2.24e-09	3.24e-11	2.99e-10	101	1943	EPHB2,MAP1A,ASIC1,TRRAP,ADCY1,ADCY5,ADCY8,CACNG2,SCN1B,SCN8A,AFDN,FGF12,FGF14,NLGN2,ANK3,SGK1,CPEB3,SLC8A2,SLC8A3,ARRB1,TENM3,RIMS1,SNAP25,ATP2B2,GABRA2,B4GALT2,GABRB2,GABRD,GABRG3,MYO5A,ADGRB3,NCAM1,NCAM2,ZZEF1,CIC,MMP24,STX1A,PLCB1,CACNA1I,CACNA1G,GNAL,CAMTA1,CACNA1A,CACNA1B,CACNA1D,CACNA1E,CACNB2,NPTX1,NRCAM,NTRK3,PCLO,LHFPL3,GRIA2,GRIK5,GRIN2B,GRM1,GRM5,CBLN1,GRM8,OPRL1,THRB,DGKI,GRIP2,RBFOX2…	1.64578e-11
1053	GO: Biological Process	GO:0099172	presynapse organization	NA	6.9e-13	3.87e-09	5.51e-11	5.07e-10	17	69	LRFN5,NLGN2,MDGA1,NTNG2,NTRK3,PCLO,CBLN1,IL1RAPL1,CHD4,NRXN1,MDGA2,PTPRD,SNAP91,IL1RAPL2,PTPRS,GPC6,LRP4	2.79167e-11
1054	GO: Biological Process	GO:0051962	positive regulation of nervous system development	NA	6.97e-13	3.91e-09	5.51e-11	5.07e-10	39	410	EPHB2,MAP1B,ETV5,LRRTM4,AFDN,NLGN2,PLXNA3,SGK1,LINGO2,CASK,NLK,ADGRB1,ADGRB2,ADGRB3,CLSTN2,ADGRL2,JADE2,NTRK3,GRM5,CBLN1,IL1RAPL1,MACF1,TRPC5,NRXN1,PLXNA1,SS18L1,PRKCA,DAG1,DBN1,PTK2,LRP8,PTPRD,PTPRF,SNAP91,DRD2,L1CAM,EFNA5,MEGF8,LRP1	2.79167e-11
1055	GO: Biological Process	GO:0044087	regulation of cellular component biogenesis	NA	8.22e-13	4.61e-09	6.4e-11	5.9e-10	71	1146	EPHB2,MAP1B,MAP2,MAP4,ADD1,LRFN5,LRRTM4,NLGN2,LRFN1,SGK1,PPM1E,CAMSAP3,APC,AMBRA1,LINGO2,STXBP6,LIMCH1,RIMS1,SNAP25,MDGA1,MYO10,SPTBN1,ADGRB1,ADGRB2,ADGRB3,NCAM1,CLASP2,CLSTN2,PHLDB1,STX1A,NTNG2,ADGRL2,NPTX1,SYNE1,NTRK3,GRK4,VPS8,CBLN1,IL1RAPL1,MACF1,PFN2,TMEFF2,NRXN1,PIP4K2A,NRG2,TRIM9,PRKCA,PRKCZ,SLK,RIPOR2,ARHGAP40,HDAC4,DAG1,MDGA2,DBN1,PTK2,ASAP1,PTPRD,SNAP91,SACS,IL1RAPL2,PTPRS,ARHGAP44,NAV3…	3.25706e-11
1056	GO: Biological Process	GO:0099560	synaptic membrane adhesion	NA	1.01e-12	5.69e-09	7.79e-11	7.18e-10	13	35	LRFN5,NTNG1,MDGA1,NTNG2,CDH2,NRXN1,MDGA2,MAGI2,PTPRD,PTPRF,PTPRS,GPC6,EFNA5	3.97072e-11
1057	GO: Biological Process	GO:0031644	regulation of nervous system process	NA	1.05e-12	5.88e-09	7.94e-11	7.32e-10	28	218	AFDN,FGF12,NLGN2,SLC8A2,SLC8A3,RIMS1,NCAM1,STX1A,NPTX1,PCLO,GRIN2B,GRM1,CBLN1,OPRL1,GRIP2,DLGAP2,JAM2,NRXN1,HOMER1,SHISA6,HTR2C,PRKCZ,CELF4,DAG1,DBN1,DLG4,SHANK1,FBXW7	4.09597e-11
1058	GO: Biological Process	GO:0051668	localization within membrane	NA	1.18e-12	6.6e-09	8.8e-11	8.1e-10	57	809	EPHB2,ETV5,CACNG2,LRRTM4,AFDN,LRRC7,NLGN2,ANK1,ANK2,ANK3,VPS50,DENND1A,CASK,STXBP6,DCHS1,KCNIP4,SNAP25,MYO5A,SPTBN1,IQSEC2,CLASP2,LIN7A,RFTN1,STX1A,GPC3,PACS2,CACNA1A,CACNB2,NPTX1,CALM2,CAMK2A,CAMK2G,GRIK5,GRIN2B,FCHO2,MACF1,CD81,GRIP2,ACAP2,CDH2,NRXN1,NRXN2,SHISA6,EXOC6,PRKCZ,SYTL2,DAG1,DBN1,MAGI2,ARHGAP44,DLG2,DLG4,ANO1,GPC6,CEMIP,LRP1,LRP4	4.53282e-11
1059	GO: Biological Process	GO:0099174	regulation of presynapse organization	NA	1.59e-12	8.9e-09	1.17e-10	1.08e-09	14	44	LRFN5,NLGN2,MDGA1,NTNG2,NTRK3,CBLN1,IL1RAPL1,NRXN1,MDGA2,PTPRD,SNAP91,IL1RAPL2,PTPRS,GPC6	6.06151e-11
1060	GO: Biological Process	GO:0045055	regulated exocytosis	NA	1.89e-12	1.06e-08	1.38e-10	1.27e-09	35	346	ADCY1,SCAMP5,NR3C2,DOC2B,PPFIA3,CASK,DCHS1,RIMS1,SNAP25,ERC1,STX1A,SYT1,CACNA1I,CACNA1G,CACNA1A,CACNA1B,CACNA1D,CACNB2,CALM2,CAMK2A,PCLO,GRIK5,GRM8,DGKI,PFN2,PPP3CA,TRIM9,PRKCA,ERC2,CTBP2,SYT12,KCNH1,DRD2,STXBP5,UNC13C	7.09765e-11
1061	GO: Biological Process	GO:0098609	cell-cell adhesion	NA	2.15e-12	1.21e-08	1.55e-10	1.42e-09	69	1118	ARID1A,DSCAML1,LRFN5,AFDN,LRRC7,NLGN2,MIA3,ANK3,CAMSAP3,NTNG1,AMBRA1,ARRB1,TENM3,STXBP6,DCHS1,SMARCA4,SMARCE1,MDGA1,NFAT5,ZNF609,MYO10,ADAM15,NCAM1,NCAM2,CLSTN2,MMP24,NTNG2,PCDH11X,NRCAM,PCDHAC2,PCDHAC1,CBLN1,IL1RAPL1,CDH24,CD81,IGSF21,CDH2,PCDH1,PCDH7,PCDH9,MAGI1,JAM2,NRXN1,NRXN2,PPARA,PPP3CA,VSTM2L,PRKCA,PRKCZ,RIPOR2,MDGA2,PTK2,CADM2,MAGI2,PTPRD,PTPRF,PTPRG,PTPRM,PTPRS,DLG2,TLN2,DLG4,L1CAM,PTPR…	8.01424e-11
1062	GO: Biological Process	GO:0099084	postsynaptic specialization organization	NA	2.34e-12	1.31e-08	1.66e-10	1.53e-09	15	54	NLGN2,LRFN1,NTNG2,NPTX1,NTRK3,CBLN1,CDH2,NRXN1,NRXN2,DBN1,MAGI2,PTPRD,PTPRS,DLG2,DLG4	8.65834e-11
1063	GO: Biological Process	GO:0043113	receptor clustering	NA	2.93e-12	1.64e-08	2.05e-10	1.89e-09	18	86	ETV5,LRRTM4,LRRC7,NLGN2,CACNA1A,GRIK5,GRIN2B,CD81,GRIP2,CDH2,NRXN1,NRXN2,SHISA6,DAG1,MAGI2,DLG2,DLG4,LRP4	1.07623e-10
1064	GO: Biological Process	GO:0098815	modulation of excitatory postsynaptic potential	NA	3.35e-12	1.88e-08	2.32e-10	2.14e-09	16	65	AFDN,NLGN2,SLC8A2,SLC8A3,RIMS1,STX1A,PCLO,GRIN2B,CBLN1,GRIP2,NRXN1,PRKCZ,CELF4,DBN1,DLG4,SHANK1	1.22158e-10
1065	GO: Biological Process	GO:0044057	regulation of system process	NA	4.02e-12	2.25e-08	2.75e-10	2.53e-09	56	810	ACVR2A,RYR2,SCN1B,AFDN,FGF12,NLGN2,ANK2,SGK1,SLC8A2,SLC8A3,MCU,RIMS1,ATP2B2,ATP2B3,NCAM1,STX1A,CACNA1G,GNAO1,CACNA1B,CACNA1D,CACNA1E,CACNB2,NPTX1,CALM2,HCN1,CAMK2G,PCLO,GRIN2B,GRM1,CBLN1,OPRL1,THRB,GRIP2,RBFOX2,DLGAP2,JAM2,NRXN1,HOMER1,SHISA6,AKAP6,HTR2C,PPARA,PPP3CA,PRKCA,PRKCZ,CELF4,HDAC4,DAG1,DBN1,PTK2,KCNA5,KCNMA1,DLG4,SHANK1,DRD2,FBXW7	1.45535e-10
1066	GO: Biological Process	GO:0072657	protein localization to membrane	NA	4.21e-12	2.36e-08	2.85e-10	2.62e-09	52	717	EPHB2,ETV5,CACNG2,LRRTM4,AFDN,LRRC7,NLGN2,ANK1,ANK2,ANK3,CASK,DCHS1,KCNIP4,SNAP25,MYO5A,SPTBN1,IQSEC2,CLASP2,LIN7A,RFTN1,STX1A,GPC3,PACS2,CACNA1A,CACNB2,NPTX1,CALM2,CAMK2A,CAMK2G,GRIK5,GRIN2B,FCHO2,MACF1,CD81,GRIP2,CDH2,NRXN1,NRXN2,SHISA6,PRKCZ,SYTL2,DAG1,DBN1,MAGI2,ARHGAP44,DLG2,DLG4,ANO1,GPC6,CEMIP,LRP1,LRP4	1.51325e-10
1067	GO: Biological Process	GO:0097106	postsynaptic density organization	NA	6.08e-12	3.41e-08	4.06e-10	3.74e-09	14	48	NLGN2,LRFN1,NPTX1,NTRK3,CBLN1,CDH2,NRXN1,NRXN2,DBN1,MAGI2,PTPRD,PTPRS,DLG2,DLG4	2.13956e-10
1068	GO: Biological Process	GO:0051130	positive regulation of cellular component organization	NA	6.38e-12	3.58e-08	4.21e-10	3.88e-09	75	1303	EPHB2,MAP1B,ADD1,KIDINS220,SCN1B,LRRTM4,AFDN,LRRC7,NLGN2,DOC2B,PLXNA3,SFPQ,SGIP1,ANK1,SGK1,ITSN1,SH3GL2,PPM1E,APC,AMBRA1,LINGO2,CAMK1,CASK,ARRB1,TRIM67,TENM3,MCU,LIMCH1,RIMS1,ADGRB1,ADGRB2,ADGRB3,CLASP2,CLSTN2,PHLDB1,GPC3,PLCB1,SYT1,ADGRL2,WASF1,NTRK3,CBLN1,IL1RAPL1,MACF1,GRIP2,TRPC5,PFN2,HNRNPD,NRXN1,PIP4K2A,PLXNA1,PPP3CA,SS18L1,PRKCA,RIPOR2,HDAC4,DAG1,DBN1,ASAP1,LRP8,MAGI2,PTPRD,PTPRF,SNAP91,IQ…	2.22954e-10
1069	GO: Biological Process	GO:0007411	axon guidance	NA	9.07e-12	5.09e-08	5.91e-10	5.45e-09	36	385	EPHB2,ETV5,ADCY1,DSCAML1,UNC5A,SCN1B,SCN8A,SEMA6A,PLXNA3,ANK3,APC,KLF7,TENM3,PPP1R12A,NCAM1,BMPR1B,NOVA2,NRCAM,CDH2,TRIO,NRXN1,NRXN2,PLXNA1,CHST11,VSTM2L,DAG1,PTK2,PTPRF,PTPRM,KIF5A,DPYSL2,L1CAM,EFNA5,MEGF8,LRP1,EPHA10	3.12616e-10
1070	GO: Biological Process	GO:0097485	neuron projection guidance	NA	9.77e-12	5.48e-08	6.3e-10	5.8e-09	36	386	EPHB2,ETV5,ADCY1,DSCAML1,UNC5A,SCN1B,SCN8A,SEMA6A,PLXNA3,ANK3,APC,KLF7,TENM3,PPP1R12A,NCAM1,BMPR1B,NOVA2,NRCAM,CDH2,TRIO,NRXN1,NRXN2,PLXNA1,CHST11,VSTM2L,DAG1,PTK2,PTPRF,PTPRM,KIF5A,DPYSL2,L1CAM,EFNA5,MEGF8,LRP1,EPHA10	3.34453e-10
1071	GO: Biological Process	GO:1905606	regulation of presynapse assembly	NA	1.06e-11	5.93e-08	6.74e-10	6.2e-09	13	41	LRFN5,NLGN2,MDGA1,NTNG2,NTRK3,CBLN1,IL1RAPL1,NRXN1,MDGA2,PTPRD,IL1RAPL2,PTPRS,GPC6	3.60414e-10
1072	GO: Biological Process	GO:0017157	regulation of exocytosis	NA	1.19e-11	6.7e-08	7.52e-10	6.93e-09	32	312	ADCY1,SCAMP5,NR3C2,DOC2B,CASK,STXBP6,RIMS1,MYO5A,ERC1,CLASP2,STX1A,SYT1,CACNA1I,CACNA1G,CACNA1A,CACNA1B,CACNA1D,CACNB2,CALM2,PCLO,GRM8,IL1RAPL1,DGKI,PFN2,PPP3CA,TRIM9,PRKCA,SYT12,KCNH1,RAB27B,DRD2,STXBP5	4.019e-10
1073	GO: Biological Process	GO:0099054	presynapse assembly	NA	1.26e-11	7.04e-08	7.83e-10	7.21e-09	15	60	LRFN5,NLGN2,MDGA1,NTNG2,NTRK3,PCLO,CBLN1,IL1RAPL1,NRXN1,MDGA2,PTPRD,IL1RAPL2,PTPRS,GPC6,LRP4	4.22704e-10
1074	GO: Biological Process	GO:0060996	dendritic spine development	NA	1.4e-11	7.83e-08	8.61e-10	7.93e-09	21	133	EPHB2,AFDN,NLGN2,ITSN1,CPEB3,CAMK1,CASK,KIF1A,DIP2A,CAMK2A,NGEF,TANC2,DBN1,ASAP1,LRP8,PTPRS,ARHGAP44,IQSEC1,DLG4,SHANK1,PBRM1	4.66561e-10
1075	GO: Biological Process	GO:0051966	regulation of synaptic transmission, glutamatergic	NA	1.44e-11	8.07e-08	8.78e-10	8.08e-09	18	94	CACNG2,NLGN2,MYO5A,IQSEC2,SYT1,HCN1,GRIA2,GRIA4,GRIN2B,GRM1,GRM2,GRM5,GRM8,DGKI,CDH2,NRXN1,HOMER1,DRD2	4.76734e-10
1076	GO: Biological Process	GO:0034220	ion transmembrane transport	NA	2.61e-11	1.47e-07	1.58e-09	1.45e-08	74	1315	EPHB2,KCNH7,ASIC1,RYR2,CACNG2,SCN1B,SCN8A,FGF12,NR3C2,FGF14,NLGN2,ANK1,ANK2,ANK3,SLC6A8,SLC8A2,SLC8A3,MCU,KCNIP4,SNAP25,ATP2B2,ATP2B3,GABRA2,GABRB2,GABRD,GABRG3,HECW1,MYO5A,SLC39A11,PLCB1,CACNA1I,CACNA1G,CACNA1A,CACNA1B,CACNA1D,CACNA1E,CACNB2,CALM2,HCN1,GRIA2,GRIA3,GRIA4,GRID1,GRIK4,GRIK5,TTYH3,GRIN2B,GRM1,GRM5,OPRL1,TRPC5,NRXN1,HOMER1,SHISA6,AKAP6,SLC4A7,HTR2C,PPP3CA,PRKCA,KCNA4,KCNA5,KCNH1,KCNM…	8.47357e-10
1077	GO: Biological Process	GO:0051050	positive regulation of transport	NA	2.69e-11	1.51e-07	1.6e-09	1.48e-08	69	1182	EPHB2,ERBB4,MAP2,ACVR2A,ADCY8,RYR2,ADD1,CACNG2,SCAMP5,SCN1B,MLLT6,FGF12,FGF14,NLGN2,DOC2B,SGIP1,ANK2,ANK3,SGK1,ITSN1,CAMK1,CASK,ARRB1,MCU,RIMS1,SNAP25,ATP2B2,GABBR1,MYO5A,ERC1,CLASP2,STX1A,GPC3,PLCB1,SYT1,CACNA1I,CACNA1G,SFN,CACNA1B,CACNA1D,CACNB2,CALM2,CAMK2A,HCN1,PCLO,GRIN2B,OPRL1,CD81,CDH2,HOMER1,AKAP6,HTR2C,PPP3CA,PRKCA,PRKCZ,SYTL2,PTK2,MAGI2,SNAP91,RAB27B,WNK2,DPYSL2,DRD2,STXBP5,ANO1,CEMIP,T…	8.67731e-10
1078	GO: Biological Process	GO:0048167	regulation of synaptic plasticity	NA	2.92e-11	1.64e-07	1.72e-09	1.59e-08	36	401	EPHB2,MAP1A,MAP1B,ADCY1,ADCY8,FGF14,CPEB3,PPFIA3,SLC8A2,SLC8A3,RIMS1,SNAP25,ATP2B2,ERC1,IQSEC2,ADGRB1,ZZEF1,GNAL,CAMK2A,CAMK2G,GRIN2B,GRM2,GRM5,CBLN1,DGKI,SHISA6,RIN1,ERC2,PRKCZ,SYT12,DBN1,DLG4,DRD2,MCTP1,SLC4A10,UNC13C	9.30001e-10
1079	GO: Biological Process	GO:0034765	regulation of ion transmembrane transport	NA	2.96e-11	1.66e-07	1.73e-09	1.59e-08	46	616	EPHB2,KCNH7,RYR2,CACNG2,SCN1B,SCN8A,FGF12,NR3C2,FGF14,NLGN2,ANK2,ANK3,KCNIP4,HECW1,MYO5A,PLCB1,CACNA1I,CACNA1G,CACNA1A,CACNA1B,CACNA1D,CACNA1E,CACNB2,CALM2,HCN1,GRIN2B,GRM5,OPRL1,NRXN1,HOMER1,SHISA6,AKAP6,PPP3CA,PRKCA,KCNA4,KCNA5,KCNH1,KCNMA1,KCNQ2,KCNAB1,KCNQ3,DLG4,WNK2,SHANK1,DRD2,CEMIP	9.30956e-10
1080	GO: Biological Process	GO:0007626	locomotory behavior	NA	3.2e-11	1.79e-07	1.85e-09	1.7e-08	33	343	ETV5,ADCY5,ADCY8,SCN8A,FGF12,FGF14,NLGN2,AMBRA1,SNAP25,ATP2B2,B4GALT2,MYO5A,GNAO1,DAGLA,CACNA1A,CACNA1B,CACNA1E,GRM1,GRM5,OPRL1,LDB3,UCHL1,UGP2,HTR2C,DBN1,PAK6,CA10,KCNMA1,DLG4,DRD2,OXR1,SLC4A10,LSAMP	9.94014e-10
1081	GO: Biological Process	GO:1990778	protein localization to cell periphery	NA	4.15e-11	2.33e-07	2.38e-09	2.19e-08	36	406	EPHB2,CACNG2,AFDN,ANK1,ANK2,ANK3,CASK,DCHS1,KCNIP4,SNAP25,MYO5A,SPTBN1,IQSEC2,CLASP2,LIN7A,PACS2,CACNB2,NPTX1,CAMK2A,CAMK2G,FCHO2,MACF1,CD81,GRIP2,CDH2,NRXN1,PRKCZ,SYTL2,DAG1,MAGI2,ARHGAP44,DLG2,DLG4,GPC6,LRP1,EPB41L2	1.27339e-09
1082	GO: Biological Process	GO:0034331	cell junction maintenance	NA	4.37e-11	2.45e-07	2.48e-09	2.28e-08	15	65	AFDN,NLGN2,CAMSAP3,RIMS1,ERC1,ADGRB3,PCLO,CBLN1,NRXN1,WHRN,ERC2,CTBP2,MAGI2,DLG2,DLG4	1.33277e-09
1083	GO: Biological Process	GO:0035637	multicellular organismal signaling	NA	7.51e-11	4.21e-07	4.21e-09	3.88e-08	25	208	RYR2,CACNG2,SCN1B,SCN8A,FGF12,ANK2,ANK3,SLC8A2,SLC8A3,ATP2B2,ATP2B3,CACNA1I,CACNA1G,CACNA1A,CACNA1D,CACNA1E,CACNB2,NRCAM,CALM2,HCN1,NTRK3,RBFOX2,KCNA5,KCNMA1,KCNQ2	2.2362e-09
1084	GO: Biological Process	GO:1990138	neuron projection extension	NA	9.85e-11	5.52e-07	5.47e-09	5.04e-08	28	263	MAP1B,MAP2,AFDN,SEMA6A,PLXNA3,SH3GL2,RIMS1,CLASP2,SYT1,WASF1,THSD7A,NRCAM,JADE2,NTRK3,MACF1,TRPC5,NRXN2,PLXNA1,AATK,PRKCZ,DBN1,PAK6,PTPRS,DPYSL2,L1CAM,MEGF8,LRP1,EMX1	2.89866e-09
1085	GO: Biological Process	GO:0060627	regulation of vesicle-mediated transport	NA	1.05e-10	5.87e-07	5.75e-09	5.3e-08	50	734	ADCY1,ADD1,SCAMP5,NR3C2,ARHGAP21,DOC2B,SGIP1,ITSN1,SH3GL2,CASK,ARRB1,STXBP6,RIMS1,MYO5A,ERC1,CLASP2,STX1A,GPC3,SYT1,CACNA1I,CACNA1G,CACNA1A,CACNA1B,CACNA1D,CACNB2,CALM2,PCLO,GRIK5,GRM8,IL1RAPL1,DGKI,PFN2,NRXN1,SMAP1,PPP3CA,TRIM9,PRKCA,SYT12,PTK2,MAGI2,SNAP91,KCNH1,ARHGAP44,IQSEC1,DLG4,RAB27B,DRD2,STXBP5,MCTP1,LRP1	3.07198e-09
1086	GO: Biological Process	GO:1903305	regulation of regulated secretory pathway	NA	1.65e-10	9.25e-07	8.98e-09	8.27e-08	26	233	ADCY1,SCAMP5,NR3C2,DOC2B,CASK,RIMS1,ERC1,STX1A,SYT1,CACNA1I,CACNA1G,CACNA1A,CACNA1B,CACNA1D,CACNB2,CALM2,GRM8,DGKI,PFN2,PPP3CA,TRIM9,PRKCA,SYT12,KCNH1,DRD2,STXBP5	4.77191e-09
1087	GO: Biological Process	GO:0051965	positive regulation of synapse assembly	NA	1.77e-10	9.95e-07	9.57e-09	8.81e-08	16	83	EPHB2,LRRTM4,NLGN2,LINGO2,ADGRB1,ADGRB2,ADGRB3,CLSTN2,ADGRL2,NTRK3,CBLN1,IL1RAPL1,NRXN1,PRKCA,PTPRD,EFNA5	5.06079e-09
1088	GO: Biological Process	GO:0051094	positive regulation of developmental process	NA	1.93e-10	1.08e-06	1.03e-08	9.49e-08	88	1772	EPHB2,ERBB4,MAP1B,ETV5,ACVR2A,ARID1A,RXRB,ADD1,LRRTM4,AFDN,NLGN2,PLXNA3,MIA3,SGIP1,SGK1,ITSN1,CPEB3,APC,AMBRA1,LINGO2,CAMK1,CASK,MCU,SMARCA4,ACIN1,SMARCE1,RIMS1,NLK,SOX5,ZNF609,ARID4B,ADGRB1,ADGRB2,ADGRB3,NCAM1,CLASP2,CLSTN2,PROM1,BMPR1B,PHLDB1,PLCB1,SYT1,ADGRL2,SFN,TCF4,TCF12,NRCAM,JADE2,NTRK3,VSTM2A,GRM5,CBLN1,ZFPM2,IL1RAPL1,THRB,MACF1,GRIP2,TRPC5,PER1,NRXN1,NIPBL,PLXNA1,AKAP6,SMAP1,HTR2C,PPP3C…	5.48708e-09
1089	GO: Biological Process	GO:2000300	regulation of synaptic vesicle exocytosis	NA	2.31e-10	1.29e-06	1.22e-08	1.12e-07	17	97	ADCY1,NR3C2,CASK,RIMS1,ERC1,SYT1,CACNA1B,CACNA1D,CACNB2,CALM2,GRM8,DGKI,PFN2,PRKCA,KCNH1,DRD2,STXBP5	6.53054e-09
1090	GO: Biological Process	GO:0001941	postsynaptic membrane organization	NA	2.97e-10	1.67e-06	1.56e-08	1.43e-07	13	52	EPHB2,ETV5,LRRTM4,NLGN2,GRIP2,CDH2,NRXN1,NRXN2,SHISA6,DBN1,MAGI2,DLG4,LRP4	8.30312e-09
1091	GO: Biological Process	GO:0043954	cellular component maintenance	NA	3.22e-10	1.81e-06	1.67e-08	1.54e-07	17	99	AFDN,NLGN2,CAMSAP3,RIMS1,ERC1,ADGRB3,PCLO,GRIN2B,CBLN1,NRXN1,HOMER1,WHRN,ERC2,CTBP2,MAGI2,DLG2,DLG4	8.9523e-09
1092	GO: Biological Process	GO:0060998	regulation of dendritic spine development	NA	3.71e-10	2.08e-06	1.91e-08	1.76e-07	16	87	EPHB2,AFDN,NLGN2,ITSN1,CPEB3,CAMK1,CASK,KIF1A,NGEF,TANC2,DBN1,ASAP1,LRP8,PTPRS,SHANK1,PBRM1	1.02019e-08
1093	GO: Biological Process	GO:1905475	regulation of protein localization to membrane	NA	3.8e-10	2.13e-06	1.94e-08	1.79e-07	26	242	EPHB2,CACNG2,NLGN2,ANK3,MYO5A,SPTBN1,IQSEC2,CLASP2,GPC3,CAMK2A,CAMK2G,CD81,GRIP2,CDH2,NRXN1,SHISA6,PRKCZ,DAG1,DBN1,MAGI2,ARHGAP44,DLG4,GPC6,CEMIP,LRP1,LRP4	1.03926e-08
1094	GO: Biological Process	GO:0050905	neuromuscular process	NA	4.48e-10	2.51e-06	2.26e-08	2.09e-07	25	226	MAP1A,TRRAP,ADCY5,SCN8A,FGF12,FGF14,NLGN2,SLC8A3,ATP2B2,MYO5A,CAMTA1,CACNA1A,CACNA1D,GRIN2B,RBFOX2,NRXN1,UCHL1,HOMER1,DBN1,KCNH1,KCNMA1,DLG4,RAC3,SHANK1,DRD2	1.21861e-08
1095	GO: Biological Process	GO:0032412	regulation of ion transmembrane transporter activity	NA	4.54e-10	2.55e-06	2.27e-08	2.09e-07	31	339	EPHB2,RYR2,CACNG2,SCN1B,FGF12,NR3C2,FGF14,NLGN2,ANK2,ANK3,HECW1,MYO5A,PLCB1,CACNA1A,CACNA1D,CACNB2,CALM2,HCN1,GRM5,OPRL1,NRXN1,HOMER1,SHISA6,AKAP6,PPP3CA,PRKCA,KCNAB1,DLG4,WNK2,SHANK1,DRD2	1.22325e-08
1096	GO: Biological Process	GO:0006811	ion transport	NA	4.57e-10	2.56e-06	2.27e-08	2.09e-07	89	1832	EPHB2,KCNH7,ASIC1,RYR2,ADD1,CACNG2,SCN1B,SCN8A,MLLT6,FGF12,NR3C2,FGF14,NLGN2,ANK1,ANK2,ANK3,SGK1,CASK,SLC6A8,SLC8A2,SLC8A3,MCU,KCNIP4,SNAP25,ATP2B2,ATP2B3,GABBR1,GABRA2,GABRB2,GABRD,GABRG3,HECW1,MYO5A,SLC39A11,STX1A,PLCB1,SYT1,CACNA1I,CACNA1G,GNAO1,CACNA1A,CACNA1B,CACNA1D,CACNA1E,CACNB2,CALM2,CAMK2A,HCN1,CAMK2G,GRIA2,GRIA3,GRIA4,GRID1,GRIK4,GRIK5,TTYH3,GRIN2B,GRM1,GRM2,GRM5,OPRL1,TRPC5,PER1,NRXN1…	1.22325e-08
1097	GO: Biological Process	GO:0050890	cognition	NA	5.8e-10	3.25e-06	2.85e-08	2.63e-07	35	425	EPHB2,MAP1A,ASIC1,ADCY1,ADCY8,SGK1,CPEB3,SLC8A2,SLC8A3,SNAP25,B4GALT2,ADGRB3,NCAM1,ZZEF1,CIC,PLCB1,CACNA1D,CACNA1E,GRIN2B,GRM5,OPRL1,DGKI,NRXN1,NRXN2,NIPBL,HTR4,RIN1,PRKCA,PRKCZ,PAK6,KCNAB1,DLG4,SHANK1,DGCR2,DRD2	1.54127e-08
1098	GO: Biological Process	GO:0007612	learning	NA	6.25e-10	3.5e-06	3.05e-08	2.81e-07	24	212	EPHB2,MAP1A,ASIC1,SGK1,SLC8A2,SLC8A3,SNAP25,B4GALT2,ADGRB3,ZZEF1,CIC,PLCB1,CACNA1E,GRIN2B,GRM5,OPRL1,DGKI,NRXN1,NRXN2,RIN1,PAK6,DLG4,SHANK1,DRD2	1.63808e-08
1099	GO: Biological Process	GO:1903539	protein localization to postsynaptic membrane	NA	6.34e-10	3.56e-06	3.07e-08	2.82e-07	13	55	CACNG2,SNAP25,IQSEC2,NPTX1,CAMK2A,GRIP2,PRKCZ,DAG1,MAGI2,ARHGAP44,DLG2,DLG4,GPC6	1.65306e-08
1100	GO: Biological Process	GO:0099558	maintenance of synapse structure	NA	6.61e-10	3.71e-06	3.17e-08	2.92e-07	11	36	RIMS1,ERC1,ADGRB3,PCLO,CBLN1,NRXN1,ERC2,CTBP2,MAGI2,DLG2,DLG4	1.71458e-08
1101	GO: Biological Process	GO:1905874	regulation of postsynaptic density organization	NA	7.36e-10	4.13e-06	3.5e-08	3.22e-07	9	21	LRFN1,NPTX1,NTRK3,CBLN1,CDH2,NRXN1,DBN1,PTPRD,PTPRS	1.88005e-08
1102	GO: Biological Process	GO:0048589	developmental growth	NA	7.77e-10	4.36e-06	3.66e-08	3.37e-07	65	1168	ERBB4,MAP1B,MAP2,RXRB,ADD1,AFDN,SEMA6A,UNC79,PLXNA3,SGIP1,SH3GL2,ANKRD26,APC,ANKRD11,SMARCA4,RIMS1,RAI1,ADAM15,PPP1R12A,NCAM1,CLASP2,BMPR1B,PLCB1,SYT1,WASF1,THSD7A,NRCAM,JADE2,NTRK3,MPZL1,ZFPM2,SMC3,MACF1,CD81,CDH2,TRPC5,CHD3,CHD4,NRXN2,KDM6A,NIPBL,PLXNA1,AKAP6,CHST11,PPARA,AATK,PPP3CA,PRKCZ,MAPK11,DAG1,DBN1,PAK6,PTK2,MAGI2,PTPRS,DPYSL2,DRD2,RBBP6,L1CAM,EFNA5,MEGF8,SLC4A10,LRP1,LRP4,EMX1	1.97476e-08
1103	GO: Biological Process	GO:0062237	protein localization to postsynapse	NA	8.08e-10	4.53e-06	3.77e-08	3.48e-07	13	56	CACNG2,SNAP25,IQSEC2,NPTX1,CAMK2A,GRIP2,PRKCZ,DAG1,MAGI2,ARHGAP44,DLG2,DLG4,GPC6	2.04322e-08
1104	GO: Biological Process	GO:1905114	cell surface receptor signaling pathway involved in cell-cell signaling	NA	8.23e-10	4.61e-06	3.81e-08	3.51e-07	48	730	APC2,AFDN,NLGN2,APC,SLC8A2,SLC8A3,SMARCA4,RIMS1,NLK,GABRA2,GABRB2,GABRD,GABRG3,HECW1,STX1A,GPC3,SULF1,PCLO,GRIA2,GRIK5,GRIN2B,CBLN1,DGKI,MACF1,GRIP2,CDH2,CDK14,NRXN1,NIPBL,SHISA6,PPP3CA,CSNK1G2,PRKCZ,CELF4,ANKS1B,DBN1,MAGI2,DLG4,WNK2,RAC3,SHANK1,DRD2,PTPRU,GPC6,RGS3,CELSR2,LRP1,LRP4	2.07075e-08
1105	GO: Biological Process	GO:0022603	regulation of anatomical structure morphogenesis	NA	9.65e-10	5.41e-06	4.43e-08	4.08e-07	69	1284	EPHB2,MAP1B,MAP2,ETV5,ADD1,FGD1,AFDN,SEMA6A,PLXNA3,MIA3,SGK1,APC,NTNG1,CASK,MCU,RIMS1,HECW1,KIF1A,MYO10,PPP1R12A,ADGRB1,ADGRB2,ADGRB3,CLASP2,PHLDB1,NTNG2,AJAP1,GPC3,SULF1,SYT1,CACNA1A,TCF4,NTRK3,BRSK2,CIT,IL1RAPL1,MACF1,CDH2,TRPC5,NGEF,PLXNA1,AATK,PPP3CA,SS18L1,PRKCA,TANC2,HDAC4,DAG1,PALMD,DBN1,PTK2,LRP8,MAGI2,PTPRD,PTPRF,SNAP91,PTPRM,PTPRS,ARHGAP44,DLG4,RAC3,L1CAM,GPC6,EFNA5,CELSR2,MEGF8,LRP1,LR…	2.41595e-08
1106	GO: Biological Process	GO:0098698	postsynaptic specialization assembly	NA	1.04e-09	5.84e-06	4.75e-08	4.37e-07	10	29	NLGN2,LRFN1,NTNG2,NPTX1,NTRK3,CBLN1,NRXN1,NRXN2,PTPRD,PTPRS	2.59083e-08
1107	GO: Biological Process	GO:0022898	regulation of transmembrane transporter activity	NA	1.07e-09	5.97e-06	4.82e-08	4.44e-07	31	351	EPHB2,RYR2,CACNG2,SCN1B,FGF12,NR3C2,FGF14,NLGN2,ANK2,ANK3,HECW1,MYO5A,PLCB1,CACNA1A,CACNA1D,CACNB2,CALM2,HCN1,GRM5,OPRL1,NRXN1,HOMER1,SHISA6,AKAP6,PPP3CA,PRKCA,KCNAB1,DLG4,WNK2,SHANK1,DRD2	2.65244e-08
1108	GO: Biological Process	GO:0097107	postsynaptic density assembly	NA	1.22e-09	6.83e-06	5.46e-08	5.03e-07	9	22	NLGN2,LRFN1,NPTX1,NTRK3,CBLN1,NRXN1,NRXN2,PTPRD,PTPRS	3.00945e-08
1109	GO: Biological Process	GO:0032880	regulation of protein localization	NA	1.5e-09	8.43e-06	6.69e-08	6.16e-07	61	1079	EPHB2,ERBB4,MAP1A,MAP2,ADCY5,ADCY8,CACNG2,AFDN,NLGN2,DOC2B,ANK3,SGK1,APC,CAMK1,CASK,ARRB1,TRIM67,KLF7,MCU,SNAP25,MYO5A,SPTBN1,IQSEC2,CLASP2,STX1A,GPC3,SFN,CACNA1D,CACNA1E,CAMK2A,CAMK2G,BRSK2,CD81,GRIP2,CDH2,NRXN1,SHISA6,PPP3CA,PRKCZ,RIPOR2,DAG1,DBN1,PTK2,MAGI2,KCNA5,SNAP91,ARHGAP44,DLG4,DRD2,RAP1GDS1,STXBP5,ANO1,GPC6,CEMIP,EFNA5,CELSR2,TENM1,LRP1,LRP4,EPB41L2,FBXW7	3.68209e-08
1110	GO: Biological Process	GO:0099645	neurotransmitter receptor localization to postsynaptic specialization membrane	NA	1.53e-09	8.57e-06	6.69e-08	6.16e-07	10	30	CACNG2,IQSEC2,NPTX1,CAMK2A,PRKCZ,DAG1,MAGI2,DLG2,DLG4,GPC6	3.71945e-08
1111	GO: Biological Process	GO:0099633	protein localization to postsynaptic specialization membrane	NA	1.53e-09	8.57e-06	6.69e-08	6.16e-07	10	30	CACNG2,IQSEC2,NPTX1,CAMK2A,PRKCZ,DAG1,MAGI2,DLG2,DLG4,GPC6	3.71945e-08
1112	GO: Biological Process	GO:0007611	learning or memory	NA	1.64e-09	9.19e-06	7.12e-08	6.56e-07	32	378	EPHB2,MAP1A,ASIC1,ADCY1,ADCY8,SGK1,CPEB3,SLC8A2,SLC8A3,SNAP25,B4GALT2,ADGRB3,NCAM1,ZZEF1,CIC,PLCB1,CACNA1D,CACNA1E,GRIN2B,GRM5,OPRL1,DGKI,NRXN1,NRXN2,RIN1,PRKCA,PRKCZ,PAK6,KCNAB1,DLG4,SHANK1,DRD2	3.96769e-08
1113	GO: Biological Process	GO:0097104	postsynaptic membrane assembly	NA	1.66e-09	9.3e-06	7.15e-08	6.59e-07	7	11	EPHB2,NLGN2,CDH2,NRXN1,NRXN2,MAGI2,LRP4	3.99686e-08
1114	GO: Biological Process	GO:0034762	regulation of transmembrane transport	NA	1.67e-09	9.39e-06	7.17e-08	6.6e-07	48	746	EPHB2,ERBB4,KCNH7,RYR2,CACNG2,SCN1B,SCN8A,FGF12,NR3C2,FGF14,NLGN2,ANK2,ANK3,KCNIP4,HECW1,MYO5A,GPC3,PLCB1,CACNA1I,CACNA1G,CACNA1A,CACNA1B,CACNA1D,CACNA1E,CACNB2,CALM2,HCN1,GRIN2B,GRM5,OPRL1,NRXN1,HOMER1,SHISA6,AKAP6,PPP3CA,PRKCA,KCNA4,KCNA5,KCNH1,KCNMA1,KCNQ2,KCNAB1,KCNQ3,DLG4,WNK2,SHANK1,DRD2,CEMIP	4.00179e-08
1115	GO: Biological Process	GO:0140029	exocytic process	NA	2.02e-09	1.13e-05	8.59e-08	7.91e-07	17	111	PPFIA3,RIMS1,SNAP25,ERC1,NCAM1,STX1A,SYT1,CAMK2A,PCLO,GRIK5,NRXN1,EXOC6,ERC2,CTBP2,SYTL2,STXBP5,UNC13C	4.79483e-08
1116	GO: Biological Process	GO:0048588	developmental cell growth	NA	2.1e-09	1.18e-05	8.87e-08	8.17e-07	31	361	MAP1B,MAP2,AFDN,SEMA6A,PLXNA3,SH3GL2,RIMS1,CLASP2,SYT1,WASF1,THSD7A,NRCAM,JADE2,NTRK3,MACF1,TRPC5,NRXN2,PLXNA1,AKAP6,PPARA,AATK,PRKCZ,DBN1,PAK6,PTPRS,DPYSL2,L1CAM,EFNA5,MEGF8,LRP1,EMX1	4.96132e-08
1117	GO: Biological Process	GO:0035235	ionotropic glutamate receptor signaling pathway	NA	2.21e-09	1.24e-05	9.16e-08	8.44e-07	10	31	CACNG2,CPEB4,CAMK2A,GRIA2,GRIA3,GRIA4,GRID1,GRIK4,GRIK5,GRIN2B	5.12495e-08
1118	GO: Biological Process	GO:1990806	ligand-gated ion channel signaling pathway	NA	2.21e-09	1.24e-05	9.16e-08	8.44e-07	10	31	CACNG2,CPEB4,CAMK2A,GRIA2,GRIA3,GRIA4,GRID1,GRIK4,GRIK5,GRIN2B	5.12495e-08
1119	GO: Biological Process	GO:0040011	locomotion	NA	2.39e-09	1.34e-05	9.85e-08	9.07e-07	87	1834	EPHB2,ERBB4,ETV5,ADCY1,DSCAML1,UNC5A,SCN1B,SCN8A,AFDN,SEMA6A,PLXNA3,MIA3,ANK3,SGK1,PIK3R3,CAMSAP3,APC,NTNG1,KLF7,TENM3,MCU,SMARCA4,LIMCH1,ATP2B2,ZNF609,ARID4B,MYO5A,MYO9B,ADAM15,PPP1R12A,ADGRB1,NCAM1,CLASP2,BMPR1B,NTNG2,SULF1,PLCB1,NOVA2,NRCAM,CAMK2A,NTRK3,MPZL1,GRM5,MACF1,CD81,CDH2,TRIO,PFN2,TMEFF2,JAM2,NRXN1,NRXN2,NIPBL,PLXNA1,HTR2C,CHST11,PPP3CA,VSTM2L,PRKCA,PRKCZ,SLK,RIPOR2,HDAC4,DAG1,MDGA2,D…	5.51695e-08
1120	GO: Biological Process	GO:0060560	developmental growth involved in morphogenesis	NA	2.53e-09	1.42e-05	1.04e-07	9.55e-07	33	406	MAP1B,MAP2,AFDN,SEMA6A,PLXNA3,SH3GL2,RIMS1,PPP1R12A,CLASP2,SYT1,WASF1,THSD7A,NRCAM,JADE2,NTRK3,MPZL1,MACF1,CDH2,TRPC5,NRXN2,PLXNA1,AATK,PRKCZ,DBN1,PAK6,MAGI2,PTPRS,DPYSL2,L1CAM,EFNA5,MEGF8,LRP1,EMX1	5.81345e-08
1121	GO: Biological Process	GO:0051480	regulation of cytosolic calcium ion concentration	NA	2.65e-09	1.48e-05	1.08e-07	9.9e-07	14	73	ADCY8,RYR2,SLC8A2,SLC8A3,ATP2B2,ATP2B3,MYO5A,CACNA1A,CACNA1E,GRIN2B,GRM1,GRM5,TRPC5,KCNH1	6.03408e-08
1122	GO: Biological Process	GO:0032409	regulation of transporter activity	NA	3.11e-09	1.75e-05	1.26e-07	1.16e-06	32	388	EPHB2,RYR2,CACNG2,SCN1B,FGF12,NR3C2,FGF14,NLGN2,ANK2,ANK3,SGK1,HECW1,MYO5A,PLCB1,CACNA1A,CACNA1D,CACNB2,CALM2,HCN1,GRM5,OPRL1,NRXN1,HOMER1,SHISA6,AKAP6,PPP3CA,PRKCA,KCNAB1,DLG4,WNK2,SHANK1,DRD2	6.95561e-08
1123	GO: Biological Process	GO:2000026	regulation of multicellular organismal development	NA	3.43e-09	1.92e-05	1.37e-07	1.26e-06	89	1908	EPHB2,ERBB4,MAP1B,MAP2,ETV5,ACVR2A,ARID1A,RXRB,ADD1,LRRTM4,AFDN,NLGN2,SEMA6A,PLXNA3,MIA3,SGK1,APC,AMBRA1,LINGO2,CASK,KLF7,SMARCA4,ACIN1,SMARCE1,MDGA1,NLK,SOX5,ZNF609,PPP1R12A,ADGRB1,ADGRB2,ADGRB3,NCAM1,CLASP2,CLSTN2,PROM1,BMPR1B,PHLDB1,AJAP1,SULF1,RPS6KA6,PLCB1,ADGRL2,SFN,TCF4,JADE2,NTRK3,GRM5,CBLN1,CIT,ZFPM2,IL1RAPL1,THRB,MACF1,CDH2,RBFOX2,TRPC5,TRIP12,JAM2,NRXN1,NIPBL,PLXNA1,AKAP6,SMAP1,PPARA,A…	7.63736e-08
1124	GO: Biological Process	GO:0030001	metal ion transport	NA	3.99e-09	2.24e-05	1.58e-07	1.45e-06	59	1053	KCNH7,ASIC1,RYR2,CACNG2,SCN1B,SCN8A,MLLT6,FGF12,NR3C2,FGF14,ANK2,ANK3,SGK1,CASK,SLC6A8,SLC8A2,SLC8A3,MCU,KCNIP4,SNAP25,ATP2B2,ATP2B3,HECW1,MYO5A,SLC39A11,PLCB1,CACNA1I,CACNA1G,GNAO1,CACNA1A,CACNA1B,CACNA1D,CACNA1E,CACNB2,CALM2,CAMK2A,HCN1,CAMK2G,GRIN2B,OPRL1,TRPC5,PER1,HOMER1,AKAP6,SLC4A7,HTR2C,PPP3CA,KCNA4,KCNA5,KCNH1,KCNMA1,KCNQ2,KCNAB1,KCNQ3,TMEM163,WNK2,DRD2,CEMIP,SLC4A10	8.80634e-08
1125	GO: Biological Process	GO:0098660	inorganic ion transmembrane transport	NA	3.99e-09	2.24e-05	1.58e-07	1.45e-06	59	1053	KCNH7,ASIC1,RYR2,CACNG2,SCN1B,SCN8A,FGF12,NR3C2,FGF14,ANK1,ANK2,ANK3,SLC6A8,SLC8A2,SLC8A3,MCU,KCNIP4,SNAP25,ATP2B2,ATP2B3,GABRA2,GABRB2,GABRD,GABRG3,HECW1,MYO5A,SLC39A11,PLCB1,CACNA1I,CACNA1G,CACNA1A,CACNA1B,CACNA1D,CACNA1E,CACNB2,CALM2,HCN1,TTYH3,GRIN2B,GRM5,OPRL1,TRPC5,AKAP6,SLC4A7,HTR2C,PPP3CA,KCNA4,KCNA5,KCNH1,KCNMA1,KCNQ2,KCNAB1,KCNQ3,TMEM163,WNK2,DRD2,ANO1,CEMIP,SLC4A10	8.80634e-08
1126	GO: Biological Process	GO:0006812	cation transport	NA	4.24e-09	2.38e-05	1.66e-07	1.53e-06	72	1416	EPHB2,KCNH7,ASIC1,RYR2,CACNG2,SCN1B,SCN8A,MLLT6,FGF12,NR3C2,FGF14,NLGN2,ANK1,ANK2,ANK3,SGK1,CASK,SLC6A8,SLC8A2,SLC8A3,MCU,KCNIP4,SNAP25,ATP2B2,ATP2B3,GABBR1,HECW1,MYO5A,SLC39A11,STX1A,PLCB1,SYT1,CACNA1I,CACNA1G,GNAO1,CACNA1A,CACNA1B,CACNA1D,CACNA1E,CACNB2,CALM2,CAMK2A,HCN1,CAMK2G,GRIN2B,GRM2,OPRL1,TRPC5,PER1,NRXN1,HOMER1,SHISA6,AKAP6,SLC4A7,HTR2C,PPP3CA,SYT12,KCNA4,KCNA5,KCNH1,KCNMA1,KCNQ2,KCNAB1…	9.31725e-08
1127	GO: Biological Process	GO:0098655	cation transmembrane transport	NA	4.43e-09	2.48e-05	1.72e-07	1.59e-06	60	1083	EPHB2,KCNH7,ASIC1,RYR2,CACNG2,SCN1B,SCN8A,FGF12,NR3C2,FGF14,NLGN2,ANK1,ANK2,ANK3,SLC6A8,SLC8A2,SLC8A3,MCU,KCNIP4,SNAP25,ATP2B2,ATP2B3,HECW1,MYO5A,SLC39A11,PLCB1,CACNA1I,CACNA1G,CACNA1A,CACNA1B,CACNA1D,CACNA1E,CACNB2,CALM2,HCN1,GRIN2B,OPRL1,TRPC5,NRXN1,HOMER1,SHISA6,AKAP6,SLC4A7,HTR2C,PPP3CA,KCNA4,KCNA5,KCNH1,KCNMA1,KCNQ2,KCNAB1,KCNQ3,DLG4,TMEM163,WNK2,SHANK1,DRD2,ANO1,CEMIP,SLC4A10	9.60889e-08
1128	GO: Biological Process	GO:0061024	membrane organization	NA	4.86e-09	2.73e-05	1.88e-07	1.73e-06	57	1005	EPHB2,ETV5,ATP9B,GRAMD1B,LRRTM4,NLGN2,DOC2B,PITPNM2,MIA3,SGIP1,ANK2,ANK3,SGCD,SH3GL2,SEC31A,STXBP6,DCHS1,RIMS1,SNAP25,SPTBN1,ADGRB1,RFTN1,SGCZ,STX1A,SYT1,NRCAM,CALM2,CAMK2A,VPS8,GRIK5,FCHO2,IL1RAPL1,GRIP2,CDH2,TRPC5,TMEFF2,NRXN1,NRXN2,PIP4K2A,SHISA6,EXOC6,TRIM9,PRKCA,CTBP2,DAG1,SH3GLB2,DBN1,ASAP1,MAGI2,XKR7,PTPRD,SNAP91,DLG2,DLG4,TRAPPC9,IRAG2,LRP4	1.04963e-07
1129	GO: Biological Process	GO:2000463	positive regulation of excitatory postsynaptic potential	NA	5.41e-09	3.04e-05	2.08e-07	1.92e-06	11	43	AFDN,NLGN2,RIMS1,STX1A,GRIN2B,GRIP2,NRXN1,PRKCZ,DBN1,DLG4,SHANK1	1.16343e-07
1130	GO: Biological Process	GO:0099566	regulation of postsynaptic cytosolic calcium ion concentration	NA	8.26e-09	4.63e-05	3.14e-07	2.89e-06	7	13	SLC8A2,SLC8A3,ATP2B2,MYO5A,GRIN2B,GRM1,GRM5	1.74858e-07
1131	GO: Biological Process	GO:0060341	regulation of cellular localization	NA	8.27e-09	4.64e-05	3.14e-07	2.89e-06	64	1212	EPHB2,ERBB4,MAP1A,MAP1B,MAP2,ADCY5,ADCY8,CACNG2,AFDN,NLGN2,DOC2B,ANK3,SGK1,APC,CAMK1,CASK,ARRB1,TRIM67,KLF7,MCU,SNAP25,MYO5A,PPP1R12A,SPTBN1,IQSEC2,CLASP2,STX1A,GPC3,SFN,CACNA1D,CACNA1E,CAMK2A,CAMK2G,BRSK2,CD81,GRIP2,CDH2,NRXN1,SHISA6,PPP3CA,PRKCZ,RIPOR2,DAG1,DBN1,PTK2,MAGI2,KCNA5,SNAP91,ARHGAP44,DLG4,DRD2,RAP1GDS1,STXBP5,ANO1,GPC6,THOC2,CEMIP,EFNA5,CELSR2,TENM1,LRP1,LRP4,EPB41L2,FBXW7	1.74858e-07
1132	GO: Biological Process	GO:0097479	synaptic vesicle localization	NA	8.46e-09	4.74e-05	3.18e-07	2.93e-06	13	67	SYN3,MAP2,NLGN2,SLC8A3,LIN7A,PCLO,BRSK2,CDH2,NRXN1,MAGI2,SNAP91,KIF5A,DPYSL2	1.78127e-07
1133	GO: Biological Process	GO:0043270	positive regulation of ion transport	NA	8.59e-09	4.82e-05	3.21e-07	2.96e-06	31	383	EPHB2,RYR2,CACNG2,SCN1B,MLLT6,FGF12,FGF14,ANK2,ANK3,SGK1,CASK,ATP2B2,GABBR1,MYO5A,STX1A,PLCB1,SYT1,CACNA1D,CACNB2,CALM2,CAMK2A,HCN1,GRIN2B,HOMER1,AKAP6,HTR2C,PPP3CA,WNK2,DPYSL2,DRD2,CEMIP	1.80111e-07
1134	GO: Biological Process	GO:0050806	positive regulation of synaptic transmission	NA	8.72e-09	4.89e-05	3.24e-07	2.98e-06	29	341	EPHB2,ERBB4,ADCY1,ADCY8,CACNG2,NLGN2,CPEB3,SLC8A2,SLC8A3,RIMS1,SNAP25,ERC1,IQSEC2,CLSTN2,STX1A,SYT1,CACNA1B,CACNA1D,CACNB2,GRIA2,GRIA4,GRIN2B,NRXN1,HTR2C,PRKCZ,SYT12,PTK2,DLG4,DRD2	1.82078e-07
1135	GO: Biological Process	GO:0031503	protein-containing complex localization	NA	1.03e-08	5.77e-05	3.8e-07	3.5e-06	23	225	CACNG2,LRRC7,SFPQ,SGCD,SNAP25,IQSEC2,NPTX1,CAMK2A,GRIP2,NRXN1,SHISA6,AKAP6,PRKCZ,ANKS1B,DAG1,DBN1,MAGI2,ARHGAP44,IQSEC1,DLG2,DLG4,KIF5A,GPC6	2.1418e-07
1136	GO: Biological Process	GO:0099072	regulation of postsynaptic membrane neurotransmitter receptor levels	NA	1.18e-08	6.6e-05	4.31e-07	3.97e-06	15	95	CACNG2,SNAP25,IQSEC2,NPTX1,CAMK2A,GRIP2,SHISA6,PRKCZ,DAG1,MAGI2,ARHGAP44,IQSEC1,DLG2,DLG4,GPC6	2.42367e-07
1137	GO: Biological Process	GO:0060284	regulation of cell development	NA	1.18e-08	6.63e-05	4.31e-07	3.97e-06	45	717	EPHB2,MAP1B,MAP2,ETV5,ADD1,AFDN,SEMA6A,PLXNA3,SGK1,CASK,NLK,PPP1R12A,PLCB1,JADE2,NTRK3,GRM5,CIT,IL1RAPL1,MACF1,GRIP2,CDH2,TRPC5,JAM2,PLXNA1,AATK,PPP3CA,SS18L1,CTBP2,HDAC4,DAG1,DBN1,PTK2,LRP8,PTPRD,PTPRF,SNAP91,PTPRS,RAC3,DRD2,L1CAM,EFNA5,MEGF8,LRP1,LRP4,FBXW7	2.42367e-07
1138	GO: Biological Process	GO:0097091	synaptic vesicle clustering	NA	1.3e-08	7.27e-05	4.69e-07	4.32e-06	8	20	SYN3,NLGN2,PCLO,BRSK2,CDH2,NRXN1,MAGI2,SNAP91	2.64852e-07
1139	GO: Biological Process	GO:0031345	negative regulation of cell projection organization	NA	1.56e-08	8.76e-05	5.62e-07	5.17e-06	24	249	EPHB2,MAP2,MAP4,ADCY5,SEMA6A,PLXNA3,SFPQ,XYLT1,GRIN2B,CIT,TRPC5,PFN2,NRXN1,NGEF,AATK,PPP3CA,PTK2,PTPRF,PTPRG,PTPRS,ARHGAP44,THOC2,LRP1,LRP4	3.12758e-07
1140	GO: Biological Process	GO:0019725	cellular homeostasis	NA	2.02e-08	0.000113	7.2e-07	6.64e-06	55	992	MAP1A,ADCY5,ADCY8,RYR2,ADD1,NR3C2,ANK2,SGK1,APC,AMBRA1,SLC8A2,SLC8A3,ARRB1,KLF7,MCU,SMARCA4,ATP2B2,ATP2B3,MYO5A,SGCZ,PACS2,CACNA1A,CACNA1D,CACNA1E,NPTX1,CALM2,BRSK2,GRIK5,GRIN2B,GRM1,GRM5,TRPC5,CKB,NRXN1,DEDD2,UBTF,NIPBL,HOMER1,AKAP6,SLC4A7,HTR2C,PPP3CA,PRKCA,PTK2,PTPRN2,KCNH1,KCNMA1,DRD2,RAP1GDS1,ANO1,CEMIP,EFNA5,SLC4A10,LRP1,FBXW7	4.03374e-07
1141	GO: Biological Process	GO:0017156	calcium-ion regulated exocytosis	NA	2.07e-08	0.000116	7.35e-07	6.77e-06	14	85	SCAMP5,DOC2B,DCHS1,RIMS1,SNAP25,STX1A,SYT1,CACNA1I,CACNA1G,CACNA1A,PPP3CA,TRIM9,SYT12,UNC13C	4.11725e-07
1142	GO: Biological Process	GO:0048814	regulation of dendrite morphogenesis	NA	2.1e-08	0.000118	7.39e-07	6.81e-06	15	99	EPHB2,AFDN,SGK1,CASK,HECW1,ADGRB3,CIT,IL1RAPL1,TRPC5,PPP3CA,SS18L1,DBN1,LRP8,PTPRD,PTPRF	4.16048e-07
1143	GO: Biological Process	GO:0050885	neuromuscular process controlling balance	NA	2.51e-08	0.000141	8.75e-07	8.06e-06	13	73	ADCY5,NLGN2,ATP2B2,MYO5A,CAMTA1,CACNA1A,CACNA1D,RBFOX2,NRXN1,KCNMA1,DLG4,RAC3,SHANK1	4.93391e-07
1144	GO: Biological Process	GO:0051932	synaptic transmission, GABAergic	NA	2.51e-08	0.000141	8.75e-07	8.06e-06	13	73	ERBB4,SYN3,NLGN2,GABBR1,GABRA2,GABRB2,GABRG3,PLCL2,CACNA1A,GRM1,NRXN1,RAC3,DRD2	4.93391e-07
1145	GO: Biological Process	GO:2001257	regulation of cation channel activity	NA	2.54e-08	0.000142	8.78e-07	8.08e-06	23	236	EPHB2,CACNG2,SCN1B,FGF12,FGF14,NLGN2,ANK2,ANK3,MYO5A,CACNA1A,CACNB2,CALM2,HCN1,OPRL1,NRXN1,HOMER1,SHISA6,AKAP6,PPP3CA,KCNAB1,DLG4,SHANK1,DRD2	4.97345e-07
1146	GO: Biological Process	GO:0007156	homophilic cell adhesion via plasma membrane adhesion molecules	NA	2.58e-08	0.000145	8.89e-07	8.19e-06	21	199	DSCAML1,TENM3,DCHS1,CLSTN2,PCDH11X,NRCAM,PCDHAC2,PCDHAC1,CDH24,IGSF21,CDH2,PCDH1,PCDH7,PCDH9,VSTM2L,CADM2,PTPRF,PTPRG,PTPRM,L1CAM,CELSR2	5.03219e-07
1147	GO: Biological Process	GO:0030073	insulin secretion	NA	2.67e-08	0.00015	9.14e-07	8.42e-06	24	256	ADCY5,ADCY8,NLGN2,DOC2B,CASK,ARRB1,KLF7,MCU,SNAP25,MYO5A,STX1A,CACNA1D,CACNA1E,CAMK2G,PCLO,BRSK2,NRXN1,PPP3CA,KCNA5,PTPRN2,DRD2,ANO1,EFNA5,LRP1	5.18763e-07
1148	GO: Biological Process	GO:0071495	cellular response to endogenous stimulus	NA	2.87e-08	0.000161	9.74e-07	8.97e-06	86	1903	EPHB2,ERBB4,MAP1B,ACVR2A,ARID1A,ADCY5,RXRB,ADCY8,RYR2,KIDINS220,FGF12,NR3C2,FGF14,DDX17,SRSF5,SGK1,PIK3R3,SH3GL2,CPEB3,ANKRD26,APC,NCOA5,SLC8A3,CPEB4,SMARCA4,RERE,FUT8,NLK,GABRB2,SOX5,ARID4B,MYO5A,PPP1R12A,CLASP2,BMPR1B,GPC3,SULF1,PLCB1,CACNA1G,GNAL,GNAO1,WASF1,CACNA1A,CACNA1D,CAMK2A,HCN1,NTRK3,VSTM2A,GRIA2,GRIN2B,GRM5,THRB,ACAP2,RBFOX2,PDE2A,HIVEP1,PER1,TRIP4,HNRNPD,CKB,NRXN1,PIP4K2A,AKAP6,HTR2C…	5.55477e-07
1149	GO: Biological Process	GO:0050770	regulation of axonogenesis	NA	2.96e-08	0.000166	9.96e-07	9.17e-06	22	219	EPHB2,MAP1B,MAP2,SEMA6A,PLXNA3,CACNA1A,NTRK3,BRSK2,MACF1,CDH2,TRPC5,PLXNA1,AATK,DBN1,PTK2,SNAP91,PTPRS,L1CAM,EFNA5,MEGF8,LRP1,LRP4	5.66122e-07
1150	GO: Biological Process	GO:0099151	regulation of postsynaptic density assembly	NA	2.97e-08	0.000166	9.96e-07	9.17e-06	7	15	LRFN1,NPTX1,NTRK3,CBLN1,NRXN1,PTPRD,PTPRS	5.66122e-07
1151	GO: Biological Process	GO:0001508	action potential	NA	3.08e-08	0.000173	1.03e-06	9.46e-06	20	183	KCNH7,RYR2,SCN1B,SCN8A,FGF12,ANK2,ANK3,SLC8A2,CACNA1I,CACNA1G,CACNA1D,CACNB2,NRCAM,CALM2,HCN1,NTRK3,GRIN2B,AKAP6,KCNA5,KCNMA1	5.84874e-07
1152	GO: Biological Process	GO:0060081	membrane hyperpolarization	NA	3.15e-08	0.000177	1.05e-06	9.63e-06	8	22	CACNG2,HCN1,TRPC5,PRKCZ,KCNA5,KCNMA1,KCNQ2,KCNQ3	5.95918e-07
1153	GO: Biological Process	GO:0048168	regulation of neuronal synaptic plasticity	NA	3.28e-08	0.000184	1.08e-06	9.95e-06	14	88	EPHB2,PPFIA3,SLC8A2,RIMS1,CAMK2A,CAMK2G,GRIN2B,GRM5,SHISA6,DBN1,DLG4,DRD2,MCTP1,SLC4A10	6.18187e-07
1154	GO: Biological Process	GO:0031346	positive regulation of cell projection organization	NA	3.46e-08	0.000194	1.14e-06	1.05e-05	35	498	EPHB2,MAP1B,KIDINS220,SCN1B,AFDN,LRRC7,PLXNA3,SGK1,APC,CAMK1,CASK,TRIM67,TENM3,NTRK3,IL1RAPL1,MACF1,TRPC5,NRXN1,PLXNA1,SS18L1,RIPOR2,HDAC4,DBN1,LRP8,MAGI2,PTPRD,PTPRF,SNAP91,DLG4,KIF3C,L1CAM,EFNA5,MEGF8,TENM1,LRP1	6.49679e-07
1155	GO: Biological Process	GO:0048638	regulation of developmental growth	NA	4.08e-08	0.000229	1.33e-06	1.23e-05	34	478	ERBB4,MAP1B,MAP2,AFDN,SEMA6A,PLXNA3,SGIP1,ANKRD26,APC,RIMS1,RAI1,NCAM1,CLASP2,PLCB1,SYT1,NRCAM,NTRK3,ZFPM2,MACF1,TRPC5,NIPBL,AKAP6,PPARA,AATK,MAPK11,DBN1,PTK2,PTPRS,DPYSL2,DRD2,L1CAM,EFNA5,MEGF8,LRP1	7.63247e-07
1156	GO: Biological Process	GO:0030072	peptide hormone secretion	NA	4.65e-08	0.000261	1.51e-06	1.39e-05	27	325	ADCY5,ADCY8,NLGN2,DOC2B,ITSN1,CASK,ARRB1,KLF7,MCU,SNAP25,GABBR1,MYO5A,STX1A,CACNA1D,CACNA1E,CAMK2G,PCLO,BRSK2,NRXN1,HTR2C,PPP3CA,KCNA5,PTPRN2,DRD2,ANO1,EFNA5,LRP1	8.60283e-07
1157	GO: Biological Process	GO:0050769	positive regulation of neurogenesis	NA	4.87e-08	0.000273	1.57e-06	1.44e-05	28	347	EPHB2,MAP1B,ETV5,AFDN,PLXNA3,SGK1,CASK,NLK,JADE2,NTRK3,GRM5,IL1RAPL1,MACF1,TRPC5,PLXNA1,SS18L1,DAG1,DBN1,PTK2,LRP8,PTPRD,PTPRF,SNAP91,DRD2,L1CAM,EFNA5,MEGF8,LRP1	8.97685e-07
1158	GO: Biological Process	GO:0099118	microtubule-based protein transport	NA	5.16e-08	0.000289	1.65e-06	1.52e-05	7	16	MAP1A,CAMSAP3,KIF1A,MYO5A,DLG2,KIF5A,RAB27B	9.44223e-07
1159	GO: Biological Process	GO:0098840	protein transport along microtubule	NA	5.16e-08	0.000289	1.65e-06	1.52e-05	7	16	MAP1A,CAMSAP3,KIF1A,MYO5A,DLG2,KIF5A,RAB27B	9.44223e-07
1160	GO: Biological Process	GO:0106027	neuron projection organization	NA	5.82e-08	0.000326	1.84e-06	1.7e-05	16	122	EPHB2,MAP1A,AFDN,CASK,KIF1A,DIP2A,GRIN2B,NGEF,HOMER1,TANC2,DBN1,LRP8,ARHGAP44,DLG4,KIF5A,SHANK1	1.05731e-06
1161	GO: Biological Process	GO:0051047	positive regulation of secretion	NA	5.87e-08	0.000329	1.85e-06	1.7e-05	32	439	ACVR2A,ADCY8,SCAMP5,NLGN2,DOC2B,ITSN1,CASK,ARRB1,MCU,SNAP25,GABBR1,ERC1,CLASP2,STX1A,SYT1,CACNA1I,CACNA1G,CACNA1B,CACNA1D,CACNB2,GRIN2B,OPRL1,HTR2C,PPP3CA,PRKCA,SYTL2,RAB27B,DPYSL2,DRD2,STXBP5,ANO1,LRP1	1.06255e-06
1162	GO: Biological Process	GO:0050767	regulation of neurogenesis	NA	6.58e-08	0.000369	2.06e-06	1.9e-05	36	535	EPHB2,MAP1B,MAP2,ETV5,AFDN,SEMA6A,PLXNA3,SGK1,CASK,NLK,JADE2,NTRK3,GRM5,CIT,IL1RAPL1,MACF1,TRPC5,PLXNA1,AATK,PPP3CA,SS18L1,CTBP2,DAG1,DBN1,PTK2,LRP8,PTPRD,PTPRF,SNAP91,PTPRS,DRD2,L1CAM,EFNA5,MEGF8,LRP1,LRP4	1.1868e-06
1163	GO: Biological Process	GO:0045597	positive regulation of cell differentiation	NA	7.31e-08	0.00041	2.28e-06	2.1e-05	61	1199	EPHB2,MAP1B,ETV5,ACVR2A,ARID1A,ADD1,AFDN,PLXNA3,SGK1,APC,AMBRA1,CAMK1,CASK,SMARCA4,ACIN1,SMARCE1,NLK,SOX5,ZNF609,PROM1,BMPR1B,PLCB1,SFN,TCF4,TCF12,NRCAM,JADE2,NTRK3,VSTM2A,GRM5,IL1RAPL1,THRB,MACF1,GRIP2,TRPC5,PER1,PLXNA1,AKAP6,SMAP1,HTR2C,PPP3CA,SS18L1,PRKCA,PRKCZ,MAPK11,RIPOR2,DAG1,DBN1,PTK2,LRP8,PTPRD,PTPRF,SNAP91,RAC3,DRD2,L1CAM,PBRM1,EFNA5,MEGF8,DPF3,LRP1	1.30909e-06
1164	GO: Biological Process	GO:0002790	peptide secretion	NA	7.67e-08	0.00043	2.38e-06	2.19e-05	27	333	ADCY5,ADCY8,NLGN2,DOC2B,ITSN1,CASK,ARRB1,KLF7,MCU,SNAP25,GABBR1,MYO5A,STX1A,CACNA1D,CACNA1E,CAMK2G,PCLO,BRSK2,NRXN1,HTR2C,PPP3CA,KCNA5,PTPRN2,DRD2,ANO1,EFNA5,LRP1	1.36385e-06
1165	GO: Biological Process	GO:0055085	transmembrane transport	NA	7.85e-08	0.00044	2.42e-06	2.23e-05	80	1762	EPHB2,ERBB4,KCNH7,ASIC1,RYR2,CACNG2,SCN1B,SCN8A,FGF12,NR3C2,FGF14,NLGN2,ANK1,ANK2,ANK3,SLC6A8,SLC8A2,SLC8A3,MCU,KCNIP4,SNAP25,ATP2B2,ATP2B3,GABRA2,GABRB2,GABRD,GABRG3,HECW1,MYO5A,SLC39A11,GPC3,PLCB1,CACNA1I,CACNA1G,CACNA1A,CACNA1B,CACNA1D,CACNA1E,CACNB2,CALM2,HCN1,GRIA2,GRIA3,GRIA4,GRID1,GRIK4,GRIK5,TTYH3,GRIN2B,GRM1,GRM5,OPRL1,TRPC5,NRXN1,HOMER1,SHISA6,AKAP6,SLC4A7,HTR2C,PPP3CA,PRKCA,SLC2A13,PSD…	1.39094e-06
1166	GO: Biological Process	GO:0051640	organelle localization	NA	8.17e-08	0.000458	2.51e-06	2.31e-05	43	714	SYN3,MAP1B,MAP2,MAP4,NLGN2,ARHGAP21,PPFIA3,SLC8A3,RIMS1,SNAP25,KIF1A,MYO5A,NCAM1,CLASP2,LIN7A,STX1A,PACS2,SYT1,WASF1,BICD2,CALM2,CAMK2A,SYNE1,PCLO,BRSK2,PARD3B,CDH2,NRXN1,UCHL1,EXOC6,CTBP2,PRKCZ,TANC2,SYTL2,PTK2,MAGI2,SNAP91,KIF3C,KIF5A,TRAPPC9,DPYSL2,IRAG2,UNC13C	1.44256e-06
1167	GO: Biological Process	GO:0007010	cytoskeleton organization	NA	8.73e-08	0.00049	2.66e-06	2.45e-05	79	1736	CTTNBP2,MAP1A,MAP1B,MAP2,MAP4,APC2,RTKN,ADD1,FGD1,MICAL3,SEMA6A,PLXNA3,ANK1,ANK2,ANK3,NEBL,SGK1,PPM1E,CAMSAP3,APC,ARRB1,MCU,DCHS1,LIMCH1,MAST3,MYO5A,PPP1R12A,SPTBN1,IQSEC2,ADGRB1,CLASP2,MPRIP,PHLDB1,MAP7D2,WASF1,BICD2,THSD7A,TTC28,NTRK3,PCLO,BRSK2,PARD3B,CIT,LRCH3,LDB3,SMC3,MACF1,GRIP2,CHD3,PFN2,TMEFF2,CCSER2,SMAP1,RNF19A,PRKCZ,SLK,RIPOR2,ARHGAP40,DAG1,DBN1,PAK6,PTK2,ARHGAP44,IQSEC1,NAV3,TLN2,KIF…	1.5307e-06
1168	GO: Biological Process	GO:0098662	inorganic cation transmembrane transport	NA	9.61e-08	0.000539	2.91e-06	2.68e-05	52	957	KCNH7,ASIC1,RYR2,CACNG2,SCN1B,SCN8A,FGF12,NR3C2,FGF14,ANK1,ANK2,ANK3,SLC6A8,SLC8A2,SLC8A3,MCU,KCNIP4,SNAP25,ATP2B2,ATP2B3,HECW1,MYO5A,SLC39A11,PLCB1,CACNA1I,CACNA1G,CACNA1A,CACNA1B,CACNA1D,CACNA1E,CACNB2,CALM2,HCN1,GRIN2B,OPRL1,TRPC5,AKAP6,SLC4A7,HTR2C,PPP3CA,KCNA4,KCNA5,KCNH1,KCNMA1,KCNQ2,KCNAB1,KCNQ3,TMEM163,WNK2,DRD2,CEMIP,SLC4A10	1.67915e-06
1169	GO: Biological Process	GO:1902683	regulation of receptor localization to synapse	NA	9.98e-08	0.00056	3.01e-06	2.77e-05	8	25	IQSEC2,CAMK2A,PRKCZ,DAG1,DBN1,MAGI2,ARHGAP44,GPC6	1.73776e-06
1170	GO: Biological Process	GO:0051899	membrane depolarization	NA	1.01e-07	0.000565	3.02e-06	2.78e-05	15	111	CACNG2,SCN1B,SCN8A,FGF12,ANK2,ANK3,CACNA1I,CACNA1G,CACNA1A,CACNA1D,CACNB2,HCN1,GRM1,PRKCZ,SNAP91	1.75259e-06
1171	GO: Biological Process	GO:0007613	memory	NA	1.3e-07	0.000727	3.85e-06	3.55e-05	19	181	MAP1A,ASIC1,ADCY1,ADCY8,SGK1,CPEB3,SLC8A2,SLC8A3,SNAP25,B4GALT2,CIC,PLCB1,CACNA1D,GRIN2B,RIN1,PRKCZ,PAK6,SHANK1,DRD2	2.21758e-06
1172	GO: Biological Process	GO:1904861	excitatory synapse assembly	NA	1.3e-07	0.000728	3.85e-06	3.55e-05	9	35	NLGN2,LRFN1,NPTX1,NTRK3,CBLN1,NRXN1,NRXN2,PTPRD,PTPRS	2.21758e-06
1173	GO: Biological Process	GO:0071709	membrane assembly	NA	1.35e-07	0.000756	3.98e-06	3.66e-05	12	70	EPHB2,NLGN2,ANK3,SPTBN1,RFTN1,IL1RAPL1,CDH2,NRXN1,NRXN2,MAGI2,PTPRD,LRP4	2.29509e-06
1174	GO: Biological Process	GO:1901890	positive regulation of cell junction assembly	NA	1.77e-07	0.000994	5.2e-06	4.79e-05	16	132	EPHB2,LRRTM4,NLGN2,LINGO2,ADGRB1,ADGRB2,ADGRB3,CLSTN2,ADGRL2,NTRK3,CBLN1,IL1RAPL1,NRXN1,PRKCA,PTPRD,EFNA5	2.96899e-06
1175	GO: Biological Process	GO:1990709	presynaptic active zone organization	NA	1.82e-07	0.00102	5.32e-06	4.9e-05	6	12	RIMS1,ERC1,PCLO,NRXN1,ERC2,CTBP2	3.03265e-06
1176	GO: Biological Process	GO:0140056	organelle localization by membrane tethering	NA	1.95e-07	0.00109	5.66e-06	5.21e-05	14	101	PPFIA3,RIMS1,SNAP25,NCAM1,STX1A,PACS2,SYT1,CALM2,CAMK2A,NRXN1,EXOC6,CTBP2,SYTL2,UNC13C	3.22789e-06
1177	GO: Biological Process	GO:0040007	growth	NA	1.98e-07	0.00111	5.73e-06	5.27e-05	71	1528	ERBB4,MAP1B,MAP2,RXRB,ADD1,SBF1,AFDN,SEMA6A,UNC79,ENOX2,PLXNA3,SGIP1,SGK1,SH3GL2,ANKRD26,APC,ANKRD11,SMARCA4,RIMS1,RAI1,ADAM15,PPP1R12A,NCAM1,CLASP2,RFTN1,BMPR1B,GPC3,PLCB1,SYT1,WASF1,SFN,THSD7A,NRCAM,JADE2,NTRK3,MPZL1,ZFPM2,SMC3,MACF1,CD81,CDH2,TRPC5,CHD3,CHD4,NRXN2,KDM6A,NIPBL,PLXNA1,AKAP6,CHST11,PPARA,AATK,PPP3CA,PRKCZ,MAPK11,DAG1,DBN1,PAK6,PTK2,MAGI2,PTPRS,DPYSL2,DRD2,RBBP6,L1CAM,EFNA5,MEGF8,…	3.2668e-06
1178	GO: Biological Process	GO:0010720	positive regulation of cell development	NA	2.02e-07	0.00113	5.81e-06	5.35e-05	31	440	EPHB2,MAP1B,ETV5,ADD1,AFDN,PLXNA3,SGK1,CASK,NLK,JADE2,NTRK3,GRM5,IL1RAPL1,MACF1,GRIP2,TRPC5,PLXNA1,SS18L1,DAG1,DBN1,PTK2,LRP8,PTPRD,PTPRF,SNAP91,RAC3,DRD2,L1CAM,EFNA5,MEGF8,LRP1	3.32191e-06
1179	GO: Biological Process	GO:0099150	regulation of postsynaptic specialization assembly	NA	2.13e-07	0.0012	6.04e-06	5.56e-05	7	19	LRFN1,NPTX1,NTRK3,CBLN1,NRXN1,PTPRD,PTPRS	3.46879e-06
1180	GO: Biological Process	GO:0016081	synaptic vesicle docking	NA	2.13e-07	0.0012	6.04e-06	5.56e-05	7	19	PPFIA3,RIMS1,SNAP25,STX1A,CAMK2A,CTBP2,UNC13C	3.46879e-06
1181	GO: Biological Process	GO:0070831	basement membrane assembly	NA	2.13e-07	0.0012	6.04e-06	5.56e-05	7	19	LAMB4,NTNG1,CLASP2,PHLDB1,NTNG2,TMEFF2,DAG1	3.46879e-06
1182	GO: Biological Process	GO:0006904	vesicle docking involved in exocytosis	NA	2.63e-07	0.00148	7.41e-06	6.83e-05	11	61	PPFIA3,RIMS1,SNAP25,NCAM1,STX1A,CAMK2A,NRXN1,EXOC6,CTBP2,SYTL2,UNC13C	4.25552e-06
1183	GO: Biological Process	GO:0090276	regulation of peptide hormone secretion	NA	2.78e-07	0.00156	7.79e-06	7.17e-05	23	269	ADCY5,ADCY8,NLGN2,DOC2B,ITSN1,CASK,ARRB1,KLF7,MCU,SNAP25,GABBR1,STX1A,CACNA1D,CACNA1E,BRSK2,NRXN1,HTR2C,PPP3CA,KCNA5,DRD2,ANO1,EFNA5,LRP1	4.46949e-06
1184	GO: Biological Process	GO:0021953	central nervous system neuron differentiation	NA	2.8e-07	0.00157	7.8e-06	7.18e-05	24	290	EPHB2,MAP2,SCN1B,PLXNA3,SFPQ,MDGA1,ATP2B2,SOX5,NCAM1,BMPR1B,NOVA2,CACNA1A,CBLN1,KLF8,NRXN1,PLXNA1,PRKCA,MDGA2,PTK2,RAC3,DRD2,SLC4A10,RORA,EMX1	4.48731e-06
1185	GO: Biological Process	GO:0060997	dendritic spine morphogenesis	NA	2.96e-07	0.00166	8.21e-06	7.56e-05	12	75	EPHB2,AFDN,CASK,KIF1A,DIP2A,NGEF,TANC2,DBN1,LRP8,ARHGAP44,DLG4,SHANK1	4.7137e-06
1186	GO: Biological Process	GO:1903532	positive regulation of secretion by cell	NA	3.07e-07	0.00172	8.49e-06	7.82e-05	29	402	ACVR2A,ADCY8,SCAMP5,NLGN2,DOC2B,ITSN1,CASK,ARRB1,MCU,SNAP25,GABBR1,ERC1,CLASP2,STX1A,SYT1,CACNA1I,CACNA1G,CACNA1B,CACNA1D,CACNB2,GRIN2B,HTR2C,PRKCA,RAB27B,DPYSL2,DRD2,STXBP5,ANO1,LRP1	4.87345e-06
1187	GO: Biological Process	GO:1904889	regulation of excitatory synapse assembly	NA	3.21e-07	0.0018	8.82e-06	8.12e-05	7	20	LRFN1,NPTX1,NTRK3,CBLN1,NRXN1,PTPRD,PTPRS	5.07967e-06
1188	GO: Biological Process	GO:0030516	regulation of axon extension	NA	3.29e-07	0.00184	8.93e-06	8.22e-05	16	138	MAP1B,MAP2,SEMA6A,PLXNA3,CLASP2,NRCAM,NTRK3,MACF1,TRPC5,AATK,DBN1,PTPRS,DPYSL2,L1CAM,MEGF8,LRP1	5.17285e-06
1189	GO: Biological Process	GO:0097090	presynaptic membrane organization	NA	3.31e-07	0.00186	8.93e-06	8.22e-05	6	13	LRRTM4,NLGN2,IL1RAPL1,NRXN1,PTPRD,LRP4	5.17285e-06
1190	GO: Biological Process	GO:0086018	SA node cell to atrial cardiac muscle cell signaling	NA	3.31e-07	0.00186	8.93e-06	8.22e-05	6	13	RYR2,ANK2,CACNA1G,CACNA1D,HCN1,KCNA5	5.17285e-06
1191	GO: Biological Process	GO:0086015	SA node cell action potential	NA	3.31e-07	0.00186	8.93e-06	8.22e-05	6	13	RYR2,ANK2,CACNA1G,CACNA1D,HCN1,KCNA5	5.17285e-06
1192	GO: Biological Process	GO:1902473	regulation of protein localization to synapse	NA	3.63e-07	0.00204	9.7e-06	8.94e-05	8	29	NLGN2,IQSEC2,CAMK2A,PRKCZ,DAG1,MAGI2,ARHGAP44,GPC6	5.62057e-06
1193	GO: Biological Process	GO:0030029	actin filament-based process	NA	3.63e-07	0.00204	9.7e-06	8.94e-05	51	971	CTTNBP2,RTKN,RYR2,ADD1,SCN1B,FGD1,FGF12,MICAL3,ANK2,NEBL,SGCD,PPM1E,ARRB1,MCU,LIMCH1,MYO5A,MYO9B,PPP1R12A,SPTBN1,IQSEC2,ADGRB1,CLASP2,MPRIP,CACNA1G,WASF1,CACNA1D,CACNB2,THSD7A,NTRK3,BRSK2,CIT,LDB3,ACAP2,PFN2,TMEFF2,AKAP6,SMAP1,ARHGAP40,DBN1,KCNA5,ARHGAP44,IQSEC1,RAC3,SHANK1,IQSEC3,RAP1GDS1,EFNA5,TENM1,LRP1,EPB41L1,EPB41L2	5.62057e-06
1194	GO: Biological Process	GO:0097118	neuroligin clustering involved in postsynaptic membrane assembly	NA	3.81e-07	0.00214	1.01e-05	9.33e-05	4	4	CDH2,NRXN1,NRXN2,MAGI2	5.88118e-06
1195	GO: Biological Process	GO:0002791	regulation of peptide secretion	NA	3.85e-07	0.00216	1.02e-05	9.39e-05	23	274	ADCY5,ADCY8,NLGN2,DOC2B,ITSN1,CASK,ARRB1,KLF7,MCU,SNAP25,GABBR1,STX1A,CACNA1D,CACNA1E,BRSK2,NRXN1,HTR2C,PPP3CA,KCNA5,DRD2,ANO1,EFNA5,LRP1	5.90669e-06
1196	GO: Biological Process	GO:0015833	peptide transport	NA	3.89e-07	0.00218	1.02e-05	9.42e-05	27	361	ADCY5,ADCY8,NLGN2,DOC2B,ITSN1,CASK,ARRB1,KLF7,MCU,SNAP25,GABBR1,MYO5A,STX1A,CACNA1D,CACNA1E,CAMK2G,PCLO,BRSK2,NRXN1,HTR2C,PPP3CA,KCNA5,PTPRN2,DRD2,ANO1,EFNA5,LRP1	5.94992e-06
1197	GO: Biological Process	GO:0044091	membrane biogenesis	NA	3.98e-07	0.00223	1.04e-05	9.55e-05	12	77	EPHB2,NLGN2,ANK3,SPTBN1,RFTN1,IL1RAPL1,CDH2,NRXN1,NRXN2,MAGI2,PTPRD,LRP4	6.0508e-06
1198	GO: Biological Process	GO:0000381	regulation of alternative mRNA splicing, via spliceosome	NA	3.98e-07	0.00223	1.04e-05	9.55e-05	12	77	DDX17,KHDRBS3,NOVA2,RBFOX2,RBM25,RBFOX3,CELF4,DDX5,DYRK1A,MBNL2,RAVER2,RBM5	6.0508e-06
1199	GO: Biological Process	GO:0055082	cellular chemical homeostasis	NA	4e-07	0.00224	1.04e-05	9.57e-05	47	864	ADCY5,ADCY8,RYR2,NR3C2,ANK2,SGK1,SLC8A2,SLC8A3,ARRB1,KLF7,MCU,SMARCA4,ATP2B2,ATP2B3,MYO5A,PACS2,CACNA1A,CACNA1D,CACNA1E,NPTX1,CALM2,BRSK2,GRIK5,GRIN2B,GRM1,GRM5,TRPC5,CKB,NRXN1,UBTF,HOMER1,AKAP6,SLC4A7,HTR2C,PPP3CA,PRKCA,PTK2,PTPRN2,KCNH1,KCNMA1,DRD2,RAP1GDS1,ANO1,CEMIP,EFNA5,SLC4A10,LRP1	6.06289e-06
1200	GO: Biological Process	GO:0061337	cardiac conduction	NA	4.03e-07	0.00226	1.04e-05	9.59e-05	14	107	RYR2,SCN1B,ANK2,SLC8A2,SLC8A3,ATP2B2,ATP2B3,CACNA1G,CACNA1D,CACNB2,CALM2,HCN1,RBFOX2,KCNA5	6.09001e-06
1201	GO: Biological Process	GO:0050796	regulation of insulin secretion	NA	4.07e-07	0.00228	1.04e-05	9.61e-05	20	214	ADCY5,ADCY8,NLGN2,DOC2B,CASK,ARRB1,KLF7,MCU,SNAP25,STX1A,CACNA1D,CACNA1E,BRSK2,NRXN1,PPP3CA,KCNA5,DRD2,ANO1,EFNA5,LRP1	6.11374e-06
1202	GO: Biological Process	GO:0031111	negative regulation of microtubule polymerization or depolymerization	NA	4.07e-07	0.00229	1.04e-05	9.61e-05	10	51	MAP1A,MAP1B,MAP2,APC2,SGK1,CAMSAP3,APC,CLASP2,NAV3,DYRK1A	6.11374e-06
1203	GO: Biological Process	GO:0033043	regulation of organelle organization	NA	4.1e-07	0.0023	1.05e-05	9.62e-05	65	1378	MAP1A,MAP1B,MAP2,MAP4,APC2,ARID1A,ADD1,DOC2B,PLXNA3,SFPQ,LRFN1,ANK1,SGK1,PPM1E,CAMSAP3,APC,AMBRA1,MCU,SMARCA4,SMARCE1,LIMCH1,RIMS1,MYO5A,SPTBN1,CLASP2,PHLDB1,PLCB1,SYT1,WASF1,BICD2,NPTX1,SYNE1,NTRK3,GRK4,GRIK5,CBLN1,CIT,CDH2,PDE2A,PFN2,HNRNPD,TMEFF2,NRXN1,PIP4K2A,TRIM9,RIPOR2,ARHGAP40,DBN1,PTK2,ASAP1,PTPRD,PTPRS,ARHGAP44,NAV3,RAC3,SHANK1,DRD2,RAP1GDS1,DYRK1A,PBRM1,EFNA5,DPF3,TENM1,LRP1,FBXW7	6.14048e-06
1204	GO: Biological Process	GO:0090087	regulation of peptide transport	NA	4.38e-07	0.00246	1.11e-05	0.000102	23	276	ADCY5,ADCY8,NLGN2,DOC2B,ITSN1,CASK,ARRB1,KLF7,MCU,SNAP25,GABBR1,STX1A,CACNA1D,CACNA1E,BRSK2,NRXN1,HTR2C,PPP3CA,KCNA5,DRD2,ANO1,EFNA5,LRP1	6.52101e-06
1205	GO: Biological Process	GO:0051592	response to calcium ion	NA	4.52e-07	0.00253	1.14e-05	0.000105	19	196	ADCY1,ADCY8,RYR2,ADD1,CACNG2,SEC31A,SYT1,CALM2,HCN1,GRIN2B,CPNE8,HNRNPD,NRXN1,HOMER1,PPP3CA,SYT12,KCNH1,KCNMA1,CPNE4	6.70959e-06
1206	GO: Biological Process	GO:0042551	neuron maturation	NA	4.6e-07	0.00258	1.16e-05	0.000106	12	78	ANK3,SNAP25,ADGRB3,NRCAM,IL1RAPL1,GRIP2,NRXN1,CTBP2,KCNMA1,DLG2,DLG4,RAC3	6.80826e-06
1207	GO: Biological Process	GO:1904062	regulation of cation transmembrane transport	NA	4.62e-07	0.00259	1.16e-05	0.000107	32	481	EPHB2,RYR2,CACNG2,SCN1B,FGF12,NR3C2,FGF14,NLGN2,ANK2,ANK3,KCNIP4,HECW1,MYO5A,PLCB1,CACNA1A,CACNA1D,CACNB2,CALM2,HCN1,GRIN2B,OPRL1,NRXN1,HOMER1,SHISA6,AKAP6,PPP3CA,KCNAB1,DLG4,WNK2,SHANK1,DRD2,CEMIP	6.81781e-06
1208	GO: Biological Process	GO:0048790	maintenance of presynaptic active zone structure	NA	4.81e-07	0.00269	1.2e-05	0.00011	5	8	RIMS1,ERC1,PCLO,ERC2,CTBP2	7.05681e-06
1209	GO: Biological Process	GO:0097061	dendritic spine organization	NA	5.08e-07	0.00285	1.26e-05	0.000116	14	109	EPHB2,AFDN,CASK,KIF1A,DIP2A,GRIN2B,NGEF,HOMER1,TANC2,DBN1,LRP8,ARHGAP44,DLG4,SHANK1	7.40972e-06
1210	GO: Biological Process	GO:0061387	regulation of extent of cell growth	NA	5.46e-07	0.00306	1.35e-05	0.000124	17	161	MAP1B,MAP2,SEMA6A,PLXNA3,CLASP2,NRCAM,NTRK3,MACF1,TRPC5,AATK,DBN1,PTPRS,DPYSL2,L1CAM,EFNA5,MEGF8,LRP1	7.89534e-06
1211	GO: Biological Process	GO:0086070	SA node cell to atrial cardiac muscle cell communication	NA	5.68e-07	0.00318	1.4e-05	0.000129	6	14	RYR2,ANK2,CACNA1G,CACNA1D,HCN1,KCNA5	8.18993e-06
1212	GO: Biological Process	GO:0060999	positive regulation of dendritic spine development	NA	6.05e-07	0.00339	1.48e-05	0.000136	11	66	EPHB2,AFDN,NLGN2,ITSN1,CPEB3,CAMK1,CASK,DBN1,LRP8,SHANK1,PBRM1	8.69851e-06
1213	GO: Biological Process	GO:0048278	vesicle docking	NA	6.1e-07	0.00342	1.49e-05	0.000137	12	80	PPFIA3,RIMS1,SNAP25,NCAM1,STX1A,SYT1,CAMK2A,NRXN1,EXOC6,CTBP2,SYTL2,UNC13C	8.74541e-06
1214	GO: Biological Process	GO:0022406	membrane docking	NA	6.37e-07	0.00357	1.55e-05	0.000142	14	111	PPFIA3,RIMS1,SNAP25,NCAM1,STX1A,PACS2,SYT1,CALM2,CAMK2A,NRXN1,EXOC6,CTBP2,SYTL2,UNC13C	9.10656e-06
1215	GO: Biological Process	GO:0050773	regulation of dendrite development	NA	7.11e-07	0.00399	1.72e-05	0.000158	16	146	EPHB2,CSMD3,AFDN,SGK1,CASK,HECW1,ADGRB3,CIT,IL1RAPL1,TRPC5,PPP3CA,SS18L1,DBN1,LRP8,PTPRD,PTPRF	1.00786e-05
1216	GO: Biological Process	GO:0008016	regulation of heart contraction	NA	7.23e-07	0.00406	1.74e-05	0.00016	23	284	RYR2,SCN1B,ANK2,SLC8A2,SLC8A3,MCU,ATP2B2,ATP2B3,CACNA1G,GNAO1,CACNA1B,CACNA1D,CACNA1E,CACNB2,CALM2,HCN1,THRB,RBFOX2,AKAP6,PRKCA,HDAC4,KCNA5,DRD2	1.02199e-05
1217	GO: Biological Process	GO:0006897	endocytosis	NA	7.6e-07	0.00426	1.82e-05	0.000168	43	775	ATP9B,ADD1,CACNG2,SCAMP5,NLGN2,ARHGAP21,MIA3,SGIP1,ANK2,ITSN1,SH3GL2,DENND1A,ARRB1,SNAP25,ADGRB1,STX1A,GPC3,SYT1,WASF1,CALM2,GRK4,GRIA2,FCHO2,CD81,CLTA,SMAP1,RIN1,PPP3CA,CSNK1G2,PRKCA,LRP8,MAGI2,XKR7,SNAP91,IQSEC1,TLN2,DLG4,RAB27B,DPYSL2,DRD2,MCTP1,LRP1,LRP4	1.07128e-05
1218	GO: Biological Process	GO:0000380	alternative mRNA splicing, via spliceosome	NA	7.9e-07	0.00443	1.89e-05	0.000174	13	97	SFPQ,DDX17,KHDRBS3,NOVA2,RBFOX2,RBM25,RBFOX3,CELF4,DDX5,DYRK1A,MBNL2,RAVER2,RBM5	1.11046e-05
1219	GO: Biological Process	GO:0051129	negative regulation of cellular component organization	NA	8.27e-07	0.00464	1.97e-05	0.000181	46	859	EPHB2,MAP1A,MAP1B,MAP2,MAP4,APC2,ADCY5,ADD1,SCAMP5,SEMA6A,PLXNA3,SFPQ,SGK1,CAMSAP3,APC,MDGA1,SPTBN1,CLASP2,XYLT1,GRIN2B,CBLN1,CIT,TRPC5,PFN2,TMEFF2,NRXN1,NGEF,AATK,PPP3CA,TRIM9,PRKCZ,DBN1,PTK2,PTPRF,PTPRG,SACS,PTPRS,ARHGAP44,NAV3,DLG4,SHANK1,DYRK1A,THOC2,MCTP1,LRP1,LRP4	1.15923e-05
1220	GO: Biological Process	GO:0030155	regulation of cell adhesion	NA	8.52e-07	0.00478	2.01e-05	0.000185	50	971	EPHB2,ARID1A,DSCAML1,AFDN,SEMA6A,PLXNA3,MIA3,ANK3,CAMSAP3,APC,AMBRA1,CASK,ARRB1,TENM3,SMARCA4,SMARCE1,LIMCH1,MDGA1,NFAT5,ZNF609,MYO10,ADAM15,PPP1R12A,CLASP2,AJAP1,MACF1,CD81,MAGI1,JAM2,PLXNA1,PPARA,PPP3CA,PRKCA,PRKCZ,SLK,RIPOR2,DAG1,MDGA2,DBN1,PTK2,MAGI2,PTPRG,RAC3,L1CAM,PTPRU,EDIL3,PBRM1,EFNA5,CELSR2,LRP1	1.18905e-05
1221	GO: Biological Process	GO:0017158	regulation of calcium ion-dependent exocytosis	NA	8.53e-07	0.00479	2.01e-05	0.000185	10	55	SCAMP5,DOC2B,STX1A,SYT1,CACNA1I,CACNA1G,CACNA1A,PPP3CA,TRIM9,SYT12	1.18905e-05
1222	GO: Biological Process	GO:0010959	regulation of metal ion transport	NA	8.81e-07	0.00494	2.07e-05	0.00019	34	545	RYR2,SCN1B,MLLT6,FGF12,NR3C2,FGF14,ANK2,ANK3,SGK1,CASK,KCNIP4,ATP2B2,HECW1,MYO5A,PLCB1,CACNA1G,GNAO1,CACNA1A,CACNA1B,CACNA1D,CACNB2,CALM2,CAMK2A,CAMK2G,OPRL1,PER1,HOMER1,AKAP6,PPP3CA,KCNA5,KCNAB1,WNK2,DRD2,CEMIP	1.22131e-05
1223	GO: Biological Process	GO:0022604	regulation of cell morphogenesis	NA	9.54e-07	0.00535	2.23e-05	0.000205	27	378	EPHB2,FGD1,AFDN,PLXNA3,SGK1,NTNG1,CASK,RIMS1,MYO10,PPP1R12A,NTNG2,SYT1,IL1RAPL1,MACF1,PLXNA1,SS18L1,DAG1,PALMD,DBN1,PTK2,LRP8,PTPRD,PTPRF,DLG4,RAC3,EFNA5,EPB41L2	1.31888e-05
1224	GO: Biological Process	GO:0036465	synaptic vesicle recycling	NA	1e-06	0.00562	2.33e-05	0.000215	13	99	SCAMP5,FGF14,NLGN2,ITSN1,SH3GL2,DENND1A,STX1A,SYT1,CALM2,PCLO,FCHO2,SNAP91,RAB27B	1.36374e-05
1225	GO: Biological Process	GO:0051056	regulation of small GTPase mediated signal transduction	NA	1.15e-06	0.00647	2.66e-05	0.000245	25	336	EPHB2,FAM13B,FGD1,LRRC7,ARHGAP21,ITSN1,DENND1A,ARRB1,TRIM67,MYO9B,IQSEC2,ARHGEF12,DGKI,CDH2,TRIO,NGEF,RALGPS1,ARHGEF4,RIPOR2,PSD,ARHGAP40,ARHGAP44,IQSEC1,DOCK3,IQSEC3	1.55148e-05
1226	GO: Biological Process	GO:0072659	protein localization to plasma membrane	NA	1.15e-06	0.00647	2.66e-05	0.000245	25	336	EPHB2,AFDN,ANK1,ANK2,ANK3,CASK,DCHS1,KCNIP4,MYO5A,SPTBN1,CLASP2,PACS2,CACNB2,CAMK2A,CAMK2G,FCHO2,MACF1,CD81,GRIP2,CDH2,NRXN1,PRKCZ,SYTL2,ARHGAP44,LRP1	1.55148e-05
1227	GO: Biological Process	GO:0051590	positive regulation of neurotransmitter transport	NA	1.38e-06	0.00772	3.17e-05	0.000292	8	34	ERC1,STX1A,SYT1,CACNA1B,CACNA1D,CACNB2,HTR2C,DRD2	1.8568e-05
1228	GO: Biological Process	GO:0007216	G protein-coupled glutamate receptor signaling pathway	NA	1.45e-06	0.00814	3.31e-05	0.000305	6	16	DAGLA,GRM1,GRM2,GRM5,GRM8,HOMER1	1.94061e-05
1229	GO: Biological Process	GO:0098696	regulation of neurotransmitter receptor localization to postsynaptic specialization membrane	NA	1.45e-06	0.00814	3.31e-05	0.000305	6	16	IQSEC2,CAMK2A,PRKCZ,DAG1,MAGI2,GPC6	1.94061e-05
1230	GO: Biological Process	GO:0048024	regulation of mRNA splicing, via spliceosome	NA	1.6e-06	0.00895	3.62e-05	0.000334	15	137	SRRM1,DDX17,KHDRBS3,ACIN1,SRPK2,NOVA2,RBFOX2,RBM25,RBFOX3,CELF4,DDX5,DYRK1A,MBNL2,RAVER2,RBM5	2.13003e-05
1231	GO: Biological Process	GO:0046879	hormone secretion	NA	1.85e-06	0.0104	4.18e-05	0.000385	28	415	ACVR2A,ADCY5,ADCY8,NLGN2,DOC2B,ITSN1,CASK,ARRB1,KLF7,MCU,SNAP25,GABBR1,MYO5A,STX1A,CACNA1D,CACNA1E,CAMK2G,PCLO,BRSK2,NRXN1,HTR2C,PPP3CA,KCNA5,PTPRN2,DRD2,ANO1,EFNA5,LRP1	2.44345e-05
1232	GO: Biological Process	GO:0050684	regulation of mRNA processing	NA	1.91e-06	0.0107	4.29e-05	0.000395	17	176	SRRM1,DDX17,CPEB3,KHDRBS3,ACIN1,SRPK2,NOVA2,RBFOX2,RBM25,RBFOX3,CELF4,DDX5,DYRK1A,MBNL2,RAVER2,SLTM,RBM5	2.50953e-05
1233	GO: Biological Process	GO:0045927	positive regulation of growth	NA	2.07e-06	0.0116	4.6e-05	0.000424	25	347	ERBB4,MAP1B,AFDN,SGIP1,SGK1,RIMS1,NCAM1,RFTN1,PLCB1,SYT1,SFN,NTRK3,ZFPM2,MACF1,CD81,TRPC5,NIPBL,AKAP6,DBN1,PTK2,DRD2,L1CAM,EFNA5,MEGF8,LRP1	2.70464e-05
1234	GO: Biological Process	GO:0099640	axo-dendritic protein transport	NA	2.08e-06	0.0116	4.6e-05	0.000424	5	10	MAP1A,MYO5A,DLG2,KIF5A,RAB27B	2.70464e-05
1235	GO: Biological Process	GO:0097119	postsynaptic density protein 95 clustering	NA	2.08e-06	0.0116	4.6e-05	0.000424	5	10	NLGN2,CDH2,NRXN1,NRXN2,DBN1	2.70464e-05
1236	GO: Biological Process	GO:0097105	presynaptic membrane assembly	NA	2.08e-06	0.0116	4.6e-05	0.000424	5	10	NLGN2,IL1RAPL1,NRXN1,PTPRD,LRP4	2.70464e-05
1237	GO: Biological Process	GO:0030902	hindbrain development	NA	2.15e-06	0.0121	4.75e-05	0.000437	24	325	EPHB2,ACVR2A,SFPQ,SMARCA4,RERE,ATP2B2,B4GALT2,CACNA1A,CBLN1,CDH2,RBFOX2,KLF8,HNRNPD,CKB,NRXN1,WHRN,SLC4A7,RNF152,MDGA2,PTPRS,KCNH1,RAC3,CELSR2,RORA	2.78846e-05
1238	GO: Biological Process	GO:0008038	neuron recognition	NA	2.26e-06	0.0127	4.96e-05	0.000457	11	75	EPHB2,ADCY1,DSCAML1,NCAM1,NCAM2,NRCAM,CDH2,VSTM2L,L1CAM,EFNA5,MEGF8	2.92359e-05
1239	GO: Biological Process	GO:0050775	positive regulation of dendrite morphogenesis	NA	2.3e-06	0.0129	5.03e-05	0.000463	10	61	EPHB2,AFDN,SGK1,CASK,IL1RAPL1,SS18L1,DBN1,LRP8,PTPRD,PTPRF	2.95256e-05
1240	GO: Biological Process	GO:0007019	microtubule depolymerization	NA	2.3e-06	0.0129	5.03e-05	0.000463	10	61	MAP1A,MAP1B,MAP2,APC2,SGK1,CAMSAP3,APC,CLASP2,NAV3,KIF2A	2.95256e-05
1241	GO: Biological Process	GO:0016082	synaptic vesicle priming	NA	2.39e-06	0.0134	5.2e-05	0.000479	7	26	RIMS1,SNAP25,ERC1,STX1A,ERC2,STXBP5,UNC13C	3.05252e-05
1242	GO: Biological Process	GO:0045921	positive regulation of exocytosis	NA	2.46e-06	0.0138	5.32e-05	0.00049	14	124	SCAMP5,DOC2B,ERC1,CLASP2,STX1A,SYT1,CACNA1I,CACNA1G,CACNA1B,CACNA1D,CACNB2,PRKCA,RAB27B,STXBP5	3.13397e-05
1243	GO: Biological Process	GO:0048675	axon extension	NA	2.65e-06	0.0149	5.71e-05	0.000526	18	200	MAP1B,MAP2,SEMA6A,PLXNA3,CLASP2,THSD7A,NRCAM,NTRK3,MACF1,TRPC5,NRXN2,AATK,DBN1,PTPRS,DPYSL2,L1CAM,MEGF8,LRP1	3.34218e-05
1244	GO: Biological Process	GO:0048878	chemical homeostasis	NA	2.71e-06	0.0152	5.81e-05	0.000535	62	1365	ERBB4,ADCY5,ADCY8,RYR2,GRAMD1B,DISP3,MLLT6,NR3C2,ANK1,ANK2,ANK3,SGCD,SGK1,ANKRD26,NCOA5,SLC8A2,SLC8A3,ARRB1,KLF7,MCU,SMARCA4,ATP2B2,ATP2B3,MYO5A,PACS2,SFN,CACNA1A,CACNA1D,CACNA1E,NPTX1,CALM2,BRSK2,GRIK5,GRIN2B,GRM1,GRM2,GRM5,TRPC5,CKB,NRXN1,UBTF,HOMER1,AKAP6,SLC4A7,HTR2C,PPP3CA,PRKCA,PTK2,KCNA5,PTPRN2,KCNH1,KCNMA1,WNK2,DRD2,RAP1GDS1,ANO1,CEMIP,EFNA5,SLC4A10,LRP1,RORA,FBXW7	3.38777e-05
1245	GO: Biological Process	GO:0019226	transmission of nerve impulse	NA	2.73e-06	0.0153	5.81e-05	0.000535	13	108	CACNG2,SCN1B,SCN8A,FGF12,ANK3,CACNA1I,CACNA1G,CACNA1A,CACNA1E,NRCAM,NTRK3,KCNMA1,KCNQ2	3.38777e-05
1246	GO: Biological Process	GO:0007026	negative regulation of microtubule depolymerization	NA	2.74e-06	0.0154	5.81e-05	0.000535	8	37	MAP1A,MAP1B,MAP2,APC2,CAMSAP3,APC,CLASP2,NAV3	3.38777e-05
1247	GO: Biological Process	GO:0086010	membrane depolarization during action potential	NA	2.74e-06	0.0154	5.81e-05	0.000535	8	37	SCN1B,SCN8A,ANK2,ANK3,CACNA1I,CACNA1G,CACNA1D,CACNB2	3.38777e-05
1248	GO: Biological Process	GO:0086019	cell-cell signaling involved in cardiac conduction	NA	2.74e-06	0.0154	5.81e-05	0.000535	8	37	RYR2,SCN1B,ANK2,CACNA1G,CACNA1D,CACNB2,HCN1,KCNA5	3.38777e-05
1249	GO: Biological Process	GO:0030534	adult behavior	NA	2.84e-06	0.0159	5.99e-05	0.000552	18	201	SCN8A,FGF12,FGF14,NLGN2,UNC79,GABBR1,CACNA1A,GRM2,NRXN1,NRXN2,UCHL1,HOMER1,HTR2C,PPARA,KCNMA1,SHANK1,DRD2,OXR1	3.5028e-05
1250	GO: Biological Process	GO:0003015	heart process	NA	3.07e-06	0.0172	6.45e-05	0.000594	27	402	RYR2,SCN1B,FGF12,ANK2,SGCD,SLC8A2,SLC8A3,MCU,ATP2B2,ATP2B3,SGCZ,CACNA1G,GNAO1,CACNA1B,CACNA1D,CACNA1E,CACNB2,CALM2,HCN1,THRB,RBFOX2,AKAP6,PRKCA,HDAC4,KCNA5,DRD2,RAP1GDS1	3.74064e-05
1251	GO: Biological Process	GO:0019233	sensory perception of pain	NA	3.09e-06	0.0173	6.46e-05	0.000595	16	163	ASIC1,NLGN2,ARRB1,NCAM1,MMP24,CACNA1A,CACNA1B,CACNA1E,GRIN2B,GRM1,GRM8,OPRL1,UCHL1,HTR2C,DLG2,ANO1	3.75591e-05
1252	GO: Biological Process	GO:0001956	positive regulation of neurotransmitter secretion	NA	3.16e-06	0.0177	6.59e-05	0.000607	7	27	ERC1,STX1A,SYT1,CACNA1B,CACNA1D,CACNB2,HTR2C	3.83174e-05
1253	GO: Biological Process	GO:0048639	positive regulation of developmental growth	NA	3.38e-06	0.019	7.01e-05	0.000646	20	245	ERBB4,MAP1B,AFDN,SGIP1,RIMS1,NCAM1,PLCB1,SYT1,NTRK3,ZFPM2,MACF1,TRPC5,NIPBL,AKAP6,DBN1,DRD2,L1CAM,EFNA5,MEGF8,LRP1	4.08866e-05
1254	GO: Biological Process	GO:0106030	neuron projection fasciculation	NA	3.4e-06	0.0191	7.01e-05	0.000646	8	38	EPHB2,NCAM1,NCAM2,NRCAM,CDH2,L1CAM,EFNA5,MEGF8	4.09317e-05
1255	GO: Biological Process	GO:0007413	axonal fasciculation	NA	3.4e-06	0.0191	7.01e-05	0.000646	8	38	EPHB2,NCAM1,NCAM2,NRCAM,CDH2,L1CAM,EFNA5,MEGF8	4.09317e-05
1256	GO: Biological Process	GO:0006874	cellular calcium ion homeostasis	NA	3.43e-06	0.0192	7.04e-05	0.000648	25	357	ADCY8,RYR2,ANK2,SLC8A2,SLC8A3,MCU,ATP2B2,ATP2B3,MYO5A,PACS2,CACNA1A,CACNA1E,CALM2,GRIN2B,GRM1,GRM5,TRPC5,HOMER1,AKAP6,HTR2C,PRKCA,KCNH1,DRD2,RAP1GDS1,CEMIP	4.11943e-05
1257	GO: Biological Process	GO:0009914	hormone transport	NA	3.5e-06	0.0196	7.16e-05	0.00066	28	429	ACVR2A,ADCY5,ADCY8,NLGN2,DOC2B,ITSN1,CASK,ARRB1,KLF7,MCU,SNAP25,GABBR1,MYO5A,STX1A,CACNA1D,CACNA1E,CAMK2G,PCLO,BRSK2,NRXN1,HTR2C,PPP3CA,KCNA5,PTPRN2,DRD2,ANO1,EFNA5,LRP1	4.1935e-05
1258	GO: Biological Process	GO:1905477	positive regulation of protein localization to membrane	NA	3.59e-06	0.0201	7.32e-05	0.000674	14	128	EPHB2,CACNG2,NLGN2,ANK3,MYO5A,SPTBN1,CLASP2,CD81,GRIP2,NRXN1,DLG4,CEMIP,LRP1,LRP4	4.28094e-05
1259	GO: Biological Process	GO:0051648	vesicle localization	NA	3.69e-06	0.0207	7.5e-05	0.000691	21	268	SYN3,MAP2,NLGN2,SLC8A3,KIF1A,MYO5A,CLASP2,LIN7A,PCLO,BRSK2,CDH2,NRXN1,EXOC6,PRKCZ,TANC2,MAGI2,SNAP91,KIF5A,TRAPPC9,DPYSL2,IRAG2	4.37943e-05
1260	GO: Biological Process	GO:0007616	long-term memory	NA	3.93e-06	0.0221	7.96e-05	0.000733	9	51	ADCY1,ADCY8,SGK1,CPEB3,SNAP25,GRIN2B,PRKCZ,SHANK1,DRD2	4.6533e-05
1261	GO: Biological Process	GO:0045184	establishment of protein localization	NA	4.13e-06	0.0232	8.33e-05	0.000767	80	1946	MAP1A,ADCY5,ADCY8,RYR2,CACNG2,SCAMP5,AFDN,NLGN2,COG5,AGAP3,DOC2B,MIA3,ANK2,ANK3,ITSN1,VPS50,CAMSAP3,CAMK1,SEC31A,DENND1A,TRIM3,TRIM23,CASK,ARRB1,KLF7,MCU,RIMS1,SNAP25,KIF1A,MYO5A,ERC1,SPTBN1,LIN7A,RFTN1,STX1A,SFN,BICD2,CACNA1D,CACNA1E,CALM2,CAMK2G,PCLO,VPS8,BRSK2,GRIA2,CBLN1,MACF1,CD81,GRIP2,NRXN1,CLTA,NIPBL,AKAP6,WHRN,EXOC6,PPP2R2B,PPP3CA,PRKCA,PRKCZ,RIPOR2,SYTL2,DDX5,KCNA5,SNAP91,PTPRN2,ARHGAP4…	4.87863e-05
1262	GO: Biological Process	GO:0042886	amide transport	NA	4.24e-06	0.0238	8.51e-05	0.000784	27	409	ADCY5,ADCY8,NLGN2,DOC2B,ITSN1,CASK,ARRB1,KLF7,MCU,SNAP25,GABBR1,MYO5A,STX1A,CACNA1D,CACNA1E,CAMK2G,PCLO,BRSK2,NRXN1,HTR2C,PPP3CA,KCNA5,PTPRN2,DRD2,ANO1,EFNA5,LRP1	4.98516e-05
1263	GO: Biological Process	GO:0070588	calcium ion transmembrane transport	NA	4.43e-06	0.0249	8.88e-05	0.000817	27	410	ASIC1,RYR2,CACNG2,FGF14,ANK2,SLC8A2,SLC8A3,MCU,ATP2B2,ATP2B3,MYO5A,CACNA1I,CACNA1G,CACNA1A,CACNA1B,CACNA1D,CACNA1E,CACNB2,CALM2,GRIN2B,OPRL1,TRPC5,AKAP6,HTR2C,PPP3CA,DRD2,CEMIP	5.19642e-05
1264	GO: Biological Process	GO:0006816	calcium ion transport	NA	4.48e-06	0.0251	8.95e-05	0.000824	32	535	ASIC1,RYR2,CACNG2,FGF14,ANK2,CASK,SLC8A2,SLC8A3,MCU,ATP2B2,ATP2B3,MYO5A,CACNA1I,CACNA1G,GNAO1,CACNA1A,CACNA1B,CACNA1D,CACNA1E,CACNB2,CALM2,CAMK2A,CAMK2G,GRIN2B,OPRL1,TRPC5,HOMER1,AKAP6,HTR2C,PPP3CA,DRD2,CEMIP	5.23068e-05
1265	GO: Biological Process	GO:0009887	animal organ morphogenesis	NA	4.61e-06	0.0258	9.16e-05	0.000844	73	1729	EPHB2,ERBB4,ETV5,ACVR2A,ARID1A,DSCAML1,RYR2,FGD1,AFDN,SEMA6A,MMP16,PLXNA3,LAMB4,MIA3,APC,NTNG1,ZHX2,TENM3,DCHS1,ANKRD11,SMARCA4,RERE,ATP2B2,SOX5,MYO5A,ADAM15,XYLT1,PROM1,BMPR1B,NTNG2,AJAP1,GPC3,SULF1,GNAO1,CACNB2,CAMK2A,HCN1,CAMK2G,GRK4,GRIA2,ZFPM2,THRB,CDH2,FOXN3,TMEFF2,KDM6A,NIPBL,PLXNA1,WHRN,SLC4A7,NRG2,CHST11,PPARA,PPP3CA,PRKCZ,RIPOR2,HDAC4,DAG1,PTK2,MAGI2,PTPRM,NAV3,DGCR2,L1CAM,GPC6,PBRM1,CE…	5.3576e-05
1266	GO: Biological Process	GO:0030705	cytoskeleton-dependent intracellular transport	NA	5.31e-06	0.0298	0.000105	0.000968	19	231	MAP1A,MAP1B,MAP2,ARHGAP21,SFPQ,CAMSAP3,SLC8A3,KIF1A,MYO5A,MYO10,WASF1,BICD2,UCHL1,PRKCZ,TANC2,DLG2,KIF3C,KIF5A,RAB27B	6.07294e-05
1267	GO: Biological Process	GO:0060047	heart contraction	NA	5.35e-06	0.03	0.000106	0.000972	26	390	RYR2,SCN1B,FGF12,ANK2,SGCD,SLC8A2,SLC8A3,MCU,ATP2B2,ATP2B3,SGCZ,CACNA1G,GNAO1,CACNA1B,CACNA1D,CACNA1E,CACNB2,CALM2,HCN1,THRB,RBFOX2,AKAP6,PRKCA,HDAC4,KCNA5,DRD2	6.10482e-05
1268	GO: Biological Process	GO:0048488	synaptic vesicle endocytosis	NA	5.52e-06	0.0309	0.000108	0.000996	11	82	SCAMP5,NLGN2,ITSN1,SH3GL2,DENND1A,STX1A,SYT1,CALM2,FCHO2,SNAP91,RAB27B	6.24218e-05
1269	GO: Biological Process	GO:0140238	presynaptic endocytosis	NA	5.52e-06	0.0309	0.000108	0.000996	11	82	SCAMP5,NLGN2,ITSN1,SH3GL2,DENND1A,STX1A,SYT1,CALM2,FCHO2,SNAP91,RAB27B	6.24218e-05
1270	GO: Biological Process	GO:0007157	heterophilic cell-cell adhesion via plasma membrane cell adhesion molecules	NA	5.55e-06	0.0311	0.000108	0.000998	10	67	TENM3,DCHS1,CBLN1,IL1RAPL1,IGSF21,CDH2,NRXN1,PTPRD,L1CAM,TENM1	6.26204e-05
1271	GO: Biological Process	GO:0001764	neuron migration	NA	5.65e-06	0.0317	0.00011	0.00101	19	232	ERBB4,MAP1B,SEMA6A,ACAP3,PLXNA3,NTNG1,MDGA1,ZNF609,NTNG2,NRCAM,CAMK2A,NTRK3,CDH2,NIPBL,PLXNA1,MDGA2,PTK2,DRD2,CELSR2	6.34641e-05
1272	GO: Biological Process	GO:0016049	cell growth	NA	5.65e-06	0.0317	0.00011	0.00101	38	700	MAP1B,MAP2,SBF1,AFDN,SEMA6A,PLXNA3,SGK1,SH3GL2,SMARCA4,RIMS1,ADAM15,CLASP2,SYT1,WASF1,SFN,THSD7A,NRCAM,JADE2,NTRK3,MACF1,CD81,TRPC5,NRXN2,PLXNA1,AKAP6,PPARA,AATK,PRKCZ,DBN1,PAK6,PTK2,PTPRS,DPYSL2,L1CAM,EFNA5,MEGF8,LRP1,EMX1	6.34641e-05
1273	GO: Biological Process	GO:0010970	transport along microtubule	NA	5.81e-06	0.0326	0.000112	0.00103	17	191	MAP1A,MAP1B,MAP2,ARHGAP21,SFPQ,CAMSAP3,SLC8A3,KIF1A,MYO5A,WASF1,BICD2,UCHL1,PRKCZ,DLG2,KIF3C,KIF5A,RAB27B	6.51159e-05
1274	GO: Biological Process	GO:0031114	regulation of microtubule depolymerization	NA	6.22e-06	0.0349	0.00012	0.0011	8	41	MAP1A,MAP1B,MAP2,APC2,CAMSAP3,APC,CLASP2,NAV3	6.94019e-05
1275	GO: Biological Process	GO:2000302	positive regulation of synaptic vesicle exocytosis	NA	6.26e-06	0.0351	0.00012	0.0011	5	12	ERC1,SYT1,CACNA1B,CACNA1D,CACNB2	6.95398e-05
1276	GO: Biological Process	GO:2000807	regulation of synaptic vesicle clustering	NA	6.26e-06	0.0351	0.00012	0.0011	5	12	NLGN2,BRSK2,CDH2,MAGI2,SNAP91	6.95398e-05
1277	GO: Biological Process	GO:0044089	positive regulation of cellular component biogenesis	NA	6.55e-06	0.0368	0.000125	0.00115	33	571	EPHB2,MAP1B,LRRTM4,NLGN2,PPM1E,APC,AMBRA1,LINGO2,LIMCH1,RIMS1,ADGRB1,ADGRB2,ADGRB3,CLASP2,CLSTN2,PHLDB1,ADGRL2,NTRK3,CBLN1,IL1RAPL1,PFN2,NRXN1,PIP4K2A,PRKCA,RIPOR2,HDAC4,DAG1,ASAP1,PTPRD,SNAP91,NAV3,EFNA5,TENM1	7.24415e-05
1278	GO: Biological Process	GO:0046883	regulation of hormone secretion	NA	6.62e-06	0.0371	0.000126	0.00116	24	347	ACVR2A,ADCY5,ADCY8,NLGN2,DOC2B,ITSN1,CASK,ARRB1,KLF7,MCU,SNAP25,GABBR1,STX1A,CACNA1D,CACNA1E,BRSK2,NRXN1,HTR2C,PPP3CA,KCNA5,DRD2,ANO1,EFNA5,LRP1	7.30551e-05
1279	GO: Biological Process	GO:0086001	cardiac muscle cell action potential	NA	7e-06	0.0393	0.000133	0.00122	11	84	RYR2,SCN1B,FGF12,ANK2,ANK3,CACNA1G,CACNA1D,CACNB2,CALM2,HCN1,KCNA5	7.69113e-05
1280	GO: Biological Process	GO:0055074	calcium ion homeostasis	NA	7.34e-06	0.0412	0.000138	0.00127	26	397	ADCY8,RYR2,ANK2,SGCD,SLC8A2,SLC8A3,MCU,ATP2B2,ATP2B3,MYO5A,PACS2,CACNA1A,CACNA1E,CALM2,GRIN2B,GRM1,GRM5,TRPC5,HOMER1,AKAP6,HTR2C,PRKCA,KCNH1,DRD2,RAP1GDS1,CEMIP	8.04057e-05
1281	GO: Biological Process	GO:0070252	actin-mediated cell contraction	NA	7.35e-06	0.0412	0.000138	0.00127	13	118	RYR2,SCN1B,FGF12,ANK2,SGCD,LIMCH1,MYO9B,CACNA1G,CACNA1D,CACNB2,AKAP6,DBN1,KCNA5	8.04057e-05
1282	GO: Biological Process	GO:1904375	regulation of protein localization to cell periphery	NA	7.45e-06	0.0418	0.00014	0.00129	15	155	EPHB2,CACNG2,MYO5A,SPTBN1,IQSEC2,CAMK2A,CAMK2G,NRXN1,PRKCZ,DAG1,MAGI2,ARHGAP44,GPC6,LRP1,EPB41L2	8.13229e-05
1283	GO: Biological Process	GO:0050805	negative regulation of synaptic transmission	NA	7.54e-06	0.0423	0.00014	0.00129	12	101	ASIC1,ADCY8,GABBR1,MYO5A,IQSEC2,GNAL,HCN1,GRM2,CBLN1,DGKI,CELF4,DRD2	8.19498e-05
1284	GO: Biological Process	GO:0031103	axon regeneration	NA	7.54e-06	0.0423	0.00014	0.00129	12	101	MAP1B,SFPQ,NCAM1,XYLT1,NTRK3,DAG1,PTPRF,PTPRS,DPYSL2,L1CAM,LRP1,LRP4	8.19498e-05
1285	GO: Biological Process	GO:0044093	positive regulation of molecular function	NA	8.11e-06	0.0455	0.000151	0.00139	76	1853	EPHB2,ERBB4,SGSM1,APC2,ADCY1,ADCY8,RYR2,ADD1,CACNG2,TAOK3,AFDN,FGF14,AGAP3,ANK2,ANK3,SGK1,ITSN1,MAGI3,AMBRA1,CAMK1,DENND1A,SLC8A2,ARRB1,SMARCA4,MYO5A,MYO9B,ERC1,PPP1R12A,BMPR1B,PLCL2,PLCB1,GNAL,GNAO1,CACNA1D,CACNB2,CALM2,CAMK2A,HCN1,NTRK3,GRIN2B,GRM5,CD81,PFKFB1,PFN2,HNRNPD,NRXN1,NGEF,AKAP6,NRG2,PPP3CA,RALGPS1,CTBP2,PRKCZ,RIPOR2,HDAC4,DAG1,PTK2,ASAP1,LRP8,MAGI2,IQSEC1,DLG4,TRAPPC9,WNK2,DOCK3,RALG…	8.7955e-05
1286	GO: Biological Process	GO:0035773	insulin secretion involved in cellular response to glucose stimulus	NA	8.35e-06	0.0468	0.000155	0.00142	12	102	ADCY5,ADCY8,ARRB1,KLF7,CACNA1D,CACNA1E,BRSK2,NRXN1,PTPRN2,ANO1,EFNA5,LRP1	9.03631e-05
1287	GO: Biological Process	GO:0008361	regulation of cell size	NA	8.74e-06	0.049	0.000161	0.00149	20	261	MAP1B,MAP2,ADD1,SEMA6A,PLXNA3,ATP2B2,CLASP2,NRCAM,NTRK3,MACF1,TRPC5,AATK,DBN1,PTPRS,KCNMA1,DPYSL2,L1CAM,EFNA5,MEGF8,LRP1	9.43806e-05
1288	GO: Biological Process	GO:0008015	blood circulation	NA	8.81e-06	0.0494	0.000162	0.00149	40	769	RYR2,SCN1B,FGF12,NR3C2,ANK2,SGCD,SGK1,SH3GL2,SLC8A2,SLC8A3,MCU,ATP2B2,ATP2B3,SGCZ,SULF1,CACNA1G,GNAO1,CACNA1B,CACNA1D,CACNA1E,CACNB2,CALM2,HCN1,ARHGEF12,OPRL1,THRB,GRIP2,RBFOX2,PDE2A,AKAP6,HTR2C,PPARA,PRKCA,HDAC4,PTK2,KCNA5,PTPRM,KCNMA1,DRD2,RAP1GDS1	9.49328e-05
1289	GO: Biological Process	GO:0045956	positive regulation of calcium ion-dependent exocytosis	NA	8.85e-06	0.0496	0.000162	0.00149	6	21	SCAMP5,DOC2B,STX1A,SYT1,CACNA1I,CACNA1G	9.51601e-05
1290	GO: Biological Process	GO:0043087	regulation of GTPase activity	NA	9.31e-06	0.0522	0.00017	0.00157	27	427	SGSM1,APC2,SBF1,FGD1,AFDN,AGAP3,PLXNA3,DENND1A,ARRB1,MYO9B,GNAO1,NTRK3,DGKI,NGEF,PLXNA1,RALGPS1,RIPOR2,PTK2,ASAP1,PTPRN2,ARHGAP44,IQSEC1,RALGDS,IQSEC3,RAP1GDS1,EFNA5,RAPGEFL1	9.96803e-05
1291	GO: Biological Process	GO:0006814	sodium ion transport	NA	9.57e-06	0.0537	0.000174	0.00161	21	285	ASIC1,SCN1B,SCN8A,MLLT6,FGF12,FGF14,ANK3,SGK1,SLC6A8,SLC8A2,SLC8A3,HECW1,PLCB1,CACNA1I,CACNA1G,HCN1,PER1,SLC4A7,WNK2,DRD2,SLC4A10	0.000102247
1292	GO: Biological Process	GO:0007188	adenylate cyclase-modulating G protein-coupled receptor signaling pathway	NA	1.01e-05	0.0566	0.000183	0.00168	21	286	ADCY1,ADCY5,ADCY8,ARRB1,GABBR1,ADGRB1,ADGRB2,ADGRB3,GNAL,GNAO1,ADGRL2,CACNA1D,GRM1,GRM2,GRM5,GRM8,OPRL1,PDE2A,HTR4,PRKCA,DRD2	0.000107226
1293	GO: Biological Process	GO:0007163	establishment or maintenance of cell polarity	NA	1.01e-05	0.0566	0.000183	0.00168	21	286	MAP1B,MAP2,MAP4,LRRC7,ANK1,CAMSAP3,APC,MYO9B,CLASP2,LIN7A,BRSK2,PARD3B,MACF1,CDH2,PRKCZ,RIPOR2,PTK2,SNAP91,DLG2,DLG4,RAC3	0.000107226
1294	GO: Biological Process	GO:0043484	regulation of RNA splicing	NA	1.07e-05	0.06	0.000193	0.00178	18	221	SRRM1,TRRAP,DDX17,SRSF5,KHDRBS3,ACIN1,SRPK2,HNRNPLL,NOVA2,RBFOX2,RBM25,RBFOX3,CELF4,DDX5,DYRK1A,MBNL2,RAVER2,RBM5	0.000113357
1295	GO: Biological Process	GO:0086091	regulation of heart rate by cardiac conduction	NA	1.08e-05	0.0607	0.000194	0.00179	8	44	SCN1B,ANK2,CACNA1G,CACNA1D,CACNB2,HCN1,RBFOX2,KCNA5	0.000113936
1296	GO: Biological Process	GO:0007204	positive regulation of cytosolic calcium ion concentration	NA	1.09e-05	0.0614	0.000196	0.0018	20	265	ADCY5,ADCY8,RYR2,SLC8A2,SLC8A3,ERC1,CACNA1I,CACNA1G,CACNA1A,CACNA1B,CACNA1D,CACNB2,GRM1,GRM5,OPRL1,TRPC5,HTR2C,DLG4,DRD2,LRP1	0.000114511
1297	GO: Biological Process	GO:0032411	positive regulation of transporter activity	NA	1.1e-05	0.0614	0.000196	0.0018	15	160	EPHB2,RYR2,CACNG2,FGF14,ANK2,ANK3,SGK1,MYO5A,PLCB1,CACNB2,CALM2,HCN1,AKAP6,PPP3CA,WNK2	0.000115321
1298	GO: Biological Process	GO:0061001	regulation of dendritic spine morphogenesis	NA	1.18e-05	0.0662	0.00021	0.00193	9	58	EPHB2,AFDN,CASK,KIF1A,NGEF,TANC2,DBN1,LRP8,ARHGAP44	0.00012294
1299	GO: Biological Process	GO:0006470	protein dephosphorylation	NA	1.18e-05	0.0663	0.00021	0.00193	21	289	SBF1,PPM1E,AMBRA1,RNGTT,PPP1R12A,MPRIP,PHLPP1,CAMTA1,CALM2,PPM1K,PPP2R2B,PPP3CA,MAGI2,PTPRD,PTPRF,PTPRG,PTPRM,PTPRN2,PTPRS,DRD2,PTPRU	0.00012294
1300	GO: Biological Process	GO:0007185	transmembrane receptor protein tyrosine phosphatase signaling pathway	NA	1.23e-05	0.0687	0.000215	0.00198	4	7	TRIO,PTPRD,PTPRF,PTPRU	0.000127358
1301	GO: Biological Process	GO:0099703	induction of synaptic vesicle exocytosis by positive regulation of presynaptic cytosolic calcium ion concentration	NA	1.23e-05	0.0687	0.000215	0.00198	4	7	ERC1,CACNA1B,CACNA1D,CACNB2	0.000127358
1302	GO: Biological Process	GO:0099533	positive regulation of presynaptic cytosolic calcium concentration	NA	1.23e-05	0.0687	0.000215	0.00198	4	7	ERC1,CACNA1B,CACNA1D,CACNB2	0.000127358
1303	GO: Biological Process	GO:0007214	gamma-aminobutyric acid signaling pathway	NA	1.34e-05	0.075	0.000234	0.00216	7	33	GABBR1,GABRA2,GABRB2,GABRG3,PLCL2,CACNA1A,HTR4	0.000138463
1304	GO: Biological Process	GO:0099601	regulation of neurotransmitter receptor activity	NA	1.38e-05	0.0772	0.000241	0.00222	10	74	EPHB2,CACNG2,NLGN2,NPTX1,DLGAP2,NRXN1,HOMER1,SHISA6,DLG4,SHANK1	0.000142304
1305	GO: Biological Process	GO:0035725	sodium ion transmembrane transport	NA	1.39e-05	0.0779	0.000242	0.00223	17	204	ASIC1,SCN1B,SCN8A,FGF12,FGF14,ANK3,SLC6A8,SLC8A2,SLC8A3,HECW1,PLCB1,CACNA1I,CACNA1G,HCN1,SLC4A7,WNK2,SLC4A10	0.000143042
1306	GO: Biological Process	GO:0006468	protein phosphorylation	NA	1.41e-05	0.079	0.000245	0.00225	74	1818	EPHB2,ERBB4,ACVR2A,ADCY5,ADCY8,TAOK3,SGK1,PIK3R3,SH3GL2,PPM1E,APC,MAGI3,CAMK1,CASK,SLC8A2,SLC8A3,ARRB1,STK33,LIMCH1,NLK,MAST3,ERC1,DBNDD2,SPTBN1,SRPK2,ZZEF1,MPRIP,BMPR1B,PLCL2,RPS6KA6,PHLPP1,SFN,CALM2,CAMK2A,CAMK2G,NTRK3,GRK4,BRSK2,GRM5,CIT,DYRK1B,CD81,CDK18,TRIO,TRPC5,PFN2,CDK14,NRXN1,CAMKV,UCHL1,AKAP6,NRG2,AATK,CSNK1G2,PRKCA,PRKCZ,MAPK11,SLK,DAG1,PAK6,PTK2,LRP8,DLG4,WNK2,DOCK3,DRD2,DYRK1A,CEMIP…	0.000144804
1307	GO: Biological Process	GO:0051261	protein depolymerization	NA	1.42e-05	0.0794	0.000245	0.00226	14	144	MAP1A,MAP1B,MAP2,APC2,ADD1,MICAL3,SGK1,SH3GL2,CAMSAP3,APC,SPTBN1,CLASP2,NAV3,KIF2A	0.000145534
1308	GO: Biological Process	GO:0097553	calcium ion transmembrane import into cytosol	NA	1.45e-05	0.0814	0.00025	0.00231	18	226	RYR2,ANK2,SLC8A2,SLC8A3,MYO5A,CACNA1I,CACNA1G,CACNA1A,CACNA1B,CACNA1D,CACNA1E,CALM2,GRIN2B,AKAP6,HTR2C,PPP3CA,DRD2,CEMIP	0.000148307
1309	GO: Biological Process	GO:1903522	regulation of blood circulation	NA	1.47e-05	0.0825	0.000253	0.00233	24	364	RYR2,SCN1B,ANK2,SLC8A2,SLC8A3,MCU,ATP2B2,ATP2B3,CACNA1G,GNAO1,CACNA1B,CACNA1D,CACNA1E,CACNB2,CALM2,HCN1,THRB,RBFOX2,AKAP6,HTR2C,PRKCA,HDAC4,KCNA5,DRD2	0.000150047
1310	GO: Biological Process	GO:0051240	positive regulation of multicellular organismal process	NA	1.48e-05	0.0832	0.000255	0.00234	78	1950	EPHB2,ERBB4,MAP1B,ETV5,ACVR2A,ARID1A,RXRB,RYR2,ADD1,SCAMP5,LRRTM4,AFDN,NLGN2,PLXNA3,MIA3,SGIP1,SGK1,APC,AMBRA1,LINGO2,CASK,SMARCA4,ACIN1,SMARCE1,RIMS1,NLK,SOX5,ZNF609,ARID4B,SPTBN1,ADGRB1,ADGRB2,ADGRB3,NCAM1,CLSTN2,RFTN1,BMPR1B,SULF1,PLCB1,ADGRL2,JADE2,NTRK3,GRM5,CBLN1,ZFPM2,OPRL1,IL1RAPL1,THRB,MACF1,CD81,TRPC5,NRXN1,NIPBL,PLXNA1,AKAP6,HTR2C,POU2F2,PPP3CA,SS18L1,PRKCA,PRKCZ,MAPK11,HDAC4,SYTL2,DAG…	0.000150762
1311	GO: Biological Process	GO:0040012	regulation of locomotion	NA	1.51e-05	0.0847	0.000258	0.00238	60	1380	EPHB2,ERBB4,AFDN,SEMA6A,PLXNA3,MIA3,SGK1,PIK3R3,CAMSAP3,APC,NTNG1,MCU,SMARCA4,LIMCH1,ZNF609,ARID4B,MYO5A,ADAM15,ADGRB1,CLASP2,NTNG2,SULF1,PLCB1,NOVA2,CAMK2A,NTRK3,MPZL1,GRM5,MACF1,CD81,PFN2,TMEFF2,JAM2,NIPBL,PLXNA1,HTR2C,PPP3CA,PRKCA,PRKCZ,SLK,RIPOR2,HDAC4,DAG1,MDGA2,DBN1,PTK2,ASAP1,MAGI2,PTPRG,PTPRM,IQSEC1,NAV3,KIF2A,DRD2,PTPRU,CEMIP,MCTP1,MEGF8,LRP1,FBXW7	0.000153198
1312	GO: Biological Process	GO:0021700	developmental maturation	NA	1.53e-05	0.086	0.000261	0.00241	29	490	ERBB4,MAP1B,ANK3,SGCD,DCHS1,SNAP25,RERE,MYO5A,ADGRB3,XYLT1,PLCB1,CACNA1A,NRCAM,IL1RAPL1,GRIP2,IGSF21,NRXN1,NRG2,POU2F2,CTBP2,DAG1,DDX5,KCNMA1,DLG2,DLG4,RAC3,SHANK1,TDRD5,UNC13C	0.000154915
1313	GO: Biological Process	GO:0007206	phospholipase C-activating G protein-coupled glutamate receptor signaling pathway	NA	1.55e-05	0.0868	0.000263	0.00242	3	3	GRM1,GRM5,HOMER1	0.000156311
1314	GO: Biological Process	GO:0050801	ion homeostasis	NA	1.55e-05	0.0872	0.000263	0.00243	39	760	ADCY8,RYR2,MLLT6,NR3C2,ANK1,ANK2,ANK3,SGCD,SGK1,SLC8A2,SLC8A3,MCU,ATP2B2,ATP2B3,MYO5A,PACS2,CACNA1A,CACNA1E,CALM2,GRIN2B,GRM1,GRM2,GRM5,TRPC5,CKB,HOMER1,AKAP6,SLC4A7,HTR2C,PRKCA,PTK2,KCNA5,KCNH1,KCNMA1,WNK2,DRD2,RAP1GDS1,CEMIP,SLC4A10	0.000156311
1315	GO: Biological Process	GO:0072578	neurotransmitter-gated ion channel clustering	NA	1.58e-05	0.0885	0.000265	0.00244	6	23	LRRTM4,NLGN2,GRIP2,NRXN1,SHISA6,DLG4	0.000158384
1316	GO: Biological Process	GO:0086012	membrane depolarization during cardiac muscle cell action potential	NA	1.58e-05	0.0885	0.000265	0.00244	6	23	SCN1B,ANK2,ANK3,CACNA1G,CACNA1D,CACNB2	0.000158384
1317	GO: Biological Process	GO:0048791	calcium ion-regulated exocytosis of neurotransmitter	NA	1.58e-05	0.0885	0.000265	0.00244	6	23	DOC2B,RIMS1,SNAP25,SYT1,CACNA1A,UNC13C	0.000158384
1318	GO: Biological Process	GO:0061178	regulation of insulin secretion involved in cellular response to glucose stimulus	NA	1.7e-05	0.0951	0.000283	0.00261	11	92	ADCY5,ADCY8,ARRB1,KLF7,CACNA1D,CACNA1E,BRSK2,NRXN1,ANO1,EFNA5,LRP1	0.000169401
1319	GO: Biological Process	GO:0009306	protein secretion	NA	1.7e-05	0.0952	0.000283	0.00261	28	467	ADCY5,ADCY8,NLGN2,DOC2B,MIA3,CASK,ARRB1,KLF7,MCU,SNAP25,MYO5A,STX1A,CACNA1D,CACNA1E,CAMK2G,PCLO,BRSK2,CBLN1,NRXN1,PPP3CA,KCNA5,PTPRN2,DRD2,RAP1GDS1,STXBP5,ANO1,EFNA5,LRP1	0.000169401
1320	GO: Biological Process	GO:0035592	establishment of protein localization to extracellular region	NA	1.83e-05	0.103	0.000305	0.00281	28	469	ADCY5,ADCY8,NLGN2,DOC2B,MIA3,CASK,ARRB1,KLF7,MCU,SNAP25,MYO5A,STX1A,CACNA1D,CACNA1E,CAMK2G,PCLO,BRSK2,CBLN1,NRXN1,PPP3CA,KCNA5,PTPRN2,DRD2,RAP1GDS1,STXBP5,ANO1,EFNA5,LRP1	0.000181994
1321	GO: Biological Process	GO:0032414	positive regulation of ion transmembrane transporter activity	NA	1.93e-05	0.109	0.000321	0.00296	14	148	EPHB2,RYR2,CACNG2,FGF14,ANK2,ANK3,MYO5A,PLCB1,CACNB2,CALM2,HCN1,AKAP6,PPP3CA,WNK2	0.000191561
1322	GO: Biological Process	GO:0003013	circulatory system process	NA	2e-05	0.112	0.000332	0.00305	42	854	RYR2,SCN1B,FGF12,NR3C2,ANK2,SGCD,SGK1,SH3GL2,SLC8A2,SLC8A3,MCU,ATP2B2,ATP2B3,SGCZ,SULF1,CACNA1G,GNAO1,CACNA1B,CACNA1D,CACNA1E,CACNB2,CALM2,HCN1,ARHGEF12,OPRL1,THRB,GRIP2,RBFOX2,PDE2A,AKAP6,HTR2C,PPARA,PRKCA,SLC2A13,HDAC4,PTK2,KCNA5,PTPRM,KCNMA1,DRD2,RAP1GDS1,LRP1	0.000197729
1323	GO: Biological Process	GO:0045161	neuronal ion channel clustering	NA	2.06e-05	0.116	0.00034	0.00313	6	24	ANK3,SNAP25,NRCAM,CTBP2,DLG2,DLG4	0.000203261
1324	GO: Biological Process	GO:0040008	regulation of growth	NA	2.07e-05	0.116	0.000341	0.00314	43	884	ERBB4,MAP1B,MAP2,SBF1,AFDN,SEMA6A,ENOX2,PLXNA3,SGIP1,SGK1,ANKRD26,APC,SMARCA4,RIMS1,RAI1,ADAM15,NCAM1,CLASP2,RFTN1,GPC3,PLCB1,SYT1,SFN,NRCAM,NTRK3,ZFPM2,MACF1,CD81,TRPC5,NIPBL,AKAP6,PPARA,AATK,MAPK11,DBN1,PTK2,PTPRS,DPYSL2,DRD2,L1CAM,EFNA5,MEGF8,LRP1	0.000203848
1325	GO: Biological Process	GO:0008088	axo-dendritic transport	NA	2.08e-05	0.117	0.000342	0.00315	11	94	MAP1A,MAP2,SFPQ,SLC8A3,KIF1A,MYO5A,WASF1,UCHL1,DLG2,KIF5A,RAB27B	0.000204433
1326	GO: Biological Process	GO:0010765	positive regulation of sodium ion transport	NA	2.11e-05	0.118	0.000345	0.00318	8	48	SCN1B,MLLT6,FGF12,FGF14,ANK3,SGK1,PLCB1,WNK2	0.000206977
1327	GO: Biological Process	GO:0030900	forebrain development	NA	2.13e-05	0.119	0.000347	0.00319	34	632	EPHB2,ERBB4,ETV5,ARID1A,AFDN,PLXNA3,CASK,SLC8A2,SLC8A3,SMARCA4,MDGA1,KIF1A,NCAM1,PLCB1,PHLPP1,GNAO1,GRIA2,GRIN2B,CDH2,PCDH9,PLXNA1,LRP8,MSI2,PTPRS,DLG4,KIF5A,TRAPPC9,RAC3,ATG16L1,DPYSL2,DRD2,SLC4A10,LRP1,EMX1	0.000208533
1328	GO: Biological Process	GO:0072503	cellular divalent inorganic cation homeostasis	NA	2.22e-05	0.125	0.000361	0.00332	25	398	ADCY8,RYR2,ANK2,SLC8A2,SLC8A3,MCU,ATP2B2,ATP2B3,MYO5A,PACS2,CACNA1A,CACNA1E,CALM2,GRIN2B,GRM1,GRM5,TRPC5,HOMER1,AKAP6,HTR2C,PRKCA,KCNH1,DRD2,RAP1GDS1,CEMIP	0.000216922
1329	GO: Biological Process	GO:0031915	positive regulation of synaptic plasticity	NA	2.23e-05	0.125	0.000362	0.00333	5	15	EPHB2,MAP1B,ADCY8,SNAP25,DBN1	0.000217477
1330	GO: Biological Process	GO:0030048	actin filament-based movement	NA	2.25e-05	0.126	0.000364	0.00335	14	150	RYR2,SCN1B,FGF12,ANK2,SGCD,LIMCH1,MYO5A,MYO9B,CACNA1G,CACNA1D,CACNB2,AKAP6,DBN1,KCNA5	0.000219003
1331	GO: Biological Process	GO:0072507	divalent inorganic cation homeostasis	NA	2.28e-05	0.128	0.000367	0.00338	27	449	ADCY8,RYR2,ANK2,ANK3,SGCD,SLC8A2,SLC8A3,MCU,ATP2B2,ATP2B3,MYO5A,PACS2,CACNA1A,CACNA1E,CALM2,GRIN2B,GRM1,GRM5,TRPC5,HOMER1,AKAP6,HTR2C,PRKCA,KCNH1,DRD2,RAP1GDS1,CEMIP	0.000221068
1332	GO: Biological Process	GO:0071322	cellular response to carbohydrate stimulus	NA	2.28e-05	0.128	0.000367	0.00338	19	256	ADCY5,ADCY8,ARRB1,KLF7,SMARCA4,PLCB1,CACNA1D,CACNA1E,NPTX1,BRSK2,GRIK5,NRXN1,UBTF,PPP3CA,PRKCA,PTPRN2,ANO1,EFNA5,LRP1	0.000221068
1333	GO: Biological Process	GO:0071692	protein localization to extracellular region	NA	2.4e-05	0.134	0.000383	0.00352	28	476	ADCY5,ADCY8,NLGN2,DOC2B,MIA3,CASK,ARRB1,KLF7,MCU,SNAP25,MYO5A,STX1A,CACNA1D,CACNA1E,CAMK2G,PCLO,BRSK2,CBLN1,NRXN1,PPP3CA,KCNA5,PTPRN2,DRD2,RAP1GDS1,STXBP5,ANO1,EFNA5,LRP1	0.000230482
1334	GO: Biological Process	GO:0099641	anterograde axonal protein transport	NA	2.4e-05	0.135	0.000383	0.00352	4	8	MAP1A,DLG2,KIF5A,RAB27B	0.000230482
1335	GO: Biological Process	GO:2000809	positive regulation of synaptic vesicle clustering	NA	2.4e-05	0.135	0.000383	0.00352	4	8	NLGN2,CDH2,MAGI2,SNAP91	0.000230482
1336	GO: Biological Process	GO:0030334	regulation of cell migration	NA	2.48e-05	0.139	0.000394	0.00363	55	1249	EPHB2,ERBB4,AFDN,SEMA6A,PLXNA3,MIA3,SGK1,PIK3R3,CAMSAP3,APC,NTNG1,MCU,SMARCA4,LIMCH1,ZNF609,ARID4B,MYO5A,ADAM15,ADGRB1,CLASP2,NTNG2,SULF1,PLCB1,CAMK2A,NTRK3,MPZL1,MACF1,CD81,PFN2,TMEFF2,JAM2,NIPBL,PLXNA1,PPP3CA,PRKCA,PRKCZ,SLK,RIPOR2,HDAC4,DAG1,MDGA2,PTK2,ASAP1,MAGI2,PTPRG,PTPRM,IQSEC1,NAV3,KIF2A,DRD2,PTPRU,CEMIP,MCTP1,LRP1,FBXW7	0.000237711
1337	GO: Biological Process	GO:0021954	central nervous system neuron development	NA	2.49e-05	0.14	0.000394	0.00363	13	132	EPHB2,MAP2,SCN1B,PLXNA3,SFPQ,NCAM1,NOVA2,PLXNA1,PRKCA,PTK2,RAC3,DRD2,SLC4A10	0.000238216
1338	GO: Biological Process	GO:0031102	neuron projection regeneration	NA	2.61e-05	0.147	0.000413	0.0038	12	114	MAP1B,SFPQ,NCAM1,XYLT1,NTRK3,DAG1,PTPRF,PTPRS,DPYSL2,L1CAM,LRP1,LRP4	0.000248751
1339	GO: Biological Process	GO:0007264	small GTPase mediated signal transduction	NA	2.68e-05	0.15	0.000422	0.00389	31	558	EPHB2,RTKN,FAM13B,FGD1,LRRC7,ARHGAP21,ITSN1,DENND1A,ARRB1,TRIM67,MYO9B,IQSEC2,WASF1,ARHGEF12,DGKI,CDH2,TRIO,NGEF,AATK,RALGPS1,ARHGEF4,RIPOR2,PSD,ARHGAP40,ARHGAP44,IQSEC1,RAC3,DOCK3,RALGDS,IQSEC3,RAPGEFL1	0.000254458
1340	GO: Biological Process	GO:1990090	cellular response to nerve growth factor stimulus	NA	2.76e-05	0.155	0.000434	0.004	10	80	KIDINS220,SH3GL2,APC,WASF1,NTRK3,GRIA2,ACAP2,MAGI2,KIF5A,L1CAM	0.000260091
1341	GO: Biological Process	GO:0072583	clathrin-dependent endocytosis	NA	2.88e-05	0.161	0.00045	0.00415	8	50	SGIP1,ITSN1,SH3GL2,FCHO2,CLTA,SMAP1,MAGI2,SNAP91	0.00027082
1342	GO: Biological Process	GO:0040013	negative regulation of locomotion	NA	2.89e-05	0.162	0.00045	0.00415	28	481	ERBB4,AFDN,SEMA6A,PLXNA3,MIA3,LIMCH1,ARID4B,ADAM15,ADGRB1,CLASP2,SULF1,PLCB1,GRM5,PFN2,TMEFF2,HTR2C,RIPOR2,DAG1,DBN1,PTK2,MAGI2,PTPRG,PTPRM,NAV3,DRD2,PTPRU,MCTP1,LRP1	0.00027082
1343	GO: Biological Process	GO:0061061	muscle structure development	NA	2.89e-05	0.162	0.00045	0.00415	48	1044	ARID1A,RXRB,RYR2,SCN8A,DDX17,ANK2,NEBL,SGCD,APC,AMBRA1,CAMK1,LUC7L,SMARCA4,SMARCE1,ZNF609,ADGRB1,ADGRB3,SGCZ,PLCB1,TCF12,SYNE1,ZFPM2,LDB3,DYRK1B,CD81,CDH2,RBFOX2,TRIP4,JAM2,UCHL1,PIP4K2A,HOMER1,AKAP6,NRG2,CHST11,PPARA,PPP3CA,MAPK11,RIPOR2,HDAC4,DAG1,DDX5,KCNH1,KCNAB1,PBRM1,MBNL2,DPF3,RORA	0.00027082
1344	GO: Biological Process	GO:0010769	regulation of cell morphogenesis involved in differentiation	NA	2.92e-05	0.164	0.000453	0.00418	13	134	EPHB2,AFDN,SGK1,CASK,IL1RAPL1,SS18L1,DBN1,PTK2,LRP8,PTPRD,PTPRF,RAC3,EFNA5	0.000273123
1345	GO: Biological Process	GO:0006935	chemotaxis	NA	2.99e-05	0.168	0.000464	0.00427	41	840	EPHB2,ETV5,ADCY1,DSCAML1,UNC5A,SCN1B,SCN8A,SEMA6A,PLXNA3,ANK3,APC,KLF7,TENM3,MCU,MYO9B,PPP1R12A,NCAM1,BMPR1B,NOVA2,NRCAM,NTRK3,CDH2,TRIO,NRXN1,NRXN2,PLXNA1,CHST11,VSTM2L,PRKCA,RIPOR2,DAG1,PTK2,PTPRF,PTPRM,KIF5A,DPYSL2,L1CAM,EFNA5,MEGF8,LRP1,EPHA10	0.000279151
1346	GO: Biological Process	GO:2001222	regulation of neuron migration	NA	3.04e-05	0.17	0.000468	0.00431	9	65	ERBB4,SEMA6A,NTNG1,ZNF609,NTNG2,CAMK2A,NIPBL,MDGA2,DRD2	0.00028277
1347	GO: Biological Process	GO:0086065	cell communication involved in cardiac conduction	NA	3.04e-05	0.17	0.000468	0.00431	9	65	RYR2,SCN1B,ANK2,CACNA1G,CACNA1D,CACNB2,CALM2,HCN1,KCNA5	0.00028277
1348	GO: Biological Process	GO:0071326	cellular response to monosaccharide stimulus	NA	3.07e-05	0.172	0.000472	0.00435	18	239	ADCY5,ADCY8,ARRB1,KLF7,SMARCA4,PLCB1,CACNA1D,CACNA1E,NPTX1,BRSK2,GRIK5,NRXN1,UBTF,PPP3CA,PTPRN2,ANO1,EFNA5,LRP1	0.000285034
1349	GO: Biological Process	GO:0042330	taxis	NA	3.16e-05	0.177	0.000484	0.00446	41	842	EPHB2,ETV5,ADCY1,DSCAML1,UNC5A,SCN1B,SCN8A,SEMA6A,PLXNA3,ANK3,APC,KLF7,TENM3,MCU,MYO9B,PPP1R12A,NCAM1,BMPR1B,NOVA2,NRCAM,NTRK3,CDH2,TRIO,NRXN1,NRXN2,PLXNA1,CHST11,VSTM2L,PRKCA,RIPOR2,DAG1,PTK2,PTPRF,PTPRM,KIF5A,DPYSL2,L1CAM,EFNA5,MEGF8,LRP1,EPHA10	0.00029285
1350	GO: Biological Process	GO:0098703	calcium ion import across plasma membrane	NA	3.34e-05	0.187	0.00051	0.0047	8	51	SLC8A2,SLC8A3,CACNA1A,CACNA1B,CACNA1D,CACNA1E,CALM2,PPP3CA	0.00030783
1351	GO: Biological Process	GO:0099010	modification of postsynaptic structure	NA	3.38e-05	0.189	0.000515	0.00474	6	26	CTTNBP2,ITSN1,WASF1,PFN2,CAMKV,ARHGAP44	0.000310947
1352	GO: Biological Process	GO:1903829	positive regulation of protein localization	NA	3.39e-05	0.19	0.000516	0.00475	31	565	EPHB2,ERBB4,MAP1A,ADCY8,CACNG2,NLGN2,DOC2B,ANK3,APC,CAMK1,CASK,ARRB1,MCU,SNAP25,MYO5A,SPTBN1,CLASP2,SFN,CACNA1D,CD81,GRIP2,NRXN1,PRKCZ,DLG4,ANO1,CEMIP,TENM1,LRP1,LRP4,EPB41L2,FBXW7	0.000311298
1353	GO: Biological Process	GO:0072384	organelle transport along microtubule	NA	3.4e-05	0.191	0.000516	0.00475	11	99	MAP1B,MAP2,ARHGAP21,SLC8A3,KIF1A,WASF1,BICD2,UCHL1,PRKCZ,KIF3C,KIF5A	0.000311648
1354	GO: Biological Process	GO:1903307	positive regulation of regulated secretory pathway	NA	3.44e-05	0.193	0.000519	0.00478	10	82	SCAMP5,DOC2B,ERC1,STX1A,SYT1,CACNA1I,CACNA1G,CACNA1B,CACNA1D,CACNB2	0.000314741
1355	GO: Biological Process	GO:0030307	positive regulation of cell growth	NA	3.47e-05	0.194	0.000523	0.00481	17	219	MAP1B,AFDN,SGK1,RIMS1,SYT1,SFN,NTRK3,MACF1,CD81,TRPC5,AKAP6,DBN1,PTK2,L1CAM,EFNA5,MEGF8,LRP1	0.00031691
1356	GO: Biological Process	GO:0051494	negative regulation of cytoskeleton organization	NA	3.61e-05	0.202	0.000542	0.00499	16	198	MAP1A,MAP1B,MAP2,APC2,ADD1,SGK1,CAMSAP3,APC,SPTBN1,CLASP2,PFN2,TMEFF2,DBN1,NAV3,SHANK1,DYRK1A	0.000328503
1357	GO: Biological Process	GO:0071417	cellular response to organonitrogen compound	NA	3.98e-05	0.223	0.000598	0.0055	45	968	EPHB2,MAP1B,ADCY5,ADCY8,RYR2,NR3C2,SRSF5,SGK1,PIK3R3,CPEB3,ANKRD26,APC,NCOA5,SLC8A3,CPEB4,GABRB2,MYO5A,CLASP2,PLCB1,GNAL,GNAO1,CACNA1A,CACNA1D,CAMK2A,HCN1,GRIA2,GRIN2B,GRM5,PDE2A,HNRNPD,PIP4K2A,AKAP6,HTR2C,HTR4,SOGA1,PRKCA,PRKCZ,PTK2,PTPRF,DNMT3A,DRD2,RAP1GDS1,L1CAM,ANO1,LRP1	0.000360867
1358	GO: Biological Process	GO:1902904	negative regulation of supramolecular fiber organization	NA	4.07e-05	0.228	0.000609	0.00561	16	200	MAP1A,MAP1B,MAP2,APC2,ADD1,SGK1,CAMSAP3,APC,SPTBN1,CLASP2,PFN2,TMEFF2,DBN1,NAV3,SHANK1,DYRK1A	0.000368364
1359	GO: Biological Process	GO:0048169	regulation of long-term neuronal synaptic plasticity	NA	4.24e-05	0.238	0.000626	0.00577	7	39	EPHB2,RIMS1,CAMK2G,GRIN2B,GRM5,DLG4,DRD2	0.00038033
1360	GO: Biological Process	GO:0007196	adenylate cyclase-inhibiting G protein-coupled glutamate receptor signaling pathway	NA	4.24e-05	0.238	0.000626	0.00577	4	9	GRM1,GRM2,GRM5,GRM8	0.00038033
1361	GO: Biological Process	GO:0099541	trans-synaptic signaling by lipid	NA	4.24e-05	0.238	0.000626	0.00577	4	9	PLCB1,DAGLA,GRM5,NRXN1	0.00038033
1362	GO: Biological Process	GO:0099542	trans-synaptic signaling by endocannabinoid	NA	4.24e-05	0.238	0.000626	0.00577	4	9	PLCB1,DAGLA,GRM5,NRXN1	0.00038033
1363	GO: Biological Process	GO:1990089	response to nerve growth factor	NA	4.24e-05	0.238	0.000626	0.00577	10	84	KIDINS220,SH3GL2,APC,WASF1,NTRK3,GRIA2,ACAP2,MAGI2,KIF5A,L1CAM	0.00038033
1364	GO: Biological Process	GO:0071805	potassium ion transmembrane transport	NA	4.26e-05	0.239	0.000627	0.00577	18	245	KCNH7,NR3C2,ANK2,ANK3,KCNIP4,SNAP25,CACNA1D,CALM2,HCN1,AKAP6,KCNA4,KCNA5,KCNH1,KCNMA1,KCNQ2,KCNAB1,KCNQ3,WNK2	0.000381444
1365	GO: Biological Process	GO:0090277	positive regulation of peptide hormone secretion	NA	4.3e-05	0.241	0.000631	0.00581	13	139	ADCY8,NLGN2,DOC2B,ITSN1,CASK,ARRB1,MCU,SNAP25,GABBR1,CACNA1D,DRD2,ANO1,LRP1	0.000384342
1366	GO: Biological Process	GO:0007158	neuron cell-cell adhesion	NA	4.41e-05	0.247	0.000646	0.00595	5	17	NLGN2,NCAM2,CDH2,NRXN1,NRXN2	0.000393475
1367	GO: Biological Process	GO:0086003	cardiac muscle cell contraction	NA	4.7e-05	0.264	0.000687	0.00633	10	85	RYR2,SCN1B,FGF12,ANK2,SGCD,CACNA1G,CACNA1D,CACNB2,AKAP6,KCNA5	0.000418607
1368	GO: Biological Process	GO:0050772	positive regulation of axonogenesis	NA	4.73e-05	0.266	0.00069	0.00635	12	121	MAP1B,PLXNA3,NTRK3,MACF1,TRPC5,PLXNA1,DBN1,SNAP91,L1CAM,EFNA5,MEGF8,LRP1	0.000420535
1369	GO: Biological Process	GO:0021537	telencephalon development	NA	5.05e-05	0.283	0.000734	0.00676	24	393	EPHB2,ERBB4,AFDN,PLXNA3,CASK,SLC8A2,SLC8A3,MDGA1,PLCB1,PHLPP1,GRIA2,GRIN2B,CDH2,LRP8,MSI2,PTPRS,DLG4,KIF5A,TRAPPC9,ATG16L1,DPYSL2,DRD2,LRP1,EMX1	0.000446618
1370	GO: Biological Process	GO:0086002	cardiac muscle cell action potential involved in contraction	NA	5.11e-05	0.287	0.000741	0.00682	8	54	RYR2,SCN1B,FGF12,ANK2,CACNA1G,CACNA1D,CACNB2,KCNA5	0.000451132
1371	GO: Biological Process	GO:0098771	inorganic ion homeostasis	NA	5.28e-05	0.296	0.000763	0.00703	37	746	ADCY8,RYR2,MLLT6,NR3C2,ANK1,ANK2,ANK3,SGCD,SGK1,SLC8A2,SLC8A3,MCU,ATP2B2,ATP2B3,MYO5A,PACS2,CACNA1A,CACNA1E,CALM2,GRIN2B,GRM1,GRM5,TRPC5,CKB,HOMER1,AKAP6,SLC4A7,HTR2C,PRKCA,PTK2,KCNA5,KCNH1,KCNMA1,DRD2,RAP1GDS1,CEMIP,SLC4A10	0.0004637
1372	GO: Biological Process	GO:0002793	positive regulation of peptide secretion	NA	5.78e-05	0.324	0.000833	0.00767	13	143	ADCY8,NLGN2,DOC2B,ITSN1,CASK,ARRB1,MCU,SNAP25,GABBR1,CACNA1D,DRD2,ANO1,LRP1	0.00050672
1373	GO: Biological Process	GO:0006873	cellular ion homeostasis	NA	5.82e-05	0.326	0.000836	0.0077	32	609	ADCY8,RYR2,NR3C2,ANK2,SGK1,SLC8A2,SLC8A3,MCU,ATP2B2,ATP2B3,MYO5A,PACS2,CACNA1A,CACNA1E,CALM2,GRIN2B,GRM1,GRM5,TRPC5,CKB,HOMER1,AKAP6,SLC4A7,HTR2C,PRKCA,PTK2,KCNH1,KCNMA1,DRD2,RAP1GDS1,CEMIP,SLC4A10	0.000508461
1374	GO: Biological Process	GO:0055065	metal ion homeostasis	NA	5.87e-05	0.329	0.000842	0.00776	33	637	ADCY8,RYR2,MLLT6,NR3C2,ANK1,ANK2,ANK3,SGCD,SGK1,SLC8A2,SLC8A3,MCU,ATP2B2,ATP2B3,MYO5A,PACS2,CACNA1A,CACNA1E,CALM2,GRIN2B,GRM1,GRM5,TRPC5,HOMER1,AKAP6,HTR2C,PRKCA,KCNA5,KCNH1,KCNMA1,DRD2,RAP1GDS1,CEMIP	0.000511941
1375	GO: Biological Process	GO:0050708	regulation of protein secretion	NA	5.96e-05	0.334	0.000852	0.00785	22	347	ADCY5,ADCY8,NLGN2,DOC2B,CASK,ARRB1,KLF7,MCU,SNAP25,STX1A,CACNA1D,CACNA1E,BRSK2,NRXN1,PPP3CA,KCNA5,DRD2,RAP1GDS1,STXBP5,ANO1,EFNA5,LRP1	0.000517994
1376	GO: Biological Process	GO:0099111	microtubule-based transport	NA	6.15e-05	0.345	0.000877	0.00808	18	252	MAP1A,MAP1B,MAP2,ARHGAP21,SFPQ,CAMSAP3,SLC8A3,KIF1A,MYO5A,WASF1,BICD2,UCHL1,PRKCZ,DLG2,KIF3C,KIF5A,RAB27B,MEGF8	0.000533586
1377	GO: Biological Process	GO:1903779	regulation of cardiac conduction	NA	6.54e-05	0.367	0.000931	0.00858	6	29	RYR2,ANK2,SLC8A2,SLC8A3,ATP2B2,ATP2B3	0.000563537
1378	GO: Biological Process	GO:0001952	regulation of cell-matrix adhesion	NA	6.67e-05	0.374	0.000947	0.00872	13	145	CAMSAP3,CASK,LIMCH1,ADAM15,CLASP2,AJAP1,MACF1,PRKCZ,SLK,DAG1,PTK2,EFNA5,LRP1	0.000573756
1379	GO: Biological Process	GO:0021675	nerve development	NA	6.91e-05	0.387	0.000971	0.00894	14	166	EPHB2,SCN8A,PLXNA3,KLF7,SMARCA4,GABRB2,SULF1,CACNA1B,CACNA1D,NPTX1,PLXNA1,CTBP2,DAG1,MDGA2	0.000586103
1380	GO: Biological Process	GO:1905383	protein localization to presynapse	NA	6.93e-05	0.389	0.000971	0.00894	4	10	MAP1A,DLG2,KIF5A,RAB27B	0.000586103
1381	GO: Biological Process	GO:0099628	neurotransmitter receptor diffusion trapping	NA	6.93e-05	0.389	0.000971	0.00894	4	10	CACNG2,CAMK2A,SHISA6,DLG4	0.000586103
1382	GO: Biological Process	GO:0098970	postsynaptic neurotransmitter receptor diffusion trapping	NA	6.93e-05	0.389	0.000971	0.00894	4	10	CACNG2,CAMK2A,SHISA6,DLG4	0.000586103
1383	GO: Biological Process	GO:0098953	receptor diffusion trapping	NA	6.93e-05	0.389	0.000971	0.00894	4	10	CACNG2,CAMK2A,SHISA6,DLG4	0.000586103
1384	GO: Biological Process	GO:0051493	regulation of cytoskeleton organization	NA	6.99e-05	0.392	0.000978	0.00901	32	615	MAP1A,MAP1B,MAP2,APC2,ADD1,PLXNA3,SGK1,PPM1E,CAMSAP3,APC,LIMCH1,SPTBN1,CLASP2,PHLDB1,WASF1,BICD2,NTRK3,CIT,PFN2,TMEFF2,RIPOR2,ARHGAP40,DBN1,PTK2,ARHGAP44,NAV3,RAC3,SHANK1,DYRK1A,EFNA5,TENM1,LRP1	0.000590185
1385	GO: Biological Process	GO:0006875	cellular metal ion homeostasis	NA	7.24e-05	0.406	0.00101	0.0093	28	507	ADCY8,RYR2,NR3C2,ANK2,SGK1,SLC8A2,SLC8A3,MCU,ATP2B2,ATP2B3,MYO5A,PACS2,CACNA1A,CACNA1E,CALM2,GRIN2B,GRM1,GRM5,TRPC5,HOMER1,AKAP6,HTR2C,PRKCA,KCNH1,KCNMA1,DRD2,RAP1GDS1,CEMIP	0.00061027
1386	GO: Biological Process	GO:0010977	negative regulation of neuron projection development	NA	7.26e-05	0.407	0.00101	0.0093	15	188	EPHB2,MAP2,ADCY5,SEMA6A,PLXNA3,SFPQ,XYLT1,NGEF,AATK,PTK2,PTPRG,PTPRS,THOC2,LRP1,LRP4	0.000610932
1387	GO: Biological Process	GO:0019722	calcium-mediated signaling	NA	7.71e-05	0.432	0.00107	0.00983	19	280	RYR2,ANK2,SGCD,SLC8A2,MCU,NFAT5,ADGRB2,NCAM1,CAMTA1,CACNA1D,CALM2,GRIN2B,GRM1,GRM5,AKAP6,PPP3CA,HDAC4,L1CAM,MCTP1	0.000646637
1388	GO: Biological Process	GO:0006813	potassium ion transport	NA	7.71e-05	0.432	0.00107	0.00983	19	280	KCNH7,NR3C2,ANK2,ANK3,KCNIP4,SNAP25,CACNA1D,CALM2,HCN1,AKAP6,KCNA4,KCNA5,KCNH1,KCNMA1,KCNQ2,KCNAB1,KCNQ3,WNK2,DRD2	0.000646637
1389	GO: Biological Process	GO:0070509	calcium ion import	NA	7.75e-05	0.435	0.00107	0.00986	9	73	CASK,CACNA1I,CACNA1G,CACNA1A,CACNA1B,CACNA1D,CACNA1E,CACNB2,HOMER1	0.00064891
1390	GO: Biological Process	GO:0071333	cellular response to glucose stimulus	NA	7.94e-05	0.445	0.00109	0.0101	17	234	ADCY5,ADCY8,ARRB1,KLF7,SMARCA4,CACNA1D,CACNA1E,NPTX1,BRSK2,GRIK5,NRXN1,UBTF,PPP3CA,PTPRN2,ANO1,EFNA5,LRP1	0.000663715
1391	GO: Biological Process	GO:0099509	regulation of presynaptic cytosolic calcium ion concentration	NA	7.96e-05	0.446	0.00109	0.0101	5	19	ATP2B2,ATP2B3,CACNA1A,CACNA1E,KCNH1	0.000664283
1392	GO: Biological Process	GO:0021697	cerebellar cortex formation	NA	8.15e-05	0.457	0.00112	0.0103	7	43	ATP2B2,CACNA1A,CBLN1,KLF8,NRXN1,WHRN,RORA	0.000677891
1393	GO: Biological Process	GO:0015031	protein transport	NA	8.43e-05	0.473	0.00115	0.0106	71	1821	MAP1A,ADCY5,ADCY8,CACNG2,SCAMP5,NLGN2,COG5,AGAP3,DOC2B,MIA3,ANK2,ANK3,ITSN1,VPS50,CAMSAP3,CAMK1,SEC31A,DENND1A,TRIM3,TRIM23,CASK,ARRB1,KLF7,MCU,RIMS1,SNAP25,KIF1A,MYO5A,ERC1,SPTBN1,LIN7A,RFTN1,STX1A,SFN,BICD2,CACNA1D,CACNA1E,CAMK2G,PCLO,VPS8,BRSK2,CBLN1,MACF1,CD81,GRIP2,NRXN1,CLTA,AKAP6,EXOC6,PPP2R2B,PPP3CA,PRKCZ,SYTL2,DDX5,KCNA5,SNAP91,PTPRN2,ARHGAP44,DLG2,KIF5A,RAB27B,ATG16L1,DRD2,RAP1GDS1,STXB…	0.00069887
1394	GO: Biological Process	GO:0030100	regulation of endocytosis	NA	8.47e-05	0.475	0.00116	0.0107	19	282	ADD1,SCAMP5,ARHGAP21,SGIP1,ITSN1,SH3GL2,ARRB1,GPC3,CALM2,SMAP1,PPP3CA,PRKCA,MAGI2,SNAP91,IQSEC1,DLG4,DRD2,MCTP1,LRP1	0.000701031
1395	GO: Biological Process	GO:0071331	cellular response to hexose stimulus	NA	8.81e-05	0.494	0.0012	0.011	17	236	ADCY5,ADCY8,ARRB1,KLF7,SMARCA4,CACNA1D,CACNA1E,NPTX1,BRSK2,GRIK5,NRXN1,UBTF,PPP3CA,PTPRN2,ANO1,EFNA5,LRP1	0.000726781
1396	GO: Biological Process	GO:0008306	associative learning	NA	8.85e-05	0.497	0.0012	0.0111	12	129	MAP1A,ASIC1,SGK1,SNAP25,B4GALT2,ZZEF1,CACNA1E,GRIN2B,OPRL1,RIN1,SHANK1,DRD2	0.000728886
1397	GO: Biological Process	GO:0021987	cerebral cortex development	NA	8.93e-05	0.501	0.00121	0.0111	14	170	AFDN,CASK,MDGA1,PLCB1,GRIA2,GRIN2B,CDH2,LRP8,PTPRS,DLG4,KIF5A,TRAPPC9,LRP1,EMX1	0.000734273
1398	GO: Biological Process	GO:0007193	adenylate cyclase-inhibiting G protein-coupled receptor signaling pathway	NA	9.29e-05	0.521	0.00126	0.0116	10	92	ADCY5,GABBR1,GRM1,GRM2,GRM5,GRM8,OPRL1,PDE2A,HTR4,DRD2	0.000761386
1399	GO: Biological Process	GO:0010770	positive regulation of cell morphogenesis involved in differentiation	NA	9.79e-05	0.549	0.00132	0.0122	11	111	EPHB2,AFDN,SGK1,CASK,IL1RAPL1,SS18L1,DBN1,LRP8,PTPRD,PTPRF,RAC3	0.000795883
1400	GO: Biological Process	GO:1901880	negative regulation of protein depolymerization	NA	0.000102	0.571	0.00137	0.0126	10	93	MAP1A,MAP1B,MAP2,APC2,ADD1,CAMSAP3,APC,SPTBN1,CLASP2,NAV3	0.000827877
1401	GO: Biological Process	GO:0032252	secretory granule localization	NA	0.000104	0.583	0.0014	0.0128	5	20	MAP2,KIF1A,MYO5A,TANC2,KIF5A	0.000840045
1402	GO: Biological Process	GO:0150116	regulation of cell-substrate junction organization	NA	0.000107	0.597	0.00142	0.0131	9	76	CAMSAP3,LIMCH1,CLASP2,MACF1,SLK,PTK2,IQSEC1,EFNA5,LRP1	0.000858764
1403	GO: Biological Process	GO:0099545	trans-synaptic signaling by trans-synaptic complex	NA	0.000107	0.599	0.00142	0.0131	4	11	EPHB2,IL1RAPL1,DAG1,PTPRD	0.000858764
1404	GO: Biological Process	GO:0032535	regulation of cellular component size	NA	0.000107	0.599	0.00142	0.0131	26	465	MAP1B,MAP2,ADD1,SEMA6A,PLXNA3,ATP2B2,SPTBN1,CLASP2,NRCAM,NTRK3,PCLO,CIT,MACF1,TRPC5,PFN2,AATK,ARHGAP40,DBN1,PTPRS,KCNMA1,DPYSL2,L1CAM,EFNA5,MEGF8,TENM1,LRP1	0.000858764
1405	GO: Biological Process	GO:0043009	chordate embryonic development	NA	0.000108	0.607	0.00144	0.0133	53	1257	MAP1B,ACVR2A,ARID1A,DSCAML1,RXRB,RYR2,ADD1,BPTF,KIDINS220,MMP16,PLXNA3,MIA3,SFPQ,CAMSAP3,APC,AMBRA1,MCU,DCHS1,ANKRD11,SMARCA4,RERE,FUT8,SOX5,PPP1R12A,XYLT1,SULF1,GRIA2,GRIN2B,FCHO2,ZFPM2,LDB3,CMIP,CDH2,KDM6A,NIPBL,RNF152,CHST11,TANC2,CELF4,HDAC4,MATR3,DBN1,PTK2,KCNH1,RBBP6,PTPRU,THOC2,PBRM1,EFNA5,MEGF8,MBNL2,EMX1,ELL	0.000865409
1406	GO: Biological Process	GO:0042692	muscle cell differentiation	NA	0.000109	0.609	0.00144	0.0133	33	658	ARID1A,RXRB,ANK2,NEBL,SGCD,APC,AMBRA1,CAMK1,SMARCA4,ADGRB1,ADGRB3,SGCZ,SYNE1,LDB3,DYRK1B,CD81,CDH2,RBFOX2,JAM2,UCHL1,HOMER1,AKAP6,PPARA,PPP3CA,MAPK11,RIPOR2,HDAC4,DAG1,KCNH1,PBRM1,MBNL2,DPF3,RORA	0.000872034
1407	GO: Biological Process	GO:2000145	regulation of cell motility	NA	0.000111	0.621	0.00147	0.0135	55	1321	EPHB2,ERBB4,AFDN,SEMA6A,PLXNA3,MIA3,SGK1,PIK3R3,CAMSAP3,APC,NTNG1,MCU,SMARCA4,LIMCH1,ZNF609,ARID4B,MYO5A,ADAM15,ADGRB1,CLASP2,NTNG2,SULF1,PLCB1,CAMK2A,NTRK3,MPZL1,MACF1,CD81,PFN2,TMEFF2,JAM2,NIPBL,PLXNA1,PPP3CA,PRKCA,PRKCZ,SLK,RIPOR2,HDAC4,DAG1,MDGA2,PTK2,ASAP1,MAGI2,PTPRG,PTPRM,IQSEC1,NAV3,KIF2A,DRD2,PTPRU,CEMIP,MCTP1,LRP1,FBXW7	0.000886625
1408	GO: Biological Process	GO:1901699	cellular response to nitrogen compound	NA	0.000121	0.681	0.0016	0.0148	46	1046	EPHB2,MAP1B,ADCY5,ADCY8,RYR2,NR3C2,SRSF5,SGK1,PIK3R3,CPEB3,ANKRD26,APC,NCOA5,SLC8A3,CPEB4,GABRB2,MYO5A,CLASP2,PLCB1,GNAL,GNAO1,CACNA1A,CACNA1D,CAMK2A,HCN1,GRIA2,GRIN2B,GRM5,PDE2A,HNRNPD,PIP4K2A,AKAP6,HTR2C,HTR4,SOGA1,PRKCA,PRKCZ,PTK2,PTPRF,KCNQ3,DNMT3A,DRD2,RAP1GDS1,L1CAM,ANO1,LRP1	0.000960403
1409	GO: Biological Process	GO:0002028	regulation of sodium ion transport	NA	0.000125	0.699	0.00164	0.0151	11	114	SCN1B,MLLT6,FGF12,FGF14,ANK3,SGK1,HECW1,PLCB1,PER1,WNK2,DRD2	0.00099059
1410	GO: Biological Process	GO:0071711	basement membrane organization	NA	0.000127	0.712	0.00167	0.0154	7	46	LAMB4,NTNG1,CLASP2,PHLDB1,NTNG2,TMEFF2,DAG1	0.00100486
1411	GO: Biological Process	GO:1901701	cellular response to oxygen-containing compound	NA	0.000132	0.74	0.00173	0.0159	70	1815	EPHB2,MAP1B,ADCY1,ADCY5,RXRB,ADCY8,RYR2,ADD1,GRAMD1B,NR3C2,AGAP3,SRSF5,SGK1,PIK3R3,CPEB3,ANKRD26,APC,NCOA5,SLC8A3,ARRB1,KLF7,CPEB4,SMARCA4,MYO5A,ADAM15,CLASP2,PLCB1,CACNA1G,GNAL,GNAO1,CACNA1A,CACNA1D,CACNA1E,NPTX1,CAMK2A,HCN1,NTRK3,BRSK2,GRIA2,GRIK5,GRIN2B,GRM5,PDE2A,HNRNPD,CKB,NRXN1,UBTF,PIP4K2A,AKAP6,HTR2C,HTR4,PPP3CA,SOGA1,PRKCA,PRKCZ,DAG1,PTK2,LRP8,PTPRF,PTPRN2,KIF5A,DNMT3A,DRD2,RAP1GDS1,OXR1…	0.00104114
1412	GO: Biological Process	GO:0016311	dephosphorylation	NA	0.000136	0.763	0.00178	0.0164	23	393	SBF1,PPM1E,AMBRA1,RNGTT,PPP1R12A,MPRIP,PHLPP1,CAMTA1,CALM2,PPM1K,PPP2R2B,PPP3CA,PLPPR1,MAGI2,PTPRD,PTPRF,PTPRG,PTPRM,PTPRN2,PTPRS,DLG2,DRD2,PTPRU	0.00106934
1413	GO: Biological Process	GO:0051952	regulation of amine transport	NA	0.000137	0.768	0.00179	0.0165	12	135	GABBR1,MYO5A,STX1A,SYT1,CACNA1A,GRIN2B,GRM1,GRM2,HTR2C,SYT12,DPYSL2,DRD2	0.00107552
1414	GO: Biological Process	GO:0045773	positive regulation of axon extension	NA	0.00014	0.784	0.00182	0.0167	8	62	MAP1B,NTRK3,MACF1,TRPC5,DBN1,L1CAM,MEGF8,LRP1	0.00109566
1415	GO: Biological Process	GO:0090066	regulation of anatomical structure size	NA	0.00014	0.785	0.00182	0.0167	33	667	MAP1B,MAP2,ADD1,SEMA6A,PLXNA3,ATP2B2,SPTBN1,CLASP2,CACNA1G,NRCAM,NTRK3,PCLO,CIT,MACF1,GRIP2,TRPC5,PFN2,HTR2C,AATK,ARHGAP40,DBN1,PTK2,KCNA5,PTPRM,PTPRS,KCNMA1,DPYSL2,RAP1GDS1,L1CAM,EFNA5,MEGF8,TENM1,LRP1	0.00109566
1416	GO: Biological Process	GO:1904261	positive regulation of basement membrane assembly involved in embryonic body morphogenesis	NA	0.000145	0.815	0.00187	0.0172	3	5	CLASP2,PHLDB1,DAG1	0.00112257
1417	GO: Biological Process	GO:1904259	regulation of basement membrane assembly involved in embryonic body morphogenesis	NA	0.000145	0.815	0.00187	0.0172	3	5	CLASP2,PHLDB1,DAG1	0.00112257
1418	GO: Biological Process	GO:0097116	gephyrin clustering involved in postsynaptic density assembly	NA	0.000145	0.815	0.00187	0.0172	3	5	NLGN2,NRXN1,NRXN2	0.00112257
1419	GO: Biological Process	GO:0086046	membrane depolarization during SA node cell action potential	NA	0.000145	0.815	0.00187	0.0172	3	5	ANK2,CACNA1G,CACNA1D	0.00112257
1420	GO: Biological Process	GO:2001197	basement membrane assembly involved in embryonic body morphogenesis	NA	0.000145	0.815	0.00187	0.0172	3	5	CLASP2,PHLDB1,DAG1	0.00112257
1421	GO: Biological Process	GO:0055080	cation homeostasis	NA	0.00015	0.84	0.00192	0.0177	35	727	ADCY8,RYR2,MLLT6,NR3C2,ANK1,ANK2,ANK3,SGCD,SGK1,SLC8A2,SLC8A3,MCU,ATP2B2,ATP2B3,MYO5A,PACS2,CACNA1A,CACNA1E,CALM2,GRIN2B,GRM1,GRM5,TRPC5,HOMER1,AKAP6,SLC4A7,HTR2C,PRKCA,KCNA5,KCNH1,KCNMA1,DRD2,RAP1GDS1,CEMIP,SLC4A10	0.00115949
1422	GO: Biological Process	GO:0007017	microtubule-based process	NA	0.000155	0.869	0.00198	0.0182	47	1088	MAP1A,MAP1B,MAP2,MAP4,APC2,ARHGAP21,SFPQ,SGK1,CAMSAP3,APC,SLC8A3,DCHS1,KIF1A,MYO5A,PPP1R12A,CLASP2,PHLDB1,MAP7D2,CACNA1I,WASF1,BICD2,CACNA1E,TTC28,BRSK2,PARD3B,SMC3,MACF1,CHD3,UCHL1,CCSER2,RNF19A,PRKCZ,SLK,RIPOR2,DAG1,PTK2,NAV3,DLG2,KIF2A,KIF3C,KIF5A,RAB27B,DYRK1A,EFNA5,CELSR2,MEGF8,IRAG2	0.00119447
1423	GO: Biological Process	GO:0031290	retinal ganglion cell axon guidance	NA	0.000157	0.878	0.00198	0.0182	8	63	EPHB2,ADCY1,APC,TENM3,BMPR1B,NRCAM,PTPRM,EFNA5	0.00119524
1424	GO: Biological Process	GO:0046710	GDP metabolic process	NA	0.000157	0.88	0.00198	0.0182	4	12	MAGI3,CASK,DLGAP2,DLG2	0.00119524
1425	GO: Biological Process	GO:1990034	calcium ion export across plasma membrane	NA	0.000157	0.88	0.00198	0.0182	4	12	SLC8A2,SLC8A3,ATP2B3,CALM2	0.00119524
1426	GO: Biological Process	GO:0086027	AV node cell to bundle of His cell signaling	NA	0.000157	0.88	0.00198	0.0182	4	12	RYR2,ANK2,CACNA1G,CACNB2	0.00119524
1427	GO: Biological Process	GO:0086016	AV node cell action potential	NA	0.000157	0.88	0.00198	0.0182	4	12	RYR2,ANK2,CACNA1G,CACNB2	0.00119524
1428	GO: Biological Process	GO:0099519	dense core granule cytoskeletal transport	NA	0.000157	0.88	0.00198	0.0182	4	12	MAP2,KIF1A,TANC2,KIF5A	0.00119524
1429	GO: Biological Process	GO:0031109	microtubule polymerization or depolymerization	NA	0.00016	0.895	0.00201	0.0185	13	158	MAP1A,MAP1B,MAP2,APC2,SGK1,CAMSAP3,APC,DCHS1,CLASP2,TTC28,NAV3,KIF2A,DYRK1A	0.00121624
1430	GO: Biological Process	GO:0019932	second-messenger-mediated signaling	NA	0.000162	0.91	0.00204	0.0188	24	424	ADCY1,ADCY8,RYR2,ANK2,SGCD,SLC8A2,MCU,NFAT5,ADGRB2,NCAM1,CAMTA1,CACNA1D,CALM2,GRIN2B,GRM1,GRM5,OPRL1,PDE2A,AKAP6,HTR2C,PPP3CA,HDAC4,L1CAM,MCTP1	0.00122959
1431	GO: Biological Process	GO:0070507	regulation of microtubule cytoskeleton organization	NA	0.000164	0.92	0.00205	0.0189	14	180	MAP1A,MAP1B,MAP2,APC2,SGK1,CAMSAP3,APC,CLASP2,PHLDB1,BICD2,RIPOR2,NAV3,DYRK1A,EFNA5	0.00124289
1432	GO: Biological Process	GO:0099563	modification of synaptic structure	NA	0.000167	0.936	0.00208	0.0192	6	34	CTTNBP2,ITSN1,WASF1,PFN2,CAMKV,ARHGAP44	0.0012618
1433	GO: Biological Process	GO:0021680	cerebellar Purkinje cell layer development	NA	0.000167	0.938	0.00209	0.0192	7	48	RERE,ATP2B2,B4GALT2,CACNA1A,KLF8,WHRN,RORA	0.0012618
1434	GO: Biological Process	GO:0007507	heart development	NA	0.000169	0.945	0.00209	0.0193	47	1092	ERBB4,ARID1A,ADCY5,RXRB,RYR2,FGF12,MIA3,ANK2,NEBL,SGCD,APC,DCHS1,SMARCA4,SMARCE1,NFAT5,ADAM15,NCAM1,SGCZ,GPC3,CACNA1G,CACNA1D,CACNB2,CAMK2A,SYNE1,CAMK2G,NTRK3,GRK4,ZFPM2,LDB3,CDH2,RBFOX2,PDE2A,KDM6A,NIPBL,AKAP6,NRG2,PPARA,PPM1K,MAPK11,MATR3,PTK2,KCNAB1,PBRM1,MEGF8,MBNL2,DPF3,LRP1	0.00126554
1435	GO: Biological Process	GO:0002027	regulation of heart rate	NA	0.000169	0.946	0.00209	0.0193	12	138	RYR2,SCN1B,ANK2,CACNA1G,CACNA1D,CACNA1E,CACNB2,CALM2,HCN1,RBFOX2,KCNA5,DRD2	0.00126554
1436	GO: Biological Process	GO:0032011	ARF protein signal transduction	NA	0.00017	0.951	0.0021	0.0193	5	22	MYO9B,IQSEC2,PSD,IQSEC1,IQSEC3	0.00127113
1437	GO: Biological Process	GO:0009792	embryo development ending in birth or egg hatching	NA	0.000174	0.973	0.00214	0.0197	53	1281	MAP1B,ACVR2A,ARID1A,DSCAML1,RXRB,RYR2,ADD1,BPTF,KIDINS220,MMP16,PLXNA3,MIA3,SFPQ,CAMSAP3,APC,AMBRA1,MCU,DCHS1,ANKRD11,SMARCA4,RERE,FUT8,SOX5,PPP1R12A,XYLT1,SULF1,GRIA2,GRIN2B,FCHO2,ZFPM2,LDB3,CMIP,CDH2,KDM6A,NIPBL,RNF152,CHST11,TANC2,CELF4,HDAC4,MATR3,DBN1,PTK2,KCNH1,RBBP6,PTPRU,THOC2,PBRM1,EFNA5,MEGF8,MBNL2,EMX1,ELL	0.00129719
1438	GO: Biological Process	GO:0007623	circadian rhythm	NA	0.000174	0.975	0.00214	0.0197	19	298	KCNH7,ADCY1,SFPQ,RAI1,PHLPP1,NTRK3,OPRL1,PER1,HNRNPD,NRXN1,HOMER1,FBXL17,PPARA,DDX5,KCNMA1,DRD2,DYRK1A,RORA,FBXW7	0.00129719
1439	GO: Biological Process	GO:0045197	establishment or maintenance of epithelial cell apical/basal polarity	NA	0.000175	0.982	0.00215	0.0198	8	64	LRRC7,ANK1,CAMSAP3,LIN7A,PARD3B,CDH2,DLG2,DLG4	0.00130079
1440	GO: Biological Process	GO:0007167	enzyme-linked receptor protein signaling pathway	NA	0.000175	0.984	0.00215	0.0198	52	1250	EPHB2,ERBB4,ACVR2A,FGF12,FGF14,SEMA6A,PIK3R3,ANKRD26,APC,NCOA5,RERE,FUT8,NLK,ARID4B,PPP1R12A,SPTBN1,CLASP2,BMPR1B,GPC3,SULF1,PLCB1,ABTB3,WASF1,TCF4,JADE2,NTRK3,MPZL1,HIVEP1,TRIO,NRXN1,PIP4K2A,NGEF,NRG2,CHST11,PPARA,SOGA1,PRKCA,PRKCZ,ANKS1B,PTK2,DDX5,MAGI2,PTPRD,PTPRF,PTPRG,PTPRU,EFNA5,TOB1,MEGF8,LRP1,EPHA10,FBXW7	0.00130079
1441	GO: Biological Process	GO:0030003	cellular cation homeostasis	NA	0.00018	1	0.00221	0.0203	30	591	ADCY8,RYR2,NR3C2,ANK2,SGK1,SLC8A2,SLC8A3,MCU,ATP2B2,ATP2B3,MYO5A,PACS2,CACNA1A,CACNA1E,CALM2,GRIN2B,GRM1,GRM5,TRPC5,HOMER1,AKAP6,SLC4A7,HTR2C,PRKCA,KCNH1,KCNMA1,DRD2,RAP1GDS1,CEMIP,SLC4A10	0.00133598
1442	GO: Biological Process	GO:0006898	receptor-mediated endocytosis	NA	0.00019	1	0.00232	0.0214	20	325	CACNG2,SGIP1,ITSN1,SH3GL2,ARRB1,SNAP25,WASF1,GRK4,GRIA2,FCHO2,CD81,CLTA,SMAP1,PRKCA,MAGI2,SNAP91,IQSEC1,DLG4,DRD2,LRP1	0.00140605
1443	GO: Biological Process	GO:0033674	positive regulation of kinase activity	NA	0.000191	1	0.00233	0.0215	30	593	EPHB2,ERBB4,ADCY8,TAOK3,ITSN1,MAGI3,AMBRA1,CAMK1,SLC8A2,BMPR1B,CALM2,NTRK3,GRM5,CD81,PFKFB1,NRXN1,AKAP6,NRG2,PRKCZ,DAG1,PTK2,LRP8,DLG4,DOCK3,DRD2,CEMIP,EFNA5,TENM1,EPHA10,FBXW7	0.00140931
1444	GO: Biological Process	GO:0021695	cerebellar cortex development	NA	0.000192	1	0.00234	0.0215	9	82	RERE,ATP2B2,B4GALT2,CACNA1A,CBLN1,KLF8,NRXN1,WHRN,RORA	0.00141255
1445	GO: Biological Process	GO:0048678	response to axon injury	NA	0.000192	1	0.00234	0.0215	13	161	MAP1B,SFPQ,NCAM1,XYLT1,NTRK3,DAG1,PTPRF,PTPRS,DPYSL2,DRD2,L1CAM,LRP1,LRP4	0.00141255
1446	GO: Biological Process	GO:0001558	regulation of cell growth	NA	0.000197	1	0.00239	0.022	29	566	MAP1B,MAP2,SBF1,AFDN,SEMA6A,PLXNA3,SGK1,SMARCA4,RIMS1,ADAM15,CLASP2,SYT1,SFN,NRCAM,NTRK3,MACF1,CD81,TRPC5,AKAP6,PPARA,AATK,DBN1,PTK2,PTPRS,DPYSL2,L1CAM,EFNA5,MEGF8,LRP1	0.001443
1447	GO: Biological Process	GO:0032024	positive regulation of insulin secretion	NA	0.000203	1	0.00246	0.0226	10	101	ADCY8,NLGN2,DOC2B,CASK,ARRB1,MCU,SNAP25,CACNA1D,ANO1,LRP1	0.00148049
1448	GO: Biological Process	GO:1901019	regulation of calcium ion transmembrane transporter activity	NA	0.000212	1	0.00255	0.0235	11	121	RYR2,FGF14,ANK2,MYO5A,CACNA1A,CACNB2,CALM2,OPRL1,AKAP6,PPP3CA,DRD2	0.00153721
1449	GO: Biological Process	GO:1903909	regulation of receptor clustering	NA	0.000212	1	0.00255	0.0235	5	23	CD81,GRIP2,SHISA6,DLG4,LRP4	0.00153721
1450	GO: Biological Process	GO:0031113	regulation of microtubule polymerization	NA	0.000218	1	0.00261	0.024	8	66	MAP1B,MAP2,SGK1,CAMSAP3,APC,CLASP2,NAV3,DYRK1A	0.00157391
1451	GO: Biological Process	GO:0070050	neuron cellular homeostasis	NA	0.000218	1	0.00261	0.024	8	66	MAP1A,SLC8A2,ATP2B2,ATP2B3,CACNA1A,CACNA1E,NIPBL,KCNH1	0.00157391
1452	GO: Biological Process	GO:0010648	negative regulation of cell communication	NA	0.000219	1	0.00261	0.0241	67	1747	EPHB2,ASIC1,TRAIP,APC2,ADCY8,TAOK3,SEMA6A,ANKRD26,APC,NCOA5,IVNS1ABP,ARRB1,TRIM67,KLF7,SMARCA4,RERE,NLK,GABBR1,ARID4B,HECW1,MYO5A,IQSEC2,GPC3,SULF1,PLCL2,RPS6KA6,PHLPP1,GNAL,HCN1,GRK4,GRM2,GRM5,CBLN1,CIT,OPRL1,DGKI,CDH2,PDE2A,PER1,UCHL1,PIP4K2A,SHISA6,RNF152,CHST11,PPARA,PPP3CA,PRKCA,PRKCZ,CELF4,RIPOR2,DAG1,MAGI2,PTPRD,PTPRF,PTPRS,ARHGAP44,WNK2,DRD2,DYRK1A,PTPRU,RGS3,TOB1,MEGF8,LRP1,LRP4,RORA,FBX…	0.00157887
1453	GO: Biological Process	GO:2001259	positive regulation of cation channel activity	NA	0.00022	1	0.00263	0.0242	10	102	EPHB2,CACNG2,FGF14,ANK2,ANK3,CACNB2,CALM2,HCN1,AKAP6,PPP3CA	0.00158381
1454	GO: Biological Process	GO:0015837	amine transport	NA	0.000221	1	0.00263	0.0242	12	142	GABBR1,MYO5A,STX1A,SYT1,CACNA1A,GRIN2B,GRM1,GRM2,HTR2C,SYT12,DPYSL2,DRD2	0.00158874
1455	GO: Biological Process	GO:1903911	positive regulation of receptor clustering	NA	0.000222	1	0.00264	0.0243	4	13	CD81,GRIP2,DLG4,LRP4	0.00159138
1456	GO: Biological Process	GO:0046887	positive regulation of hormone secretion	NA	0.000231	1	0.00274	0.0252	14	186	ACVR2A,ADCY8,NLGN2,DOC2B,ITSN1,CASK,ARRB1,MCU,SNAP25,GABBR1,CACNA1D,DRD2,ANO1,LRP1	0.00165354
1457	GO: Biological Process	GO:0007274	neuromuscular synaptic transmission	NA	0.000232	1	0.00274	0.0253	6	36	ETV5,ERC1,CACNA1A,NRXN1,ERC2,LRP4	0.00165834
1458	GO: Biological Process	GO:0023057	negative regulation of signaling	NA	0.000233	1	0.00275	0.0254	67	1751	EPHB2,ASIC1,TRAIP,APC2,ADCY8,TAOK3,SEMA6A,ANKRD26,APC,NCOA5,IVNS1ABP,ARRB1,TRIM67,KLF7,SMARCA4,RERE,NLK,GABBR1,ARID4B,HECW1,MYO5A,IQSEC2,GPC3,SULF1,PLCL2,RPS6KA6,PHLPP1,GNAL,HCN1,GRK4,GRM2,GRM5,CBLN1,CIT,OPRL1,DGKI,CDH2,PDE2A,PER1,UCHL1,PIP4K2A,SHISA6,RNF152,CHST11,PPARA,PPP3CA,PRKCA,PRKCZ,CELF4,RIPOR2,DAG1,MAGI2,PTPRD,PTPRF,PTPRS,ARHGAP44,WNK2,DRD2,DYRK1A,PTPRU,RGS3,TOB1,MEGF8,LRP1,LRP4,RORA,FBX…	0.00166312
1459	GO: Biological Process	GO:0051924	regulation of calcium ion transport	NA	0.000255	1	0.003	0.0276	21	358	RYR2,FGF14,ANK2,CASK,ATP2B2,MYO5A,CACNA1G,GNAO1,CACNA1A,CACNA1B,CACNA1D,CACNB2,CALM2,CAMK2A,CAMK2G,OPRL1,HOMER1,AKAP6,PPP3CA,DRD2,CEMIP	0.00181501
1460	GO: Biological Process	GO:0001678	cellular glucose homeostasis	NA	0.000257	1	0.00302	0.0278	17	258	ADCY5,ADCY8,ARRB1,KLF7,SMARCA4,CACNA1D,CACNA1E,NPTX1,BRSK2,GRIK5,NRXN1,UBTF,PPP3CA,PTPRN2,ANO1,EFNA5,LRP1	0.00182666
1461	GO: Biological Process	GO:0031110	regulation of microtubule polymerization or depolymerization	NA	0.000258	1	0.00302	0.0279	10	104	MAP1A,MAP1B,MAP2,APC2,SGK1,CAMSAP3,APC,CLASP2,NAV3,DYRK1A	0.0018286
1462	GO: Biological Process	GO:0043242	negative regulation of protein-containing complex disassembly	NA	0.000258	1	0.00302	0.0279	10	104	MAP1A,MAP1B,MAP2,APC2,ADD1,CAMSAP3,APC,SPTBN1,CLASP2,NAV3	0.0018286
1463	GO: Biological Process	GO:0099170	postsynaptic modulation of chemical synaptic transmission	NA	0.000263	1	0.00306	0.0281	5	24	PLCB1,GRM5,RNF19A,PPP3CA,DRD2	0.0018536
1464	GO: Biological Process	GO:0099171	presynaptic modulation of chemical synaptic transmission	NA	0.000263	1	0.00306	0.0281	5	24	ERC1,CACNA1B,CACNA1D,CACNB2,PRKCA	0.0018536
1465	GO: Biological Process	GO:0021694	cerebellar Purkinje cell layer formation	NA	0.000263	1	0.00306	0.0281	5	24	ATP2B2,CACNA1A,KLF8,WHRN,RORA	0.0018536
1466	GO: Biological Process	GO:0010810	regulation of cell-substrate adhesion	NA	0.000269	1	0.00312	0.0287	17	259	CAMSAP3,CASK,LIMCH1,ADAM15,CLASP2,AJAP1,MACF1,PRKCZ,SLK,DAG1,DBN1,PTK2,RAC3,L1CAM,EDIL3,EFNA5,LRP1	0.00188795
1467	GO: Biological Process	GO:0051223	regulation of protein transport	NA	0.000273	1	0.00317	0.0292	32	663	ADCY5,ADCY8,NLGN2,DOC2B,ANK3,CAMK1,CASK,ARRB1,KLF7,MCU,SNAP25,STX1A,SFN,CACNA1D,CACNA1E,BRSK2,CD81,NRXN1,PPP3CA,PRKCZ,KCNA5,SNAP91,ARHGAP44,DRD2,RAP1GDS1,STXBP5,ANO1,CEMIP,EFNA5,TENM1,LRP1,FBXW7	0.00191336
1468	GO: Biological Process	GO:0032984	protein-containing complex disassembly	NA	0.000275	1	0.00318	0.0293	18	284	MAP1A,MAP1B,MAP2,APC2,ARID1A,ADD1,MICAL3,SGK1,SH3GL2,CAMSAP3,APC,SMARCA4,SMARCE1,SPTBN1,CLASP2,CALM2,NAV3,KIF2A	0.00192469
1469	GO: Biological Process	GO:0046847	filopodium assembly	NA	0.000276	1	0.00319	0.0294	9	86	EPHB2,FGD1,MYO10,NRXN1,ARHGEF4,RIPOR2,DBN1,ARHGAP44,TENM1	0.00192901
1470	GO: Biological Process	GO:0030036	actin cytoskeleton organization	NA	0.000281	1	0.00323	0.0297	39	871	CTTNBP2,RTKN,ADD1,FGD1,MICAL3,NEBL,PPM1E,ARRB1,MCU,LIMCH1,MYO5A,PPP1R12A,SPTBN1,IQSEC2,ADGRB1,CLASP2,MPRIP,WASF1,THSD7A,NTRK3,BRSK2,CIT,LDB3,PFN2,TMEFF2,SMAP1,ARHGAP40,DBN1,ARHGAP44,IQSEC1,RAC3,SHANK1,IQSEC3,RAP1GDS1,EFNA5,TENM1,LRP1,EPB41L1,EPB41L2	0.00195851
1471	GO: Biological Process	GO:0021543	pallium development	NA	0.000281	1	0.00323	0.0297	17	260	AFDN,PLXNA3,CASK,MDGA1,PLCB1,PHLPP1,GRIA2,GRIN2B,CDH2,LRP8,PTPRS,DLG4,KIF5A,TRAPPC9,ATG16L1,LRP1,EMX1	0.00195851
1472	GO: Biological Process	GO:0071363	cellular response to growth factor stimulus	NA	0.000286	1	0.00328	0.0302	42	963	ERBB4,MAP1B,ACVR2A,KIDINS220,FGF12,FGF14,SEMA6A,SH3GL2,APC,CASK,RERE,FUT8,NLK,SOX5,ARID4B,PPP1R12A,BMPR1B,GPC3,SULF1,WASF1,TCF4,NTRK3,VSTM2A,GRIA2,GRIN2B,ACAP2,PDE2A,HIVEP1,NRXN1,CHST11,PPARA,DBN1,PTK2,DDX5,LRP8,MAGI2,PTPRF,KIF5A,L1CAM,TOB1,MEGF8,LRP1	0.00198511
1473	GO: Biological Process	GO:0010817	regulation of hormone levels	NA	0.000295	1	0.00338	0.0311	33	695	ACVR2A,ADCY5,ADCY8,NLGN2,DOC2B,ITSN1,APC,CASK,ARRB1,KLF7,MCU,SNAP25,GABBR1,MYO5A,BMPR1B,STX1A,CACNA1A,CACNA1D,CACNA1E,CAMK2G,PCLO,BRSK2,CHST8,NRXN1,HTR2C,PPP3CA,KCNA5,PTPRN2,KCNMA1,DRD2,ANO1,EFNA5,LRP1	0.00204476
1474	GO: Biological Process	GO:1901950	dense core granule transport	NA	0.000305	1	0.00346	0.0319	4	14	MAP2,KIF1A,TANC2,KIF5A	0.00209675
1475	GO: Biological Process	GO:0035095	behavioral response to nicotine	NA	0.000305	1	0.00346	0.0319	4	14	GABBR1,GRM2,HTR2C,PPARA	0.00209675
1476	GO: Biological Process	GO:0097113	AMPA glutamate receptor clustering	NA	0.000305	1	0.00346	0.0319	4	14	LRRTM4,GRIP2,SHISA6,DLG4	0.00209675
1477	GO: Biological Process	GO:0032253	dense core granule localization	NA	0.000305	1	0.00346	0.0319	4	14	MAP2,KIF1A,TANC2,KIF5A	0.00209675
1478	GO: Biological Process	GO:0048013	ephrin receptor signaling pathway	NA	0.000315	1	0.00356	0.0328	7	53	EPHB2,NTRK3,NGEF,ANKS1B,PTK2,EFNA5,EPHA10	0.00215665
1479	GO: Biological Process	GO:0140058	neuron projection arborization	NA	0.000315	1	0.00356	0.0328	6	38	AFDN,NTNG1,NTNG2,MACF1,PAK6,DLG4	0.00215665
1480	GO: Biological Process	GO:0031629	synaptic vesicle fusion to presynaptic active zone membrane	NA	0.000322	1	0.00362	0.0334	5	25	RIMS1,SNAP25,STX1A,SYT1,GRIK5	0.0021986
1481	GO: Biological Process	GO:0021603	cranial nerve formation	NA	0.000322	1	0.00362	0.0334	5	25	PLXNA3,KLF7,SMARCA4,PLXNA1,MDGA2	0.0021986
1482	GO: Biological Process	GO:0061245	establishment or maintenance of bipolar cell polarity	NA	0.000328	1	0.00368	0.0339	8	70	LRRC7,ANK1,CAMSAP3,LIN7A,PARD3B,CDH2,DLG2,DLG4	0.00223049
1483	GO: Biological Process	GO:0035088	establishment or maintenance of apical/basal cell polarity	NA	0.000328	1	0.00368	0.0339	8	70	LRRC7,ANK1,CAMSAP3,LIN7A,PARD3B,CDH2,DLG2,DLG4	0.00223049
1484	GO: Biological Process	GO:0006936	muscle contraction	NA	0.000331	1	0.0037	0.034	23	418	RYR2,SCN1B,FGF12,ANK2,SGCD,SLC6A8,SLC8A3,SULF1,CACNA1G,GNAO1,CACNA1D,CACNB2,CALM2,GRIP2,HOMER1,AKAP6,PRKCA,HDAC4,DBN1,KCNA5,KCNMA1,DRD2,RAP1GDS1	0.0022418
1485	GO: Biological Process	GO:0010038	response to metal ion	NA	0.000331	1	0.0037	0.034	29	584	ADCY1,ADCY8,RYR2,ADD1,CACNG2,ANK3,SEC31A,NCAM1,SYT1,CACNA1G,NPTX1,CALM2,HCN1,GRIA2,GRIA3,GRIN2B,CPNE8,HNRNPD,NRXN1,HOMER1,PPP3CA,SYT12,KCNH1,KCNMA1,DLG2,DLG4,DNMT3A,DRD2,CPNE4	0.0022418
1486	GO: Biological Process	GO:0072359	circulatory system development	NA	0.000346	1	0.00385	0.0355	73	1977	EPHB2,ERBB4,ARID1A,ADCY5,RXRB,RYR2,ADD1,FGF12,SEMA6A,MIA3,ANK2,NEBL,SGCD,PIK3R3,APC,PPFIA3,DCHS1,SMARCA4,SMARCE1,NFAT5,ADAM15,ADGRB1,ADGRB2,ADGRB3,NCAM1,SRPK2,SGCZ,GPC3,SULF1,CACNA1G,CACNA1D,TCF4,CACNB2,THSD7A,NRCAM,CAMK2A,SYNE1,CAMK2G,NTRK3,GRK4,ZFPM2,LDB3,CDH2,RBFOX2,PDE2A,NRXN1,KDM6A,NIPBL,PLXNA1,AKAP6,SLC4A7,NRG2,PPARA,PPM1K,PRKCA,PRKCZ,MAPK11,MATR3,SYTL2,DAG1,PTK2,PTPRM,IQSEC1,KCNAB1,DYRK1A,…	0.00234024
1487	GO: Biological Process	GO:1901021	positive regulation of calcium ion transmembrane transporter activity	NA	0.000354	1	0.00393	0.0362	7	54	RYR2,FGF14,ANK2,CACNB2,CALM2,AKAP6,PPP3CA	0.00237203
1488	GO: Biological Process	GO:0008089	anterograde axonal transport	NA	0.000354	1	0.00393	0.0362	7	54	MAP1A,MAP2,SLC8A3,KIF1A,DLG2,KIF5A,RAB27B	0.00237203
1489	GO: Biological Process	GO:0045663	positive regulation of myoblast differentiation	NA	0.000354	1	0.00393	0.0362	7	54	ARID1A,SMARCA4,SMARCE1,PLCB1,RIPOR2,PBRM1,DPF3	0.00237203
1490	GO: Biological Process	GO:1903311	regulation of mRNA metabolic process	NA	0.000355	1	0.00393	0.0362	21	367	SRRM1,DDX17,CPEB3,TNRC6C,KHDRBS3,ACIN1,SRPK2,NOVA2,RBFOX2,HNRNPD,RBM25,RBFOX3,PRKCA,CELF4,DDX5,DYRK1A,TOB1,MBNL2,RAVER2,SLTM,RBM5	0.00237557
1491	GO: Biological Process	GO:0051893	regulation of focal adhesion assembly	NA	0.000362	1	0.00399	0.0367	8	71	CAMSAP3,LIMCH1,CLASP2,MACF1,SLK,PTK2,EFNA5,LRP1	0.00241599
1492	GO: Biological Process	GO:0090109	regulation of cell-substrate junction assembly	NA	0.000362	1	0.00399	0.0367	8	71	CAMSAP3,LIMCH1,CLASP2,MACF1,SLK,PTK2,EFNA5,LRP1	0.00241599
1493	GO: Biological Process	GO:0022037	metencephalon development	NA	0.000369	1	0.00406	0.0374	15	218	RERE,ATP2B2,B4GALT2,CACNA1A,CBLN1,KLF8,HNRNPD,CKB,NRXN1,WHRN,SLC4A7,MDGA2,PTPRS,CELSR2,RORA	0.00245619
1494	GO: Biological Process	GO:0034767	positive regulation of ion transmembrane transport	NA	0.000372	1	0.00407	0.0375	16	242	EPHB2,RYR2,CACNG2,FGF14,ANK2,ANK3,MYO5A,PLCB1,CACNA1D,CACNB2,CALM2,HCN1,AKAP6,PPP3CA,WNK2,CEMIP	0.00246963
1495	GO: Biological Process	GO:0043254	regulation of protein-containing complex assembly	NA	0.000372	1	0.00407	0.0375	25	476	MAP1B,MAP2,ADD1,SGK1,CAMSAP3,APC,AMBRA1,STXBP6,RIMS1,SPTBN1,NCAM1,CLASP2,STX1A,VPS8,PFN2,TRIM9,PRKCZ,ARHGAP40,DBN1,ASAP1,SNAP91,NAV3,STXBP5,DYRK1A,TENM1	0.00246963
1496	GO: Biological Process	GO:1901879	regulation of protein depolymerization	NA	0.000378	1	0.00413	0.0381	10	109	MAP1A,MAP1B,MAP2,APC2,ADD1,CAMSAP3,APC,SPTBN1,CLASP2,NAV3	0.00250615
1497	GO: Biological Process	GO:0021575	hindbrain morphogenesis	NA	0.000389	1	0.00424	0.0391	9	90	ATP2B2,CACNA1A,CBLN1,CDH2,KLF8,NRXN1,WHRN,KCNH1,RORA	0.00256879
1498	GO: Biological Process	GO:1900452	regulation of long-term synaptic depression	NA	0.00039	1	0.00424	0.0391	5	26	ADCY8,IQSEC2,GNAL,CBLN1,DGKI	0.00256879
1499	GO: Biological Process	GO:0099500	vesicle fusion to plasma membrane	NA	0.00039	1	0.00424	0.0391	5	26	RIMS1,SNAP25,STX1A,SYT1,GRIK5	0.00256879
1500	GO: Biological Process	GO:0018105	peptidyl-serine phosphorylation	NA	0.000398	1	0.00431	0.0397	20	344	SGK1,CAMK1,ARRB1,NLK,MAST3,SRPK2,PLCL2,RPS6KA6,CAMK2A,NTRK3,BRSK2,DYRK1B,PFN2,NRXN1,CAMKV,CSNK1G2,PRKCA,PRKCZ,DYRK1A,TENM1	0.00261464
1501	GO: Biological Process	GO:0045761	regulation of adenylate cyclase activity	NA	0.000399	1	0.00432	0.0398	8	72	ADCY1,GABBR1,GNAL,CACNA1D,CALM2,GRM2,AKAP6,DRD2	0.00261779
1502	GO: Biological Process	GO:0150011	regulation of neuron projection arborization	NA	0.000408	1	0.00439	0.0404	4	15	NTNG1,NTNG2,MACF1,DLG4	0.00266295
1503	GO: Biological Process	GO:0097688	glutamate receptor clustering	NA	0.000408	1	0.00439	0.0404	4	15	LRRTM4,GRIP2,SHISA6,DLG4	0.00266295
1504	GO: Biological Process	GO:0086067	AV node cell to bundle of His cell communication	NA	0.000408	1	0.00439	0.0404	4	15	RYR2,ANK2,CACNA1G,CACNB2	0.00266295
1505	GO: Biological Process	GO:0051928	positive regulation of calcium ion transport	NA	0.00041	1	0.00441	0.0406	13	174	RYR2,FGF14,ANK2,CASK,ATP2B2,CACNA1D,CACNB2,CALM2,CAMK2A,HOMER1,AKAP6,PPP3CA,CEMIP	0.00266908
1506	GO: Biological Process	GO:0010243	response to organonitrogen compound	NA	0.000423	1	0.00454	0.0418	62	1623	EPHB2,MAP1B,ASIC1,ADCY5,ADCY8,RYR2,FOXRED2,NR3C2,MIA3,SRSF5,SGK1,PIK3R3,CPEB3,ANKRD26,APC,NCOA5,SLC8A3,CPEB4,GABRB2,MYO5A,NCAM1,CLASP2,PLCB1,GNAL,GNAO1,CACNA1A,CACNA1B,CACNA1D,CALM2,CAMK2A,HCN1,BRSK2,GRIA2,GRIN2B,GRM2,GRM5,CD81,PDE2A,PER1,PFKFB1,HNRNPD,PIP4K2A,HOMER1,AKAP6,HTR2C,HTR4,PPARA,PPP3CA,SOGA1,PRKCA,PRKCZ,DAG1,PTK2,PTPRF,DLG4,DNMT3A,DPYSL2,DRD2,RAP1GDS1,L1CAM,ANO1,LRP1	0.00275015
1507	GO: Biological Process	GO:1904064	positive regulation of cation transmembrane transport	NA	0.000427	1	0.00457	0.042	15	221	EPHB2,RYR2,CACNG2,FGF14,ANK2,ANK3,PLCB1,CACNA1D,CACNB2,CALM2,HCN1,AKAP6,PPP3CA,WNK2,CEMIP	0.00277258
1508	GO: Biological Process	GO:0022411	cellular component disassembly	NA	0.000431	1	0.00459	0.0423	28	565	MAP1A,MAP1B,MAP2,APC2,ARID1A,ADD1,MICAL3,SGK1,SH3GL2,CAMSAP3,APC,AMBRA1,SMARCA4,ACIN1,SMARCE1,ADAM15,SPTBN1,CLASP2,CALM2,TRIP4,DEDD2,NGEF,PRKCA,IQSEC1,NAV3,KIF2A,LRP1,FBXW7	0.00279135
1509	GO: Biological Process	GO:0003012	muscle system process	NA	0.000431	1	0.00459	0.0423	28	565	RYR2,SCN1B,FGF12,ANK2,SGCD,SLC6A8,SLC8A3,SULF1,CACNA1G,GNAO1,CACNA1D,CACNB2,CALM2,CAMK2G,GRIP2,HOMER1,AKAP6,PPARA,PPP3CA,PRKCA,HDAC4,DAG1,DBN1,PTK2,KCNA5,KCNMA1,DRD2,RAP1GDS1	0.00279135
1510	GO: Biological Process	GO:0030336	negative regulation of cell migration	NA	0.000445	1	0.00474	0.0436	23	427	ERBB4,AFDN,MIA3,LIMCH1,ARID4B,ADAM15,ADGRB1,CLASP2,SULF1,PLCB1,PFN2,TMEFF2,RIPOR2,DAG1,PTK2,MAGI2,PTPRG,PTPRM,NAV3,DRD2,PTPRU,MCTP1,LRP1	0.00287831
1511	GO: Biological Process	GO:2000311	regulation of AMPA receptor activity	NA	0.000469	1	0.00497	0.0458	5	27	CACNG2,NLGN2,NRXN1,SHISA6,SHANK1	0.00302577
1512	GO: Biological Process	GO:0035493	SNARE complex assembly	NA	0.000469	1	0.00497	0.0458	5	27	STXBP6,SNAP25,STX1A,VPS8,TRIM9	0.00302577
1513	GO: Biological Process	GO:0051968	positive regulation of synaptic transmission, glutamatergic	NA	0.000482	1	0.00509	0.0469	6	41	CACNG2,NLGN2,IQSEC2,GRIA4,GRIN2B,NRXN1	0.00310169
1514	GO: Biological Process	GO:0021533	cell differentiation in hindbrain	NA	0.000482	1	0.00509	0.0469	6	41	ATP2B2,CACNA1A,CBLN1,KLF8,NRXN1,RORA	0.00310169
1515	GO: Biological Process	GO:0009757	hexose mediated signaling	NA	0.00049	1	0.00512	0.0472	3	7	ADCY8,SMARCA4,UBTF	0.00312123
1516	GO: Biological Process	GO:0099179	regulation of synaptic membrane adhesion	NA	0.00049	1	0.00512	0.0472	3	7	MDGA1,MDGA2,MAGI2	0.00312123
1517	GO: Biological Process	GO:0010255	glucose mediated signaling pathway	NA	0.00049	1	0.00512	0.0472	3	7	ADCY8,SMARCA4,UBTF	0.00312123
1518	GO: Biological Process	GO:0033602	negative regulation of dopamine secretion	NA	0.00049	1	0.00512	0.0472	3	7	GABBR1,MYO5A,DRD2	0.00312123
1519	GO: Biological Process	GO:0098907	regulation of SA node cell action potential	NA	0.00049	1	0.00512	0.0472	3	7	RYR2,ANK2,HCN1	0.00312123
1520	GO: Biological Process	GO:0010182	sugar mediated signaling pathway	NA	0.00049	1	0.00512	0.0472	3	7	ADCY8,SMARCA4,UBTF	0.00312123
1521	GO: Biological Process	GO:0085029	extracellular matrix assembly	NA	0.000496	1	0.00516	0.0475	7	57	LAMB4,NTNG1,CLASP2,PHLDB1,NTNG2,TMEFF2,DAG1	0.00314354
1522	GO: Biological Process	GO:1901385	regulation of voltage-gated calcium channel activity	NA	0.000496	1	0.00516	0.0475	7	57	FGF14,CACNA1A,CACNB2,CALM2,OPRL1,PPP3CA,DRD2	0.00314354
1523	GO: Biological Process	GO:0010976	positive regulation of neuron projection development	NA	0.000509	1	0.00528	0.0487	16	249	EPHB2,KIDINS220,SCN1B,AFDN,LRRC7,CAMK1,CASK,TRIM67,TENM3,NTRK3,NRXN1,DBN1,LRP8,MAGI2,KIF3C,LRP1	0.00322187
1524	GO: Biological Process	GO:0071695	anatomical structure maturation	NA	0.000523	1	0.00542	0.0499	23	432	ANK3,SGCD,DCHS1,SNAP25,RERE,MYO5A,ADGRB3,XYLT1,PLCB1,CACNA1A,NRCAM,IL1RAPL1,GRIP2,NRXN1,POU2F2,CTBP2,DAG1,DDX5,KCNMA1,DLG2,DLG4,RAC3,TDRD5	0.00330633
1525	GO: Biological Process	GO:0098885	modification of postsynaptic actin cytoskeleton	NA	0.000533	1	0.0055	0.0506	4	16	CTTNBP2,ITSN1,WASF1,PFN2	0.0033569
1526	GO: Biological Process	GO:0021707	cerebellar granule cell differentiation	NA	0.000533	1	0.0055	0.0506	4	16	ATP2B2,CBLN1,KLF8,NRXN1	0.0033569
1527	GO: Biological Process	GO:0021684	cerebellar granular layer formation	NA	0.000533	1	0.0055	0.0506	4	16	ATP2B2,CBLN1,KLF8,NRXN1	0.0033569
1528	GO: Biological Process	GO:0046578	regulation of Ras protein signal transduction	NA	0.000539	1	0.00555	0.0511	15	226	EPHB2,LRRC7,DENND1A,ARRB1,TRIM67,MYO9B,IQSEC2,DGKI,CDH2,RALGPS1,RIPOR2,PSD,ARHGAP44,IQSEC1,IQSEC3	0.00339044
1529	GO: Biological Process	GO:0032413	negative regulation of ion transmembrane transporter activity	NA	0.000541	1	0.00556	0.0512	10	114	EPHB2,FGF12,ANK3,HECW1,CALM2,OPRL1,PPP3CA,PRKCA,KCNAB1,DRD2	0.00339877
1530	GO: Biological Process	GO:0051954	positive regulation of amine transport	NA	0.000552	1	0.00566	0.0521	7	58	GABBR1,STX1A,SYT1,GRIN2B,HTR2C,DPYSL2,DRD2	0.00346356
1531	GO: Biological Process	GO:0014048	regulation of glutamate secretion	NA	0.00056	1	0.00572	0.0527	5	28	GABBR1,GRIN2B,GRM1,GRM2,DPYSL2	0.00350501
1532	GO: Biological Process	GO:0051961	negative regulation of nervous system development	NA	0.00056	1	0.00572	0.0527	14	203	EPHB2,MAP2,SEMA6A,PLXNA3,MDGA1,NTRK3,CBLN1,CIT,TRPC5,AATK,PPP3CA,PTK2,PTPRS,LRP4	0.00350501
1533	GO: Biological Process	GO:0098930	axonal transport	NA	0.000576	1	0.00588	0.0541	8	76	MAP1A,MAP2,SLC8A3,KIF1A,UCHL1,DLG2,KIF5A,RAB27B	0.00360068
1534	GO: Biological Process	GO:0009743	response to carbohydrate	NA	0.00058	1	0.00591	0.0544	22	408	MAP1B,ADCY5,ADCY8,ARRB1,KLF7,SMARCA4,PLCB1,CACNA1D,CACNA1E,NPTX1,BRSK2,GRIK5,GRIN2B,NRXN1,UBTF,PPP3CA,PRKCA,PTK2,PTPRN2,ANO1,EFNA5,LRP1	0.00362118
1535	GO: Biological Process	GO:0046907	intracellular transport	NA	0.000587	1	0.00597	0.0549	67	1811	MAP1A,MAP1B,MAP2,CACNG2,GRAMD1B,ARHGAP21,AGAP3,DOC2B,MIA3,SFPQ,ANK1,ANK3,ITSN1,VPS50,CAMSAP3,CAMK1,SEC31A,DENND1A,TRIM23,SLC8A3,RIMS1,SNAP25,KIF1A,MYO5A,MYO10,ERC1,PPP1R12A,RFTN1,STX1A,WASF1,SFN,BICD2,NPTX1,CAMK2A,SYNE1,VPS8,BRSK2,MACF1,CD81,GRIP2,ACAP2,HNRNPD,UCHL1,PIP4K2A,CLTA,AKAP6,EXOC6,PPP2R2B,PPP3CA,PRKCZ,TANC2,SYTL2,DBN1,PTK2,DDX5,ARHGAP44,DLG2,KIF3C,KIF5A,TRAPPC9,RAB27B,THOC2,CEMIP,IRAG2,…	0.00365581
1536	GO: Biological Process	GO:0006397	mRNA processing	NA	0.000592	1	0.00601	0.0553	27	548	SRRM1,SFPQ,DDX17,SRSF5,CPEB3,LUC7L,KHDRBS3,ACIN1,RNGTT,SRPK2,PLCB1,HNRNPLL,NOVA2,CLASRP,RBFOX2,SRSF11,RBM25,RBFOX3,CELF4,DDX5,RBBP6,DYRK1A,THOC2,MBNL2,RAVER2,SLTM,RBM5	0.0036824
1537	GO: Biological Process	GO:0070201	regulation of establishment of protein localization	NA	0.0006	1	0.00607	0.0559	32	694	ADCY5,ADCY8,NLGN2,DOC2B,ANK3,CAMK1,CASK,ARRB1,KLF7,MCU,SNAP25,STX1A,SFN,CACNA1D,CACNA1E,BRSK2,CD81,NRXN1,PPP3CA,PRKCZ,KCNA5,SNAP91,ARHGAP44,DRD2,RAP1GDS1,STXBP5,ANO1,CEMIP,EFNA5,TENM1,LRP1,FBXW7	0.00372296
1538	GO: Biological Process	GO:0021696	cerebellar cortex morphogenesis	NA	0.000614	1	0.0062	0.0571	7	59	ATP2B2,CACNA1A,CBLN1,KLF8,NRXN1,WHRN,RORA	0.00380197
1539	GO: Biological Process	GO:0022407	regulation of cell-cell adhesion	NA	0.000615	1	0.00621	0.0572	29	607	ARID1A,AFDN,MIA3,ANK3,AMBRA1,ARRB1,TENM3,SMARCA4,SMARCE1,MDGA1,NFAT5,ZNF609,MYO10,CD81,MAGI1,PPARA,PPP3CA,PRKCA,PRKCZ,RIPOR2,MDGA2,PTK2,MAGI2,PTPRG,L1CAM,PTPRU,PBRM1,EFNA5,CELSR2	0.00380197
1540	GO: Biological Process	GO:0006906	vesicle fusion	NA	0.000617	1	0.00621	0.0572	11	137	DOC2B,STXBP6,RIMS1,SNAP25,STX1A,SYT1,VPS8,GRIK5,PIP4K2A,TRIM9,IRAG2	0.00380965
1541	GO: Biological Process	GO:0150115	cell-substrate junction organization	NA	0.000621	1	0.00624	0.0574	10	116	CAMSAP3,LIMCH1,CLASP2,MACF1,TNS1,SLK,PTK2,IQSEC1,EFNA5,LRP1	0.00382965
1542	GO: Biological Process	GO:0021554	optic nerve development	NA	0.000627	1	0.00629	0.0579	6	43	EPHB2,SCN8A,KLF7,SMARCA4,CACNA1B,CACNA1D	0.0038572
1543	GO: Biological Process	GO:0060082	eye blink reflex	NA	0.000628	1	0.00629	0.0579	2	2	CACNG2,KCNMA1	0.00385863
1544	GO: Biological Process	GO:2000819	regulation of nucleotide-excision repair	NA	0.000663	1	0.00662	0.061	5	29	ARID1A,SMARCA4,SMARCE1,PBRM1,DPF3	0.00406376
1545	GO: Biological Process	GO:0043085	positive regulation of catalytic activity	NA	0.000676	1	0.00674	0.062	54	1389	EPHB2,ERBB4,SGSM1,APC2,ADCY1,ADCY8,TAOK3,AFDN,AGAP3,ITSN1,MAGI3,AMBRA1,CAMK1,DENND1A,SLC8A2,ARRB1,MYO5A,MYO9B,PPP1R12A,BMPR1B,GNAL,GNAO1,CACNA1D,CALM2,NTRK3,GRIN2B,GRM5,CD81,PFKFB1,HNRNPD,NRXN1,NGEF,AKAP6,NRG2,RALGPS1,PRKCZ,DAG1,PTK2,ASAP1,LRP8,MAGI2,IQSEC1,DLG4,DOCK3,RALGDS,IQSEC3,DRD2,RAP1GDS1,CEMIP,EFNA5,TENM1,EPHA10,RAPGEFL1,FBXW7	0.00413337
1546	GO: Biological Process	GO:0032271	regulation of protein polymerization	NA	0.000676	1	0.00674	0.062	15	231	MAP1B,MAP2,ADD1,SGK1,CAMSAP3,APC,AMBRA1,SPTBN1,CLASP2,PFN2,ARHGAP40,DBN1,NAV3,DYRK1A,TENM1	0.00413337
1547	GO: Biological Process	GO:0051489	regulation of filopodium assembly	NA	0.00068	1	0.00676	0.0623	7	60	EPHB2,MYO10,NRXN1,RIPOR2,DBN1,ARHGAP44,TENM1	0.00415278
1548	GO: Biological Process	GO:0060992	response to fungicide	NA	0.000684	1	0.00679	0.0625	4	17	GRIA2,GRIA3,GRIA4,GRIN2B	0.00416206
1549	GO: Biological Process	GO:0070848	response to growth factor	NA	0.000692	1	0.00686	0.0632	42	1006	ERBB4,MAP1B,ACVR2A,KIDINS220,FGF12,FGF14,SEMA6A,SH3GL2,APC,CASK,RERE,FUT8,NLK,SOX5,ARID4B,PPP1R12A,BMPR1B,GPC3,SULF1,WASF1,TCF4,NTRK3,VSTM2A,GRIA2,GRIN2B,ACAP2,PDE2A,HIVEP1,NRXN1,CHST11,PPARA,DBN1,PTK2,DDX5,LRP8,MAGI2,PTPRF,KIF5A,L1CAM,TOB1,MEGF8,LRP1	0.00419652
1550	GO: Biological Process	GO:0090174	organelle membrane fusion	NA	0.000696	1	0.00689	0.0634	11	139	DOC2B,STXBP6,RIMS1,SNAP25,STX1A,SYT1,VPS8,GRIK5,PIP4K2A,TRIM9,IRAG2	0.00420962
1551	GO: Biological Process	GO:0048511	rhythmic process	NA	0.000715	1	0.00706	0.065	23	442	KCNH7,ADCY1,ENOX2,SFPQ,ARRB1,RAI1,BMPR1B,PHLPP1,NTRK3,GRIN2B,OPRL1,PER1,HNRNPD,NRXN1,HOMER1,FBXL17,PPARA,DDX5,KCNMA1,DRD2,DYRK1A,RORA,FBXW7	0.00431935
1552	GO: Biological Process	GO:2001258	negative regulation of cation channel activity	NA	0.000748	1	0.00737	0.0679	8	79	EPHB2,FGF12,ANK3,CALM2,OPRL1,PPP3CA,KCNAB1,DRD2	0.00451329
1553	GO: Biological Process	GO:2000146	negative regulation of cell motility	NA	0.00076	1	0.00747	0.0688	23	444	ERBB4,AFDN,MIA3,LIMCH1,ARID4B,ADAM15,ADGRB1,CLASP2,SULF1,PLCB1,PFN2,TMEFF2,RIPOR2,DAG1,PTK2,MAGI2,PTPRG,PTPRM,NAV3,DRD2,PTPRU,MCTP1,LRP1	0.00457472
1554	GO: Biological Process	GO:0048499	synaptic vesicle membrane organization	NA	0.000779	1	0.00764	0.0703	5	30	RIMS1,SNAP25,STX1A,SYT1,GRIK5	0.00467232
1555	GO: Biological Process	GO:0061003	positive regulation of dendritic spine morphogenesis	NA	0.000779	1	0.00764	0.0703	5	30	EPHB2,AFDN,CASK,DBN1,LRP8	0.00467232
1556	GO: Biological Process	GO:0009612	response to mechanical stimulus	NA	0.000781	1	0.00764	0.0704	21	390	MAP1B,RYR2,SCN8A,ATP2B2,CACNA1D,GRIN2B,GRM8,CDH2,PDE2A,NRXN1,NRXN2,WHRN,PRKCA,RIPOR2,HDAC4,DAG1,PTK2,KCNA5,KCNMA1,DRD2,ANO1	0.00467874
1557	GO: Biological Process	GO:0001964	startle response	NA	0.000803	1	0.00782	0.072	6	45	TRRAP,GRIN2B,NRXN1,DBN1,KCNH1,DRD2	0.00478774
1558	GO: Biological Process	GO:0032228	regulation of synaptic transmission, GABAergic	NA	0.000803	1	0.00782	0.072	6	45	ERBB4,SYN3,NLGN2,PLCL2,NRXN1,DRD2	0.00478774
1559	GO: Biological Process	GO:0009187	cyclic nucleotide metabolic process	NA	0.000803	1	0.00782	0.072	6	45	ADCY1,ADCY5,ADCY8,ATP2B2,PDE2A,RORA	0.00478774
1560	GO: Biological Process	GO:0042593	glucose homeostasis	NA	0.000807	1	0.00784	0.0722	21	391	ADCY5,ADCY8,ANKRD26,NCOA5,ARRB1,KLF7,MCU,SMARCA4,CACNA1A,CACNA1D,CACNA1E,NPTX1,BRSK2,GRIK5,NRXN1,UBTF,PPP3CA,PTPRN2,ANO1,EFNA5,LRP1	0.00480589
1561	GO: Biological Process	GO:0050771	negative regulation of axonogenesis	NA	0.000813	1	0.00789	0.0726	8	80	EPHB2,MAP2,SEMA6A,PLXNA3,AATK,PTK2,PTPRS,LRP4	0.00483019
1562	GO: Biological Process	GO:0033500	carbohydrate homeostasis	NA	0.000833	1	0.00807	0.0743	21	392	ADCY5,ADCY8,ANKRD26,NCOA5,ARRB1,KLF7,MCU,SMARCA4,CACNA1A,CACNA1D,CACNA1E,NPTX1,BRSK2,GRIK5,NRXN1,UBTF,PPP3CA,PTPRN2,ANO1,EFNA5,LRP1	0.00494318
1563	GO: Biological Process	GO:0043549	regulation of kinase activity	NA	0.000839	1	0.00811	0.0747	39	922	EPHB2,ERBB4,ADCY8,TAOK3,ITSN1,PIK3R3,PPM1E,APC,MAGI3,AMBRA1,CAMK1,SLC8A2,SLC8A3,DBNDD2,BMPR1B,SFN,CALM2,NTRK3,GRM5,CD81,PFKFB1,NRXN1,UCHL1,PIP4K2A,AKAP6,NRG2,PRKCA,PRKCZ,DAG1,PTK2,LRP8,DLG4,DOCK3,DRD2,CEMIP,EFNA5,TENM1,EPHA10,FBXW7	0.00497292
1564	GO: Biological Process	GO:0021683	cerebellar granular layer morphogenesis	NA	0.000862	1	0.00832	0.0766	4	18	ATP2B2,CBLN1,KLF8,NRXN1	0.00509716
1565	GO: Biological Process	GO:0018209	peptidyl-serine modification	NA	0.000863	1	0.00832	0.0766	20	366	SGK1,CAMK1,ARRB1,NLK,MAST3,SRPK2,PLCL2,RPS6KA6,CAMK2A,NTRK3,BRSK2,DYRK1B,PFN2,NRXN1,CAMKV,CSNK1G2,PRKCA,PRKCZ,DYRK1A,TENM1	0.00509716
1566	GO: Biological Process	GO:0060976	coronary vasculature development	NA	0.000883	1	0.00847	0.078	8	81	SGCD,SMARCA4,GPC3,ZFPM2,PDE2A,PBRM1,MEGF8,LRP1	0.00519092
1567	GO: Biological Process	GO:0050982	detection of mechanical stimulus	NA	0.000883	1	0.00847	0.078	8	81	ATP2B2,CACNA1D,GRIN2B,GRM8,CDH2,WHRN,PTK2,ANO1	0.00519092
1568	GO: Biological Process	GO:1901698	response to nitrogen compound	NA	0.000883	1	0.00847	0.078	64	1738	EPHB2,MAP1B,ASIC1,ADCY5,ADCY8,RYR2,FOXRED2,NR3C2,MIA3,SRSF5,SGK1,PIK3R3,CPEB3,ANKRD26,APC,NCOA5,SLC8A3,CPEB4,GABRB2,MYO5A,NCAM1,CLASP2,RFTN1,PLCB1,GNAL,GNAO1,CACNA1A,CACNA1B,CACNA1D,CALM2,CAMK2A,HCN1,BRSK2,GRIA2,GRIN2B,GRM2,GRM5,CD81,PDE2A,PER1,PFKFB1,HNRNPD,PIP4K2A,HOMER1,AKAP6,HTR2C,HTR4,PPARA,PPP3CA,SOGA1,PRKCA,PRKCZ,DAG1,PTK2,PTPRF,KCNQ3,DLG4,DNMT3A,DPYSL2,DRD2,RAP1GDS1,L1CAM,ANO1,LRP1	0.00519092
1569	GO: Biological Process	GO:0008380	RNA splicing	NA	0.000898	1	0.0086	0.0792	25	506	SRRM1,TRRAP,SFPQ,DDX17,SRSF5,IVNS1ABP,LUC7L,KHDRBS3,ACIN1,SRPK2,ZNF638,HNRNPLL,NOVA2,CLASRP,RBFOX2,SRSF11,RBM25,RBFOX3,CELF4,DDX5,DYRK1A,THOC2,MBNL2,RAVER2,RBM5	0.00527294
1570	GO: Biological Process	GO:0060292	long-term synaptic depression	NA	0.000904	1	0.00863	0.0794	6	46	ADCY8,IQSEC2,GNAL,GRM2,CBLN1,DGKI	0.00528966
1571	GO: Biological Process	GO:0014059	regulation of dopamine secretion	NA	0.000904	1	0.00863	0.0794	6	46	GABBR1,MYO5A,SYT1,GRM2,SYT12,DRD2	0.00528966
1572	GO: Biological Process	GO:0071277	cellular response to calcium ion	NA	0.000906	1	0.00863	0.0794	9	101	ADCY1,ADCY8,ADD1,SYT1,CPNE8,NRXN1,SYT12,KCNH1,CPNE4	0.0052952
1573	GO: Biological Process	GO:0031338	regulation of vesicle fusion	NA	0.00091	1	0.00865	0.0797	5	31	DOC2B,RIMS1,SYT1,GRIK5,TRIM9	0.00531241
1574	GO: Biological Process	GO:0060429	epithelium development	NA	0.000928	1	0.00881	0.0811	71	1979	EPHB2,ERBB4,MAP1B,ETV5,ARID1A,TRRAP,RYR2,ADD1,AFDN,MIA3,SFPQ,CAMSAP3,APC,AMBRA1,KLF7,MCU,DCHS1,SMARCA4,ATP2B2,ARID4B,MYO5A,PPP1R12A,CLASP2,GLCCI1,PROM1,AJAP1,GPC3,SULF1,PLCB1,SFN,CACNB2,THSD7A,CAMK2A,CAMK2G,NTRK3,GRK4,MPZL1,BRSK2,LDB3,THRB,CDH2,PDE2A,TRIP4,TMEFF2,KDM6A,NIPBL,PLXNA1,WHRN,SLC4A7,RNF152,NRG2,PPP3CA,PRKCZ,RIPOR2,SYTL2,DAG1,PTK2,MAGI2,PTPRS,KCNH1,KCNMA1,RBBP6,PTPRU,GPC6,RGS3,PBRM1,EFN…	0.00541121
1575	GO: Biological Process	GO:1901653	cellular response to peptide	NA	0.000932	1	0.00883	0.0813	26	536	EPHB2,MAP1B,ADCY8,NR3C2,SRSF5,SGK1,PIK3R3,ANKRD26,APC,NCOA5,MYO5A,CLASP2,PLCB1,CACNA1A,CACNA1D,CAMK2A,GRM5,PIP4K2A,SOGA1,PRKCA,PRKCZ,PTK2,PTPRF,RAP1GDS1,ANO1,LRP1	0.00542825
1576	GO: Biological Process	GO:0043271	negative regulation of ion transport	NA	0.000957	1	0.00905	0.0834	15	239	EPHB2,FGF12,ANK3,GABBR1,HECW1,MYO5A,GNAO1,CALM2,OPRL1,PPP3CA,PRKCA,KCNA5,KCNAB1,WNK2,DRD2	0.00556741
1577	GO: Biological Process	GO:0034764	positive regulation of transmembrane transport	NA	0.000964	1	0.0091	0.0838	18	316	EPHB2,ERBB4,RYR2,CACNG2,FGF14,ANK2,ANK3,MYO5A,GPC3,PLCB1,CACNA1D,CACNB2,CALM2,HCN1,AKAP6,PPP3CA,WNK2,CEMIP	0.00560166
1578	GO: Biological Process	GO:0045445	myoblast differentiation	NA	0.000988	1	0.00931	0.0858	11	145	ARID1A,DDX17,SMARCA4,SMARCE1,PLCB1,TRIP4,RIPOR2,DDX5,KCNAB1,PBRM1,DPF3	0.0057345
1579	GO: Biological Process	GO:0001975	response to amphetamine	NA	0.00101	1	0.00941	0.0867	7	64	ASIC1,GNAL,CALM2,GRIN2B,PPP3CA,DPYSL2,DRD2	0.00583527
1580	GO: Biological Process	GO:0031623	receptor internalization	NA	0.00101	1	0.00941	0.0867	12	168	CACNG2,SH3GL2,ARRB1,SNAP25,GRK4,GRIA2,CD81,MAGI2,IQSEC1,DLG4,DRD2,LRP1	0.00583527
1581	GO: Biological Process	GO:0010562	positive regulation of phosphorus metabolic process	NA	0.00101	1	0.00941	0.0867	44	1089	EPHB2,ERBB4,ACVR2A,ADCY8,TAOK3,ITSN1,PIK3R3,MAGI3,AMBRA1,CAMK1,SLC8A2,ARRB1,LIMCH1,PPP1R12A,MPRIP,BMPR1B,CAMTA1,CALM2,NTRK3,GRM5,CD81,TRPC5,PFKFB1,PFN2,NRXN1,AKAP6,HTR2C,NRG2,PPARA,PRKCA,PRKCZ,DAG1,PTK2,LRP8,MAGI2,DLG4,DOCK3,DRD2,CEMIP,EFNA5,TENM1,LRP4,EPHA10,FBXW7	0.00583527
1582	GO: Biological Process	GO:0045937	positive regulation of phosphate metabolic process	NA	0.00101	1	0.00941	0.0867	44	1089	EPHB2,ERBB4,ACVR2A,ADCY8,TAOK3,ITSN1,PIK3R3,MAGI3,AMBRA1,CAMK1,SLC8A2,ARRB1,LIMCH1,PPP1R12A,MPRIP,BMPR1B,CAMTA1,CALM2,NTRK3,GRM5,CD81,TRPC5,PFKFB1,PFN2,NRXN1,AKAP6,HTR2C,NRG2,PPARA,PRKCA,PRKCZ,DAG1,PTK2,LRP8,MAGI2,DLG4,DOCK3,DRD2,CEMIP,EFNA5,TENM1,LRP4,EPHA10,FBXW7	0.00583527
1583	GO: Biological Process	GO:0030917	midbrain-hindbrain boundary development	NA	0.00102	1	0.00947	0.0872	6	47	SFPQ,APC,PPP1R12A,CDH2,RNF152,PTK2	0.00587954
1584	GO: Biological Process	GO:0007628	adult walking behavior	NA	0.00102	1	0.00947	0.0872	6	47	SCN8A,CACNA1A,UCHL1,KCNMA1,DRD2,OXR1	0.00587954
1585	GO: Biological Process	GO:0048268	clathrin coat assembly	NA	0.00107	1	0.00993	0.0914	4	19	SGIP1,FCHO2,CLTA,SNAP91	0.00611869
1586	GO: Biological Process	GO:0086066	atrial cardiac muscle cell to AV node cell communication	NA	0.00107	1	0.00993	0.0914	4	19	RYR2,ANK2,CACNB2,KCNA5	0.00611869
1587	GO: Biological Process	GO:0086026	atrial cardiac muscle cell to AV node cell signaling	NA	0.00107	1	0.00993	0.0914	4	19	RYR2,ANK2,CACNB2,KCNA5	0.00611869
1588	GO: Biological Process	GO:0086014	atrial cardiac muscle cell action potential	NA	0.00107	1	0.00993	0.0914	4	19	RYR2,ANK2,CACNB2,KCNA5	0.00611869
1589	GO: Biological Process	GO:0007528	neuromuscular junction development	NA	0.00112	1	0.0104	0.0956	8	84	ETV5,CACNG2,ANK3,CACNB2,TRIP4,NRXN2,LRP4,UNC13C	0.00638285
1590	GO: Biological Process	GO:0009756	carbohydrate mediated signaling	NA	0.00113	1	0.0104	0.0961	3	9	ADCY8,SMARCA4,UBTF	0.00639638
1591	GO: Biological Process	GO:0072553	terminal button organization	NA	0.00113	1	0.0104	0.0961	3	9	NLGN2,CHD4,SNAP91	0.00639638
1592	GO: Biological Process	GO:1902630	regulation of membrane hyperpolarization	NA	0.00113	1	0.0104	0.0961	3	9	HCN1,TRPC5,KCNMA1	0.00639638
1593	GO: Biological Process	GO:0043279	response to alkaloid	NA	0.00114	1	0.0104	0.0961	13	194	ADCY5,ADCY8,RYR2,NCAM1,GNAL,GNAO1,GRIN2B,GRM2,HOMER1,DLG4,DNMT3A,DPYSL2,DRD2	0.00643128
1594	GO: Biological Process	GO:0014046	dopamine secretion	NA	0.00114	1	0.0104	0.0961	6	48	GABBR1,MYO5A,SYT1,GRM2,SYT12,DRD2	0.00643128
1595	GO: Biological Process	GO:0007265	Ras protein signal transduction	NA	0.00114	1	0.0105	0.0964	21	402	EPHB2,RTKN,LRRC7,DENND1A,ARRB1,TRIM67,MYO9B,IQSEC2,WASF1,ARHGEF12,DGKI,CDH2,AATK,RALGPS1,RIPOR2,PSD,ARHGAP44,IQSEC1,RALGDS,IQSEC3,RAPGEFL1	0.00643128
1596	GO: Biological Process	GO:0051402	neuron apoptotic process	NA	0.00116	1	0.0106	0.0976	20	375	ITSN1,AMBRA1,ARRB1,CPEB4,GABRB2,SRPK2,CACNA1A,GRIK5,CIT,THRB,TRPC5,PPP2R2B,AATK,VSTM2L,HDAC4,PTPRF,KCNMA1,OXR1,LRP1,FBXW7	0.00653678
1597	GO: Biological Process	GO:0033555	multicellular organismal response to stress	NA	0.00118	1	0.0108	0.099	10	126	EPHB2,ASIC1,NR3C2,NCAM1,CACNA1A,CACNA1B,CACNA1E,GRIN2B,HTR2C,PPP3CA	0.00663463
1598	GO: Biological Process	GO:0051650	establishment of vesicle localization	NA	0.00118	1	0.0108	0.099	15	244	MAP2,SLC8A3,KIF1A,MYO5A,CLASP2,LIN7A,PCLO,EXOC6,PRKCZ,TANC2,SNAP91,KIF5A,TRAPPC9,DPYSL2,IRAG2	0.00663463
1599	GO: Biological Process	GO:0051347	positive regulation of transferase activity	NA	0.00121	1	0.011	0.101	31	694	EPHB2,ERBB4,ADCY8,TAOK3,ITSN1,MAGI3,AMBRA1,CAMK1,SLC8A2,BMPR1B,CALM2,NTRK3,GRM5,CD81,PFKFB1,HNRNPD,NRXN1,AKAP6,NRG2,PRKCZ,DAG1,PTK2,LRP8,DLG4,DOCK3,DRD2,CEMIP,EFNA5,TENM1,EPHA10,FBXW7	0.00679571
1600	GO: Biological Process	GO:1900273	positive regulation of long-term synaptic potentiation	NA	0.00122	1	0.0111	0.102	5	33	EPHB2,ADCY1,ADCY8,CPEB3,DRD2	0.00682142
1601	GO: Biological Process	GO:0021692	cerebellar Purkinje cell layer morphogenesis	NA	0.00122	1	0.0111	0.102	5	33	ATP2B2,CACNA1A,KLF8,WHRN,RORA	0.00682142
1602	GO: Biological Process	GO:0048640	negative regulation of developmental growth	NA	0.00123	1	0.0112	0.103	11	149	MAP2,SEMA6A,PLXNA3,ANKRD26,APC,RAI1,PPARA,AATK,MAPK11,PTK2,PTPRS	0.0068697
1603	GO: Biological Process	GO:0014070	response to organic cyclic compound	NA	0.00126	1	0.0114	0.105	60	1628	ERBB4,MAP1B,MAP2,ARID1A,ADCY1,ADCY5,RXRB,ADCY8,RYR2,GRAMD1B,LRRC7,NR3C2,DDX17,SGK1,SLC8A2,SLC8A3,SMARCA4,GABRB2,NCAM1,RFTN1,PLCB1,CACNA1G,GNAL,GNAO1,CACNA1B,CACNA1D,CALM2,HCN1,NTRK3,GRIK4,GRIN2B,GRM2,OPRL1,RBFOX2,PDE2A,PER1,PFKFB1,TRIP4,HNRNPD,CKB,HOMER1,AKAP6,HTR2C,HTR4,PPARA,PRKCA,DAG1,PTK2,DDX5,LRP8,KCNMA1,DLG4,KIF5A,DNMT3A,DPYSL2,DRD2,L1CAM,PTPRU,EFNA5,RORA	0.00702945
1604	GO: Biological Process	GO:0097306	cellular response to alcohol	NA	0.00128	1	0.0116	0.106	14	221	ADCY1,ADCY5,ADCY8,GRAMD1B,NR3C2,SGK1,ADAM15,GRIN2B,DAG1,LRP8,KIF5A,DNMT3A,L1CAM,EFNA5	0.00711736
1605	GO: Biological Process	GO:1904862	inhibitory synapse assembly	NA	0.00131	1	0.0118	0.109	4	20	NLGN2,GABRA2,GABRB2,CBLN1	0.00725212
1606	GO: Biological Process	GO:0035641	locomotory exploration behavior	NA	0.00131	1	0.0118	0.109	4	20	NLGN2,DLG4,SLC4A10,LSAMP	0.00725212
1607	GO: Biological Process	GO:0001738	morphogenesis of a polarized epithelium	NA	0.00133	1	0.0119	0.11	10	128	ERBB4,CAMSAP3,DCHS1,AJAP1,GPC3,BRSK2,CDH2,MAGI2,GPC6,CELSR2	0.00735475
1608	GO: Biological Process	GO:0071407	cellular response to organic cyclic compound	NA	0.00134	1	0.012	0.111	37	883	ARID1A,ADCY1,ADCY5,RXRB,ADCY8,RYR2,GRAMD1B,NR3C2,DDX17,SGK1,SLC8A3,SMARCA4,GABRB2,PLCB1,CACNA1G,GNAL,GNAO1,HCN1,GRIN2B,RBFOX2,PDE2A,PER1,TRIP4,HNRNPD,CKB,AKAP6,HTR2C,HTR4,PPARA,DAG1,DDX5,LRP8,DNMT3A,DRD2,L1CAM,EFNA5,RORA	0.00740191
1609	GO: Biological Process	GO:0060048	cardiac muscle contraction	NA	0.00136	1	0.0122	0.112	12	174	RYR2,SCN1B,FGF12,ANK2,SGCD,CACNA1G,CACNA1D,CACNB2,CALM2,AKAP6,HDAC4,KCNA5	0.00750415
1610	GO: Biological Process	GO:1902903	regulation of supramolecular fiber organization	NA	0.00137	1	0.0123	0.113	22	436	MAP1A,MAP1B,MAP2,APC2,ADD1,SGK1,PPM1E,CAMSAP3,APC,LIMCH1,SPTBN1,CLASP2,WASF1,CIT,PFN2,TMEFF2,ARHGAP40,DBN1,NAV3,SHANK1,DYRK1A,TENM1	0.00755105
1611	GO: Biological Process	GO:0060074	synapse maturation	NA	0.0014	1	0.0125	0.115	5	34	ERBB4,IGSF21,NRXN1,NRG2,SHANK1	0.00770796
1612	GO: Biological Process	GO:0090659	walking behavior	NA	0.00141	1	0.0126	0.116	6	50	SCN8A,CACNA1A,UCHL1,KCNMA1,DRD2,OXR1	0.00774606
1613	GO: Biological Process	GO:0048679	regulation of axon regeneration	NA	0.00141	1	0.0126	0.116	6	50	SFPQ,XYLT1,NTRK3,PTPRF,PTPRS,LRP1	0.00774606
1614	GO: Biological Process	GO:0007520	myoblast fusion	NA	0.00144	1	0.0128	0.118	7	68	ADGRB1,ADGRB3,DYRK1B,CD81,JAM2,RIPOR2,KCNH1	0.00790225
1615	GO: Biological Process	GO:0042752	regulation of circadian rhythm	NA	0.00145	1	0.0129	0.118	11	152	ADCY1,SFPQ,PHLPP1,OPRL1,PER1,HNRNPD,FBXL17,PPARA,DRD2,RORA,FBXW7	0.00794846
1616	GO: Biological Process	GO:0006941	striated muscle contraction	NA	0.00152	1	0.0134	0.124	14	225	RYR2,SCN1B,FGF12,ANK2,SGCD,SLC8A3,CACNA1G,CACNA1D,CACNB2,CALM2,HOMER1,AKAP6,HDAC4,KCNA5	0.00829603
1617	GO: Biological Process	GO:0042220	response to cocaine	NA	0.00152	1	0.0134	0.124	8	88	NCAM1,GRIN2B,GRM2,HOMER1,DLG4,DNMT3A,DPYSL2,DRD2	0.00829603
1618	GO: Biological Process	GO:0032012	regulation of ARF protein signal transduction	NA	0.00159	1	0.0139	0.128	4	21	IQSEC2,PSD,IQSEC1,IQSEC3	0.00855742
1619	GO: Biological Process	GO:0048172	regulation of short-term neuronal synaptic plasticity	NA	0.00159	1	0.0139	0.128	4	21	PPFIA3,SLC8A2,SHISA6,SLC4A10	0.00855742
1620	GO: Biological Process	GO:0098962	regulation of postsynaptic neurotransmitter receptor activity	NA	0.00159	1	0.0139	0.128	4	21	NPTX1,DLGAP2,HOMER1,SHISA6	0.00855742
1621	GO: Biological Process	GO:0098828	modulation of inhibitory postsynaptic potential	NA	0.00159	1	0.0139	0.128	3	10	NLGN2,RIMS1,DBN1	0.00855742
1622	GO: Biological Process	GO:1904717	regulation of AMPA glutamate receptor clustering	NA	0.00159	1	0.0139	0.128	3	10	GRIP2,SHISA6,DLG4	0.00855742
1623	GO: Biological Process	GO:0007270	neuron-neuron synaptic transmission	NA	0.00159	1	0.0139	0.128	3	10	CACNA1A,DLGAP2,DRD2	0.00855742
1624	GO: Biological Process	GO:0106104	regulation of glutamate receptor clustering	NA	0.00159	1	0.0139	0.128	3	10	GRIP2,SHISA6,DLG4	0.00855742
1625	GO: Biological Process	GO:0009749	response to glucose	NA	0.00162	1	0.0142	0.13	18	331	ADCY5,ADCY8,ARRB1,KLF7,SMARCA4,CACNA1D,CACNA1E,NPTX1,BRSK2,GRIK5,NRXN1,UBTF,PPP3CA,PTK2,PTPRN2,ANO1,EFNA5,LRP1	0.00870027
1626	GO: Biological Process	GO:0007044	cell-substrate junction assembly	NA	0.00166	1	0.0145	0.133	9	110	CAMSAP3,LIMCH1,CLASP2,MACF1,TNS1,SLK,PTK2,EFNA5,LRP1	0.00890559
1627	GO: Biological Process	GO:2000649	regulation of sodium ion transmembrane transporter activity	NA	0.00171	1	0.0149	0.137	7	70	SCN1B,FGF12,FGF14,ANK3,HECW1,PLCB1,WNK2	0.00915431
1628	GO: Biological Process	GO:0048489	synaptic vesicle transport	NA	0.00174	1	0.0151	0.139	6	52	MAP2,SLC8A3,LIN7A,SNAP91,KIF5A,DPYSL2	0.00929514
1629	GO: Biological Process	GO:0021602	cranial nerve morphogenesis	NA	0.00174	1	0.0151	0.139	6	52	EPHB2,PLXNA3,KLF7,SMARCA4,PLXNA1,MDGA2	0.00929514
1630	GO: Biological Process	GO:0045860	positive regulation of protein kinase activity	NA	0.00175	1	0.0152	0.14	24	502	ERBB4,ADCY8,TAOK3,MAGI3,CAMK1,SLC8A2,BMPR1B,CALM2,NTRK3,GRM5,NRXN1,AKAP6,NRG2,PRKCZ,DAG1,PTK2,LRP8,DLG4,DOCK3,DRD2,CEMIP,EFNA5,TENM1,FBXW7	0.00933864
1631	GO: Biological Process	GO:0032870	cellular response to hormone stimulus	NA	0.00177	1	0.0153	0.141	36	866	MAP1B,ARID1A,RXRB,ADCY8,NR3C2,DDX17,SRSF5,SGK1,PIK3R3,ANKRD26,APC,NCOA5,SMARCA4,MYO5A,CLASP2,PLCB1,CACNA1G,CAMK2A,GRIN2B,THRB,RBFOX2,PER1,TRIP4,CKB,PIP4K2A,PPARA,SOGA1,PRKCA,PRKCZ,HDAC4,PTK2,DDX5,PTPRF,RAP1GDS1,L1CAM,EFNA5	0.00943537
1632	GO: Biological Process	GO:0010469	regulation of signaling receptor activity	NA	0.00179	1	0.0154	0.142	13	204	EPHB2,CACNG2,NLGN2,ARRB1,NPTX1,DLGAP2,NRXN1,HOMER1,SHISA6,PPARA,DLG4,SHANK1,FBXW7	0.00952181
1633	GO: Biological Process	GO:0099642	retrograde axonal protein transport	NA	0.00181	1	0.0156	0.143	2	3	MAP1A,DLG2	0.00957757
1634	GO: Biological Process	GO:1901629	regulation of presynaptic membrane organization	NA	0.00181	1	0.0156	0.143	2	3	LRRTM4,LRP4	0.00957757
1635	GO: Biological Process	GO:1903421	regulation of synaptic vesicle recycling	NA	0.00183	1	0.0157	0.145	5	36	SCAMP5,FGF14,CALM2,PCLO,SNAP91	0.00965295
1636	GO: Biological Process	GO:0034284	response to monosaccharide	NA	0.00183	1	0.0157	0.145	19	362	ADCY5,ADCY8,ARRB1,KLF7,SMARCA4,PLCB1,CACNA1D,CACNA1E,NPTX1,BRSK2,GRIK5,NRXN1,UBTF,PPP3CA,PTK2,PTPRN2,ANO1,EFNA5,LRP1	0.00965295
1637	GO: Biological Process	GO:0035176	social behavior	NA	0.00186	1	0.0159	0.146	7	71	NLGN2,CIC,GRID1,NRXN1,NRXN2,DLG4,SHANK1	0.00978044
1638	GO: Biological Process	GO:0061098	positive regulation of protein tyrosine kinase activity	NA	0.00186	1	0.0159	0.146	7	71	ERBB4,GRM5,NRG2,LRP8,DLG4,DOCK3,FBXW7	0.00978044
1639	GO: Biological Process	GO:0008344	adult locomotory behavior	NA	0.00188	1	0.0161	0.148	9	112	SCN8A,FGF12,FGF14,NLGN2,CACNA1A,UCHL1,KCNMA1,DRD2,OXR1	0.00986499
1640	GO: Biological Process	GO:0031279	regulation of cyclase activity	NA	0.00188	1	0.0161	0.148	8	91	ADCY1,GABBR1,GNAL,CACNA1D,CALM2,GRM2,AKAP6,DRD2	0.00986499
1641	GO: Biological Process	GO:0071679	commissural neuron axon guidance	NA	0.00191	1	0.0161	0.149	4	22	EPHB2,NCAM1,CDH2,DAG1	0.0099395
1642	GO: Biological Process	GO:0032793	positive regulation of CREB transcription factor activity	NA	0.00191	1	0.0161	0.149	4	22	ADCY1,ADCY8,CACNA1D,LRP8	0.0099395
1643	GO: Biological Process	GO:0007638	mechanosensory behavior	NA	0.00191	1	0.0161	0.149	4	22	SCN8A,NRXN1,NRXN2,DRD2	0.0099395
1644	GO: Biological Process	GO:0021702	cerebellar Purkinje cell differentiation	NA	0.00191	1	0.0161	0.149	4	22	ATP2B2,CACNA1A,KLF8,RORA	0.0099395
1645	GO: Biological Process	GO:0021681	cerebellar granular layer development	NA	0.00191	1	0.0161	0.149	4	22	ATP2B2,CBLN1,KLF8,NRXN1	0.0099395
1646	GO: Biological Process	GO:0070570	regulation of neuron projection regeneration	NA	0.00192	1	0.0162	0.149	6	53	SFPQ,XYLT1,NTRK3,PTPRF,PTPRS,LRP1	0.00998121
1647	GO: Biological Process	GO:0051339	regulation of lyase activity	NA	0.00202	1	0.017	0.157	8	92	ADCY1,GABBR1,GNAL,CACNA1D,CALM2,GRM2,AKAP6,DRD2	0.0104364
1648	GO: Biological Process	GO:0140253	cell-cell fusion	NA	0.00202	1	0.017	0.157	8	92	CAMK1,ADGRB1,ADGRB3,DYRK1B,CD81,JAM2,RIPOR2,KCNH1	0.0104364
1649	GO: Biological Process	GO:0000768	syncytium formation by plasma membrane fusion	NA	0.00202	1	0.017	0.157	8	92	CAMK1,ADGRB1,ADGRB3,DYRK1B,CD81,JAM2,RIPOR2,KCNH1	0.0104364
1650	GO: Biological Process	GO:0014047	glutamate secretion	NA	0.00207	1	0.0174	0.16	5	37	GABBR1,GRIN2B,GRM1,GRM2,DPYSL2	0.010651
1651	GO: Biological Process	GO:1901889	negative regulation of cell junction assembly	NA	0.00207	1	0.0174	0.16	5	37	MDGA1,CLASP2,CBLN1,PTK2,LRP1	0.010651
1652	GO: Biological Process	GO:0043401	steroid hormone mediated signaling pathway	NA	0.00207	1	0.0174	0.16	11	159	ARID1A,RXRB,NR3C2,DDX17,SGK1,SMARCA4,RBFOX2,PER1,TRIP4,PPARA,DDX5	0.010651
1653	GO: Biological Process	GO:0046627	negative regulation of insulin receptor signaling pathway	NA	0.00211	1	0.0177	0.163	6	54	ANKRD26,NCOA5,PIP4K2A,PRKCA,PRKCZ,PTPRF	0.0108346
1654	GO: Biological Process	GO:1901203	positive regulation of extracellular matrix assembly	NA	0.00215	1	0.0178	0.164	3	11	CLASP2,PHLDB1,DAG1	0.0109506
1655	GO: Biological Process	GO:0010807	regulation of synaptic vesicle priming	NA	0.00215	1	0.0178	0.164	3	11	RIMS1,STX1A,STXBP5	0.0109506
1656	GO: Biological Process	GO:0110011	regulation of basement membrane organization	NA	0.00215	1	0.0178	0.164	3	11	CLASP2,PHLDB1,DAG1	0.0109506
1657	GO: Biological Process	GO:0098870	action potential propagation	NA	0.00215	1	0.0178	0.164	3	11	SCN1B,NRCAM,NTRK3	0.0109506
1658	GO: Biological Process	GO:0051964	negative regulation of synapse assembly	NA	0.00215	1	0.0178	0.164	3	11	MDGA1,CBLN1,PTK2	0.0109506
1659	GO: Biological Process	GO:0006171	cAMP biosynthetic process	NA	0.00215	1	0.0178	0.164	3	11	ADCY1,ADCY5,ADCY8	0.0109506
1660	GO: Biological Process	GO:0019227	neuronal action potential propagation	NA	0.00215	1	0.0178	0.164	3	11	SCN1B,NRCAM,NTRK3	0.0109506
1661	GO: Biological Process	GO:0099562	maintenance of postsynaptic density structure	NA	0.00215	1	0.0178	0.164	3	11	MAGI2,DLG2,DLG4	0.0109506
1662	GO: Biological Process	GO:0045661	regulation of myoblast differentiation	NA	0.00216	1	0.0179	0.164	8	93	ARID1A,SMARCA4,SMARCE1,PLCB1,TRIP4,RIPOR2,PBRM1,DPF3	0.0109904
1663	GO: Biological Process	GO:0051703	biological process involved in intraspecies interaction between organisms	NA	0.00218	1	0.018	0.166	7	73	NLGN2,CIC,GRID1,NRXN1,NRXN2,DLG4,SHANK1	0.0110587
1664	GO: Biological Process	GO:0071625	vocalization behavior	NA	0.00226	1	0.0186	0.171	4	23	NRXN1,NRXN2,DLG4,SHANK1	0.0114299
1665	GO: Biological Process	GO:1901387	positive regulation of voltage-gated calcium channel activity	NA	0.00226	1	0.0186	0.171	4	23	FGF14,CACNB2,CALM2,PPP3CA	0.0114299
1666	GO: Biological Process	GO:0018193	peptidyl-amino acid modification	NA	0.00229	1	0.0188	0.173	53	1434	EPHB2,ERBB4,TRRAP,MLLT6,SGK1,CAMK1,ARRB1,SMARCA4,FUT8,NLK,MAST3,ARID4B,SRPK2,ZZEF1,DIP2A,STX1A,GLYR1,PLCL2,RPS6KA6,NKTR,CALM2,JADE2,CAMK2A,NTRK3,BRSK2,GRM5,CIT,DYRK1B,CD81,TRPC5,PER1,PFN2,NRXN1,CAMKV,KDM6A,NRG2,AATK,CSNK1G2,PRKCA,PRKCZ,HDAC4,PTK2,LRP8,DLG4,DOCK3,OXR1,DYRK1A,CEMIP,EFNA5,TENM1,LRP4,EPHA10,FBXW7	0.0115584
1667	GO: Biological Process	GO:0043266	regulation of potassium ion transport	NA	0.00233	1	0.0191	0.176	10	138	NR3C2,ANK2,ANK3,KCNIP4,CACNA1D,AKAP6,KCNA5,KCNAB1,WNK2,DRD2	0.0117485
1668	GO: Biological Process	GO:0051656	establishment of organelle localization	NA	0.00241	1	0.0197	0.182	25	544	MAP1B,MAP2,MAP4,ARHGAP21,SLC8A3,KIF1A,MYO5A,CLASP2,LIN7A,WASF1,BICD2,SYNE1,PCLO,PARD3B,UCHL1,EXOC6,PRKCZ,TANC2,PTK2,SNAP91,KIF3C,KIF5A,TRAPPC9,DPYSL2,IRAG2	0.0121397
1669	GO: Biological Process	GO:0031589	cell-substrate adhesion	NA	0.00244	1	0.02	0.184	21	428	LAMB4,CAMSAP3,NTNG1,CASK,LIMCH1,ADAM15,CLASP2,NTNG2,AJAP1,MACF1,TMEFF2,PRKCZ,SLK,DAG1,DBN1,PTK2,RAC3,L1CAM,EDIL3,EFNA5,LRP1	0.0122786
1670	GO: Biological Process	GO:0009746	response to hexose	NA	0.00246	1	0.0201	0.185	18	344	ADCY5,ADCY8,ARRB1,KLF7,SMARCA4,CACNA1D,CACNA1E,NPTX1,BRSK2,GRIK5,NRXN1,UBTF,PPP3CA,PTK2,PTPRN2,ANO1,EFNA5,LRP1	0.0123668
1671	GO: Biological Process	GO:0000281	mitotic cytokinesis	NA	0.00247	1	0.0202	0.186	8	95	RTKN,ANK3,APC,DCHS1,SNAP25,SPTBN1,CIT,EXOC6	0.0123923
1672	GO: Biological Process	GO:0060537	muscle tissue development	NA	0.00252	1	0.0205	0.189	30	697	ERBB4,ARID1A,RXRB,RYR2,DDX17,NEBL,SGCD,APC,AMBRA1,LUC7L,SMARCA4,NCAM1,SGCZ,CACNA1G,ZFPM2,LDB3,RBFOX2,JAM2,HOMER1,AKAP6,NRG2,PPARA,PPP3CA,MAPK11,RIPOR2,HDAC4,DAG1,DDX5,KCNAB1,DPF3	0.0126306
1673	GO: Biological Process	GO:0021587	cerebellum morphogenesis	NA	0.00254	1	0.0207	0.19	7	75	ATP2B2,CACNA1A,CBLN1,KLF8,NRXN1,WHRN,RORA	0.0127182
1674	GO: Biological Process	GO:0086009	membrane repolarization	NA	0.00255	1	0.0207	0.19	6	56	KCNH7,SCN1B,ANK2,CACNA1D,AKAP6,KCNA5	0.0127556
1675	GO: Biological Process	GO:0055001	muscle cell development	NA	0.00256	1	0.0207	0.191	19	373	ANK2,NEBL,SGCD,APC,AMBRA1,SGCZ,LDB3,RBFOX2,JAM2,UCHL1,HOMER1,AKAP6,PPARA,PPP3CA,RIPOR2,HDAC4,DAG1,PBRM1,MBNL2	0.0127929
1676	GO: Biological Process	GO:0045807	positive regulation of endocytosis	NA	0.00258	1	0.0209	0.193	10	140	ADD1,SGIP1,ITSN1,ARRB1,GPC3,PPP3CA,MAGI2,SNAP91,DRD2,LRP1	0.01288
1677	GO: Biological Process	GO:0007189	adenylate cyclase-activating G protein-coupled receptor signaling pathway	NA	0.0026	1	0.021	0.194	12	188	ADCY1,ADCY5,ADCY8,ADGRB1,ADGRB2,ADGRB3,GNAL,ADGRL2,OPRL1,HTR4,PRKCA,DRD2	0.012967
1678	GO: Biological Process	GO:0006949	syncytium formation	NA	0.00264	1	0.0213	0.196	8	96	CAMK1,ADGRB1,ADGRB3,DYRK1B,CD81,JAM2,RIPOR2,KCNH1	0.0131535
1679	GO: Biological Process	GO:0007194	negative regulation of adenylate cyclase activity	NA	0.00266	1	0.0215	0.198	4	24	GABBR1,GRM2,AKAP6,DRD2	0.01324
1680	GO: Biological Process	GO:0042327	positive regulation of phosphorylation	NA	0.00269	1	0.0217	0.199	39	984	EPHB2,ERBB4,ACVR2A,ADCY8,TAOK3,ITSN1,PIK3R3,MAGI3,AMBRA1,CAMK1,SLC8A2,ARRB1,LIMCH1,MPRIP,BMPR1B,CALM2,NTRK3,GRM5,CD81,TRPC5,PFKFB1,PFN2,NRXN1,AKAP6,NRG2,PRKCA,PRKCZ,DAG1,PTK2,LRP8,DLG4,DOCK3,DRD2,CEMIP,EFNA5,TENM1,LRP4,EPHA10,FBXW7	0.0133761
1681	GO: Biological Process	GO:0032410	negative regulation of transporter activity	NA	0.00272	1	0.0219	0.201	10	141	EPHB2,FGF12,ANK3,HECW1,CALM2,OPRL1,PPP3CA,PRKCA,KCNAB1,DRD2	0.0134986
1682	GO: Biological Process	GO:0046777	protein autophosphorylation	NA	0.00273	1	0.0219	0.202	15	266	ERBB4,TAOK3,STK33,NLK,CALM2,CAMK2A,CAMK2G,DYRK1B,AATK,CSNK1G2,PRKCA,SLK,PTK2,WNK2,DYRK1A	0.0135349
1683	GO: Biological Process	GO:0048646	anatomical structure formation involved in morphogenesis	NA	0.00274	1	0.0219	0.202	66	1890	EPHB2,ETV5,ARID1A,ADD1,SEMA6A,PLXNA3,MIA3,SFPQ,ANK2,NEBL,PIK3R3,APC,CAMK1,TNRC6C,KLF7,DCHS1,SMARCA4,ATP2B2,ADAM15,SPTBN1,ADGRB1,ADGRB2,ADGRB3,SRPK2,CLASP2,PROM1,PHLDB1,SULF1,CACNA1A,TCF4,THSD7A,NRCAM,CBLN1,ZFPM2,LDB3,DYRK1B,MACF1,CD81,CDH2,KLF8,JAM2,NRXN1,KDM6A,PLXNA1,WHRN,NRG2,PPARA,PRKCA,PRKCZ,RIPOR2,HDAC4,MATR3,DAG1,MDGA2,PTK2,LRP8,PTPRM,KCNH1,IQSEC1,RAC3,DYRK1A,PTPRU,PBRM1,EFNA5,RORA,FBXW7	0.0135577
1684	GO: Biological Process	GO:0097720	calcineurin-mediated signaling	NA	0.00274	1	0.0219	0.202	7	76	SLC8A2,NFAT5,ADGRB2,CAMTA1,CALM2,AKAP6,PPP3CA	0.0135577
1685	GO: Biological Process	GO:0019220	regulation of phosphate metabolic process	NA	0.00275	1	0.0219	0.202	60	1684	EPHB2,ERBB4,ACVR2A,ADCY5,ADCY8,TAOK3,ITSN1,PIK3R3,SH3GL2,PPM1E,APC,MAGI3,AMBRA1,CAMK1,SLC8A2,SLC8A3,ARRB1,LIMCH1,PPP1R12A,DBNDD2,ZZEF1,MPRIP,BMPR1B,PLCL2,PHLPP1,CAMTA1,SFN,CALM2,NTRK3,GRM5,CD81,TRPC5,PFKFB1,PFN2,NRXN1,UCHL1,PIP4K2A,AKAP6,HTR2C,NRG2,PPARA,PPP2R2B,PRKCA,PRKCZ,HDAC4,DAG1,PTK2,LRP8,MAGI2,DLG2,DLG4,DOCK3,DRD2,CEMIP,EFNA5,TENM1,LRP1,LRP4,EPHA10,FBXW7	0.0135938
1686	GO: Biological Process	GO:0051174	regulation of phosphorus metabolic process	NA	0.00278	1	0.0222	0.204	60	1685	EPHB2,ERBB4,ACVR2A,ADCY5,ADCY8,TAOK3,ITSN1,PIK3R3,SH3GL2,PPM1E,APC,MAGI3,AMBRA1,CAMK1,SLC8A2,SLC8A3,ARRB1,LIMCH1,PPP1R12A,DBNDD2,ZZEF1,MPRIP,BMPR1B,PLCL2,PHLPP1,CAMTA1,SFN,CALM2,NTRK3,GRM5,CD81,TRPC5,PFKFB1,PFN2,NRXN1,UCHL1,PIP4K2A,AKAP6,HTR2C,NRG2,PPARA,PPP2R2B,PRKCA,PRKCZ,HDAC4,DAG1,PTK2,LRP8,MAGI2,DLG2,DLG4,DOCK3,DRD2,CEMIP,EFNA5,TENM1,LRP1,LRP4,EPHA10,FBXW7	0.0137152
1687	GO: Biological Process	GO:0021903	rostrocaudal neural tube patterning	NA	0.00279	1	0.0222	0.205	6	57	SFPQ,APC,PPP1R12A,CDH2,RNF152,PTK2	0.0137511
1688	GO: Biological Process	GO:1903047	mitotic cell cycle process	NA	0.0028	1	0.0222	0.205	37	922	MAP4,ARID1A,RTKN,TRRAP,TAOK3,ANK3,APC,AMBRA1,STK33,DCHS1,SMARCA4,SMARCE1,SNAP25,SPTBN1,CLASP2,PLCB1,CALM2,CAMK2A,CAMK2G,BRSK2,CIT,SMC3,CDK18,FOXN3,CDK14,NIPBL,EXOC6,FBXL17,PPP3CA,PRKCA,RIPOR2,KCNA5,KIF2A,DRD2,PBRM1,DPF3,IRAG2	0.0137821
1689	GO: Biological Process	GO:0060124	positive regulation of growth hormone secretion	NA	0.00281	1	0.0222	0.205	3	12	ITSN1,GABBR1,DRD2	0.0137821
1690	GO: Biological Process	GO:0043653	mitochondrial fragmentation involved in apoptotic process	NA	0.00281	1	0.0222	0.205	3	12	ERBB4,NPTX1,PPP2R2B	0.0137821
1691	GO: Biological Process	GO:0045162	clustering of voltage-gated sodium channels	NA	0.00281	1	0.0222	0.205	3	12	ANK3,SNAP25,NRCAM	0.0137821
1692	GO: Biological Process	GO:0061669	spontaneous neurotransmitter secretion	NA	0.00281	1	0.0222	0.205	3	12	DOC2B,RIMS1,SYT1	0.0137821
1693	GO: Biological Process	GO:0048041	focal adhesion assembly	NA	0.00282	1	0.0222	0.205	8	97	CAMSAP3,LIMCH1,CLASP2,MACF1,SLK,PTK2,EFNA5,LRP1	0.0138177
1694	GO: Biological Process	GO:0051482	positive regulation of cytosolic calcium ion concentration involved in phospholipase C-activating G protein-coupled signaling pathway	NA	0.00294	1	0.0231	0.213	5	40	GRM1,GRM5,OPRL1,HTR2C,DRD2	0.0143637
1695	GO: Biological Process	GO:0060306	regulation of membrane repolarization	NA	0.00294	1	0.0231	0.213	5	40	SCN1B,ANK2,CACNA1D,AKAP6,KCNA5	0.0143637
1696	GO: Biological Process	GO:0014902	myotube differentiation	NA	0.00294	1	0.0231	0.213	13	216	AMBRA1,ADGRB1,ADGRB3,DYRK1B,CD81,RBFOX2,JAM2,HOMER1,PPP3CA,RIPOR2,HDAC4,DAG1,KCNH1	0.0143637
1697	GO: Biological Process	GO:0048741	skeletal muscle fiber development	NA	0.003	1	0.0236	0.217	8	98	AMBRA1,RBFOX2,JAM2,HOMER1,PPP3CA,RIPOR2,HDAC4,DAG1	0.0146143
1698	GO: Biological Process	GO:0042490	mechanoreceptor differentiation	NA	0.00301	1	0.0236	0.218	10	143	TRRAP,ATP2B2,GABRB2,CAMK2G,NTRK3,CDH2,WHRN,SLC4A7,RIPOR2,KCNMA1	0.0146488
1699	GO: Biological Process	GO:0098876	vesicle-mediated transport to the plasma membrane	NA	0.00304	1	0.0238	0.219	11	167	ANK3,VPS50,DENND1A,STXBP6,SNAP25,SPTBN1,MACF1,GRIP2,ACAP2,EXOC6,ARHGAP44	0.0147806
1700	GO: Biological Process	GO:0003254	regulation of membrane depolarization	NA	0.00305	1	0.0238	0.219	6	58	SCN1B,FGF12,ANK3,CACNA1G,CACNA1D,HCN1	0.0148149
1701	GO: Biological Process	GO:0007018	microtubule-based movement	NA	0.00316	1	0.0247	0.228	23	496	MAP1A,MAP1B,MAP2,MAP4,ARHGAP21,SFPQ,CAMSAP3,SLC8A3,KIF1A,MYO5A,CACNA1I,WASF1,BICD2,CACNA1E,UCHL1,PRKCZ,DLG2,KIF2A,KIF3C,KIF5A,RAB27B,CELSR2,MEGF8	0.0152754
1702	GO: Biological Process	GO:0008045	motor neuron axon guidance	NA	0.00318	1	0.0248	0.228	7	78	ETV5,SCN8A,PLXNA3,PPP1R12A,CDH2,NRXN2,CHST11	0.0153574
1703	GO: Biological Process	GO:0010035	response to inorganic substance	NA	0.00322	1	0.0251	0.231	37	930	ERBB4,MAP1B,ADCY1,ADCY8,RYR2,ADD1,CACNG2,ANK3,SEC31A,NCAM1,PLCB1,SYT1,CACNA1G,GNAO1,NPTX1,CALM2,HCN1,GRIA2,GRIA3,GRIN2B,CPNE8,PDE2A,PER1,HNRNPD,NRXN1,HOMER1,PPP3CA,SYT12,KCNA5,KCNH1,KCNMA1,KCNQ3,DLG2,DLG4,DNMT3A,DRD2,CPNE4	0.0155356
1704	GO: Biological Process	GO:0007097	nuclear migration	NA	0.00328	1	0.0255	0.235	5	41	KIF1A,SYNE1,PRKCZ,PTK2,IRAG2	0.0157948
1705	GO: Biological Process	GO:0051338	regulation of transferase activity	NA	0.00331	1	0.0257	0.237	41	1061	EPHB2,ERBB4,ADCY8,TAOK3,ITSN1,PIK3R3,PPM1E,APC,MAGI3,AMBRA1,CAMK1,SLC8A2,SLC8A3,DBNDD2,BMPR1B,SFN,CALM2,NTRK3,PCLO,GRM5,CD81,PFKFB1,HNRNPD,NRXN1,UCHL1,PIP4K2A,AKAP6,NRG2,PRKCA,PRKCZ,DAG1,PTK2,LRP8,DLG4,DOCK3,DRD2,CEMIP,EFNA5,TENM1,EPHA10,FBXW7	0.0159241
1706	GO: Biological Process	GO:1900077	negative regulation of cellular response to insulin stimulus	NA	0.00332	1	0.0258	0.237	6	59	ANKRD26,NCOA5,PIP4K2A,PRKCA,PRKCZ,PTPRF	0.0159417
1707	GO: Biological Process	GO:0021545	cranial nerve development	NA	0.00336	1	0.026	0.24	9	122	EPHB2,SCN8A,PLXNA3,KLF7,SMARCA4,CACNA1B,CACNA1D,PLXNA1,MDGA2	0.016103
1708	GO: Biological Process	GO:0021549	cerebellum development	NA	0.00336	1	0.026	0.24	12	194	RERE,ATP2B2,B4GALT2,CACNA1A,CBLN1,KLF8,HNRNPD,CKB,NRXN1,WHRN,PTPRS,RORA	0.016103
1709	GO: Biological Process	GO:0042325	regulation of phosphorylation	NA	0.00337	1	0.026	0.24	54	1495	EPHB2,ERBB4,ACVR2A,ADCY5,ADCY8,TAOK3,ITSN1,PIK3R3,SH3GL2,PPM1E,APC,MAGI3,AMBRA1,CAMK1,SLC8A2,SLC8A3,ARRB1,LIMCH1,DBNDD2,ZZEF1,MPRIP,BMPR1B,PLCL2,PHLPP1,SFN,CALM2,NTRK3,GRM5,CD81,TRPC5,PFKFB1,PFN2,NRXN1,UCHL1,PIP4K2A,AKAP6,NRG2,PPARA,PRKCA,PRKCZ,HDAC4,DAG1,PTK2,LRP8,DLG4,DOCK3,DRD2,CEMIP,EFNA5,TENM1,LRP1,LRP4,EPHA10,FBXW7	0.0161356
1710	GO: Biological Process	GO:0050433	regulation of catecholamine secretion	NA	0.00342	1	0.0263	0.242	7	79	GABBR1,MYO5A,STX1A,SYT1,GRM2,SYT12,DRD2	0.0163439
1711	GO: Biological Process	GO:1904377	positive regulation of protein localization to cell periphery	NA	0.00342	1	0.0263	0.242	7	79	EPHB2,CACNG2,MYO5A,SPTBN1,NRXN1,LRP1,EPB41L2	0.0163439
1712	GO: Biological Process	GO:0007389	pattern specification process	NA	0.00353	1	0.0271	0.25	36	903	ERBB4,APC2,ACVR2A,DSCAML1,RYR2,BPTF,MIA3,SFPQ,SGCD,APC,DCHS1,SMARCA4,PPP1R12A,BMPR1B,GPC3,SULF1,CAMK2A,CAMK2G,GRK4,LDB3,CDH2,KLF8,KDM6A,NIPBL,RNF152,MDGA2,PTK2,KCNH1,TDRD5,PTPRU,EFNA5,TOB1,CELSR2,MEGF8,LRP4,EMX1	0.0168214
1713	GO: Biological Process	GO:0097167	circadian regulation of translation	NA	0.00355	1	0.0271	0.25	2	4	PER1,HNRNPD	0.0168214
1714	GO: Biological Process	GO:1902897	regulation of postsynaptic density protein 95 clustering	NA	0.00355	1	0.0271	0.25	2	4	CDH2,DBN1	0.0168214
1715	GO: Biological Process	GO:0098910	regulation of atrial cardiac muscle cell action potential	NA	0.00355	1	0.0271	0.25	2	4	RYR2,ANK2	0.0168214
1716	GO: Biological Process	GO:0021590	cerebellum maturation	NA	0.00355	1	0.0271	0.25	2	4	RERE,CACNA1A	0.0168214
1717	GO: Biological Process	GO:1902659	regulation of glucose mediated signaling pathway	NA	0.00355	1	0.0271	0.25	2	4	SMARCA4,UBTF	0.0168214
1718	GO: Biological Process	GO:0050774	negative regulation of dendrite morphogenesis	NA	0.00359	1	0.0271	0.25	3	13	CIT,TRPC5,PPP3CA	0.0168834
1719	GO: Biological Process	GO:0031630	regulation of synaptic vesicle fusion to presynaptic active zone membrane	NA	0.00359	1	0.0271	0.25	3	13	RIMS1,SYT1,GRIK5	0.0168834
1720	GO: Biological Process	GO:0099159	regulation of modification of postsynaptic structure	NA	0.00359	1	0.0271	0.25	3	13	CTTNBP2,ITSN1,CAMKV	0.0168834
1721	GO: Biological Process	GO:1905150	regulation of voltage-gated sodium channel activity	NA	0.00359	1	0.0271	0.25	3	13	SCN1B,FGF12,FGF14	0.0168834
1722	GO: Biological Process	GO:1901632	regulation of synaptic vesicle membrane organization	NA	0.00359	1	0.0271	0.25	3	13	RIMS1,SYT1,GRIK5	0.0168834
1723	GO: Biological Process	GO:0098935	dendritic transport	NA	0.00359	1	0.0271	0.25	3	13	SFPQ,WASF1,KIF5A	0.0168834
1724	GO: Biological Process	GO:0021631	optic nerve morphogenesis	NA	0.00359	1	0.0271	0.25	3	13	EPHB2,KLF7,SMARCA4	0.0168834
1725	GO: Biological Process	GO:0030252	growth hormone secretion	NA	0.0036	1	0.0272	0.25	4	26	ITSN1,SNAP25,GABBR1,DRD2	0.0168834
1726	GO: Biological Process	GO:0051481	negative regulation of cytosolic calcium ion concentration	NA	0.0036	1	0.0272	0.25	4	26	RYR2,KCNA5,DRD2,LRP1	0.0168834
1727	GO: Biological Process	GO:0051955	regulation of amino acid transport	NA	0.00362	1	0.0272	0.251	6	60	GABBR1,GRIN2B,GRM1,GRM2,HTR2C,DPYSL2	0.0169614
1728	GO: Biological Process	GO:0000226	microtubule cytoskeleton organization	NA	0.00363	1	0.0273	0.251	31	746	MAP1A,MAP1B,MAP2,MAP4,APC2,SGK1,CAMSAP3,APC,DCHS1,PPP1R12A,CLASP2,PHLDB1,MAP7D2,BICD2,TTC28,BRSK2,PARD3B,SMC3,CHD3,CCSER2,RNF19A,PRKCZ,SLK,RIPOR2,DAG1,PTK2,NAV3,KIF2A,DYRK1A,EFNA5,IRAG2	0.0169924
1729	GO: Biological Process	GO:0050768	negative regulation of neurogenesis	NA	0.00365	1	0.0275	0.253	12	196	EPHB2,MAP2,SEMA6A,PLXNA3,NTRK3,CIT,TRPC5,AATK,PPP3CA,PTK2,PTPRS,LRP4	0.0170702
1730	GO: Biological Process	GO:0097305	response to alcohol	NA	0.00368	1	0.0276	0.255	24	532	ADCY1,ADCY5,ADCY8,GRAMD1B,NR3C2,UNC79,SGK1,APC,GABBR1,ADAM15,CACNA1B,CALM2,NTRK3,GRIN2B,HNRNPD,PPARA,PRKCA,DAG1,LRP8,KIF5A,DNMT3A,DRD2,L1CAM,EFNA5	0.0171785
1731	GO: Biological Process	GO:1904427	positive regulation of calcium ion transmembrane transport	NA	0.00375	1	0.0281	0.259	9	124	RYR2,FGF14,ANK2,CACNA1D,CACNB2,CALM2,AKAP6,PPP3CA,CEMIP	0.0174567
1732	GO: Biological Process	GO:0014904	myotube cell development	NA	0.00384	1	0.0288	0.265	8	102	AMBRA1,RBFOX2,JAM2,HOMER1,PPP3CA,RIPOR2,HDAC4,DAG1	0.0178427
1733	GO: Biological Process	GO:0007517	muscle organ development	NA	0.00385	1	0.0288	0.265	25	564	RYR2,SCN8A,DDX17,SGCD,AMBRA1,LUC7L,ZNF609,ADGRB1,TCF12,ZFPM2,LDB3,RBFOX2,JAM2,PIP4K2A,HOMER1,NRG2,CHST11,PPP3CA,RIPOR2,HDAC4,DAG1,DDX5,KCNAB1,MBNL2,DPF3	0.0178562
1734	GO: Biological Process	GO:0048259	regulation of receptor-mediated endocytosis	NA	0.00386	1	0.0288	0.265	10	148	SGIP1,SH3GL2,ARRB1,SMAP1,PRKCA,MAGI2,SNAP91,IQSEC1,DLG4,DRD2	0.0178861
1735	GO: Biological Process	GO:1902305	regulation of sodium ion transmembrane transport	NA	0.00393	1	0.0293	0.27	7	81	SCN1B,FGF12,FGF14,ANK3,HECW1,PLCB1,WNK2	0.0181603
1736	GO: Biological Process	GO:0000165	MAPK cascade	NA	0.00395	1	0.0294	0.271	38	974	EPHB2,ERBB4,TAOK3,FGF12,FGF14,SEMA6A,ANKRD26,APC,MAGI3,ARRB1,SMARCA4,NLK,RPS6KA6,PLCB1,PHLPP1,NTRK3,GRIN2B,GRM1,GRM5,CD81,CDH2,PER1,NRXN1,UCHL1,HTR2C,PRKCA,PRKCZ,MAPK11,DAG1,PAK6,PTK2,WNK2,DRD2,RAP1GDS1,L1CAM,TENM1,LRP1,FBXW7	0.0182359
1737	GO: Biological Process	GO:0010721	negative regulation of cell development	NA	0.00396	1	0.0295	0.271	14	250	EPHB2,MAP2,SEMA6A,PLXNA3,NTRK3,CIT,TRPC5,AATK,PPP3CA,PTK2,PTPRS,EFNA5,LRP4,FBXW7	0.0182653
1738	GO: Biological Process	GO:0000398	mRNA splicing, via spliceosome	NA	0.00398	1	0.0295	0.272	18	360	SRRM1,SFPQ,DDX17,SRSF5,LUC7L,KHDRBS3,ACIN1,SRPK2,NOVA2,RBFOX2,RBM25,RBFOX3,CELF4,DDX5,DYRK1A,MBNL2,RAVER2,RBM5	0.018324
1739	GO: Biological Process	GO:0000377	RNA splicing, via transesterification reactions with bulged adenosine as nucleophile	NA	0.00398	1	0.0295	0.272	18	360	SRRM1,SFPQ,DDX17,SRSF5,LUC7L,KHDRBS3,ACIN1,SRPK2,NOVA2,RBFOX2,RBM25,RBFOX3,CELF4,DDX5,DYRK1A,MBNL2,RAVER2,RBM5	0.018324
1740	GO: Biological Process	GO:0007169	transmembrane receptor protein tyrosine kinase signaling pathway	NA	0.00411	1	0.0304	0.28	32	784	EPHB2,ERBB4,FGF12,FGF14,SEMA6A,PIK3R3,ANKRD26,APC,NCOA5,RERE,CLASP2,SULF1,PLCB1,WASF1,TCF4,NTRK3,MPZL1,NRXN1,PIP4K2A,NGEF,NRG2,SOGA1,PRKCA,PRKCZ,ANKS1B,PTK2,PTPRF,PTPRG,EFNA5,LRP1,EPHA10,FBXW7	0.018785
1741	GO: Biological Process	GO:0034453	microtubule anchoring	NA	0.00415	1	0.0306	0.282	4	27	CAMSAP3,CLASP2,BICD2,DAG1	0.0189163
1742	GO: Biological Process	GO:0045217	cell-cell junction maintenance	NA	0.00415	1	0.0306	0.282	4	27	AFDN,NLGN2,CAMSAP3,WHRN	0.0189163
1743	GO: Biological Process	GO:0031280	negative regulation of cyclase activity	NA	0.00415	1	0.0306	0.282	4	27	GABBR1,GRM2,AKAP6,DRD2	0.0189163
1744	GO: Biological Process	GO:0018107	peptidyl-threonine phosphorylation	NA	0.00416	1	0.0307	0.283	9	126	NLK,CALM2,CAMK2A,CIT,DYRK1B,TRPC5,PRKCA,DYRK1A,CEMIP	0.0189447
1745	GO: Biological Process	GO:0048016	inositol phosphate-mediated signaling	NA	0.00421	1	0.0309	0.285	7	82	NFAT5,ADGRB2,CAMTA1,CALM2,AKAP6,HTR2C,PPP3CA	0.0191378
1746	GO: Biological Process	GO:0099518	vesicle cytoskeletal trafficking	NA	0.00421	1	0.0309	0.285	7	82	MAP2,SLC8A3,KIF1A,MYO5A,PRKCZ,TANC2,KIF5A	0.0191378
1747	GO: Biological Process	GO:0034766	negative regulation of ion transmembrane transport	NA	0.00424	1	0.0311	0.286	10	150	EPHB2,FGF12,ANK3,HECW1,CALM2,OPRL1,PPP3CA,PRKCA,KCNAB1,DRD2	0.0192394
1748	GO: Biological Process	GO:0043244	regulation of protein-containing complex disassembly	NA	0.00424	1	0.0311	0.286	10	150	MAP1A,MAP1B,MAP2,APC2,ADD1,CAMSAP3,APC,SPTBN1,CLASP2,NAV3	0.0192394
1749	GO: Biological Process	GO:0019228	neuronal action potential	NA	0.00426	1	0.0312	0.287	6	62	SCN8A,FGF12,ANK3,CACNA1I,CACNA1G,KCNMA1	0.0193127
1750	GO: Biological Process	GO:0031099	regeneration	NA	0.00433	1	0.0316	0.291	24	539	ERBB4,MAP1B,SFPQ,SRSF5,SMARCA4,ADAM15,NCAM1,XYLT1,NTRK3,SMC3,CD81,CDH2,CHD4,PFKFB1,HTR2C,PPP3CA,DAG1,PTPRF,PTPRS,DPYSL2,L1CAM,PTPRU,LRP1,LRP4	0.0195948
1751	GO: Biological Process	GO:0048284	organelle fusion	NA	0.00434	1	0.0317	0.292	11	175	DOC2B,STXBP6,RIMS1,SNAP25,STX1A,SYT1,VPS8,GRIK5,PIP4K2A,TRIM9,IRAG2	0.0196224
1752	GO: Biological Process	GO:0065003	protein-containing complex assembly	NA	0.00438	1	0.0319	0.294	64	1859	MAP1B,MAP2,ASIC1,ADCY8,ADD1,AFDN,SGIP1,SRSF5,SGK1,SH3GL2,CAMSAP3,APC,AMBRA1,LUC7L,STXBP6,MCU,SMARCA4,RIMS1,SNAP25,GABRB2,MYO5A,ERC1,SPTBN1,NCAM1,SRPK2,CLASP2,LIN7A,STX1A,SYT1,WASF1,TCF4,HCN1,VPS8,GRIA2,GRIN2B,FCHO2,MAGI1,PFN2,NRXN1,UBTF,CLTA,HOMER1,TRIM9,ERC2,PRKCZ,CELF4,RIPOR2,ARHGAP40,DBN1,PTK2,ASAP1,KCNA4,KCNA5,SNAP91,NAV3,DLG4,SHANK1,RAP1GDS1,STXBP5,DYRK1A,EFNA5,TENM1,RBM5,UNC13C	0.0197855
1753	GO: Biological Process	GO:0000375	RNA splicing, via transesterification reactions	NA	0.00446	1	0.0324	0.298	18	364	SRRM1,SFPQ,DDX17,SRSF5,LUC7L,KHDRBS3,ACIN1,SRPK2,NOVA2,RBFOX2,RBM25,RBFOX3,CELF4,DDX5,DYRK1A,MBNL2,RAVER2,RBM5	0.0200571
1754	GO: Biological Process	GO:0001953	negative regulation of cell-matrix adhesion	NA	0.00447	1	0.0324	0.298	5	44	CASK,ADAM15,CLASP2,AJAP1,LRP1	0.0200571
1755	GO: Biological Process	GO:0060402	calcium ion transport into cytosol	NA	0.00447	1	0.0324	0.298	5	44	RYR2,SLC8A2,SLC8A3,CACNA1I,CACNA1G	0.0200571
1756	GO: Biological Process	GO:0060213	positive regulation of nuclear-transcribed mRNA poly(A) tail shortening	NA	0.00448	1	0.0324	0.298	3	14	CPEB3,TNRC6C,TOB1	0.0200571
1757	GO: Biological Process	GO:0070445	regulation of oligodendrocyte progenitor proliferation	NA	0.00448	1	0.0324	0.298	3	14	AFDN,CDH2,EMX1	0.0200571
1758	GO: Biological Process	GO:0098917	retrograde trans-synaptic signaling	NA	0.00448	1	0.0324	0.298	3	14	PLCB1,DAGLA,DAG1	0.0200571
1759	GO: Biological Process	GO:0046958	nonassociative learning	NA	0.00448	1	0.0324	0.298	3	14	GRIN2B,DGKI,SHANK1	0.0200571
1760	GO: Biological Process	GO:0045859	regulation of protein kinase activity	NA	0.00451	1	0.0326	0.3	32	789	EPHB2,ERBB4,ADCY8,TAOK3,PPM1E,APC,MAGI3,CAMK1,SLC8A2,SLC8A3,DBNDD2,BMPR1B,SFN,CALM2,NTRK3,GRM5,NRXN1,UCHL1,AKAP6,NRG2,PRKCA,PRKCZ,DAG1,PTK2,LRP8,DLG4,DOCK3,DRD2,CEMIP,EFNA5,TENM1,FBXW7	0.0201735
1761	GO: Biological Process	GO:0016071	mRNA metabolic process	NA	0.00453	1	0.0326	0.3	33	821	SRRM1,SFPQ,DDX17,SRSF5,CPEB3,TNRC6C,ZHX2,LUC7L,KHDRBS3,ACIN1,RNGTT,SRPK2,PLCB1,HNRNPLL,NOVA2,CLASRP,THRB,RBFOX2,SRSF11,HNRNPD,RBM25,RBFOX3,PRKCA,CELF4,DDX5,RBBP6,DYRK1A,THOC2,TOB1,MBNL2,RAVER2,SLTM,RBM5	0.020245
1762	GO: Biological Process	GO:0061028	establishment of endothelial barrier	NA	0.00461	1	0.0331	0.305	6	63	ADD1,AFDN,PPP1R12A,PLCB1,PDE2A,PTPRS	0.0205296
1763	GO: Biological Process	GO:0034332	adherens junction organization	NA	0.00461	1	0.0331	0.305	6	63	ADD1,AFDN,CAMSAP3,DCHS1,CDH24,CDH2	0.0205296
1764	GO: Biological Process	GO:0050974	detection of mechanical stimulus involved in sensory perception	NA	0.00461	1	0.0331	0.305	6	63	ATP2B2,CACNA1D,GRIN2B,GRM8,WHRN,ANO1	0.0205296
1765	GO: Biological Process	GO:0008286	insulin receptor signaling pathway	NA	0.00465	1	0.0334	0.307	10	152	PIK3R3,ANKRD26,APC,NCOA5,PLCB1,PIP4K2A,SOGA1,PRKCA,PRKCZ,PTPRF	0.0206894
1766	GO: Biological Process	GO:0045664	regulation of neuron differentiation	NA	0.0047	1	0.0336	0.31	15	282	MAP1B,ETV5,DISP3,ZHX2,SOX5,TCF4,TCF12,NRCAM,CIT,GRIP2,CDH2,TRPC5,PER1,RAC3,DPYSL2	0.0208934
1767	GO: Biological Process	GO:0001502	cartilage condensation	NA	0.00475	1	0.0338	0.311	4	28	SOX5,BMPR1B,SULF1,CDH2	0.0210413
1768	GO: Biological Process	GO:0038083	peptidyl-tyrosine autophosphorylation	NA	0.00475	1	0.0338	0.311	4	28	ERBB4,AATK,PTK2,DYRK1A	0.0210413
1769	GO: Biological Process	GO:0008090	retrograde axonal transport	NA	0.00475	1	0.0338	0.311	4	28	MAP1A,KIF1A,DLG2,KIF5A	0.0210413
1770	GO: Biological Process	GO:1900151	regulation of nuclear-transcribed mRNA catabolic process, deadenylation-dependent decay	NA	0.00475	1	0.0338	0.311	4	28	CPEB3,TNRC6C,HNRNPD,TOB1	0.0210413
1771	GO: Biological Process	GO:0098900	regulation of action potential	NA	0.0048	1	0.0342	0.315	7	84	RYR2,FGF12,ANK2,ANK3,SLC8A2,CALM2,HCN1	0.0212441
1772	GO: Biological Process	GO:0009968	negative regulation of signal transduction	NA	0.00487	1	0.0346	0.319	56	1591	EPHB2,TRAIP,APC2,TAOK3,SEMA6A,ANKRD26,APC,NCOA5,IVNS1ABP,ARRB1,TRIM67,SMARCA4,RERE,NLK,ARID4B,HECW1,GPC3,SULF1,PLCL2,RPS6KA6,PHLPP1,GRK4,GRM5,CBLN1,CIT,OPRL1,CDH2,PDE2A,PER1,UCHL1,PIP4K2A,SHISA6,RNF152,CHST11,PPARA,PRKCA,PRKCZ,CELF4,RIPOR2,DAG1,MAGI2,PTPRD,PTPRF,PTPRS,ARHGAP44,WNK2,DRD2,DYRK1A,PTPRU,RGS3,TOB1,MEGF8,LRP1,LRP4,RORA,FBXW7	0.021535
1773	GO: Biological Process	GO:0038179	neurotrophin signaling pathway	NA	0.00493	1	0.035	0.322	5	45	KIDINS220,WASF1,NTRK3,MAGI2,PTPRF	0.0217811
1774	GO: Biological Process	GO:0021955	central nervous system neuron axonogenesis	NA	0.00498	1	0.0353	0.325	6	64	EPHB2,SCN1B,SFPQ,NCAM1,PRKCA,PTK2	0.0219442
1775	GO: Biological Process	GO:0015872	dopamine transport	NA	0.00498	1	0.0353	0.325	6	64	GABBR1,MYO5A,SYT1,GRM2,SYT12,DRD2	0.0219442
1776	GO: Biological Process	GO:0043409	negative regulation of MAPK cascade	NA	0.00499	1	0.0353	0.325	13	230	EPHB2,TAOK3,SEMA6A,ANKRD26,APC,ARRB1,RPS6KA6,PHLPP1,PER1,UCHL1,PRKCA,DAG1,WNK2	0.0219691
1777	GO: Biological Process	GO:0050954	sensory perception of mechanical stimulus	NA	0.00505	1	0.0356	0.328	17	340	MAP1A,ADCY1,SCN8A,ARRB1,ATP2B2,GABRB2,CACNA1D,LHFPL3,GRIN2B,GRM8,THRB,NIPBL,WHRN,RIPOR2,KCNMA1,ANO1,CEMIP	0.0222138
1778	GO: Biological Process	GO:0050432	catecholamine secretion	NA	0.00513	1	0.0362	0.333	7	85	GABBR1,MYO5A,STX1A,SYT1,GRM2,SYT12,DRD2	0.022546
1779	GO: Biological Process	GO:0007423	sensory organ development	NA	0.00527	1	0.0371	0.342	44	1190	EPHB2,MAP1A,ARID1A,TRRAP,SEMA6A,WDR17,MIA3,APC,ZHX2,TENM3,DCHS1,SMARCA4,RERE,NFAT5,ATP2B2,ATP2B3,GABRB2,LIN7A,PROM1,BMPR1B,SULF1,TCF4,CACNB2,HCN1,CAMK2G,NTRK3,GRIN2B,THRB,CDH2,PER1,NIPBL,WHRN,SLC4A7,RNF152,CTBP2,PRKCZ,CELF4,RIPOR2,PTK2,CADM2,PTPRM,KCNMA1,DRD2,MBNL2	0.0231411
1780	GO: Biological Process	GO:0014706	striated muscle tissue development	NA	0.00528	1	0.0371	0.342	19	399	ERBB4,ARID1A,RXRB,RYR2,NEBL,SGCD,APC,LUC7L,SMARCA4,NCAM1,SGCZ,CACNA1G,ZFPM2,RBFOX2,AKAP6,NRG2,PPARA,MAPK11,DPF3	0.0231648
1781	GO: Biological Process	GO:0106056	regulation of calcineurin-mediated signaling	NA	0.00538	1	0.0378	0.348	6	65	SLC8A2,NFAT5,CAMTA1,CALM2,AKAP6,PPP3CA	0.0235829
1782	GO: Biological Process	GO:0060088	auditory receptor cell stereocilium organization	NA	0.0054	1	0.0378	0.348	4	29	ATP2B2,CDH2,WHRN,RIPOR2	0.0236089
1783	GO: Biological Process	GO:0036315	cellular response to sterol	NA	0.0054	1	0.0378	0.348	4	29	GRAMD1B,DAG1,LRP8,RORA	0.0236089
1784	GO: Biological Process	GO:1900120	regulation of receptor binding	NA	0.0054	1	0.0378	0.348	4	29	ARRB1,ADAM15,PLCL2,PTPRF	0.0236089
1785	GO: Biological Process	GO:0097484	dendrite extension	NA	0.00542	1	0.0379	0.349	5	46	AFDN,SH3GL2,RIMS1,SYT1,WASF1	0.0236758
1786	GO: Biological Process	GO:0070444	oligodendrocyte progenitor proliferation	NA	0.0055	1	0.0382	0.352	3	15	AFDN,CDH2,EMX1	0.0239008
1787	GO: Biological Process	GO:0051967	negative regulation of synaptic transmission, glutamatergic	NA	0.0055	1	0.0382	0.352	3	15	MYO5A,HCN1,DRD2	0.0239008
1788	GO: Biological Process	GO:0035542	regulation of SNARE complex assembly	NA	0.0055	1	0.0382	0.352	3	15	STXBP6,VPS8,TRIM9	0.0239008
1789	GO: Biological Process	GO:0031223	auditory behavior	NA	0.0055	1	0.0382	0.352	3	15	NRXN1,NRXN2,DRD2	0.0239008
1790	GO: Biological Process	GO:0005513	detection of calcium ion	NA	0.0055	1	0.0382	0.352	3	15	RYR2,SYT1,CALM2	0.0239008
1791	GO: Biological Process	GO:0046785	microtubule polymerization	NA	0.00573	1	0.0397	0.365	8	109	MAP1B,MAP2,SGK1,CAMSAP3,APC,CLASP2,NAV3,DYRK1A	0.0248573
1792	GO: Biological Process	GO:0106020	regulation of vesicle docking	NA	0.00582	1	0.0397	0.365	2	5	NCAM1,CAMK2A	0.0248619
1793	GO: Biological Process	GO:0032185	septin cytoskeleton organization	NA	0.00582	1	0.0397	0.365	2	5	RTKN,LRCH3	0.0248619
1794	GO: Biological Process	GO:1904071	presynaptic active zone assembly	NA	0.00582	1	0.0397	0.365	2	5	PCLO,NRXN1	0.0248619
1795	GO: Biological Process	GO:1901843	positive regulation of high voltage-gated calcium channel activity	NA	0.00582	1	0.0397	0.365	2	5	FGF14,CACNB2	0.0248619
1796	GO: Biological Process	GO:1903527	positive regulation of membrane tubulation	NA	0.00582	1	0.0397	0.365	2	5	SH3GL2,ASAP1	0.0248619
1797	GO: Biological Process	GO:1904879	positive regulation of calcium ion transmembrane transport via high voltage-gated calcium channel	NA	0.00582	1	0.0397	0.365	2	5	CACNA1D,CACNB2	0.0248619
1798	GO: Biological Process	GO:1904719	positive regulation of AMPA glutamate receptor clustering	NA	0.00582	1	0.0397	0.365	2	5	GRIP2,DLG4	0.0248619
1799	GO: Biological Process	GO:0003192	mitral valve formation	NA	0.00582	1	0.0397	0.365	2	5	DCHS1,ZFPM2	0.0248619
1800	GO: Biological Process	GO:1901628	positive regulation of postsynaptic membrane organization	NA	0.00582	1	0.0397	0.365	2	5	GRIP2,DLG4	0.0248619
1801	GO: Biological Process	GO:0098989	NMDA selective glutamate receptor signaling pathway	NA	0.00582	1	0.0397	0.365	2	5	CAMK2A,GRIN2B	0.0248619
1802	GO: Biological Process	GO:0048691	positive regulation of axon extension involved in regeneration	NA	0.00582	1	0.0397	0.365	2	5	NTRK3,LRP1	0.0248619
1803	GO: Biological Process	GO:0098920	retrograde trans-synaptic signaling by lipid	NA	0.00582	1	0.0397	0.365	2	5	PLCB1,DAGLA	0.0248619
1804	GO: Biological Process	GO:0098921	retrograde trans-synaptic signaling by endocannabinoid	NA	0.00582	1	0.0397	0.365	2	5	PLCB1,DAGLA	0.0248619
1805	GO: Biological Process	GO:0098904	regulation of AV node cell action potential	NA	0.00582	1	0.0397	0.365	2	5	RYR2,ANK2	0.0248619
1806	GO: Biological Process	GO:1902632	positive regulation of membrane hyperpolarization	NA	0.00582	1	0.0397	0.365	2	5	HCN1,KCNMA1	0.0248619
1807	GO: Biological Process	GO:0051222	positive regulation of protein transport	NA	0.00587	1	0.0399	0.368	18	374	ADCY8,NLGN2,DOC2B,ANK3,CAMK1,CASK,ARRB1,MCU,SNAP25,SFN,CACNA1D,CD81,PRKCZ,ANO1,CEMIP,TENM1,LRP1,FBXW7	0.025033
1808	GO: Biological Process	GO:0048729	tissue morphogenesis	NA	0.00599	1	0.0407	0.375	42	1132	EPHB2,ERBB4,ETV5,ARID1A,RYR2,SEMA6A,MIA3,CAMSAP3,APC,MCU,DCHS1,SMARCA4,RERE,PPP1R12A,CLASP2,AJAP1,GPC3,SULF1,CACNB2,CAMK2A,CAMK2G,GRK4,MPZL1,BRSK2,ZFPM2,MACF1,CDH2,TMEFF2,KDM6A,NIPBL,PLXNA1,NRG2,SYTL2,DAG1,PTK2,MAGI2,L1CAM,GPC6,EFNA5,CELSR2,MEGF8,DPF3	0.0255016
1809	GO: Biological Process	GO:0031399	regulation of protein modification process	NA	0.00601	1	0.0408	0.376	64	1886	EPHB2,ERBB4,ACVR2A,ADCY5,ADCY8,TAOK3,MLLT6,PIK3R3,SH3GL2,PPM1E,APC,MAGI3,AMBRA1,CAMK1,IVNS1ABP,SLC8A2,SLC8A3,ARRB1,LIMCH1,RERE,PPP1R12A,DBNDD2,ADGRB1,ZZEF1,MPRIP,DIP2A,BMPR1B,GLYR1,PLCL2,PHLPP1,CAMTA1,SFN,CALM2,NTRK3,GRM5,CD81,TRPC5,PFN2,TRIP12,NRXN1,UCHL1,NIPBL,AKAP6,NRG2,PPP2R2B,PRKCA,PRKCZ,HDAC4,DAG1,PTK2,LRP8,MAGI2,DLG4,DOCK3,DRD2,OXR1,DYRK1A,CEMIP,FRY,EFNA5,TENM1,LRP1,LRP4,FBXW7	0.0255651
1810	GO: Biological Process	GO:0034643	establishment of mitochondrion localization, microtubule-mediated	NA	0.00611	1	0.0411	0.378	4	30	MAP1B,WASF1,UCHL1,KIF5A	0.0258159
1811	GO: Biological Process	GO:0051350	negative regulation of lyase activity	NA	0.00611	1	0.0411	0.378	4	30	GABBR1,GRM2,AKAP6,DRD2	0.0258159
1812	GO: Biological Process	GO:0099637	neurotransmitter receptor transport	NA	0.00611	1	0.0411	0.378	4	30	CACNG2,SNAP25,GRIP2,ARHGAP44	0.0258159
1813	GO: Biological Process	GO:0099623	regulation of cardiac muscle cell membrane repolarization	NA	0.00611	1	0.0411	0.378	4	30	SCN1B,ANK2,CACNA1D,KCNA5	0.0258159
1814	GO: Biological Process	GO:0021548	pons development	NA	0.00611	1	0.0411	0.378	4	30	CACNA1A,SLC4A7,MDGA2,CELSR2	0.0258159
1815	GO: Biological Process	GO:0021535	cell migration in hindbrain	NA	0.00611	1	0.0411	0.378	4	30	EPHB2,RERE,CDH2,RBFOX2	0.0258159
1816	GO: Biological Process	GO:0047497	mitochondrion transport along microtubule	NA	0.00611	1	0.0411	0.378	4	30	MAP1B,WASF1,UCHL1,KIF5A	0.0258159
1817	GO: Biological Process	GO:1901386	negative regulation of voltage-gated calcium channel activity	NA	0.00611	1	0.0411	0.378	4	30	CALM2,OPRL1,PPP3CA,DRD2	0.0258159
1818	GO: Biological Process	GO:0043547	positive regulation of GTPase activity	NA	0.00623	1	0.0418	0.385	16	319	SGSM1,APC2,AFDN,AGAP3,DENND1A,MYO9B,GNAO1,NTRK3,NGEF,RALGPS1,ASAP1,IQSEC1,RALGDS,IQSEC3,RAP1GDS1,RAPGEFL1	0.0262989
1819	GO: Biological Process	GO:0046717	acid secretion	NA	0.00624	1	0.0418	0.385	6	67	SGK1,GABBR1,CACNA1A,OPRL1,HTR2C,DRD2	0.0262989
1820	GO: Biological Process	GO:0043010	camera-type eye development	NA	0.00635	1	0.0425	0.392	30	744	EPHB2,MAP1A,ARID1A,SEMA6A,WDR17,MIA3,APC,ZHX2,TENM3,SMARCA4,NFAT5,ATP2B2,ATP2B3,PROM1,BMPR1B,TCF4,CACNB2,HCN1,NTRK3,THRB,CDH2,PER1,SLC4A7,CTBP2,PRKCZ,CELF4,PTK2,CADM2,PTPRM,DRD2	0.0267178
1821	GO: Biological Process	GO:0048738	cardiac muscle tissue development	NA	0.00635	1	0.0425	0.392	18	377	ERBB4,ARID1A,RXRB,RYR2,NEBL,SGCD,APC,SMARCA4,NCAM1,SGCZ,CACNA1G,ZFPM2,RBFOX2,AKAP6,NRG2,PPARA,MAPK11,DPF3	0.0267178
1822	GO: Biological Process	GO:0032970	regulation of actin filament-based process	NA	0.00643	1	0.043	0.396	21	466	RYR2,ADD1,ANK2,PPM1E,LIMCH1,SPTBN1,CLASP2,WASF1,NTRK3,CIT,PFN2,TMEFF2,AKAP6,ARHGAP40,DBN1,ARHGAP44,RAC3,SHANK1,EFNA5,TENM1,LRP1	0.0269867
1823	GO: Biological Process	GO:0035774	positive regulation of insulin secretion involved in cellular response to glucose stimulus	NA	0.0065	1	0.0434	0.399	5	48	ADCY8,ARRB1,CACNA1D,ANO1,LRP1	0.0272124
1824	GO: Biological Process	GO:0051647	nucleus localization	NA	0.0065	1	0.0434	0.399	5	48	KIF1A,SYNE1,PRKCZ,PTK2,IRAG2	0.0272124
1825	GO: Biological Process	GO:0018210	peptidyl-threonine modification	NA	0.00651	1	0.0434	0.399	9	135	NLK,CALM2,CAMK2A,CIT,DYRK1B,TRPC5,PRKCA,DYRK1A,CEMIP	0.0272316
1826	GO: Biological Process	GO:0098880	maintenance of postsynaptic specialization structure	NA	0.00665	1	0.0439	0.404	3	16	MAGI2,DLG2,DLG4	0.0276334
1827	GO: Biological Process	GO:0014049	positive regulation of glutamate secretion	NA	0.00665	1	0.0439	0.404	3	16	GABBR1,GRIN2B,DPYSL2	0.0276334
1828	GO: Biological Process	GO:0031340	positive regulation of vesicle fusion	NA	0.00665	1	0.0439	0.404	3	16	DOC2B,RIMS1,SYT1	0.0276334
1829	GO: Biological Process	GO:0070932	histone H3 deacetylation	NA	0.00665	1	0.0439	0.404	3	16	SFPQ,PER1,HDAC4	0.0276334
1830	GO: Biological Process	GO:0031115	negative regulation of microtubule polymerization	NA	0.00665	1	0.0439	0.404	3	16	MAP2,SGK1,DYRK1A	0.0276334
1831	GO: Biological Process	GO:1900153	positive regulation of nuclear-transcribed mRNA catabolic process, deadenylation-dependent decay	NA	0.00665	1	0.0439	0.404	3	16	CPEB3,TNRC6C,TOB1	0.0276334
1832	GO: Biological Process	GO:0030644	cellular chloride ion homeostasis	NA	0.00665	1	0.0439	0.404	3	16	CACNA1A,CKB,PTK2	0.0276334
1833	GO: Biological Process	GO:0098743	cell aggregation	NA	0.00688	1	0.0453	0.418	4	31	SOX5,BMPR1B,SULF1,CDH2	0.0284951
1834	GO: Biological Process	GO:0010882	regulation of cardiac muscle contraction by calcium ion signaling	NA	0.00688	1	0.0453	0.418	4	31	RYR2,ANK2,CALM2,HDAC4	0.0284951
1835	GO: Biological Process	GO:0000278	mitotic cell cycle	NA	0.00698	1	0.0459	0.423	41	1109	MAP4,ETV5,ARID1A,RTKN,TRRAP,TAOK3,ANK3,APC,AMBRA1,STK33,DCHS1,SMARCA4,SMARCE1,SNAP25,PPP1R12A,SPTBN1,CLASP2,PLCB1,TTC28,CALM2,CAMK2A,CAMK2G,BRSK2,CIT,SMC3,CDK18,FOXN3,CDK14,NIPBL,EXOC6,FBXL17,PPP3CA,PRKCA,RIPOR2,KCNA5,KIF2A,DNMT3A,DRD2,PBRM1,DPF3,IRAG2	0.0288855
1836	GO: Biological Process	GO:0018108	peptidyl-tyrosine phosphorylation	NA	0.00705	1	0.0464	0.427	20	440	EPHB2,ERBB4,ZZEF1,NTRK3,GRM5,DYRK1B,CD81,NRG2,AATK,PRKCA,PRKCZ,PTK2,LRP8,DLG4,DOCK3,DYRK1A,EFNA5,LRP4,EPHA10,FBXW7	0.0291512
1837	GO: Biological Process	GO:1901379	regulation of potassium ion transmembrane transport	NA	0.00709	1	0.0466	0.429	8	113	NR3C2,ANK2,ANK3,KCNIP4,CACNA1D,AKAP6,KCNAB1,WNK2	0.0292925
1838	GO: Biological Process	GO:0070997	neuron death	NA	0.00711	1	0.0466	0.429	23	531	ITSN1,AMBRA1,ARRB1,CPEB4,GABRB2,SRPK2,CACNA1A,GRIK5,GRIN2B,GRM8,CIT,THRB,TRPC5,PPARA,PPP2R2B,AATK,VSTM2L,HDAC4,PTPRF,KCNMA1,OXR1,LRP1,FBXW7	0.029351
1839	GO: Biological Process	GO:0048880	sensory system development	NA	0.00714	1	0.0468	0.431	36	945	EPHB2,MAP1A,ARID1A,TRRAP,SEMA6A,WDR17,MIA3,APC,ZHX2,TENM3,SMARCA4,NFAT5,ATP2B2,ATP2B3,PROM1,BMPR1B,SULF1,TCF4,CACNB2,HCN1,NTRK3,GRIA2,THRB,CDH2,PER1,NIPBL,SLC4A7,RNF152,CTBP2,PRKCZ,CELF4,PTK2,CADM2,PTPRM,DRD2,MBNL2	0.0294266
1840	GO: Biological Process	GO:0043666	regulation of phosphoprotein phosphatase activity	NA	0.00719	1	0.0469	0.432	6	69	PPP1R12A,MPRIP,CALM2,PPP2R2B,MAGI2,DRD2	0.02956
1841	GO: Biological Process	GO:0033173	calcineurin-NFAT signaling cascade	NA	0.00719	1	0.0469	0.432	6	69	NFAT5,ADGRB2,CAMTA1,CALM2,AKAP6,PPP3CA	0.02956
1842	GO: Biological Process	GO:0045778	positive regulation of ossification	NA	0.00719	1	0.0469	0.432	6	69	ACVR2A,RXRB,MIA3,BMPR1B,THRB,NIPBL	0.02956
1843	GO: Biological Process	GO:1903169	regulation of calcium ion transmembrane transport	NA	0.00731	1	0.0477	0.439	13	241	RYR2,FGF14,ANK2,MYO5A,CACNA1A,CACNA1D,CACNB2,CALM2,OPRL1,AKAP6,PPP3CA,DRD2,CEMIP	0.0300044
1844	GO: Biological Process	GO:0030010	establishment of cell polarity	NA	0.00735	1	0.0478	0.441	11	188	MAP1B,MAP2,MAP4,CAMSAP3,MYO9B,BRSK2,PARD3B,CDH2,PRKCZ,RIPOR2,PTK2	0.030144
1845	GO: Biological Process	GO:0018212	peptidyl-tyrosine modification	NA	0.0074	1	0.0481	0.443	20	442	EPHB2,ERBB4,ZZEF1,NTRK3,GRM5,DYRK1B,CD81,NRG2,AATK,PRKCA,PRKCZ,PTK2,LRP8,DLG4,DOCK3,DYRK1A,EFNA5,LRP4,EPHA10,FBXW7	0.0303243
1846	GO: Biological Process	GO:0014075	response to amine	NA	0.00741	1	0.0482	0.444	7	91	ASIC1,GNAL,CALM2,GRIN2B,PPP3CA,DPYSL2,DRD2	0.0303406
1847	GO: Biological Process	GO:0051651	maintenance of location in cell	NA	0.00745	1	0.0483	0.445	14	269	RYR2,ARHGAP21,ANK2,ANK3,MYO5A,MPRIP,CALM2,SYNE1,GRIK5,AKAP6,HTR2C,DBN1,DRD2,CEMIP	0.0304548
1848	GO: Biological Process	GO:1901652	response to peptide	NA	0.00745	1	0.0483	0.445	31	785	EPHB2,MAP1B,ADCY8,NR3C2,SRSF5,SGK1,PIK3R3,ANKRD26,APC,NCOA5,MYO5A,CLASP2,PLCB1,CACNA1A,CACNA1B,CACNA1D,CAMK2A,GRIN2B,GRM5,PFKFB1,PIP4K2A,PPARA,SOGA1,PRKCA,PRKCZ,DAG1,PTK2,PTPRF,RAP1GDS1,ANO1,LRP1	0.0304548
1849	GO: Biological Process	GO:0001654	eye development	NA	0.00749	1	0.0485	0.447	33	850	EPHB2,MAP1A,ARID1A,SEMA6A,WDR17,MIA3,APC,ZHX2,TENM3,SMARCA4,NFAT5,ATP2B2,ATP2B3,PROM1,BMPR1B,TCF4,CACNB2,HCN1,NTRK3,THRB,CDH2,PER1,NIPBL,SLC4A7,RNF152,CTBP2,PRKCZ,CELF4,PTK2,CADM2,PTPRM,DRD2,MBNL2	0.0305935
1850	GO: Biological Process	GO:0003014	renal system process	NA	0.00763	1	0.0494	0.455	11	189	MLLT6,NR3C2,SGK1,GLCCI1,SULF1,THSD7A,OPRL1,PPP3CA,MAGI2,KCNMA1,DRD2	0.0311148
1851	GO: Biological Process	GO:0061614	miRNA transcription	NA	0.0077	1	0.0497	0.458	6	70	ZNF512B,DDX17,SMARCA4,PPARA,HDAC4,DDX5	0.0313394
1852	GO: Biological Process	GO:0002029	desensitization of G protein-coupled receptor signaling pathway	NA	0.00771	1	0.0497	0.458	4	32	ARRB1,GRK4,GRM5,DRD2	0.0313394
1853	GO: Biological Process	GO:0022401	negative adaptation of signaling pathway	NA	0.00771	1	0.0497	0.458	4	32	ARRB1,GRK4,GRM5,DRD2	0.0313394
1854	GO: Biological Process	GO:0060117	auditory receptor cell development	NA	0.00773	1	0.0497	0.458	5	50	ATP2B2,CDH2,WHRN,SLC4A7,RIPOR2	0.0313701
1855	GO: Biological Process	GO:0070316	regulation of G0 to G1 transition	NA	0.00773	1	0.0497	0.458	5	50	ARID1A,SMARCA4,SMARCE1,PBRM1,DPF3	0.0313701
1856	GO: Biological Process	GO:0050795	regulation of behavior	NA	0.00783	1	0.0502	0.463	9	139	EPHB2,SGIP1,ANKRD26,OPRL1,NRXN1,HDAC4,DBN1,DLG4,DRD2	0.0317247
1857	GO: Biological Process	GO:1904063	negative regulation of cation transmembrane transport	NA	0.00783	1	0.0502	0.463	9	139	EPHB2,FGF12,ANK3,HECW1,CALM2,OPRL1,PPP3CA,KCNAB1,DRD2	0.0317247
1858	GO: Biological Process	GO:0150063	visual system development	NA	0.00788	1	0.0502	0.463	33	853	EPHB2,MAP1A,ARID1A,SEMA6A,WDR17,MIA3,APC,ZHX2,TENM3,SMARCA4,NFAT5,ATP2B2,ATP2B3,PROM1,BMPR1B,TCF4,CACNB2,HCN1,NTRK3,THRB,CDH2,PER1,NIPBL,SLC4A7,RNF152,CTBP2,PRKCZ,CELF4,PTK2,CADM2,PTPRM,DRD2,MBNL2	0.0317823
1859	GO: Biological Process	GO:0032886	regulation of microtubule-based process	NA	0.00792	1	0.0502	0.463	15	299	MAP1A,MAP1B,MAP2,APC2,SGK1,CAMSAP3,APC,CLASP2,PHLDB1,BICD2,MACF1,RIPOR2,NAV3,DYRK1A,EFNA5	0.0317823
1860	GO: Biological Process	GO:0030320	cellular monovalent inorganic anion homeostasis	NA	0.00792	1	0.0502	0.463	3	17	CACNA1A,CKB,PTK2	0.0317823
1861	GO: Biological Process	GO:0060211	regulation of nuclear-transcribed mRNA poly(A) tail shortening	NA	0.00792	1	0.0502	0.463	3	17	CPEB3,TNRC6C,TOB1	0.0317823
1862	GO: Biological Process	GO:1901841	regulation of high voltage-gated calcium channel activity	NA	0.00792	1	0.0502	0.463	3	17	FGF14,CACNB2,CALM2	0.0317823
1863	GO: Biological Process	GO:1900454	positive regulation of long-term synaptic depression	NA	0.00792	1	0.0502	0.463	3	17	ADCY8,IQSEC2,CBLN1	0.0317823
1864	GO: Biological Process	GO:1905809	negative regulation of synapse organization	NA	0.00792	1	0.0502	0.463	3	17	MDGA1,CBLN1,PTK2	0.0317823
1865	GO: Biological Process	GO:1990416	cellular response to brain-derived neurotrophic factor stimulus	NA	0.00792	1	0.0502	0.463	3	17	SH3GL2,WASF1,GRIA2	0.0317823
1866	GO: Biological Process	GO:0031987	locomotion involved in locomotory behavior	NA	0.00792	1	0.0502	0.463	3	17	MYO5A,DBN1,DRD2	0.0317823
1867	GO: Biological Process	GO:0039020	pronephric nephron tubule development	NA	0.00792	1	0.0502	0.463	3	17	ETV5,PRKCZ,EMX1	0.0317823
1868	GO: Biological Process	GO:0009581	detection of external stimulus	NA	0.00793	1	0.0502	0.463	11	190	ARRB1,ATP2B2,MMP24,CACNA1D,GRK4,GRIN2B,GRM8,CDH2,WHRN,PTK2,ANO1	0.0317971
1869	GO: Biological Process	GO:0051258	protein polymerization	NA	0.00826	1	0.0522	0.481	16	329	MAP1B,MAP2,ADD1,SGK1,CAMSAP3,APC,AMBRA1,SPTBN1,CLASP2,WASF1,PFN2,ARHGAP40,DBN1,NAV3,DYRK1A,TENM1	0.0330413
1870	GO: Biological Process	GO:0035304	regulation of protein dephosphorylation	NA	0.00826	1	0.0522	0.481	8	116	AMBRA1,PPP1R12A,MPRIP,CAMTA1,CALM2,PPP2R2B,MAGI2,DRD2	0.0330413
1871	GO: Biological Process	GO:0001932	regulation of protein phosphorylation	NA	0.00829	1	0.0524	0.482	47	1324	EPHB2,ERBB4,ACVR2A,ADCY5,ADCY8,TAOK3,PIK3R3,SH3GL2,PPM1E,APC,MAGI3,CAMK1,SLC8A2,SLC8A3,ARRB1,LIMCH1,DBNDD2,ZZEF1,MPRIP,BMPR1B,PLCL2,PHLPP1,SFN,CALM2,NTRK3,GRM5,CD81,TRPC5,PFN2,NRXN1,UCHL1,AKAP6,NRG2,PRKCA,PRKCZ,DAG1,PTK2,LRP8,DLG4,DOCK3,DRD2,CEMIP,EFNA5,TENM1,LRP1,LRP4,FBXW7	0.0331349
1872	GO: Biological Process	GO:0007160	cell-matrix adhesion	NA	0.00842	1	0.053	0.488	14	273	CAMSAP3,CASK,LIMCH1,ADAM15,CLASP2,AJAP1,MACF1,PRKCZ,SLK,DAG1,PTK2,L1CAM,EFNA5,LRP1	0.0335871
1873	GO: Biological Process	GO:0048469	cell maturation	NA	0.00849	1	0.053	0.488	16	330	ANK3,SNAP25,ADGRB3,PLCB1,NRCAM,IL1RAPL1,GRIP2,NRXN1,POU2F2,CTBP2,DDX5,KCNMA1,DLG2,DLG4,RAC3,TDRD5	0.0335871
1874	GO: Biological Process	GO:0009582	detection of abiotic stimulus	NA	0.00854	1	0.053	0.488	11	192	ARRB1,ATP2B2,MMP24,CACNA1D,GRK4,GRIN2B,GRM8,CDH2,WHRN,PTK2,ANO1	0.0335871
1875	GO: Biological Process	GO:0031632	positive regulation of synaptic vesicle fusion to presynaptic active zone membrane	NA	0.00859	1	0.053	0.488	2	6	RIMS1,SYT1	0.0335871
1876	GO: Biological Process	GO:1904352	positive regulation of protein catabolic process in the vacuole	NA	0.00859	1	0.053	0.488	2	6	CD81,LRP1	0.0335871
1877	GO: Biological Process	GO:0007195	adenylate cyclase-inhibiting dopamine receptor signaling pathway	NA	0.00859	1	0.053	0.488	2	6	ADCY5,DRD2	0.0335871
1878	GO: Biological Process	GO:0014056	regulation of acetylcholine secretion, neurotransmission	NA	0.00859	1	0.053	0.488	2	6	CACNA1A,HTR2C	0.0335871
1879	GO: Biological Process	GO:0014055	acetylcholine secretion, neurotransmission	NA	0.00859	1	0.053	0.488	2	6	CACNA1A,HTR2C	0.0335871
1880	GO: Biological Process	GO:1990049	retrograde neuronal dense core vesicle transport	NA	0.00859	1	0.053	0.488	2	6	KIF1A,KIF5A	0.0335871
1881	GO: Biological Process	GO:1901634	positive regulation of synaptic vesicle membrane organization	NA	0.00859	1	0.053	0.488	2	6	RIMS1,SYT1	0.0335871
1882	GO: Biological Process	GO:0048687	positive regulation of sprouting of injured axon	NA	0.00859	1	0.053	0.488	2	6	NTRK3,LRP1	0.0335871
1883	GO: Biological Process	GO:0051490	negative regulation of filopodium assembly	NA	0.00859	1	0.053	0.488	2	6	NRXN1,ARHGAP44	0.0335871
1884	GO: Biological Process	GO:0021628	olfactory nerve formation	NA	0.00859	1	0.053	0.488	2	6	PLXNA3,PLXNA1	0.0335871
1885	GO: Biological Process	GO:0086068	Purkinje myocyte to ventricular cardiac muscle cell communication	NA	0.00859	1	0.053	0.488	2	6	RYR2,SCN1B	0.0335871
1886	GO: Biological Process	GO:2000821	regulation of grooming behavior	NA	0.00859	1	0.053	0.488	2	6	NRXN1,DLG4	0.0335871
1887	GO: Biological Process	GO:0086045	membrane depolarization during AV node cell action potential	NA	0.00859	1	0.053	0.488	2	6	CACNA1G,CACNB2	0.0335871
1888	GO: Biological Process	GO:0086029	Purkinje myocyte to ventricular cardiac muscle cell signaling	NA	0.00859	1	0.053	0.488	2	6	RYR2,SCN1B	0.0335871
1889	GO: Biological Process	GO:0031914	negative regulation of synaptic plasticity	NA	0.00859	1	0.053	0.488	2	6	RIN1,UNC13C	0.0335871
1890	GO: Biological Process	GO:0071926	endocannabinoid signaling pathway	NA	0.00859	1	0.053	0.488	2	6	DAGLA,CAMK2A	0.0335871
1891	GO: Biological Process	GO:0062176	R-loop disassembly	NA	0.00859	1	0.053	0.488	2	6	NFAT5,SRPK2	0.0335871
1892	GO: Biological Process	GO:0001934	positive regulation of protein phosphorylation	NA	0.00859	1	0.053	0.488	34	891	ERBB4,ACVR2A,ADCY8,TAOK3,PIK3R3,MAGI3,CAMK1,SLC8A2,ARRB1,LIMCH1,MPRIP,BMPR1B,CALM2,NTRK3,GRM5,CD81,TRPC5,PFN2,NRXN1,AKAP6,NRG2,PRKCA,PRKCZ,DAG1,PTK2,LRP8,DLG4,DOCK3,DRD2,CEMIP,EFNA5,TENM1,LRP4,FBXW7	0.0335871
1893	GO: Biological Process	GO:0060004	reflex	NA	0.00861	1	0.053	0.488	4	33	CACNG2,CACNA1A,KCNMA1,SHANK1	0.033613
1894	GO: Biological Process	GO:0051654	establishment of mitochondrion localization	NA	0.00861	1	0.053	0.488	4	33	MAP1B,WASF1,UCHL1,KIF5A	0.033613
1895	GO: Biological Process	GO:0009755	hormone-mediated signaling pathway	NA	0.00866	1	0.0533	0.491	12	219	ARID1A,RXRB,NR3C2,DDX17,SGK1,SMARCA4,THRB,RBFOX2,PER1,TRIP4,PPARA,DDX5	0.033782
1896	GO: Biological Process	GO:0043408	regulation of MAPK cascade	NA	0.00884	1	0.0543	0.5	33	860	EPHB2,ERBB4,TAOK3,SEMA6A,ANKRD26,APC,MAGI3,ARRB1,SMARCA4,RPS6KA6,PLCB1,PHLPP1,NTRK3,GRIN2B,GRM1,GRM5,CD81,CDH2,PER1,NRXN1,UCHL1,HTR2C,PRKCA,PRKCZ,DAG1,PAK6,WNK2,DRD2,RAP1GDS1,L1CAM,TENM1,LRP1,FBXW7	0.0344308
1897	GO: Biological Process	GO:1904951	positive regulation of establishment of protein localization	NA	0.00886	1	0.0544	0.501	18	390	ADCY8,NLGN2,DOC2B,ANK3,CAMK1,CASK,ARRB1,MCU,SNAP25,SFN,CACNA1D,CD81,PRKCZ,ANO1,CEMIP,TENM1,LRP1,FBXW7	0.034482
1898	GO: Biological Process	GO:1902532	negative regulation of intracellular signal transduction	NA	0.0089	1	0.0545	0.502	27	667	EPHB2,TAOK3,SEMA6A,ANKRD26,APC,IVNS1ABP,ARRB1,TRIM67,RPS6KA6,PHLPP1,GRK4,CIT,OPRL1,PDE2A,PER1,UCHL1,RNF152,PPARA,PRKCA,RIPOR2,DAG1,MAGI2,ARHGAP44,WNK2,DRD2,DYRK1A,RORA	0.0346109
1899	GO: Biological Process	GO:0043523	regulation of neuron apoptotic process	NA	0.00921	1	0.0564	0.519	16	333	ITSN1,AMBRA1,ARRB1,CPEB4,GABRB2,SRPK2,CACNA1A,GRIK5,PPP2R2B,VSTM2L,HDAC4,PTPRF,KCNMA1,OXR1,LRP1,FBXW7	0.0357336
1900	GO: Biological Process	GO:1900076	regulation of cellular response to insulin stimulus	NA	0.00931	1	0.0568	0.523	7	95	ANKRD26,NCOA5,MYO5A,PIP4K2A,PRKCA,PRKCZ,PTPRF	0.0359498
1901	GO: Biological Process	GO:0071375	cellular response to peptide hormone stimulus	NA	0.00933	1	0.0568	0.523	20	452	MAP1B,ADCY8,NR3C2,SRSF5,SGK1,PIK3R3,ANKRD26,APC,NCOA5,MYO5A,CLASP2,PLCB1,CAMK2A,PIP4K2A,SOGA1,PRKCA,PRKCZ,PTK2,PTPRF,RAP1GDS1	0.0359498
1902	GO: Biological Process	GO:0098814	spontaneous synaptic transmission	NA	0.00933	1	0.0568	0.523	3	18	DOC2B,RIMS1,SYT1	0.0359498
1903	GO: Biological Process	GO:1905244	regulation of modification of synaptic structure	NA	0.00933	1	0.0568	0.523	3	18	CTTNBP2,ITSN1,CAMKV	0.0359498
1904	GO: Biological Process	GO:0061000	negative regulation of dendritic spine development	NA	0.00933	1	0.0568	0.523	3	18	NGEF,ASAP1,PTPRS	0.0359498
1905	GO: Biological Process	GO:0048755	branching morphogenesis of a nerve	NA	0.00933	1	0.0568	0.523	3	18	PLXNA3,RERE,DRD2	0.0359498
1906	GO: Biological Process	GO:1904645	response to amyloid-beta	NA	0.0094	1	0.0571	0.526	6	73	EPHB2,CACNA1A,CACNA1B,CACNA1D,GRM5,LRP1	0.0361918
1907	GO: Biological Process	GO:0007205	protein kinase C-activating G protein-coupled receptor signaling pathway	NA	0.00957	1	0.0578	0.532	4	34	GRM5,DGKI,DGKH,LRP1	0.0366221
1908	GO: Biological Process	GO:0023058	adaptation of signaling pathway	NA	0.00957	1	0.0578	0.532	4	34	ARRB1,GRK4,GRM5,DRD2	0.0366221
1909	GO: Biological Process	GO:0051957	positive regulation of amino acid transport	NA	0.00957	1	0.0578	0.532	4	34	GABBR1,GRIN2B,HTR2C,DPYSL2	0.0366221
1910	GO: Biological Process	GO:0046037	GMP metabolic process	NA	0.00957	1	0.0578	0.532	4	34	MAGI3,CASK,DLGAP2,DLG2	0.0366221
1911	GO: Biological Process	GO:0098901	regulation of cardiac muscle cell action potential	NA	0.00957	1	0.0578	0.532	4	34	RYR2,ANK2,CALM2,HCN1	0.0366221
1912	GO: Biological Process	GO:0060113	inner ear receptor cell differentiation	NA	0.00957	1	0.0578	0.532	8	119	ATP2B2,GABRB2,CAMK2G,CDH2,WHRN,SLC4A7,RIPOR2,KCNMA1	0.0366221
1913	GO: Biological Process	GO:0098659	inorganic cation import across plasma membrane	NA	0.00976	1	0.0588	0.542	9	144	SLC8A2,SLC8A3,CACNA1A,CACNA1B,CACNA1D,CACNA1E,CALM2,PPP3CA,WNK2	0.0372925
1914	GO: Biological Process	GO:0099587	inorganic ion import across plasma membrane	NA	0.00976	1	0.0588	0.542	9	144	SLC8A2,SLC8A3,CACNA1A,CACNA1B,CACNA1D,CACNA1E,CALM2,PPP3CA,WNK2	0.0372925
1915	GO: Biological Process	GO:0001736	establishment of planar polarity	NA	0.00983	1	0.059	0.544	7	96	ERBB4,DCHS1,GPC3,BRSK2,MAGI2,GPC6,CELSR2	0.0374746
1916	GO: Biological Process	GO:0043525	positive regulation of neuron apoptotic process	NA	0.00983	1	0.059	0.544	7	96	SRPK2,GRIK5,PPP2R2B,HDAC4,PTPRF,KCNMA1,FBXW7	0.0374746
1917	GO: Biological Process	GO:0060038	cardiac muscle cell proliferation	NA	0.00983	1	0.059	0.544	7	96	ERBB4,RXRB,APC,SMARCA4,NCAM1,ZFPM2,MAPK11	0.0374746
1918	GO: Biological Process	GO:0045023	G0 to G1 transition	NA	0.00986	1	0.0591	0.544	5	53	ARID1A,SMARCA4,SMARCE1,PBRM1,DPF3	0.0375321
1919	GO: Biological Process	GO:0047496	vesicle transport along microtubule	NA	0.00986	1	0.0591	0.544	5	53	MAP2,SLC8A3,KIF1A,PRKCZ,KIF5A	0.0375321
1920	GO: Biological Process	GO:0050850	positive regulation of calcium-mediated signaling	NA	0.01	1	0.0599	0.552	6	74	NCAM1,CAMTA1,CALM2,AKAP6,PPP3CA,L1CAM	0.0380075
1921	GO: Biological Process	GO:0061951	establishment of protein localization to plasma membrane	NA	0.01	1	0.0599	0.552	6	74	AFDN,ANK3,SPTBN1,MACF1,GRIP2,ARHGAP44	0.0380075
1922	GO: Biological Process	GO:0060249	anatomical structure homeostasis	NA	0.0103	1	0.0616	0.567	21	487	ERBB4,MAP1A,ADD1,SH3GL2,APC,SLC8A2,ANKRD11,ATP2B2,ATP2B3,PROM1,SGCZ,SULF1,CACNA1A,CACNA1E,JAM2,NIPBL,HOMER1,WHRN,PRKCA,KCNH1,RAC3	0.0390592
1923	GO: Biological Process	GO:1903508	positive regulation of nucleic acid-templated transcription	NA	0.0104	1	0.0617	0.568	63	1900	ERBB4,SGSM1,ETV5,ACVR2A,ARID1A,TRRAP,RXRB,BPTF,MLLT6,NR3C2,MAML3,SFPQ,DDX17,ZNF407,CAMK1,CASK,ARRB1,KLF7,SMARCA4,SMARCE1,RERE,SSBP4,NFAT5,RAI1,SOX5,ZNF609,ARID4B,PPP1R12A,ZZEF1,BMPR1B,GLYR1,PLCB1,CAMTA1,TCF4,TCF12,ZFPM2,THRB,DYRK1B,CD81,KLF12,HIVEP1,HIVEP2,PER1,CHD3,CHD4,TRIP4,HNRNPD,UBTF,NIPBL,POU2F2,PPARA,PPP3CA,SS18L1,CTBP2,HDAC4,ZNF318,DDX5,DRD2,DYRK1A,PBRM1,DPF3,RORA,ELL	0.0393199
1924	GO: Biological Process	GO:0045893	positive regulation of DNA-templated transcription	NA	0.0104	1	0.0617	0.568	63	1900	ERBB4,SGSM1,ETV5,ACVR2A,ARID1A,TRRAP,RXRB,BPTF,MLLT6,NR3C2,MAML3,SFPQ,DDX17,ZNF407,CAMK1,CASK,ARRB1,KLF7,SMARCA4,SMARCE1,RERE,SSBP4,NFAT5,RAI1,SOX5,ZNF609,ARID4B,PPP1R12A,ZZEF1,BMPR1B,GLYR1,PLCB1,CAMTA1,TCF4,TCF12,ZFPM2,THRB,DYRK1B,CD81,KLF12,HIVEP1,HIVEP2,PER1,CHD3,CHD4,TRIP4,HNRNPD,UBTF,NIPBL,POU2F2,PPARA,PPP3CA,SS18L1,CTBP2,HDAC4,ZNF318,DDX5,DRD2,DYRK1A,PBRM1,DPF3,RORA,ELL	0.0393199
1925	GO: Biological Process	GO:0071248	cellular response to metal ion	NA	0.0104	1	0.0617	0.568	14	280	ADCY1,ADCY8,ADD1,ANK3,SYT1,NPTX1,GRIN2B,CPNE8,NRXN1,SYT12,KCNH1,DLG2,DLG4,CPNE4	0.0393199
1926	GO: Biological Process	GO:0007164	establishment of tissue polarity	NA	0.0104	1	0.0617	0.568	7	97	ERBB4,DCHS1,GPC3,BRSK2,MAGI2,GPC6,CELSR2	0.0393199
1927	GO: Biological Process	GO:0016050	vesicle organization	NA	0.0105	1	0.0624	0.575	18	397	DOC2B,MIA3,SEC31A,STXBP6,RIMS1,SNAP25,ADGRB1,STX1A,SYT1,VPS8,GRIK5,PIP4K2A,TRIM9,SNAP91,DLG4,TRAPPC9,IRAG2,UNC13C	0.0396682
1928	GO: Biological Process	GO:0044331	cell-cell adhesion mediated by cadherin	NA	0.0106	1	0.0629	0.579	4	35	AFDN,MMP24,CDH2,PTPRU	0.039986
1929	GO: Biological Process	GO:0046621	negative regulation of organ growth	NA	0.0107	1	0.0631	0.581	5	54	ANKRD26,APC,PPARA,MAPK11,PTK2	0.0401825
1930	GO: Biological Process	GO:0010812	negative regulation of cell-substrate adhesion	NA	0.0107	1	0.0632	0.582	6	75	CASK,ADAM15,CLASP2,AJAP1,EFNA5,LRP1	0.0401825
1931	GO: Biological Process	GO:0060134	prepulse inhibition	NA	0.0109	1	0.0642	0.591	3	19	NRXN1,DBN1,DRD2	0.0408117
1932	GO: Biological Process	GO:1901201	regulation of extracellular matrix assembly	NA	0.0109	1	0.0642	0.591	3	19	CLASP2,PHLDB1,DAG1	0.0408117
1933	GO: Biological Process	GO:0046068	cGMP metabolic process	NA	0.0109	1	0.0642	0.591	3	19	ATP2B2,PDE2A,RORA	0.0408117
1934	GO: Biological Process	GO:0048681	negative regulation of axon regeneration	NA	0.0109	1	0.0642	0.591	3	19	SFPQ,XYLT1,PTPRS	0.0408117
1935	GO: Biological Process	GO:0070373	negative regulation of ERK1 and ERK2 cascade	NA	0.011	1	0.0645	0.594	7	98	EPHB2,SEMA6A,ANKRD26,ARRB1,RPS6KA6,PHLPP1,WNK2	0.0410944
1936	GO: Biological Process	GO:0051146	striated muscle cell differentiation	NA	0.011	1	0.0647	0.596	21	490	ARID1A,RXRB,NEBL,SGCD,AMBRA1,ADGRB1,ADGRB3,LDB3,DYRK1B,CD81,CDH2,RBFOX2,JAM2,HOMER1,AKAP6,PPARA,PPP3CA,RIPOR2,HDAC4,DAG1,KCNH1	0.0410944
1937	GO: Biological Process	GO:0006821	chloride transport	NA	0.011	1	0.0648	0.597	8	122	GABRA2,GABRB2,GABRD,GABRG3,TTYH3,GRM5,ANO1,SLC4A10	0.0410944
1938	GO: Biological Process	GO:1902680	positive regulation of RNA biosynthetic process	NA	0.0111	1	0.0649	0.598	63	1906	ERBB4,SGSM1,ETV5,ACVR2A,ARID1A,TRRAP,RXRB,BPTF,MLLT6,NR3C2,MAML3,SFPQ,DDX17,ZNF407,CAMK1,CASK,ARRB1,KLF7,SMARCA4,SMARCE1,RERE,SSBP4,NFAT5,RAI1,SOX5,ZNF609,ARID4B,PPP1R12A,ZZEF1,BMPR1B,GLYR1,PLCB1,CAMTA1,TCF4,TCF12,ZFPM2,THRB,DYRK1B,CD81,KLF12,HIVEP1,HIVEP2,PER1,CHD3,CHD4,TRIP4,HNRNPD,UBTF,NIPBL,POU2F2,PPARA,PPP3CA,SS18L1,CTBP2,HDAC4,ZNF318,DDX5,DRD2,DYRK1A,PBRM1,DPF3,RORA,ELL	0.0414065
1939	GO: Biological Process	GO:0046620	regulation of organ growth	NA	0.0111	1	0.065	0.599	9	147	ERBB4,ANKRD26,APC,NCAM1,ZFPM2,AKAP6,PPARA,MAPK11,PTK2	0.0414065
1940	GO: Biological Process	GO:0048857	neural nucleus development	NA	0.0115	1	0.0675	0.622	7	99	CACNA1A,CALM2,CKB,UCHL1,SLC4A7,MDGA2,CELSR2	0.0428034
1941	GO: Biological Process	GO:0021532	neural tube patterning	NA	0.0115	1	0.0675	0.622	7	99	RYR2,SFPQ,APC,PPP1R12A,CDH2,RNF152,PTK2	0.0428034
1942	GO: Biological Process	GO:0034446	substrate adhesion-dependent cell spreading	NA	0.0116	1	0.0675	0.622	8	123	LAMB4,NTNG1,NTNG2,TMEFF2,DBN1,PTK2,RAC3,EFNA5	0.0431437
1943	GO: Biological Process	GO:0010644	cell communication by electrical coupling	NA	0.0117	1	0.0679	0.625	4	36	RYR2,ANK3,CALM2,DBN1	0.0431854
1944	GO: Biological Process	GO:0002093	auditory receptor cell morphogenesis	NA	0.0117	1	0.0679	0.625	4	36	ATP2B2,CDH2,WHRN,RIPOR2	0.0431854
1945	GO: Biological Process	GO:0062149	detection of stimulus involved in sensory perception of pain	NA	0.0117	1	0.0679	0.625	4	36	MMP24,GRIN2B,GRM8,ANO1	0.0431854
1946	GO: Biological Process	GO:0010880	regulation of release of sequestered calcium ion into cytosol by sarcoplasmic reticulum	NA	0.0117	1	0.0679	0.625	4	36	RYR2,ANK2,CALM2,AKAP6	0.0431854
1947	GO: Biological Process	GO:0045216	cell-cell junction organization	NA	0.0118	1	0.0679	0.625	13	256	EPHB2,ADD1,AFDN,NLGN2,ANK2,CAMSAP3,APC,DCHS1,CDH24,CDH2,WHRN,PRKCA,TLN2	0.0431854
1948	GO: Biological Process	GO:0035995	detection of muscle stretch	NA	0.0118	1	0.0679	0.625	2	7	CDH2,PTK2	0.0431854
1949	GO: Biological Process	GO:0042297	vocal learning	NA	0.0118	1	0.0679	0.625	2	7	NRXN1,NRXN2	0.0431854
1950	GO: Biological Process	GO:0061526	acetylcholine secretion	NA	0.0118	1	0.0679	0.625	2	7	CACNA1A,HTR2C	0.0431854
1951	GO: Biological Process	GO:0042078	germ-line stem cell division	NA	0.0118	1	0.0679	0.625	2	7	ETV5,BMPR1B	0.0431854
1952	GO: Biological Process	GO:1903525	regulation of membrane tubulation	NA	0.0118	1	0.0679	0.625	2	7	SH3GL2,ASAP1	0.0431854
1953	GO: Biological Process	GO:0038138	ERBB4-ERBB4 signaling pathway	NA	0.0118	1	0.0679	0.625	2	7	ERBB4,NRG2	0.0431854
1954	GO: Biological Process	GO:0098596	imitative learning	NA	0.0118	1	0.0679	0.625	2	7	NRXN1,NRXN2	0.0431854
1955	GO: Biological Process	GO:1901626	regulation of postsynaptic membrane organization	NA	0.0118	1	0.0679	0.625	2	7	GRIP2,DLG4	0.0431854
1956	GO: Biological Process	GO:0021942	radial glia guided migration of Purkinje cell	NA	0.0118	1	0.0679	0.625	2	7	RERE,RBFOX2	0.0431854
1957	GO: Biological Process	GO:0048690	regulation of axon extension involved in regeneration	NA	0.0118	1	0.0679	0.625	2	7	NTRK3,LRP1	0.0431854
1958	GO: Biological Process	GO:0021627	olfactory nerve morphogenesis	NA	0.0118	1	0.0679	0.625	2	7	PLXNA3,PLXNA1	0.0431854
1959	GO: Biological Process	GO:0021634	optic nerve formation	NA	0.0118	1	0.0679	0.625	2	7	KLF7,SMARCA4	0.0431854
1960	GO: Biological Process	GO:2000766	negative regulation of cytoplasmic translation	NA	0.0118	1	0.0679	0.625	2	7	CPEB3,CPEB4	0.0431854
1961	GO: Biological Process	GO:0051385	response to mineralocorticoid	NA	0.0121	1	0.0692	0.637	6	77	NR3C2,SGK1,CALM2,NTRK3,GRIN2B,PRKCA	0.0441229
1962	GO: Biological Process	GO:0007091	metaphase/anaphase transition of mitotic cell cycle	NA	0.0122	1	0.0694	0.64	7	100	ARID1A,APC,SMARCA4,SMARCE1,CIT,PBRM1,DPF3	0.044391
1963	GO: Biological Process	GO:0032890	regulation of organic acid transport	NA	0.0122	1	0.0694	0.64	7	100	GABBR1,GRIN2B,GRM1,GRM2,HTR2C,PPARA,DPYSL2	0.044391
1964	GO: Biological Process	GO:0055021	regulation of cardiac muscle tissue growth	NA	0.0122	1	0.0694	0.64	7	100	ERBB4,APC,NCAM1,ZFPM2,AKAP6,PPARA,MAPK11	0.044391
1965	GO: Biological Process	GO:0030517	negative regulation of axon extension	NA	0.0124	1	0.0706	0.65	5	56	MAP2,SEMA6A,PLXNA3,AATK,PTPRS	0.0450536
1966	GO: Biological Process	GO:0014051	gamma-aminobutyric acid secretion	NA	0.0126	1	0.0711	0.655	3	20	GABBR1,CACNA1A,HTR2C	0.0452898
1967	GO: Biological Process	GO:0060019	radial glial cell differentiation	NA	0.0126	1	0.0711	0.655	3	20	AFDN,CDH2,EMX1	0.0452898
1968	GO: Biological Process	GO:0038166	angiotensin-activated signaling pathway	NA	0.0126	1	0.0711	0.655	3	20	NR3C2,CAMK2A,RAP1GDS1	0.0452898
1969	GO: Biological Process	GO:0006337	nucleosome disassembly	NA	0.0126	1	0.0711	0.655	3	20	ARID1A,SMARCA4,SMARCE1	0.0452898
1970	GO: Biological Process	GO:0021979	hypothalamus cell differentiation	NA	0.0126	1	0.0711	0.655	3	20	ETV5,PLXNA3,PLXNA1	0.0452898
1971	GO: Biological Process	GO:0098969	neurotransmitter receptor transport to postsynaptic membrane	NA	0.0126	1	0.0711	0.655	3	20	SNAP25,GRIP2,ARHGAP44	0.0452898
1972	GO: Biological Process	GO:0032230	positive regulation of synaptic transmission, GABAergic	NA	0.0126	1	0.0711	0.655	3	20	ERBB4,NLGN2,NRXN1	0.0452898
1973	GO: Biological Process	GO:0070571	negative regulation of neuron projection regeneration	NA	0.0126	1	0.0711	0.655	3	20	SFPQ,XYLT1,PTPRS	0.0452898
1974	GO: Biological Process	GO:0010172	embryonic body morphogenesis	NA	0.0126	1	0.0711	0.655	3	20	CLASP2,PHLDB1,DAG1	0.0452898
1975	GO: Biological Process	GO:0061025	membrane fusion	NA	0.0126	1	0.0713	0.657	11	203	DOC2B,STXBP6,RIMS1,SNAP25,STX1A,SYT1,VPS8,GRIK5,PIP4K2A,TRIM9,IRAG2	0.0452898
1976	GO: Biological Process	GO:0010921	regulation of phosphatase activity	NA	0.0128	1	0.0722	0.665	7	101	PPP1R12A,MPRIP,CALM2,PPP2R2B,MAGI2,DLG2,DRD2	0.0459758
1977	GO: Biological Process	GO:0031401	positive regulation of protein modification process	NA	0.0129	1	0.0725	0.667	43	1221	ERBB4,ACVR2A,ADCY8,TAOK3,PIK3R3,MAGI3,AMBRA1,CAMK1,SLC8A2,ARRB1,LIMCH1,PPP1R12A,MPRIP,DIP2A,BMPR1B,GLYR1,CAMTA1,CALM2,NTRK3,GRM5,CD81,TRPC5,PFN2,NRXN1,NIPBL,AKAP6,NRG2,PRKCA,PRKCZ,HDAC4,DAG1,PTK2,LRP8,MAGI2,DLG4,DOCK3,DRD2,DYRK1A,CEMIP,EFNA5,TENM1,LRP4,FBXW7	0.046236
1978	GO: Biological Process	GO:0048670	regulation of collateral sprouting	NA	0.0129	1	0.0725	0.667	4	37	PLXNA3,PTPRS,EFNA5,LRP1	0.046236
1979	GO: Biological Process	GO:0030111	regulation of Wnt signaling pathway	NA	0.013	1	0.0731	0.673	18	406	APC2,APC,SMARCA4,NLK,HECW1,GPC3,SULF1,MACF1,CDH2,CDK14,NIPBL,SHISA6,CSNK1G2,WNK2,PTPRU,RGS3,LRP1,LRP4	0.0463961
1980	GO: Biological Process	GO:0055017	cardiac muscle tissue growth	NA	0.013	1	0.0734	0.676	9	151	ERBB4,RXRB,APC,SMARCA4,NCAM1,ZFPM2,AKAP6,PPARA,MAPK11	0.0463961
1981	GO: Biological Process	GO:0033120	positive regulation of RNA splicing	NA	0.0133	1	0.0746	0.687	5	57	SRSF5,KHDRBS3,HNRNPLL,CELF4,DYRK1A	0.0473996
1982	GO: Biological Process	GO:0051937	catecholamine transport	NA	0.0134	1	0.0755	0.695	7	102	GABBR1,MYO5A,STX1A,SYT1,GRM2,SYT12,DRD2	0.0477222
1983	GO: Biological Process	GO:0050714	positive regulation of protein secretion	NA	0.0135	1	0.0755	0.695	10	178	ADCY8,NLGN2,DOC2B,CASK,ARRB1,MCU,SNAP25,CACNA1D,ANO1,LRP1	0.0480443
1984	GO: Biological Process	GO:0042491	inner ear auditory receptor cell differentiation	NA	0.0136	1	0.076	0.7	6	79	ATP2B2,CDH2,WHRN,SLC4A7,RIPOR2,KCNMA1	0.0483318
1985	GO: Biological Process	GO:0010171	body morphogenesis	NA	0.0136	1	0.076	0.7	6	79	ANKRD11,CLASP2,PHLDB1,GPC3,NIPBL,DAG1	0.0483318
1986	GO: Biological Process	GO:0044070	regulation of anion transport	NA	0.0138	1	0.0769	0.708	8	127	GABBR1,GRIN2B,GRM1,GRM2,GRM5,HTR2C,PRKCA,DPYSL2	0.0488356
1987	GO: Biological Process	GO:0050848	regulation of calcium-mediated signaling	NA	0.0138	1	0.0769	0.708	8	127	SLC8A2,NFAT5,NCAM1,CAMTA1,CALM2,AKAP6,PPP3CA,L1CAM	0.0488356
1988	GO: Biological Process	GO:0061640	cytoskeleton-dependent cytokinesis	NA	0.0138	1	0.0769	0.708	8	127	RTKN,ANK3,APC,DCHS1,SNAP25,SPTBN1,CIT,EXOC6	0.0488356
1989	GO: Biological Process	GO:0071868	cellular response to monoamine stimulus	NA	0.0138	1	0.0769	0.708	8	127	ADCY5,RYR2,GNAL,GNAO1,AKAP6,HTR2C,HTR4,DRD2	0.0488356
1990	GO: Biological Process	GO:0071870	cellular response to catecholamine stimulus	NA	0.0138	1	0.0769	0.708	8	127	ADCY5,RYR2,GNAL,GNAO1,AKAP6,HTR2C,HTR4,DRD2	0.0488356
1991	GO: Biological Process	GO:0008360	regulation of cell shape	NA	0.014	1	0.0776	0.714	10	179	FGD1,PLXNA3,MYO10,PPP1R12A,PLXNA1,DAG1,PALMD,PTK2,RAC3,EPB41L2	0.0494738
1992	GO: Biological Process	GO:0010256	endomembrane system organization	NA	0.014	1	0.0776	0.714	26	660	COG5,ARHGAP21,MIA3,SGIP1,ANK2,ANK3,SH3GL2,CAMSAP3,SEC31A,RIMS1,SNAP25,MYO5A,SPTBN1,CLASP2,STX1A,SYT1,GOLGB1,SYNE1,GRIK5,CIT,TRPC5,TMEFF2,PRKCA,DAG1,ASAP1,XKR7	0.0494738
1993	GO: Biological Process	GO:0003146	heart jogging	NA	0.0141	1	0.0782	0.72	4	38	APC,CAMK2A,CAMK2G,NIPBL	0.0496529
1994	GO: Biological Process	GO:0044092	negative regulation of molecular function	NA	0.0141	1	0.0782	0.72	48	1401	EPHB2,MAP2,TRAIP,RTKN,TAOK3,FGF12,LRRC7,ANK3,PPM1E,APC,CAMK1,SLC8A3,ARRB1,GABBR1,HECW1,ADAM15,PPP1R12A,DBNDD2,MPRIP,GPC3,SFN,CALM2,CAMK2A,GRM2,CIT,OPRL1,DGKI,CABIN1,DGKH,UCHL1,PIP4K2A,AKAP6,PPARA,PPP3CA,PRKCA,PRKCZ,RIPOR2,HDAC4,PTPRF,SNAP91,PTPRN2,KCNAB1,DLG2,DRD2,RAP1GDS1,FRY,LRP1,FBXW7	0.0496529
1995	GO: Biological Process	GO:0044784	metaphase/anaphase transition of cell cycle	NA	0.0141	1	0.0782	0.72	7	103	ARID1A,APC,SMARCA4,SMARCE1,CIT,PBRM1,DPF3	0.0496529
1996	GO: Biological Process	GO:0010965	regulation of mitotic sister chromatid separation	NA	0.0141	1	0.0782	0.72	7	103	ARID1A,APC,SMARCA4,SMARCE1,CIT,PBRM1,DPF3	0.0496529
1997	GO: Biological Process	GO:0001662	behavioral fear response	NA	0.0143	1	0.0787	0.725	5	58	EPHB2,ASIC1,CACNA1E,GRIN2B,HTR2C	0.0502166
1998	GO: Biological Process	GO:0030520	intracellular estrogen receptor signaling pathway	NA	0.0143	1	0.0787	0.725	5	58	ARID1A,DDX17,RBFOX2,TRIP4,DDX5	0.0502166
1999	GO: Biological Process	GO:0042921	glucocorticoid receptor signaling pathway	NA	0.0144	1	0.0791	0.729	3	21	ARID1A,NR3C2,PER1	0.0503219
[truncated: 5,310 more rows]

## Sheet: up_qdeg_enrich
	Category	ID	Name	Source	p.value	q.value.Bonferroni	q.value.FDR.B.H	q.value.FDR.B.Y	Hit.Count.in.Query.List	Hit.Count.in.Genome	Hit.in.Query.List	q
1	GO: Molecular Function	GO:0005216	ion channel activity	NA	3.19e-24	3.48e-21	3.48e-21	2.64e-20	63	579	CACNA2D2,ASIC2,TRPC4,KCNIP2,RYR3,NRXN3,CLCN2,KCNQ5,SLC24A4,NRXN1,SLC24A2,SCN1B,SCN2A,SCN8A,FGF12,FGF14,KCNT1,DPP10,PRKCB,PRKG1,SNAP25,ANO3,CACNA2D3,GABRA1,GABRB2,GABRB3,GABRD,GABRG3,ATP6V0C,GABRQ,HCN2,ITPR1,STX1A,KCNA1,KCNC3,KCND1,KCND3,KCNH1,KCNMA1,KCNN3,KCNAB1,CACNA1H,CACNA1A,CACNA1B,CACNA1C,GPM6A,ANO2,CACNB1,CACNB2,CAMK2D,TMEM63C,GRIA2,GRIA4,GRID1,GRIK2,GRIK4,GRIK5,TTYH3,GRIN2A,GRIN2B,GRM2,GRM…	3.10623e-22
2	GO: Molecular Function	GO:0022836	gated channel activity	NA	5.96e-23	6.5e-20	3.18e-20	2.41e-19	49	365	CACNA2D2,ASIC2,KCNIP2,RYR3,CLCN2,KCNQ5,SCN1B,SCN2A,SCN8A,KCNT1,SNAP25,ANO3,CACNA2D3,GABRA1,GABRB2,GABRB3,GABRD,GABRG3,ATP6V0C,GABRQ,HCN2,ITPR1,KCNA1,KCNC3,KCND1,KCND3,KCNH1,KCNMA1,KCNN3,KCNAB1,CACNA1H,CACNA1A,CACNA1B,CACNA1C,ANO2,CACNB1,CACNB2,TMEM63C,GRIA2,GRIA4,GRID1,GRIK2,GRIK4,GRIK5,TTYH3,GRIN2A,GRIN2B,GRM7,KCNK10	5.15865e-21
3	GO: Molecular Function	GO:0046873	metal ion transmembrane transporter activity	NA	8.74e-23	9.53e-20	3.18e-20	2.41e-19	60	559	CACNA2D2,ASIC2,TRPC4,KCNIP2,RYR3,NRXN3,KCNQ5,SLC24A4,NRXN1,SLC24A2,SCN1B,SCN2A,SCN8A,FGF12,FGF14,KCNT1,DPP10,SLC1A2,SLC6A6,SLC6A8,SLC8A2,SLC8A1,SLC8A3,PRKCB,PRKG1,SNAP25,ATP1A3,ATP1B1,ATP2A3,ATP2B3,CACNA2D3,ATP6V0C,HCN2,ITPR1,STX1A,KCNA1,KCNC3,KCND1,KCND3,KCNH1,KCNMA1,KCNN3,KCNAB1,CACNA1H,CACNA1A,CACNA1B,CACNA1C,GPM6A,CACNB1,CACNB2,CAMK2D,GRIA2,GRIK2,GRIK4,GRIK5,GRIN2A,GRIN2B,GRM2,GRM7,KCNK10	7.2947e-21
4	GO: Molecular Function	GO:0015267	channel activity	NA	1.46e-22	1.59e-19	3.46e-20	2.62e-19	64	641	CACNA2D2,ASIC2,TRPC4,KCNIP2,RYR3,NRXN3,CLCN2,KCNQ5,SLC24A4,NRXN1,SLC24A2,SCN1B,SCN2A,SCN8A,FGF12,FGF14,KCNT1,DPP10,PRKCB,PRKG1,SNAP25,ANO3,CACNA2D3,GABRA1,GABRB2,GABRB3,GABRD,GABRG3,ATP6V0C,GABRQ,HCN2,CNIH3,ITPR1,STX1A,KCNA1,KCNC3,KCND1,KCND3,KCNH1,KCNMA1,KCNN3,KCNAB1,CACNA1H,CACNA1A,CACNA1B,CACNA1C,GPM6A,ANO2,CACNB1,CACNB2,CAMK2D,TMEM63C,GRIA2,GRIA4,GRID1,GRIK2,GRIK4,GRIK5,TTYH3,GRIN2A,GRIN2B,GR…	1.19719e-20
5	GO: Molecular Function	GO:0022803	passive transmembrane transporter activity	NA	1.58e-22	1.73e-19	3.46e-20	2.62e-19	64	642	CACNA2D2,ASIC2,TRPC4,KCNIP2,RYR3,NRXN3,CLCN2,KCNQ5,SLC24A4,NRXN1,SLC24A2,SCN1B,SCN2A,SCN8A,FGF12,FGF14,KCNT1,DPP10,PRKCB,PRKG1,SNAP25,ANO3,CACNA2D3,GABRA1,GABRB2,GABRB3,GABRD,GABRG3,ATP6V0C,GABRQ,HCN2,CNIH3,ITPR1,STX1A,KCNA1,KCNC3,KCND1,KCND3,KCNH1,KCNMA1,KCNN3,KCNAB1,CACNA1H,CACNA1A,CACNA1B,CACNA1C,GPM6A,ANO2,CACNB1,CACNB2,CAMK2D,TMEM63C,GRIA2,GRIA4,GRID1,GRIK2,GRIK4,GRIK5,TTYH3,GRIN2A,GRIN2B,GR…	1.27325e-20
6	GO: Molecular Function	GO:0005261	cation channel activity	NA	6.86e-21	7.49e-18	1.25e-18	9.45e-18	52	459	CACNA2D2,ASIC2,TRPC4,KCNIP2,RYR3,NRXN3,KCNQ5,SLC24A4,NRXN1,SLC24A2,SCN1B,SCN2A,SCN8A,FGF12,FGF14,KCNT1,DPP10,PRKCB,PRKG1,SNAP25,CACNA2D3,ATP6V0C,HCN2,ITPR1,STX1A,KCNA1,KCNC3,KCND1,KCND3,KCNH1,KCNMA1,KCNN3,KCNAB1,CACNA1H,CACNA1A,CACNA1B,CACNA1C,GPM6A,CACNB1,CACNB2,CAMK2D,TMEM63C,GRIA2,GRIA4,GRIK2,GRIK4,GRIK5,GRIN2A,GRIN2B,GRM2,GRM7,KCNK10	4.71519e-19
7	GO: Molecular Function	GO:0015318	inorganic molecular entity transmembrane transporter activity	NA	2.17e-20	2.36e-17	3.38e-18	2.56e-17	73	898	CACNA2D2,ASIC2,TRPC4,KCNIP2,RYR3,NRXN3,CLCN2,KCNQ5,SLC24A4,NRXN1,SLC24A2,SCN1B,SCN2A,SCN8A,FGF12,FGF14,KCNT1,DPP10,SLC1A2,SLC6A6,SLC6A8,SLC8A2,SLC8A1,SLC8A3,PRKCB,PRKG1,SNAP25,ATP1A3,ATP1B1,ATP2A3,ATP2B3,ANO3,CACNA2D3,GABRA1,GABRB2,GABRB3,GABRD,GABRG3,ATP6V0C,GABRQ,HCN2,ITPR1,STX1A,KCNA1,KCNC3,KCND1,KCND3,KCNH1,KCNMA1,KCNN3,KCNAB1,CACNA1H,CACNA1A,CACNA1B,CACNA1C,GPM6A,ANO2,CACNB1,CACNB2,CAMK2D,TM…	1.44892e-18
8	GO: Molecular Function	GO:0015075	ion transmembrane transporter activity	NA	4.46e-19	4.87e-16	6.08e-17	4.61e-16	76	1017	CACNA2D2,ASIC2,TRPC4,KCNIP2,RYR3,NRXN3,CLCN2,KCNQ5,SLC24A4,NRXN1,SLC24A2,SCN1B,SCN2A,SCN8A,FGF12,FGF14,SLC25A23,KCNT1,DPP10,SLC1A2,SLC6A6,SLC6A8,SLC8A2,SLC8A1,SLC8A3,PRKCB,PRKG1,SNAP25,ATP1A3,ATP1B1,ATP2A3,ATP2B3,ANO3,CACNA2D3,GABRA1,GABRB2,GABRB3,GABRD,GABRG3,ATP6V0C,GABRQ,SLCO3A1,HCN2,ITPR1,STX1A,KCNA1,KCNC3,KCND1,KCND3,KCNH1,KCNMA1,KCNN3,KCNAB1,CACNA1H,CACNA1A,CACNA1B,CACNA1C,GPM6A,ANO2,CACNB1…	2.54217e-17
9	GO: Molecular Function	GO:0022890	inorganic cation transmembrane transporter activity	NA	6.17e-18	6.73e-15	7.48e-16	5.66e-15	62	743	CACNA2D2,ASIC2,TRPC4,KCNIP2,RYR3,NRXN3,KCNQ5,SLC24A4,NRXN1,SLC24A2,SCN1B,SCN2A,SCN8A,FGF12,FGF14,KCNT1,DPP10,SLC1A2,SLC6A6,SLC6A8,SLC8A2,SLC8A1,SLC8A3,PRKCB,PRKG1,SNAP25,ATP1A3,ATP1B1,ATP2A3,ATP2B3,CACNA2D3,ATP6V0C,HCN2,ITPR1,STX1A,KCNA1,KCNC3,KCND1,KCND3,KCNH1,KCNMA1,KCNN3,KCNAB1,CACNA1H,CACNA1A,CACNA1B,CACNA1C,GPM6A,CACNB1,CACNB2,CAMK2D,TMEM63C,GRIA2,GRIA4,GRIK2,GRIK4,GRIK5,GRIN2A,GRIN2B,GRM2,G…	3.20425e-16
10	GO: Molecular Function	GO:0008324	cation transmembrane transporter activity	NA	1.52e-16	1.65e-13	1.65e-14	1.25e-13	62	794	CACNA2D2,ASIC2,TRPC4,KCNIP2,RYR3,NRXN3,KCNQ5,SLC24A4,NRXN1,SLC24A2,SCN1B,SCN2A,SCN8A,FGF12,FGF14,KCNT1,DPP10,SLC1A2,SLC6A6,SLC6A8,SLC8A2,SLC8A1,SLC8A3,PRKCB,PRKG1,SNAP25,ATP1A3,ATP1B1,ATP2A3,ATP2B3,CACNA2D3,ATP6V0C,HCN2,ITPR1,STX1A,KCNA1,KCNC3,KCND1,KCND3,KCNH1,KCNMA1,KCNN3,KCNAB1,CACNA1H,CACNA1A,CACNA1B,CACNA1C,GPM6A,CACNB1,CACNB2,CAMK2D,TMEM63C,GRIA2,GRIA4,GRIK2,GRIK4,GRIK5,GRIN2A,GRIN2B,GRM2,G…	7.17616e-15
11	GO: Molecular Function	GO:0019904	protein domain specific binding	NA	5.96e-16	6.5e-13	5.91e-14	4.47e-13	66	911	DLGAP2,DLGAP1,HIVEP1,MEF2C,STX1B,WIZ,SCN2A,QKI,HOMER3,HOMER2,EVL,SRSF5,MAP4K3,KIF21A,NCKIPSD,CPE,SKI,SKIL,DENND1A,YWHAG,CASK,LUC7L,SHANK2,KHDRBS1,RIMS1,SNAP25,RAPGEF2,RIMS2,ATP2B3,KLHL17,DAB2IP,DOCK4,INPP5A,ADGRB1,NFASC,IRS1,HCN2,ASAP1,DDX5,ITPR1,SYNGAP1,STX1A,KCNA1,STXBP1,SNAP91,KCNAB1,DLG4,GNAS,DMD,DNM1,RAB27B,CACNA1C,CACNB1,CACNB2,TCF12,FZD3,GRIA2,GRIK2,GRIK5,GRM5,GRM7,THRA,ABI2,SAMD11,TOP1,EP…	2.60343e-14
12	GO: Molecular Function	GO:0015085	calcium ion transmembrane transporter activity	NA	1.02e-15	1.12e-12	9.31e-14	7.05e-13	29	187	CACNA2D2,TRPC4,RYR3,NRXN3,SLC24A4,NRXN1,SLC24A2,SLC8A2,SLC8A1,SLC8A3,PRKCB,PRKG1,ATP2A3,ATP2B3,CACNA2D3,ATP6V0C,ITPR1,STX1A,CACNA1H,CACNA1A,CACNA1B,CACNA1C,GPM6A,CACNB1,CACNB2,GRIN2A,GRIN2B,GRM2,GRM7	4.29498e-14
13	GO: Molecular Function	GO:0022857	transmembrane transporter activity	NA	2.1e-15	2.29e-12	1.76e-13	1.34e-12	81	1314	ABCA1,ABCA2,CACNA2D2,ASIC2,TRPC4,KCNIP2,RYR3,NRXN3,CLCN2,KCNQ5,SLC24A4,NRXN1,SLC24A2,SCN1B,SCN2A,SCN8A,FGF12,FGF14,SLC25A23,KCNT1,DPP10,SLC1A2,SLC6A6,SLC6A8,SLC8A2,SLC8A1,SLC8A3,PRKCB,SV2C,PRKG1,SNAP25,ATP1A3,ATP1B1,ATP2A3,ATP2B3,ANO3,CACNA2D3,GABRA1,GABRB2,GABRB3,GABRD,GABRG3,ATP6V0C,GABRQ,SLCO3A1,HCN2,CNIH3,ITPR1,STX1A,KCNA1,KCNC3,KCND1,KCND3,KCNH1,SV2A,KCNMA1,KCNN3,KCNAB1,CACNA1H,CACNA1A,CACNA…	8.6861e-14
14	GO: Molecular Function	GO:0005244	voltage-gated ion channel activity	NA	5.43e-15	5.92e-12	4.23e-13	3.2e-12	30	214	CACNA2D2,KCNIP2,CLCN2,KCNQ5,SCN1B,SCN2A,SCN8A,KCNT1,SNAP25,CACNA2D3,ATP6V0C,HCN2,KCNA1,KCNC3,KCND1,KCND3,KCNH1,KCNMA1,KCNN3,KCNAB1,CACNA1H,CACNA1A,CACNA1B,CACNA1C,CACNB1,CACNB2,GRIN2A,GRIN2B,GRM7,KCNK10	2.16919e-13
15	GO: Molecular Function	GO:0022832	voltage-gated channel activity	NA	9.03e-15	9.85e-12	6.57e-13	4.97e-12	30	218	CACNA2D2,KCNIP2,CLCN2,KCNQ5,SCN1B,SCN2A,SCN8A,KCNT1,SNAP25,CACNA2D3,ATP6V0C,HCN2,KCNA1,KCNC3,KCND1,KCND3,KCNH1,KCNMA1,KCNN3,KCNAB1,CACNA1H,CACNA1A,CACNA1B,CACNA1C,CACNB1,CACNB2,GRIN2A,GRIN2B,GRM7,KCNK10	3.43136e-13
16	GO: Molecular Function	GO:0022843	voltage-gated cation channel activity	NA	1.18e-14	1.29e-11	8.05e-13	6.1e-12	26	161	CACNA2D2,KCNIP2,KCNQ5,KCNT1,SNAP25,CACNA2D3,ATP6V0C,HCN2,KCNA1,KCNC3,KCND1,KCND3,KCNH1,KCNMA1,KCNN3,KCNAB1,CACNA1H,CACNA1A,CACNA1B,CACNA1C,CACNB1,CACNB2,GRIN2A,GRIN2B,GRM7,KCNK10	4.37719e-13
17	GO: Molecular Function	GO:0005215	transporter activity	NA	6.75e-14	7.36e-11	4.33e-12	3.28e-11	82	1427	ABCA1,ABCA2,CACNA2D2,ASIC2,TRPC4,KCNIP2,RYR3,GRAMD1B,NRXN3,CLCN2,KCNQ5,SLC24A4,NRXN1,SLC24A2,SCN1B,SCN2A,SCN8A,FGF12,FGF14,SLC25A23,KCNT1,DPP10,SLC1A2,SLC6A6,SLC6A8,SLC8A2,SLC8A1,SLC8A3,PRKCB,SV2C,PRKG1,SNAP25,ATP1A3,ATP1B1,ATP2A3,ATP2B3,ANO3,CACNA2D3,GABRA1,GABRB2,GABRB3,GABRD,GABRG3,ATP6V0C,GABRQ,SLCO3A1,HCN2,CNIH3,ITPR1,STX1A,KCNA1,KCNC3,KCND1,KCND3,KCNH1,SV2A,KCNMA1,KCNN3,KCNAB1,CACNA1H,CACNA…	2.31979e-12
18	GO: Molecular Function	GO:0008066	glutamate receptor activity	NA	3.7e-13	4.04e-10	2.24e-11	1.7e-10	12	27	GRIA2,GRIA4,GRID1,GRIK2,GRIK4,GRIK5,GRIN2A,GRIN2B,GRM2,GRM4,GRM5,GRM7	1.17644e-11
[truncated: 7,345 more rows]

## Sheet: up_gdeg_enrich
	Category	ID	Name	Source	p.value	q.value.Bonferroni	q.value.FDR.B.H	q.value.FDR.B.Y	Hit.Count.in.Query.List	Hit.Count.in.Genome	Hit.in.Query.List	q
[truncated: 7,560 more rows]
