# Supplementary material for: Cellular profiling of a recently-evolved social behavior in cichlid fishes
Source: Nat Commun. 2023 Aug 14;14:4891. doi: 10.1038/s41467-023-40331-9 (PMC10425353; doi:10.1038/s41467-023-40331-9)
Supplement: Supplementary file 14 — Supplementary Data 11 [file 41467_2023_40331_MOESM14_ESM.xlsx]

## Sheet: cond_deg_rg_all
category	rg_subcluster	mzebra	hgnc	p_min	p_max	hmp	num_models
cond_build	all	LOC101464276	NRXN2	0.000337296	0.00738778	0.000486645	3
cond_build	all	LOC101475558	PLEKHA6	0.000542676	0.0161724	0.000836872	3
cond_build	all	fam13b	FAM13B	0.000872427	0.0130174	0.00126447	3
cond_build	all	LOC101483158	GNAO1	0.00081242	0.0351706	0.00129993	3
cond_build	all	LOC101464129	MAN1C1	0.00270396	0.00369773	0.00322982	3
cond_build	all	pbx3	PBX3	0.00187107	0.0324625	0.0033265	3
cond_build	all	LOC106675461	CYP19A1	0.00336029	0.00403381	0.0040555	3
cond_build	all	efna5	EFNA5	0.00306634	0.0132085	0.00451426	3
cond_build	all	APK84.gr01	NA	0.00376568	0.0129067	0.00515365	3
cond_build	all	hnrnpu	HNRNPU	0.00553141	0.00636177	0.00629019	3
cond_build	all	LOC101471662	MCAM	0.00590062	0.00643461	0.00680265	3
cond_build	all	LOC101476808	SLCO5A1	0.00579699	0.0110517	0.00753665	3
cond_build	all	LOC101482034	QKI	0.00418994	0.0243614	0.0110393	3
cond_build	all	wdr73	WDR73	0.00844435	0.0112596	0.0112168	3
cond_build	all	LOC101473609	DTNB	0.01053	0.012995	0.0143048	3
cond_build	all	LOC101476751	DLG2	0.0085924	0.0143959	0.0146301	3
cond_build	all	tnfrsf21	TNFRSF21	0.0100596	0.0272806	0.0158615	3
cond_build	all	zfp36l2	ZFP36L2	0.0106004	0.0440981	0.0167684	3
cond_build	all	slc1a2	SLC1A2	0.00990063	0.0197315	0.0181637	3
cond_build	all	LOC101485294	ADARB1	0.0079059	0.0210559	0.0182385	3
cond_build	all	LOC101484529	TSPAN4	0.00732125	0.027414	0.0197058	3
cond_build	all	LOC101463785	GLUL	0.0143292	0.016202	0.0201239	3
cond_build	all	LOC101487819	TARDBP	0.0107553	0.0228264	0.0218847	3
cond_build	all	trps1	TRPS1	0.0184338	0.0265108	0.0356332	3
cond_build	all	LOC101471239	DBN1	0.012201	0.0481492	0.0390449	3

## Sheet: cond_deg_rg_subclusters
category	rg_subcluster	mzebra	hgnc	p_min	p_max	hmp	num_models
cond_build	0	LOC101484207	CELF2	2.11603e-35	1.36582e-08	3.56396e-35	3
cond_build	0	fat3	FAT3	0.00245027	0.0198333	0.00764157	3
cond_build	0	gli3	GLI3	0.00257056	0.0424772	0.00997527	3
cond_build	0	sgcz	SGCZ	0.0111502	0.0177431	0.0163514	3
cond_build	0	atrx	ATRX	0.0156217	0.0256745	0.0230262	3
cond_build	0	plxna3	PLXNA3	0.0176279	0.033204	0.0357579	3
cond_build	1	wdr73	WDR73	1.27557e-89	1.17455e-65	4.54342e-89	3
cond_build	1	LOC112435268	NA	7.66286e-21	9.75598e-07	3.06514e-20	3
cond_build	1	cep112	CEP112	0.0129794	0.0241493	0.0204577	3
cond_build	1	LOC101475558	PLEKHA6	0.00969922	0.0359204	0.0254596	3
cond_build	1	LOC101467169	NTRK2	0.0173495	0.0288292	0.0287507	3
cond_build	2	LOC101467518	NA	4.28301e-301	2.47e-90	8.56602e-301	3
cond_build	2	aff2	AFF2	5.57885e-287	2.47e-90	2.23154e-286	3
cond_build	2	wdr73	WDR73	2.47e-90	2.47e-90	2.47e-90	3
cond_build	2	LOC101475576	FAM102A	4.22086e-86	0.0280041	1.68834e-85	3
cond_build	2	LOC101465111	NA	1.53581e-33	3.64537e-13	6.14326e-33	3
cond_build	2	LOC101465137	NA	0.00224909	0.00360362	0.00269626	3
cond_build	2	fgfr2	FGFR2	0.00231464	0.00470872	0.00396785	3
cond_build	2	cdh13	CDH13	0.00303821	0.0224315	0.00447608	3
cond_build	2	LOC101466914	LRP1	0.00436279	0.0307446	0.00686767	3
cond_build	2	LOC101481358	KIF1A	0.0062798	0.020591	0.00905419	3
cond_build	2	LOC101470834	ZNF208	0.00742905	0.0421795	0.013567	3
cond_build	2	nktr	NKTR	0.00454669	0.030725	0.0153612	3
cond_build	2	myo18a	MYO18A	0.00971671	0.0495448	0.016057	3
cond_build	2	LOC101485294	ADARB1	0.00991952	0.0162784	0.0171764	3
cond_build	2	ddah1	DDAH1	0.0125955	0.0293261	0.0191464	3
cond_build	2	ndrg4	NDRG4	0.0116866	0.0499985	0.02187	3
cond_build	2	LOC101484118	SRGAP1	0.0135995	0.0384137	0.0220061	3
cond_build	2	clcn2	CLCN2	0.017417	0.0411963	0.0304502	3
cond_build	2	LOC101487351	PVRL2	0.011608	0.0404535	0.0349607	3
cond_build	3	fam13b	FAM13B	0.00179534	0.00968208	0.00297117	3
cond_build	3	nhlrc3	TRIM3	0.00125079	0.0199044	0.00429272	3
cond_build	3	LOC105940793	PCDHAC1	0.0110253	0.0267159	0.0169604	3
cond_build	4	LOC101486280	GRIA4	1.38773e-237	4.54095e-40	2.77546e-237	3
cond_build	4	slc1a2	SLC1A2	1.57667e-140	2.99647e-05	6.30667e-140	3
cond_build	4	LOC101472425	CADM2	0.00172405	0.00721063	0.0022437	3
cond_build	4	LOC101472309	MAGI1	0.00394707	0.00786297	0.00621203	3
cond_build	4	dock1	DOCK1	0.00590007	0.0195043	0.00807909	3
cond_build	4	ptprd	PTPRD	0.0171594	0.0240227	0.0271111	3
cond_build	4	trps1	TRPS1	0.0120163	0.0271746	0.0278826	3
cond_build	5	LOC101464395	PTN	1.41794e-193	2.07506e-109	5.67177e-193	3
cond_build	5	rsrp1	C1orf63	0.00157115	0.0432107	0.00271538	3
cond_build	5	adgrb2	ADGRB2	0.00564106	0.0270661	0.014009	3
cond_build	5	LOC101482932	PPP1R9A	0.0268856	0.0347774	0.0464469	3
cond_build	6	msi2	MSI2	6.14504e-219	7.56893e-49	2.45802e-218	3
cond_build	6	LOC101464589	EXT1	2.53798e-65	0.0119878	1.01519e-64	3
cond_build	6	ca10	CA10	1.05919e-54	0.00160877	4.23677e-54	3
cond_build	6	gpm6b	GPM6B	3.20128e-44	4.11559e-22	1.28051e-43	3
cond_build	7	slc1a2	SLC1A2	2.50853e-232	3.01518e-44	1.00341e-231	3
cond_build	7	LOC101471949	RBM5	0.000181956	0.0066827	0.000247989	3
cond_build	7	ryr2	RYR2	0.0112813	0.0297232	0.0218091	3
cond_build	8	LOC101488072	NEGR1	8.51107e-05	0.0169283	0.00013342	3
cond_build	8	LOC101472425	CADM2	0.00102632	0.00206813	0.00168883	3
cond_build	8	npas3	NPAS3	0.00322724	0.0312863	0.00468867	3
cond_build	8	LOC101467169	NTRK2	0.00980739	0.021623	0.0157997	3
cond_build	8	LOC106675461	CYP19A1	0.0226069	0.0253888	0.0365482	3
cond_build	8	tmem269	TMEM269	0.0195876	0.0428422	0.0375891	3
cond_build	9	LOC101477204	NA	1.36919e-100	9.4276e-46	2.41499e-100	3
cond_build	9	LOC101471961	PTCHD4	6.27816e-41	2.67438e-33	1.25563e-40	3
cond_build	9	adgra1	ADGRA1	0.00892642	0.0222269	0.0133152	3
cond_build	10	gli3	GLI3	2.05197e-217	3.26862e-54	8.20786e-217	3
