# Supplementary material for: Cellular profiling of a recently-evolved social behavior in cichlid fishes
Source: Nat Commun. 2023 Aug 14;14:4891. doi: 10.1038/s41467-023-40331-9 (PMC10425353; doi:10.1038/s41467-023-40331-9)
Supplement: Supplementary file 16 — Supplementary Data 13 [file 41467_2023_40331_MOESM16_ESM.xlsx]

## Sheet: quiescence_score
rg_subcluster	d	ci_95_up	ci_95_down	p	p_val_adj	perm_p
0	-0.926101	-0.802742	-1.04946	1	1	0.9982
1	0.767373	0.901826	0.632919	0	0	0.0021
2	0.278548	0.412405	0.14469	3.88924e-07	4.27817e-06	0.0938
3	0.191689	0.330025	0.0533531	0.0033135	0.0364485	0.4629
4	0.170728	0.310631	0.0308258	0.00713904	0.0785295	0.4182
5	-0.0551944	0.0951504	-0.205539	0.765533	1	0.4914
6	0.263726	0.447472	0.07998	0.000333591	0.0036695	0.1773
7	0.0187554	0.203016	-0.165505	0.424277	1	0.6937
8	-0.0470489	0.163658	-0.257756	0.674706	1	0.4547
9	-0.884874	-0.602384	-1.16736	1	1	0.9302
10	-0.777347	-0.492411	-1.06228	1	1	0.8045

## Sheet: cycling_score
rg_subcluster	d	ci_95_up	ci_95_down	p	p_val_adj	perm_p
0	0.98541	1.10923	0.861587	0	0	0
1	-0.436465	-0.30352	-0.56941	1	1	1
2	-0.37521	-0.241114	-0.509307	1	1	0.9998
3	-0.0963116	0.0419236	-0.234547	0.938457	1	0.7765
4	-0.0873386	0.0524862	-0.227163	0.912332	1	0.7318
5	-0.0715641	0.0787877	-0.221916	0.838109	1	0.7706
6	-0.170222	0.0134122	-0.353856	0.996634	1	0.9102
7	0.244651	0.429075	0.0602275	0.0205841	0.226425	0.0211
8	-0.0460416	0.164665	-0.256748	0.693011	1	0.6576
9	-0.385748	-0.104397	-0.667098	1	1	1
10	-0.193336	0.0905906	-0.477262	0.960352	1	0.8067

## Sheet: neuronal_diff_score
rg_subcluster	d	ci_95_up	ci_95_down	p	p_val_adj	perm_p
0	1.19839	1.3241	1.07268	0	0	0
1	-0.412027	-0.279162	-0.544893	1	1	0.9914
2	-0.572213	-0.437414	-0.707012	1	1	0.9949
3	0.021935	0.160138	-0.116268	0.34775	1	0.8301
4	0.130124	0.269982	-0.00973452	0.0156388	0.172027	0.5742
5	-0.205457	-0.0549806	-0.355934	0.999819	1	0.8692
6	-0.363857	-0.179938	-0.547776	1	1	0.9322
7	0.466318	0.651174	0.281462	4.83672e-09	5.32039e-08	0.0762
8	-0.308872	-0.0979415	-0.519803	0.999771	1	0.858
9	-0.69004	-0.4081	-0.971979	1	1	0.8035
10	-0.591278	-0.306795	-0.87576	0.999999	1	0.7401
