# Supplementary material for: Cellular profiling of a recently-evolved social behavior in cichlid fishes
Source: Nat Commun. 2023 Aug 14;14:4891. doi: 10.1038/s41467-023-40331-9 (PMC10425353; doi:10.1038/s41467-023-40331-9)
Supplement: Supplementary file 17 — Supplementary Data 14 [file 41467_2023_40331_MOESM17_ESM.csv]

species	abbreviation	phenotype	accession_sra
Copadichromis virginalis "yellow blaze nkanda"	CV	Pit	SRX2728077
Nimbochromis polystigma	NP	Pit	SRX2728071
Fossochromis rostratus	FR	Pit	SRX2728074
Trematocranus placodon	TP	Pit	SRX2728078
Dimidiochromis kiwinge	DK	Pit	SRX2728070
Dimidiochromis compressiceps	DC	Pit	SRX2728072
Tramitichromis intermedius	TI	Pit	SRX2728076
Mylochromis sphaerodon	MS	Pit	SRX2728063
Mylochromis lateristriga	ML	Pit	SRX2728069
Aulonocara baenschi	AB	Pit	SRX2728073
Astatotilapia calliptera	AC	Pit	SRX2728075
Taeniolethrinops furcicauda	TF	Castle	SRX2728080
Copadichromis likomae	CL	Castle	SRX2728068
Copadichromis sp. "mloto goldcrest" sensu Konings	CM	Castle	SRX2728081
Mylochromis anaphyrmus	MA	Castle	SRX2728064
Ctenopharynx nitidus	CN	Castle	SRX2728082
Otopharynx argyrosoma	OA	Castle	SRX2728079
Mchenga conophorus	MC	Castle	SRX2728083
Nyassachromis "otter"	NO	Castle	SRX2728065
Tramitichromis "chembe"	TC	Castle	SRX2728066
Metriaclima zebra	MZ	No Bower (Rock)	SRX3422314
Labeotropheus fuelleborni	LF	No Bower (Rock)	SRX3414162
Cynotilapia afra	CA	No Bower (Rock)	SRX3414161
Cyathochromis obliquidens	CO	No Bower (Rock)	SRX3414160
Metriaclima patricki	MP	No Bower (Rock)	SRX3414159
Petrotilapia “chitimba”	PC	No Bower (Rock)	SRX3414158
Genyochromis mento	GM	No Bower (Rock)	SRX3414157
