# Supplementary material for: Cellular profiling of a recently-evolved social behavior in cichlid fishes
Source: Nat Commun. 2023 Aug 14;14:4891. doi: 10.1038/s41467-023-40331-9 (PMC10425353; doi:10.1038/s41467-023-40331-9)
Supplement: Supplementary file 21 — Supplementary Data 18 [file 41467_2023_40331_MOESM21_ESM.csv]

gene	cdg_module_cor	p	p_bonferroni
aatf	-0.046077618	0.044675983	1
abt1	-0.012270838	0.593064333	1
abtb1	0.058010042	0.011458425	1
ahrr	-0.014985208	0.513998182	1
aip	NA	NA	NA
aire	-0.009708114	0.672450739	1
alx3	-0.020827359	0.36435107	1
ankfy1	0.0214054	0.351188326	1
ankra2	0.002165863	0.924854258	1
ankrd1	NA	NA	NA
ankrd2	NA	NA	NA
ankrd6	0.020915331	0.362328204	1
arid3a	0.018247449	0.42677576	1
arid3b	-0.01271826	0.579655712	1
arid4a	0.035046815	0.126831506	1
arid5b	0.124344632	5.44E-08	0.000044064
asb1	0.060361121	0.008512025	1
asb10	NA	NA	NA
asb12	0.039189742	0.087762026	1
asb15	-0.008396077	0.714629456	1
asb4	-0.020827359	0.36435107	1
asb6	0.066550221	0.003714985	1
ascl1	-0.070670885	0.002059693	1
ash2l	0.082569201	0.000315847	0.25583607
atf1	-0.021660567	0.345474861	1
atf2	0.0256362	0.264161177	1
atf6	0.027630075	0.228787911	1
atf7	0.038816228	0.090829475	1
atm	-0.012582702	0.583703175	1
b3gat3	0.018226874	0.427297401	1
barhl1	NA	NA	NA
barx1	0.001411131	0.950998338	1
barx2	0.010117746	0.659482905	1
batf	0.045208587	0.048862682	1
baz1a	-0.017274648	0.451842564	1
baz1b	0.010585244	0.644807321	1
baz2a	0.011163219	0.62685358	1
bbx	0.088653058	0.000109572	0.08875332
bcl3	0.038606062	0.092592972	1
bcl6b	-0.04306585	0.060608937	1
bcor	-0.087389239	0.000137293	0.11120733
bdp1	0.002956797	0.897543356	1
blzf1	0.000581441	0.979798862	1
bmi1	-0.029993493	0.191390985	1
bnc1	-0.023180248	0.312683054	1
bpnt1	-0.019427646	0.397479686	1
brca1	-0.033752692	0.141478098	1
brpf1	-0.011853568	0.60569581	1
bsx	NA	NA	NA
btf3	0.037409405	0.103163647	1
c1d	0.016104086	0.483078696	1
camk4	0.00797053	0.728506638	1
carhsp1	-0.026913235	0.24109588	1
carm1	0.037943532	0.09833261	1
caskin1	0.053481124	0.019768756	1
cbfb	-0.02041942	0.37382337	1
ccnc	0.0304308	0.184994592	1
ccnh	0.010832581	0.637098091	1
ccnk	0.014889981	0.516676401	1
ccnt2	-0.00218207	0.924293615	1
cdc5l	0.009026666	0.694239216	1
cdk2	-0.03112656	0.175145758	1
cdk7	-0.02770255	0.227568866	1
cdk9	-0.021718623	0.344183247	1
cdkn2d	0.038635115	0.092347565	1
cdx4	NA	NA	NA
cebpa	-0.016989431	0.459346629	1
cebpd	0.002964213	0.897287798	1
cebpz	0.006028793	0.792898048	1
chd4	0.037133153	0.105735241	1
cic	0.032872572	0.152158468	1
cited1	-0.073451726	0.00135974	1
clp1	0.021342551	0.352604708	1
cnot8	-0.01903606	0.407063021	1
cops2	0.037855831	0.099113219	1
cops5	0.039807255	0.082874355	1
creb3l1	0.040596652	0.076949703	1
creb3l4	0.038016309	0.097688566	1
creb5	0.038287338	0.095319671	1
crebbp	0.005029228	0.826635751	1
ctnnbl1	0.007096067	0.757299258	1
dazap2	0.020111203	0.381080137	1
dbx1	0.015548897	0.498293598	1
dbx2	-0.024108824	0.293688901	1
ddit3	0.008377498	0.715233392	1
ddx20	-0.01248904	0.586507397	1
deaf1	0.006485278	0.777614433	1
dedd2	0.073036933	0.001447906	1
dlx1	-0.024255773	0.29075546	1
dlx2	-0.018813133	0.412579718	1
dlx5	-0.024474063	0.286434352	1
dlx6	-0.047082159	0.040217271	1
dmap1	-0.033436538	0.145246392	1
dmrt2	NA	NA	NA
dmrt3	-0.075871596	0.00093667	0.7587027
dmrta1	NA	NA	NA
dmrta2	-0.000520211	0.981925797	1
dmtf1	0.019064868	0.406353333	1
dnmt1	-0.022918187	0.318186662	1
dot1l	0.021525361	0.348494852	1
dpf2	0.042871057	0.061783978	1
dr1	-0.00867842	0.705473616	1
drap1	0.003924728	0.864288283	1
drg1	0.0117391	0.609181878	1
e2f1	-0.048382541	0.035010457	1
e2f2	-0.021337744	0.352713199	1
e2f3	-0.026344099	0.251194182	1
e2f4	-0.00196586	0.931775664	1
e4f1	0.005496336	0.810825843	1
eed	-0.0065487	0.775497615	1
egr1	-0.030421848	0.18512392	1
egr3	0.066479561	0.003751756	1
ehf	NA	NA	NA
elavl2	-0.002431288	0.915677667	1
elk3	-0.072246087	0.001630753	1
elk4	0.05593557	0.014775436	1
eloa	0.028423721	0.215690194	1
emx2	0.042637923	0.063215008	1
en2	-0.031946604	0.164045913	1
ep300	0.000163618	0.994314822	1
ercc2	0.012022241	0.600575289	1
ercc3	0.040671016	0.076409821	1
ets1	-0.08249983	0.000319558	0.25884198
etv1	-0.043832946	0.056160113	1
etv4	-0.003939606	0.86377884	1
etv6	-0.025768876	0.261696402	1
evx1	NA	NA	NA
evx2	NA	NA	NA
ezh1	0.114700708	5.40E-07	0.0004374
ezh2	0.003113533	0.892144597	1
fah	0.012530376	0.585269026	1
fbxw7	0.052184285	0.022959148	1
fem1b	-0.009188686	0.689035051	1
fem1c	0.040501611	0.077644214	1
fev	-0.04306585	0.060608937	1
fhl2	NA	NA	NA
fli1	-0.04306585	0.060608937	1
fosb	0.047972144	0.036587811	1
fosl1	NA	NA	NA
fosl2	0.026740634	0.244127716	1
foxa2	NA	NA	NA
foxb2	0.001411131	0.950998338	1
foxc1	-0.009708114	0.672450739	1
foxd3	-0.020827359	0.36435107	1
foxe1	NA	NA	NA
foxf2	NA	NA	NA
foxk1	0.06532814	0.004399406	1
foxl1	NA	NA	NA
foxn2	0.030873763	0.178677989	1
foxn4	-0.04306585	0.060608937	1
foxo3	-0.032124622	0.161707853	1
foxp1	-0.03858568	0.092765444	1
foxp2	-0.057746812	0.011839036	1
foxp3	0.023649622	0.302983126	1
foxp4	-0.221549566	1.52E-22	1.2312E-19
fus	0.109948992	1.57E-06	0.0012717
gabpa	-0.051703043	0.024251979	1
gata3	NA	NA	NA
gata4	NA	NA	NA
gata6	NA	NA	NA
gbx1	-0.010005761	0.663018093	1
gbx2	NA	NA	NA
gcm2	NA	NA	NA
gli3	-0.108953682	1.95E-06	0.0015795
glis2	0.091291117	6.78E-05	0.054918
gmeb2	0.023369756	0.308742405	1
gtf2a1	-0.020800571	0.364968445	1
gtf2b	0.022891612	0.318748284	1
gtf2e1	-0.004264022	0.852684759	1
gtf2e2	0.06189453	0.006975304	1
gtf2f2	0.08003804	0.00048092	0.3895452
gtf2h1	-0.002195545	0.923827513	1
gtf2h4	0.018711221	0.41511638	1
gtf2ird1	0.023066241	0.315069595	1
gtf3c1	0.018596488	0.41798315	1
gtf3c4	-0.001733022	0.939839881	1
hand1	NA	NA	NA
hand2	NA	NA	NA
hbp1	0.03798786	0.097939929	1
hdac10	0.004542502	0.843184614	1
hdac11	0.011770069	0.608237863	1
hdac2	0.000571183	0.980155185	1
hdac3	0.042279188	0.065470387	1
hdac5	0.013919059	0.544389925	1
hdac6	0.002614141	0.909362298	1
hdac8	0.049414584	0.031298056	1
hdac9	0.005693232	0.804184244	1
helz	0.062078053	0.00680916	1
hes1	0.10712429	2.89E-06	0.0023409
hey2	0.108371804	2.21E-06	0.0017901
hhex	NA	NA	NA
hic1	-0.092417807	5.50E-05	0.04455
hif1a	0.051673689	0.024332838	1
hipk2	0.106869398	3.05E-06	0.0024705
hivep1	0.023897039	0.297951395	1
hivep2	0.07320826	0.00141087	1
hlf	0.034954278	0.127838032	1
hlx	NA	NA	NA
hmga1	0.023536044	0.305311738	1
hmga2	-0.052098915	0.023184028	1
hmx2	NA	NA	NA
hoxa2	NA	NA	NA
hoxa5	NA	NA	NA
hoxa7	NA	NA	NA
hoxb3	NA	NA	NA
hoxb8	NA	NA	NA
hoxb9	-0.009708114	0.672450739	1
hoxc11	NA	NA	NA
hoxc12	-0.020827359	0.36435107	1
hoxc13	NA	NA	NA
hoxc4	0.00839774	0.714575415	1
hoxc5	NA	NA	NA
hoxc6	NA	NA	NA
hoxc8	NA	NA	NA
hoxc9	NA	NA	NA
hoxd10	NA	NA	NA
hoxd12	NA	NA	NA
hoxd3	NA	NA	NA
hoxd4	NA	NA	NA
hsbp1	0.044793602	0.050975223	1
hsf1	0.113181338	7.62E-07	0.00061722
hsf2	0.032057916	0.162580999	1
hsf2bp	NA	NA	NA
htatip2	0.019162979	0.403941942	1
htr5a	NA	NA	NA
id2	-0.013762154	0.548936829	1
ighmbp2	0.02830489	0.21761618	1
ikbkb	-0.025426991	0.268080145	1
ikbkg	0.041422208	0.07112744	1
ilf3	0.027715865	0.227345417	1
ing1	0.023385689	0.308412599	1
ing3	0.008544912	0.709797802	1
ing4	0.028643249	0.212164476	1
insm2	NA	NA	NA
irf5	0.039893345	0.082210792	1
irf7	0.027227742	0.235639671	1
irx2	NA	NA	NA
irx3	0.023649622	0.302983126	1
irx5	0.012530376	0.585269026	1
irx6	NA	NA	NA
ivns1abp	0.173606719	2.57E-14	2.0817E-11
jmy	0.036927418	0.107683203	1
keap1	0.014756863	0.520432394	1
klf12	0.154360098	1.35E-11	1.0935E-08
klf15	0.075452481	0.000999888	0.80990928
klf4	0.04866027	0.033976235	1
kmt2a	0.038701157	0.091791659	1
l3mbtl2	-0.033016638	0.150369415	1
ldb2	-0.032821739	0.152793567	1
lhx2	-0.01320774	0.565151546	1
lhx3	NA	NA	NA
lhx4	NA	NA	NA
lhx5	-0.083648661	0.000263061	0.21307941
lhx6	-0.028485696	0.21469061	1
lhx9	0.021782583	0.342763838	1
lmo2	0.002714629	0.905894028	1
LOC101463617	-0.012465313	0.587218768	1
LOC101463756	NA	NA	NA
LOC101463796	NA	NA	NA
LOC101463801	-0.069421756	0.002470855	1
LOC101463831	-0.010419862	0.649983527	1
LOC101463983	0.037544102	0.101927918	1
LOC101464004	-0.018378294	0.423467105	1
LOC101464068	0.027071219	0.23834409	1
LOC101464244	0.034768867	0.129873434	1
LOC101464281	0.062971706	0.006049829	1
LOC101464329	0.016995995	0.459173149	1
LOC101464334	0.015763814	0.492373765	1
LOC101464381	NA	NA	NA
LOC101464457	0.089259673	9.82E-05	0.079542
LOC101464564	-0.000766574	0.97336883	1
LOC101464601	NA	NA	NA
LOC101464621	0.02874702	0.210512409	1
LOC101464700	0.088696273	0.000108725	0.08806725
LOC101464776	0.045888112	0.045562221	1
LOC101465085	-0.094173914	3.95E-05	0.031995
LOC101465102	-0.054939667	0.01664911	1
LOC101465128	0.081444191	0.000381296	0.30884976
LOC101465244	-0.129161961	1.62E-08	0.000013122
LOC101465260	0.034768867	0.129873434	1
LOC101465317	0.014524657	0.527017686	1
LOC101465325	0.020871428	0.363336854	1
LOC101465362	-0.009057548	0.693246144	1
LOC101465514	-0.011006356	0.631705036	1
LOC101465538	0.019294595	0.400720502	1
LOC101465599	0.025052391	0.275196591	1
LOC101465673	NA	NA	NA
LOC101465700	0.058805539	0.010373312	1
LOC101465785	0.047966275	0.036610799	1
LOC101465806	NA	NA	NA
LOC101465807	0.032457875	0.157398668	1
LOC101465825	NA	NA	NA
LOC101465991	NA	NA	NA
LOC101466115	-0.019068071	0.40627448	1
LOC101466116	0.045402726	0.047899894	1
LOC101466168	NA	NA	NA
LOC101466270	NA	NA	NA
LOC101466282	0.119799939	1.64E-07	0.00013284
LOC101466323	-0.010459881	0.648729447	1
LOC101466388	NA	NA	NA
LOC101466424	-0.009708114	0.672450739	1
LOC101466481	0.00215009	0.9253999	1
LOC101466517	-0.084519687	0.000226617	0.18355977
LOC101466650	-0.004079092	0.859005391	1
LOC101466669	-0.031946604	0.164045913	1
LOC101466677	NA	NA	NA
LOC101466722	-0.007138957	0.755878805	1
LOC101466805	-0.00752998	0.742967291	1
LOC101466818	NA	NA	NA
LOC101466937	-0.002377328	0.91754234	1
LOC101466950	NA	NA	NA
LOC101467034	-0.020081365	0.381787226	1
LOC101467118	-0.015418832	0.501894465	1
LOC101467145	0.139736187	9.63E-10	7.8003E-07
LOC101467205	NA	NA	NA
LOC101467215	-0.012508413	0.585926855	1
LOC101467256	0.048838481	0.033326443	1
LOC101467357	-0.005053279	0.825819952	1
LOC101467413	-0.093620537	4.39E-05	0.035559
LOC101467433	NA	NA	NA
LOC101467549	0.12042928	1.41E-07	0.00011421
LOC101467610	0.030352507	0.186128006	1
LOC101467647	NA	NA	NA
LOC101467809	-0.002696214	0.906529491	1
LOC101467858	0.012530376	0.585269026	1
LOC101467917	0.037398052	0.10326834	1
LOC101467957	-0.059131521	0.009955718	1
LOC101468030	0.071227907	0.001897413	1
LOC101468084	NA	NA	NA
LOC101468133	0.001413842	0.950904339	1
LOC101468140	NA	NA	NA
LOC101468329	-0.029236492	0.202845258	1
LOC101468354	-0.002747901	0.904746069	1
LOC101468393	0.102770792	7.21E-06	0.0058401
LOC101468601	NA	NA	NA
LOC101468806	NA	NA	NA
LOC101468818	-0.0622042	0.006697028	1
LOC101468935	0.009789019	0.669881623	1
LOC101469072	-0.000766893	0.973357781	1
LOC101469092	0.038866336	0.090413029	1
LOC101469131	0.056450404	0.013881681	1
LOC101469143	-0.074439334	0.001169361	0.94718241
LOC101469224	0.043365631	0.058836769	1
LOC101469278	0.053223918	0.020368856	1
LOC101469363	-0.048404217	0.034928782	1
LOC101469470	-0.016552806	0.470968202	1
LOC101469595	0.009053657	0.693371221	1
LOC101469646	-0.031506629	0.169933555	1
LOC101469665	0.007855121	0.732285766	1
LOC101469837	0.032346951	0.158823228	1
LOC101469848	NA	NA	NA
LOC101469859	0.002835825	0.901713468	1
LOC101469903	0.057531127	0.012159207	1
LOC101469968	-0.009759136	0.670830109	1
LOC101470206	0.012530376	0.585269026	1
LOC101470264	0.126261685	3.38E-08	0.000027378
LOC101470350	-0.009248606	0.687114092	1
LOC101470364	NA	NA	NA
LOC101470386	0.002972384	0.897006256	1
LOC101470458	-0.011316494	0.622128631	1
LOC101470509	-0.025410131	0.268397709	1
LOC101470535	-0.023640572	0.303168235	1
LOC101470553	0.04832225	0.035238485	1
LOC101470598	0.000472097	0.983597245	1
LOC101470617	0.019138309	0.404547474	1
LOC101470618	0.033748989	0.141521798	1
LOC101470651	-0.029079842	0.205276616	1
LOC101470732	NA	NA	NA
LOC101470750	0.107302895	2.78E-06	0.0022518
LOC101470796	NA	NA	NA
LOC101470833	0.01514905	0.509407099	1
LOC101470944	0.034700891	0.130625923	1
LOC101470959	0.223032456	7.80E-23	6.318E-20
LOC101471115	0.012530376	0.585269026	1
LOC101471215	0.103923033	5.68E-06	0.0046008
LOC101471253	0.022819628	0.320272833	1
LOC101471314	0.045888112	0.045562221	1
LOC101471355	-0.027203906	0.236050101	1
LOC101471392	0.044116569	0.054585561	1
LOC101471475	-0.044665523	0.051642462	1
LOC101471653	NA	NA	NA
LOC101471656	NA	NA	NA
LOC101471797	0.077878499	0.000682095	0.55249695
LOC101471978	0.000759344	0.973619929	1
LOC101472002	0.078948863	0.000574224	0.46512144
LOC101472045	0.018530553	0.419635892	1
LOC101472077	NA	NA	NA
LOC101472144	0.067189372	0.00339695	1
LOC101472216	0.011654107	0.611776048	1
LOC101472282	-0.05539033	0.015776856	1
LOC101472303	-0.028326332	0.217267738	1
LOC101472372	-0.026941661	0.240599101	1
LOC101472377	0.012914502	0.573819794	1
LOC101472434	0.017216759	0.453359998	1
LOC101472490	0.034940503	0.127988401	1
LOC101472491	NA	NA	NA
LOC101472766	NA	NA	NA
LOC101472819	0.005842376	0.799162769	1
LOC101472998	-0.02324282	0.311378285	1
LOC101473001	-0.020827359	0.36435107	1
LOC101473072	-0.013683816	0.55121397	1
LOC101473138	0.034768867	0.129873434	1
LOC101473154	-0.036227391	0.114524655	1
LOC101473158	0.048207817	0.035674772	1
LOC101473163	NA	NA	NA
LOC101473181	0.043765658	0.056539161	1
LOC101473210	0.086213562	0.000168894	0.13680414
LOC101473292	-0.038063417	0.097273486	1
LOC101473404	NA	NA	NA
LOC101473510	NA	NA	NA
LOC101473954	NA	NA	NA
LOC101474036	-0.020827359	0.36435107	1
LOC101474087	0.020790663	0.365196954	1
LOC101474139	0.043626708	0.057328633	1
LOC101474152	0.034768867	0.129873434	1
LOC101474234	0.034179656	0.136508737	1
LOC101474468	NA	NA	NA
LOC101474524	-0.008428267	0.71358348	1
LOC101474559	NA	NA	NA
LOC101474561	-0.058398943	0.010915958	1
LOC101474726	0.00426343	0.852704966	1
LOC101474920	0.034768867	0.129873434	1
LOC101474948	0.044836668	0.050752493	1
LOC101474965	-0.027984275	0.222874196	1
LOC101475150	0.016783861	0.464798151	1
LOC101475152	0.023649622	0.302983126	1
LOC101475168	-0.051201994	0.025664562	1
LOC101475315	-0.033066605	0.149752672	1
LOC101475410	NA	NA	NA
LOC101475422	-0.025571201	0.265374508	1
LOC101475508	0.015662936	0.495147711	1
LOC101475603	-0.003459391	0.880249549	1
LOC101475611	0.011080391	0.629413289	1
LOC101475633	0.034768867	0.129873434	1
LOC101475680	-0.024848794	0.279117974	1
LOC101475698	0.064382548	0.005005239	1
LOC101475787	0.018016777	0.432645234	1
LOC101475876	-0.030733046	0.180666977	1
LOC101475920	NA	NA	NA
LOC101476023	0.014918844	0.515863874	1
LOC101476034	0.030755266	0.180351824	1
LOC101476055	0.052134081	0.023091164	1
LOC101476117	NA	NA	NA
LOC101476133	0.084705272	0.000219491	0.17778771
LOC101476136	NA	NA	NA
LOC101476262	NA	NA	NA
LOC101476294	0.08280987	0.000303285	0.24566085
LOC101476299	-0.061402577	0.007438764	1
LOC101476308	0.021694649	0.344716238	1
LOC101476322	0.034572355	0.132058039	1
LOC101476376	0.155164854	1.06E-11	8.586E-09
LOC101476499	NA	NA	NA
LOC101476507	NA	NA	NA
LOC101476597	0.056540939	0.013729539	1
LOC101476641	-0.117733858	2.67E-07	0.00021627
LOC101476653	-0.009708114	0.672450739	1
LOC101476668	-0.020596518	0.369692622	1
LOC101476707	NA	NA	NA
LOC101476736	NA	NA	NA
LOC101476880	0.100594143	1.12E-05	0.009072
LOC101476901	NA	NA	NA
LOC101476906	-0.047738862	0.037511105	1
LOC101476922	-0.037110188	0.105951279	1
LOC101477213	NA	NA	NA
LOC101477216	0.082779428	0.000304847	0.24692607
LOC101477464	NA	NA	NA
LOC101477487	-0.001747384	0.939342261	1
LOC101477516	NA	NA	NA
LOC101477525	0.034391032	0.134098918	1
LOC101477556	-0.007652271	0.738943844	1
LOC101477682	0.052582738	0.021934414	1
LOC101477839	0.086011816	0.000174962	0.14171922
LOC101477868	0.022930547	0.317925667	1
LOC101477985	0.002025666	0.929705422	1
LOC101478070	-0.000948912	0.967037588	1
LOC101478100	-0.075803108	0.000946741	0.76686021
LOC101478141	-0.001850564	0.935768067	1
LOC101478180	0.135116408	3.39E-09	2.7459E-06
LOC101478337	-0.058486695	0.010796756	1
LOC101478368	0.01062554	0.64354871	1
LOC101478719	0.00561165	0.806934466	1
LOC101478757	-0.035151203	0.125703474	1
LOC101479009	NA	NA	NA
LOC101479089	-0.061136874	0.007700389	1
LOC101479124	-0.02993729	0.192224701	1
LOC101479169	0.028335881	0.217112701	1
LOC101479183	-0.034676434	0.130897479	1
LOC101479256	-0.011599005	0.613460499	1
LOC101479307	0.030428122	0.185033271	1
LOC101479308	0.034768867	0.129873434	1
LOC101479381	0.010111924	0.659666516	1
LOC101479448	0.081030854	0.000408375	0.33078375
LOC101479469	0.080373587	0.000455155	0.36867555
LOC101479520	-0.026169225	0.254355392	1
LOC101479529	0.023219537	0.311863354	1
LOC101479578	-0.020179692	0.379460189	1
LOC101479659	0.006662033	0.771719144	1
LOC101479668	-0.05226602	0.02274562	1
LOC101479682	-0.002070802	0.928143317	1
LOC101479683	0.010014286	0.662748703	1
LOC101479794	-0.009023258	0.694348834	1
LOC101479820	-0.002853565	0.901101769	1
LOC101479828	-0.002833296	0.901800687	1
LOC101479865	0.065497492	0.004298197	1
LOC101479964	-0.151044408	3.70E-11	2.997E-08
LOC101480091	-0.001941907	0.932604946	1
LOC101480383	0.023649622	0.302983126	1
LOC101480430	0.033825138	0.140625263	1
LOC101480445	-0.058605314	0.010637461	1
LOC101480486	NA	NA	NA
LOC101480680	-0.134408446	4.10E-09	0.000003321
LOC101480748	NA	NA	NA
LOC101480869	-0.02767213	0.228079977	1
LOC101481117	NA	NA	NA
LOC101481121	0.0215363	0.348249899	1
LOC101481144	0.029532278	0.198311677	1
LOC101481215	0.016882201	0.462185807	1
LOC101481278	0.058268586	0.011095193	1
LOC101481316	NA	NA	NA
LOC101481333	-0.020827359	0.36435107	1
LOC101481452	-0.025001063	0.276181626	1
LOC101481621	NA	NA	NA
LOC101481640	-0.008938793	0.697067762	1
LOC101481777	-0.012682086	0.580734509	1
LOC101481788	NA	NA	NA
LOC101481851	0.019611422	0.393029366	1
LOC101481852	-0.031946604	0.164045913	1
LOC101481911	0.076737404	0.000817622	0.66227382
LOC101481917	NA	NA	NA
LOC101481947	-0.019180791	0.40350505	1
LOC101481992	-0.016759554	0.465445123	1
LOC101482010	0.071413193	0.00184609	1
LOC101482089	0.002955778	0.897578473	1
LOC101482175	-0.032694026	0.154398106	1
LOC101482179	-0.060861647	0.007980053	1
LOC101482248	0.217926633	7.53E-22	6.0993E-19
LOC101482258	-0.009708114	0.672450739	1
LOC101482274	NA	NA	NA
LOC101482286	0.231511914	1.59E-24	1.2879E-21
LOC101482410	0.026299369	0.25200015	1
LOC101482562	0.022052757	0.336809441	1
LOC101482600	0.048590085	0.034235099	1
LOC101482632	0.023612537	0.303742142	1
LOC101482697	NA	NA	NA
LOC101482719	0.014379723	0.531149398	1
LOC101482740	0.001362159	0.952696866	1
LOC101482746	-0.069124338	0.002579221	1
LOC101482876	0.001161527	0.959657703	1
LOC101482945	-0.060213366	0.008675008	1
LOC101482974	0.055412481	0.015735039	1
LOC101483038	-0.045155091	0.04913082	1
LOC101483167	-0.084681622	0.000220387	0.17851347
LOC101483298	-0.00579679	0.800696722	1
LOC101483327	-0.010040086	0.661933723	1
LOC101483328	-0.023714737	0.301653429	1
LOC101483333	0.029889153	0.192940896	1
LOC101483428	0.075689395	0.000963684	0.78058404
LOC101483478	NA	NA	NA
LOC101483522	0.023649622	0.302983126	1
LOC101483581	0.009457083	0.680446386	1
LOC101483700	0.019729677	0.390181722	1
LOC101483718	NA	NA	NA
LOC101483739	0.05414738	0.018285482	1
LOC101483795	0.012530376	0.585269026	1
LOC101483827	0.036511853	0.11170445	1
LOC101483858	0.182018507	1.31E-15	1.0611E-12
LOC101483894	0.009541893	0.677741035	1
LOC101483949	-0.012825336	0.576468	1
LOC101483987	0.021410497	0.351073605	1
LOC101484133	-0.053274215	0.020250272	1
LOC101484260	NA	NA	NA
LOC101484292	-0.012410223	0.588871946	1
LOC101484410	-0.014450498	0.529129731	1
LOC101484443	-0.001763569	0.938781537	1
LOC101484507	0.183934646	6.52E-16	5.2812E-13
LOC101484549	-0.015979904	0.486459866	1
LOC101484750	0.014842747	0.518007533	1
LOC101484769	0.024325613	0.289368217	1
LOC101484828	NA	NA	NA
LOC101484836	-0.032642203	0.155052825	1
LOC101485022	-0.054838787	0.016850062	1
LOC101485124	NA	NA	NA
LOC101485140	0.038929684	0.089888748	1
LOC101485322	-0.025950927	0.258340267	1
LOC101485387	-0.016590173	0.469967307	1
LOC101485403	NA	NA	NA
LOC101485412	NA	NA	NA
LOC101485414	0.057343642	0.012443721	1
LOC101485439	0.019155609	0.40412277	1
LOC101485532	0.034201882	0.136253791	1
LOC101485591	0.017923315	0.435036627	1
LOC101485630	-0.056898269	0.013143332	1
LOC101485678	NA	NA	NA
LOC101485691	NA	NA	NA
LOC101485743	-0.023717307	0.301601034	1
LOC101485806	NA	NA	NA
LOC101485836	-0.037315454	0.104032589	1
LOC101485884	0.136643771	2.25E-09	1.8225E-06
LOC101485975	-0.053234399	0.020344096	1
LOC101486034	0.011750935	0.608821055	1
LOC101486038	8.21E-05	0.997147518	1
LOC101486072	-0.003300051	0.885726544	1
LOC101486097	NA	NA	NA
LOC101486184	NA	NA	NA
LOC101486216	-0.012433644	0.588168867	1
LOC101486309	0.015050578	0.512163854	1
LOC101486354	NA	NA	NA
LOC101486384	0.030323671	0.186546736	1
LOC101486388	NA	NA	NA
LOC101486620	-0.014171189	0.537122865	1
LOC101486623	0.014639367	0.523759237	1
LOC101486827	NA	NA	NA
LOC101486868	-0.030673144	0.181518642	1
LOC101487056	NA	NA	NA
LOC101487145	NA	NA	NA
LOC101487224	-0.008764651	0.702685696	1
LOC101487230	0.014008776	0.541798434	1
LOC101487360	NA	NA	NA
LOC101487385	NA	NA	NA
LOC101487394	NA	NA	NA
LOC101487513	0.034768867	0.129873434	1
LOC101487525	-0.04306585	0.060608937	1
LOC101487601	-0.025669179	0.263547012	1
LOC101487673	0.011413489	0.619146599	1
LOC101487688	-0.005630918	0.806284707	1
LOC101487706	0.032956726	0.15111146	1
LOC101487799	0.080025533	0.000481906	0.39034386
LOC101487800	-0.025657247	0.263769117	1
LOC101487819	0.00943004	0.681309926	1
LOC101487863	0.031763181	0.166481495	1
LOC101488069	-0.020827359	0.36435107	1
LOC101488082	NA	NA	NA
LOC101488121	2.63E-05	0.999086566	1
LOC106674455	-0.004750478	0.836104434	1
LOC106674688	0.003139673	0.891244684	1
LOC106674893	NA	NA	NA
LOC106675092	NA	NA	NA
LOC106675421	NA	NA	NA
LOC106675455	NA	NA	NA
LOC106676497	0.141141172	6.51E-10	5.2731E-07
LOC112429649	0.049718385	0.030271697	1
LOC112429986	-0.005644044	0.80584214	1
LOC112430645	0.0306957	0.181197605	1
LOC112431163	0.019280643	0.401061255	1
LOC112431452	NA	NA	NA
LOC112434771	NA	NA	NA
LOC112435102	NA	NA	NA
LOC112435753	NA	NA	NA
LOC112436253	0.009996078	0.663324124	1
LOC112436427	NA	NA	NA
LOC112436452	NA	NA	NA
lrrc6	-0.010954604	0.633309129	1
lsm11	0.02173311	0.343861425	1
lsm4	0.037501678	0.102315841	1
mafa	NA	NA	NA
mafk	0.034401575	0.133979588	1
maml1	0.040643951	0.076605956	1
map3k12	0.050036697	0.029227446	1
mapk1	0.040969489	0.074273898	1
mapk8	0.027458616	0.231690333	1
max	0.042474964	0.064231461	1
mcm2	-0.073049486	0.001445163	1
mcm3	-0.084467164	0.000228673	0.18522513
mcm4	-0.040605259	0.076887057	1
mcm5	-0.038025293	0.097609296	1
mcm7	-0.052501019	0.022141273	1
mcm8	-0.02465671	0.282852267	1
mecp2	0.000473864	0.98353585	1
mef2b	0.032560368	0.156091007	1
mef2d	0.161841423	1.30E-12	1.053E-09
men1	-0.01574307	0.49294351	1
meox1	NA	NA	NA
meox2	NA	NA	NA
mitfa	-0.044473464	0.052656682	1
mllt1	-0.0232591	0.311039379	1
mllt10	0.02821488	0.219083237	1
mllt6	0.012359276	0.590402747	1
mnat1	0.039978136	0.081561463	1
mpl	NA	NA	NA
msc	NA	NA	NA
msx1	NA	NA	NA
mta1	0.063228308	0.005846354	1
mta2	0.015771391	0.492165758	1
mta3	-0.0012521	0.956514904	1
mtf1	0.014970956	0.514398542	1
mtf2	-0.009439571	0.681005541	1
musk	-0.031230837	0.173704	1
myb	NA	NA	NA
mybbp1a	0.003293524	0.885951006	1
mybl1	-0.03236572	0.158581504	1
mybl2	-0.057896366	0.01162144	1
myc	0.006376666	0.781243326	1
mycbp	0.020023587	0.383158674	1
myef2	0.026513881	0.248151299	1
myf5	NA	NA	NA
myf6	NA	NA	NA
myocd	-0.044283818	0.053674435	1
myog	NA	NA	NA
nab1	-0.00066815	0.976787112	1
nab2	0.007874424	0.731653219	1
naca	0.021509345	0.348853693	1
ncoa1	0.054355363	0.01784284	1
ncoa4	0.004046963	0.860104462	1
ncoa5	0.090790118	7.43E-05	0.060183
ncoa6	0.022870958	0.319185229	1
ncor1	0.029348654	0.201117336	1
ncor2	0.039182989	0.087816736	1
neurod1	NA	NA	NA
neurod2	0.016342767	0.476615989	1
nfatc3	-0.010373981	0.65142255	1
nfatc4	0.081636065	0.000369305	0.29913705
nfe2	0.013467252	0.557533136	1
nfe2l2	0.025347535	0.269578939	1
nfia	0.00961952	0.675268413	1
nfib	0.051765397	0.024080989	1
nfic	0.047763811	0.037411425	1
nfix	0.086523782	0.00015995	0.1295595
nfkb1	-0.024500503	0.285913921	1
nfkb2	0.025114236	0.274012887	1
nfkbie	0.018206305	0.427819261	1
nfkbil1	-0.015583191	0.497346453	1
nfx1	0.069387856	0.002482992	1
nfya	0.057256076	0.012578613	1
nfyb	-0.016650351	0.468357871	1
nfyc	-0.015649655	0.495513552	1
nkd2	-0.097788617	1.97E-05	0.015957
nkx1-1	NA	NA	NA
nkx1-2	NA	NA	NA
nkx2-5	NA	NA	NA
nkx6-1	NA	NA	NA
nkx6-2	0.034768867	0.129873434	1
nmi	0.041279723	0.072105736	1
notch1	-0.104398901	5.14E-06	0.0041634
npas1	0.243383765	5.24E-27	4.2444E-24
npas3	0.465876977	6.38E-103	5.1678E-100
nr0b2	NA	NA	NA
nr1d1	-0.020827359	0.36435107	1
nr1h3	0.022567871	0.325642184	1
nr1h4	NA	NA	NA
nr1i2	0.023649622	0.302983126	1
nr2c1	0.040342303	0.078819792	1
nr2c2	-0.002423213	0.91595667	1
nr2f1	0.088401107	0.000114638	0.09285678
nr2f2	0.073790916	0.00129135	1
nr4a2	-0.046879312	0.041085912	1
nr4a3	-0.004069677	0.859327437	1
nr6a1	-0.058286178	0.011070853	1
nrarp	0.132849086	6.20E-09	0.000005022
nrbf2	-0.021837391	0.341550509	1
nrf1	0.038126636	0.096718653	1
nrip1	0.096737826	2.41E-05	0.019521
nudt12	0.064203089	0.005128387	1
olig1	NA	NA	NA
olig2	-0.052355121	0.022514814	1
ostf1	0.02711643	0.237560695	1
otp	0.012530376	0.585269026	1
pawr	0.156272554	7.51E-12	6.0831E-09
pax2	0.045410263	0.047862837	1
pax4	NA	NA	NA
pax5	0.010139698	0.658790799	1
pax6	0.053500757	0.019723591	1
pax7	-0.050088352	0.029060939	1
pax8	NA	NA	NA
pax9	0.01504454	0.512333143	1
pbx3	0.097688563	2.00E-05	0.0162
pdcd11	0.001717844	0.940365787	1
pdcd7	0.003226236	0.888265618	1
pdlim1	-0.027562112	0.229935268	1
pdlim4	0.022835581	0.319934559	1
per1	0.039387445	0.086172521	1
pfdn1	0.031952597	0.163966794	1
pgr	NA	NA	NA
phf10	0.024349842	0.288887993	1
phf13	-0.023390303	0.308317128	1
phf2	0.011867607	0.605268872	1
phf5a	0.05338412	0.019993243	1
phf8	0.025459802	0.267462888	1
phox2b	NA	NA	NA
pitx1	NA	NA	NA
pitx2	NA	NA	NA
pknox1	-0.014306914	0.533231196	1
pknox2	0.042568414	0.063646935	1
pla2g6	0.02073475	0.366488192	1
plrg1	-0.016264413	0.478732332	1
pms1	0.011779469	0.607951446	1
polr2a	-0.030898002	0.178337036	1
polr2b	-0.012180464	0.595789876	1
polr2c	-0.024316049	0.28955791	1
polr2e	0.004096844	0.858398261	1
polr2g	-0.019486428	0.39605292	1
polr2h	0.045437754	0.047727889	1
polr2i	0.029998731	0.191313414	1
polr2j	-0.040283174	0.079259787	1
polr2k	0.010918678	0.634423692	1
polr2l	0.036306145	0.113738323	1
polr3b	-0.042378981	0.064836427	1
polr3d	-0.037424581	0.10302382	1
polr3e	0.013576686	0.554335525	1
polr3h	0.01348256	0.557085294	1
polrmt	0.00649209	0.777386982	1
pou2af1	-0.031946604	0.164045913	1
pou2f1	0.012287437	0.592564369	1
pou2f2	-0.035267158	0.124459633	1
pou2f3	NA	NA	NA
pou3f1	0.002815826	0.902403146	1
pou3f3	0.060929913	0.007909852	1
pou3f4	0.004749828	0.836126554	1
pou4f1	0.00921769	0.688104978	1
pou4f2	NA	NA	NA
pou4f3	NA	NA	NA
pou6f1	0.007838054	0.732845176	1
ppard	0.031544857	0.169415805	1
pparg	0.006912768	0.763379039	1
ppargc1a	-0.016221133	0.479903529	1
ppp1r10	0.027652091	0.2284171	1
ppp1r12c	0.04573214	0.046302693	1
ppp1r16b	0.055601193	0.01538271	1
ppp5c	0.029545249	0.198114584	1
pqbp1	0.020739364	0.366381526	1
prdm1	NA	NA	NA
prdm16	-0.155441482	9.71E-12	7.8651E-09
prdm5	0.011758175	0.608600345	1
preb	0.035104077	0.126211757	1
prkar1a	0.040457402	0.077969005	1
prrx1	NA	NA	NA
psmc3	0.016326411	0.477057358	1
psmc5	0.022620793	0.324508666	1
psmd10	0.027555271	0.230050984	1
psmd9	-0.003093825	0.892823168	1
ptf1a	NA	NA	NA
ptges2	0.030609421	0.182427903	1
rab15	0.004537209	0.843364979	1
rabl3	-0.014350718	0.531978242	1
rai14	0.031892586	0.164760388	1
rax	NA	NA	NA
rb1	-0.018827852	0.412214114	1
rbl1	-0.026864023	0.241957596	1
rbl2	0.015508239	0.499417734	1
rcor1	0.016811193	0.464071265	1
rel	-0.03826916	0.095477107	1
rela	0.061572421	0.007275727	1
relb	0.08156934	0.000373434	0.30248154
rem2	-0.019108693	0.405275125	1
rest	0.013624365	0.552945189	1
rfx1	0.028456925	0.215154233	1
rfx3	-0.046025356	0.044918926	1
rfx4	0.180191481	2.53E-15	2.0493E-12
rfx5	0.008753541	0.703044661	1
rfxank	-0.013143428	0.567047248	1
rfxap	-0.014903042	0.516308638	1
rnf4	0.006960414	0.761797252	1
rnps1	-0.002588367	0.910252126	1
rorb	-0.011994727	0.601409222	1
runx3	-0.064157382	0.005160186	1
ruvbl1	-0.006768924	0.768160361	1
ruvbl2	-0.014354195	0.531878829	1
rxra	0.215202742	2.47E-21	2.0007E-18
rybp	0.007893209	0.731037824	1
sall1	0.03379819	0.140942036	1
sall2	-0.019383849	0.398544718	1
sall3	0.02907742	0.205314359	1
sall4	-0.020827359	0.36435107	1
sap18	-0.013924923	0.544220339	1
satb1	-0.001916172	0.933496027	1
satb2	0.012530376	0.585269026	1
scap	-0.041016397	0.073942687	1
scmh1	0.012540829	0.584956067	1
scx	NA	NA	NA
sertad2	0.000114096	0.996035541	1
shox2	NA	NA	NA
shprh	-0.025503958	0.266633761	1
sin3b	0.025998232	0.257473095	1
sirt1	-0.007130228	0.756167846	1
sirt2	0.00193792	0.932743002	1
sirt3	0.010614705	0.643887035	1
sirt4	0.017259638	0.45223574	1
sirt5	0.040708613	0.076138045	1
sirt6	0.017585544	0.443742364	1
sirt7	0.005517816	0.810100611	1
six1	NA	NA	NA
six2	-0.038038884	0.097489478	1
six4	NA	NA	NA
smarca4	0.022792544	0.32084767	1
smarca5	-0.012401667	0.589128911	1
snai2	0.010645099	0.642938184	1
snapc2	0.023160627	0.313092928	1
snapc4	-0.008290021	0.718079376	1
sncaip	0.008421802	0.713793505	1
snip1	-0.012464968	0.587229113	1
snrpb	0.004700536	0.837803434	1
sox13	0.003576378	0.87623201	1
sox17	0.034768867	0.129873434	1
sox21	0.038520622	0.0933177	1
sox4	-0.164726825	5.08E-13	4.1148E-10
sox5	0.002970569	0.897068783	1
sox7	-0.04306585	0.060608937	1
sox8	0.044177783	0.054250603	1
sp1	0.024994622	0.276305405	1
sp2	0.0103753	0.65138117	1
sp3	-0.010809927	0.637802599	1
sp4	-0.064121702	0.005185132	1
sp5	0.023801827	0.299881093	1
sp7	NA	NA	NA
spdef	NA	NA	NA
spic	NA	NA	NA
sqstm1	0.082119693	0.000340625	0.27590625
srebf1	0.106095166	3.60E-06	0.002916
srebf2	0.009804656	0.669385513	1
ssbp2	0.082079727	0.000342913	0.27775953
ssrp1	0.00101701	0.964673565	1
st18	-0.053565951	0.019574254	1
stag1	0.008008041	0.727279735	1
stat1	0.044212896	0.05405924	1
stat3	0.055010951	0.016508385	1
stat4	-0.031946604	0.164045913	1
strap	-0.004717054	0.837241414	1
supt3h	0.028448204	0.21529492	1
supt5h	0.019360051	0.399124169	1
taf10	-0.000419575	0.985421864	1
taf11	-0.023196788	0.312337799	1
taf12	-0.008136574	0.72308104	1
taf13	0.004868251	0.832100896	1
taf1a	-0.041221707	0.072507209	1
taf1b	-0.040764951	0.075732275	1
taf1c	0.023765042	0.30062884	1
taf3	0.001976751	0.931398622	1
taf5	-0.034218212	0.136066701	1
taf5l	0.042899641	0.061610382	1
taf6	-0.017038689	0.4580457	1
taf6l	0.020056769	0.382370691	1
taf7l	0.054797926	0.016932061	1
tal2	NA	NA	NA
tbp	-0.011040706	0.630641294	1
tbpl1	0.008435788	0.713339173	1
tbr1	-0.003635221	0.874212426	1
tbx1	NA	NA	NA
tbx15	-0.00515782	0.822276076	1
tbx20	NA	NA	NA
tbx21	-0.02392643	0.297357403	1
tbx22	NA	NA	NA
tbx3	NA	NA	NA
tbx4	-0.017342787	0.450060145	1
tcea1	0.011822174	0.606651021	1
tcerg1	0.044461862	0.052718482	1
tcf12	-0.02244821	0.328214628	1
tcf19	-0.000885365	0.969243888	1
tcf20	0.019979892	0.384197854	1
tcf21	NA	NA	NA
tcf4	0.205525	1.47E-19	1.1907E-16
tcf7	0.001910681	0.933686163	1
tcfl5	0.00422543	0.854003016	1
tead1	0.092170145	5.76E-05	0.046656
tfam	-0.01243724	0.588060943	1
tfdp1	0.005657658	0.805383201	1
tgfb1i1	-0.065795062	0.004125458	1
thrb	0.155164093	1.06E-11	8.586E-09
tial1	0.023358407	0.308977467	1
tlx2	NA	NA	NA
tlx3	NA	NA	NA
tnfaip3	-0.016237101	0.479471237	1
trip13	-0.021393732	0.351451005	1
trip4	0.054341414	0.017872231	1
trps1	0.112821405	8.27E-07	0.00066987
trrap	0.000132414	0.995399057	1
tsg101	-0.011473149	0.617315482	1
tulp4	0.06485779	0.004691921	1
ubp1	0.037681166	0.100682582	1
ubtf	0.031560563	0.16920343	1
uhrf1	-0.061023811	0.007814195	1
uhrf2	0.011972689	0.60207756	1
usf1	0.019921619	0.385586423	1
usp49	-0.013895895	0.545059987	1
vax1	0.032775368	0.15337469	1
vax2	-0.136205065	2.53E-09	2.0493E-06
vsx1	NA	NA	NA
wt1	NA	NA	NA
xab2	0.042031967	0.067062938	1
xbp1	0.019377172	0.398707247	1
xrcc3	-0.014948722	0.515023496	1
zbtb1	-0.00250257	0.913215058	1
zbtb3	0.005924721	0.796393865	1
zbtb33	0.006302599	0.783720774	1
zcchc8	0.030202764	0.188310018	1
zdhhc1	0.000706286	0.975462581	1
zdhhc15	0.015337774	0.504145516	1
zdhhc16	0.025034152	0.275546343	1
zdhhc21	0.015874635	0.489336041	1
zdhhc5	0.03132836	0.17236366	1
zdhhc6	0.020813802	0.364663441	1
zfp36l1	0.072511803	0.001567075	1
zfp64	0.021819046	0.34195632	1
zfpm1	0.074536603	0.001152008	0.93312648
zfpm2	0.059867287	0.009067712	1
zhx1	0.02103139	0.359670257	1
zic2	-0.218669458	5.44E-22	4.4064E-19
zic3	-0.0641578	0.005159894	1
zmynd11	0.013628525	0.552823977	1
znrd1	0.004372531	0.848980439	1
