# Supplementary material for: Cellular profiling of a recently-evolved social behavior in cichlid fishes
Source: Nat Commun. 2023 Aug 14;14:4891. doi: 10.1038/s41467-023-40331-9 (PMC10425353; doi:10.1038/s41467-023-40331-9)
Supplement: Supplementary file 22 — Supplementary Data 19 [file 41467_2023_40331_MOESM22_ESM.xlsx]

## Sheet: Connection Weights
sender	receiver	weight	p.perm	bonferroni.perm
cckbr	cckbr	2.48619	0	0
elavl4	cckbr	2.285	0	0
ntrk2b	cckbr	2.42783	0	0
4_GABA htr1d	cckbr	2.45172	0	0
4_GABA vipr2	cckbr	2.55375	0	0
15_GABA/Glut tacr2	cckbr	2.09242	0	0
11_Glut cckbr	cckbr	2.37151	0	0
11_Glut npr2	cckbr	2.51022	0	0
9.3_Glut ntrk2b	cckbr	1.84888	0	0
8_Glut	cckbr	1.80265	0	0
9_Glut	cckbr	1.65586	0	0
12_Glut	cckbr	1.09106	0.001	1
13_Glut	cckbr	2.65318	0	0
14_Glut	cckbr	1.72259	0	0
3_Peri	cckbr	1.139	0.002	1
7_GABA	cckbr	2.54869	0	0
4_GABA	cckbr	2.46225	0	0
15_GABA/Glut	cckbr	2.24422	0	0
1_RG/MG	cckbr	0.676098	0.011	1
10_Glut	cckbr	1.62843	0	0
5_GABA	cckbr	1.91391	0	0
11_Glut	cckbr	2.02098	0	0
6_GABA	cckbr	1.91016	0	0
2_OPC/Oligo	cckbr	1.83232	0	0
RG0	cckbr	0.423111	0.091	1
RG1	cckbr	1.83148	0	0
RG10	cckbr	0.499003	0.084	1
RG2	cckbr	1.8189	0	0
RG3	cckbr	1.20682	0	0
RG4	cckbr	1.24983	0	0
RG5	cckbr	0.531265	0.055	1
RG6	cckbr	2.23126	0	0
RG7	cckbr	1.09394	0.001	1
RG8	cckbr	1.00849	0.004	1
RG9	cckbr	2.11072	0	0
4.1_GABA	cckbr	2.43038	0	0
10.1_Glut	cckbr	1.59361	0	0
15.2_GABA	cckbr	2.28452	0	0
11.1_Glut	cckbr	2.49471	0	0
8.3_Glut	cckbr	2.03515	0	0
8.4_Glut	cckbr	1.91815	0	0
9.3_Glut	cckbr	1.80044	0	0
4.2_GABA	cckbr	2.7278	0	0
8.5_Glut	cckbr	2.05943	0	0
5.2_GABA	cckbr	1.85446	0	0
8.6_Glut	cckbr	1.24473	0.001	1
8.7_Glut	cckbr	3.20757	0	0
15.1_GABA/Glut	cckbr	1.92641	0	0
1.2_RG	cckbr	1.834	0	0
4.3_GABA	cckbr	3.0119	0	0
4.4_GABA	cckbr	2.50032	0	0
9.4_Glut	cckbr	1.87984	0	0
9.5_Glut	cckbr	1.54515	0	0
8.8_Glut	cckbr	2.59383	0	0
9.6_Glut	cckbr	1.92574	0	0
4.5_GABA	cckbr	2.61524	0	0
12_Glut	cckbr	1.09106	0.002	1
8.9_Glut	cckbr	1.34758	0	0
9.1_Glut	cckbr	2.11085	0	0
10.2_Glut	cckbr	1.58642	0	0
2.1_OPC	cckbr	3.11945	0	0
15.3_GABA	cckbr	2.75337	0	0
11.2_Glut	cckbr	1.98425	0	0
15.4_GABA	cckbr	2.23178	0	0
4.6_GABA	cckbr	1.95307	0	0
9.7_Glut	cckbr	2.42493	0	0
13_Glut	cckbr	2.45647	0	0
14_Glut	cckbr	1.72259	0	0
4.7_GABA	cckbr	3.02347	0	0
8.1_Glut	cckbr	1.72396	0	0
11.3_Glut	cckbr	1.82058	0	0
9.8_Glut	cckbr	2.20514	0	0
8-9_Glut	cckbr	2.20876	0	0
15.5_GABA/Glut	cckbr	1.51639	0	0
4.8_GABA	cckbr	2.13035	0	0
1.3_MG	cckbr	0.471392	0.065	1
2.2_Oligo	cckbr	0.508483	0.053	1
15.6_Glut	cckbr	2.80199	0	0
8.10_Glut	cckbr	2.04063	0	0
8.11_Glut	cckbr	2.0873	0	0
1.1_RG	cckbr	0.461562	0.057	1
3_Peri	cckbr	1.13487	0.001	1
15.7_Glut	cckbr	0.707762	0.025	1
7_GABA	cckbr	2.54869	0	0
6_GABA	cckbr	1.91016	0	0
5.1_GABA	cckbr	1.97078	0	0
9.2_Glut	cckbr	1.16519	0	0
8.2_Glut	cckbr	2.64128	0	0
cckbr	elavl4	2.26261	0	0
elavl4	elavl4	2.23355	0	0
ntrk2b	elavl4	2.29794	0	0
4_GABA htr1d	elavl4	2.33947	0	0
4_GABA vipr2	elavl4	2.48321	0	0
15_GABA/Glut tacr2	elavl4	2.31504	0	0
11_Glut cckbr	elavl4	2.20002	0	0
11_Glut npr2	elavl4	2.36056	0	0
9.3_Glut ntrk2b	elavl4	1.64145	0	0
8_Glut	elavl4	1.60647	0	0
9_Glut	elavl4	1.39945	0	0
12_Glut	elavl4	0.988119	0.005	1
13_Glut	elavl4	2.40435	0	0
14_Glut	elavl4	1.78124	0	0
3_Peri	elavl4	1.0877	0.005	1
7_GABA	elavl4	2.39896	0	0
4_GABA	elavl4	2.34046	0	0
15_GABA/Glut	elavl4	2.37204	0	0
1_RG/MG	elavl4	0.687716	0.014	1
10_Glut	elavl4	1.25748	0	0
5_GABA	elavl4	2.00905	0	0
11_Glut	elavl4	1.92058	0	0
6_GABA	elavl4	2.01391	0	0
2_OPC/Oligo	elavl4	1.95074	0	0
RG0	elavl4	0.470035	0.067	1
RG1	elavl4	1.90437	0	0
RG10	elavl4	0.490243	0.091	1
RG2	elavl4	1.90678	0	0
RG3	elavl4	1.29879	0	0
RG4	elavl4	1.30986	0	0
RG5	elavl4	0.684042	0.019	1
RG6	elavl4	2.18726	0	0
RG7	elavl4	1.14416	0.002	1
RG8	elavl4	0.984402	0.004	1
RG9	elavl4	1.87681	0	0
4.1_GABA	elavl4	2.27548	0	0
10.1_Glut	elavl4	1.42387	0	0
15.2_GABA	elavl4	2.19002	0	0
11.1_Glut	elavl4	2.31909	0	0
8.3_Glut	elavl4	1.74456	0	0
8.4_Glut	elavl4	1.68426	0	0
9.3_Glut	elavl4	1.58571	0	0
4.2_GABA	elavl4	2.59887	0	0
8.5_Glut	elavl4	1.75103	0	0
5.2_GABA	elavl4	1.97577	0	0
8.6_Glut	elavl4	0.966628	0.003	1
8.7_Glut	elavl4	2.7225	0	0
15.1_GABA/Glut	elavl4	2.1347	0	0
1.2_RG	elavl4	1.89257	0	0
4.3_GABA	elavl4	2.8269	0	0
4.4_GABA	elavl4	2.34052	0	0
9.4_Glut	elavl4	1.82948	0	0
9.5_Glut	elavl4	1.26288	0	0
8.8_Glut	elavl4	2.41344	0	0
9.6_Glut	elavl4	1.74908	0	0
4.5_GABA	elavl4	2.29174	0	0
12_Glut	elavl4	1.05367	0.003	1
8.9_Glut	elavl4	1.41428	0	0
9.1_Glut	elavl4	1.92508	0	0
10.2_Glut	elavl4	1.65696	0	0
2.1_OPC	elavl4	3.22544	0	0
15.3_GABA	elavl4	2.72461	0	0
11.2_Glut	elavl4	1.79158	0	0
15.4_GABA	elavl4	2.20756	0	0
4.6_GABA	elavl4	1.5795	0	0
9.7_Glut	elavl4	1.94151	0	0
13_Glut	elavl4	2.38576	0	0
14_Glut	elavl4	1.78124	0	0
4.7_GABA	elavl4	2.90443	0	0
8.1_Glut	elavl4	1.74162	0	0
11.3_Glut	elavl4	1.60581	0	0
9.8_Glut	elavl4	1.36425	0	0
8-9_Glut	elavl4	2.2236	0	0
15.5_GABA/Glut	elavl4	1.24674	0.001	1
4.8_GABA	elavl4	2.22668	0	0
1.3_MG	elavl4	0.544088	0.047	1
2.2_Oligo	elavl4	0.578433	0.033	1
15.6_Glut	elavl4	2.59821	0	0
8.10_Glut	elavl4	1.84397	0	0
8.11_Glut	elavl4	1.57445	0.001	1
1.1_RG	elavl4	0.57358	0.029	1
3_Peri	elavl4	1.08882	0.003	1
15.7_Glut	elavl4	0.776398	0.019	1
7_GABA	elavl4	2.39896	0	0
6_GABA	elavl4	2.01391	0	0
5.1_GABA	elavl4	2.02375	0	0
9.2_Glut	elavl4	1.04293	0.002	1
8.2_Glut	elavl4	2.16173	0	0
cckbr	ntrk2b	2.66843	0	0
elavl4	ntrk2b	2.40779	0	0
ntrk2b	ntrk2b	2.65619	0	0
4_GABA htr1d	ntrk2b	2.62965	0	0
4_GABA vipr2	ntrk2b	2.62298	0	0
15_GABA/Glut tacr2	ntrk2b	2.26565	0	0
11_Glut cckbr	ntrk2b	2.32842	0	0
11_Glut npr2	ntrk2b	2.45876	0	0
9.3_Glut ntrk2b	ntrk2b	1.72879	0	0
8_Glut	ntrk2b	1.70477	0	0
9_Glut	ntrk2b	1.56189	0	0
12_Glut	ntrk2b	0.999295	0.004	1
13_Glut	ntrk2b	2.79809	0	0
14_Glut	ntrk2b	1.80114	0	0
3_Peri	ntrk2b	1.12405	0.002	1
7_GABA	ntrk2b	2.35761	0	0
4_GABA	ntrk2b	2.45775	0	0
15_GABA/Glut	ntrk2b	2.42248	0	0
1_RG/MG	ntrk2b	0.80649	0.005	1
10_Glut	ntrk2b	1.528	0	0
5_GABA	ntrk2b	1.95649	0	0
11_Glut	ntrk2b	2.26229	0	0
6_GABA	ntrk2b	1.90497	0	0
2_OPC/Oligo	ntrk2b	1.84691	0	0
RG0	ntrk2b	0.443123	0.092	1
RG1	ntrk2b	1.83585	0	0
RG10	ntrk2b	0.695498	0.027	1
RG2	ntrk2b	1.83456	0	0
RG3	ntrk2b	1.14185	0.001	1
RG4	ntrk2b	1.26297	0	0
RG5	ntrk2b	0.659367	0.023	1
RG6	ntrk2b	2.21081	0	0
RG7	ntrk2b	1.07239	0.002	1
RG8	ntrk2b	0.911768	0.006	1
RG9	ntrk2b	1.80972	0	0
4.1_GABA	ntrk2b	2.28687	0	0
10.1_Glut	ntrk2b	1.39405	0	0
15.2_GABA	ntrk2b	2.32001	0	0
11.1_Glut	ntrk2b	2.42141	0	0
8.3_Glut	ntrk2b	1.84691	0	0
8.4_Glut	ntrk2b	1.85372	0	0
9.3_Glut	ntrk2b	1.67479	0	0
4.2_GABA	ntrk2b	2.72878	0	0
8.5_Glut	ntrk2b	1.94153	0	0
5.2_GABA	ntrk2b	1.97009	0	0
8.6_Glut	ntrk2b	1.01527	0.001	1
8.7_Glut	ntrk2b	3.1476	0	0
15.1_GABA/Glut	ntrk2b	2.12834	0	0
1.2_RG	ntrk2b	1.85528	0	0
4.3_GABA	ntrk2b	3.02107	0	0
4.4_GABA	ntrk2b	2.47728	0	0
9.4_Glut	ntrk2b	2.27435	0	0
9.5_Glut	ntrk2b	1.44482	0	0
8.8_Glut	ntrk2b	2.43383	0	0
9.6_Glut	ntrk2b	1.8527	0	0
4.5_GABA	ntrk2b	2.54444	0	0
12_Glut	ntrk2b	0.965213	0.003	1
8.9_Glut	ntrk2b	1.81721	0	0
9.1_Glut	ntrk2b	2.03829	0	0
10.2_Glut	ntrk2b	1.60835	0	0
2.1_OPC	ntrk2b	3.60195	0	0
15.3_GABA	ntrk2b	2.94153	0	0
11.2_Glut	ntrk2b	1.89102	0	0
15.4_GABA	ntrk2b	2.23205	0	0
4.6_GABA	ntrk2b	1.90211	0	0
9.7_Glut	ntrk2b	2.36584	0	0
13_Glut	ntrk2b	2.79766	0	0
14_Glut	ntrk2b	1.80114	0	0
4.7_GABA	ntrk2b	3.03625	0	0
8.1_Glut	ntrk2b	1.73891	0	0
11.3_Glut	ntrk2b	1.73549	0	0
9.8_Glut	ntrk2b	2.17938	0	0
8-9_Glut	ntrk2b	2.542	0	0
15.5_GABA/Glut	ntrk2b	1.41325	0	0
4.8_GABA	ntrk2b	2.2687	0	0
1.3_MG	ntrk2b	0.485786	0.061	1
2.2_Oligo	ntrk2b	0.542848	0.048	1
15.6_Glut	ntrk2b	2.79564	0	0
8.10_Glut	ntrk2b	2.07183	0	0
8.11_Glut	ntrk2b	2.02562	0	0
1.1_RG	ntrk2b	0.562878	0.03	1
3_Peri	ntrk2b	1.12013	0	0
15.7_Glut	ntrk2b	0.790886	0.018	1
7_GABA	ntrk2b	2.35761	0	0
6_GABA	ntrk2b	1.90497	0	0
5.1_GABA	ntrk2b	1.95562	0	0
9.2_Glut	ntrk2b	0.947681	0.002	1
8.2_Glut	ntrk2b	2.45743	0	0
cckbr	4_GABA htr1d	1.42352	0	0
elavl4	4_GABA htr1d	1.43725	0	0
ntrk2b	4_GABA htr1d	1.48639	0	0
4_GABA htr1d	4_GABA htr1d	1.80918	0	0
4_GABA vipr2	4_GABA htr1d	1.9798	0	0
15_GABA/Glut tacr2	4_GABA htr1d	1.59133	0	0
11_Glut cckbr	4_GABA htr1d	1.83944	0	0
11_Glut npr2	4_GABA htr1d	2.0221	0	0
9.3_Glut ntrk2b	4_GABA htr1d	1.66806	0	0
8_Glut	4_GABA htr1d	1.58583	0	0
9_Glut	4_GABA htr1d	1.50382	0	0
12_Glut	4_GABA htr1d	1.15457	0	0
13_Glut	4_GABA htr1d	1.86798	0	0
14_Glut	4_GABA htr1d	1.36267	0	0
3_Peri	4_GABA htr1d	1.06964	0.002	1
7_GABA	4_GABA htr1d	2.08294	0	0
4_GABA	4_GABA htr1d	1.87681	0	0
15_GABA/Glut	4_GABA htr1d	1.63487	0	0
1_RG/MG	4_GABA htr1d	0.54919	0.031	1
10_Glut	4_GABA htr1d	1.17708	0	0
5_GABA	4_GABA htr1d	1.6879	0	0
11_Glut	4_GABA htr1d	1.5692	0	0
6_GABA	4_GABA htr1d	1.62845	0	0
2_OPC/Oligo	4_GABA htr1d	1.51063	0	0
RG0	4_GABA htr1d	0.499477	0.04	1
RG1	4_GABA htr1d	1.44853	0	0
RG10	4_GABA htr1d	0.479314	0.077	1
RG2	4_GABA htr1d	1.26293	0	0
RG3	4_GABA htr1d	0.923065	0	0
RG4	4_GABA htr1d	0.803717	0.007	1
RG5	4_GABA htr1d	0.515053	0.042	1
RG6	4_GABA htr1d	2.03291	0	0
RG7	4_GABA htr1d	0.818706	0.008	1
RG8	4_GABA htr1d	0.720105	0.02	1
RG9	4_GABA htr1d	1.57627	0	0
4.1_GABA	4_GABA htr1d	1.87918	0	0
10.1_Glut	4_GABA htr1d	1.14378	0	0
15.2_GABA	4_GABA htr1d	1.72908	0	0
11.1_Glut	4_GABA htr1d	1.84792	0	0
8.3_Glut	4_GABA htr1d	1.73954	0	0
8.4_Glut	4_GABA htr1d	1.69398	0	0
9.3_Glut	4_GABA htr1d	1.59626	0	0
4.2_GABA	4_GABA htr1d	1.9083	0	0
8.5_Glut	4_GABA htr1d	1.97486	0	0
5.2_GABA	4_GABA htr1d	1.48422	0	0
8.6_Glut	4_GABA htr1d	1.32075	0	0
8.7_Glut	4_GABA htr1d	2.31207	0	0
15.1_GABA/Glut	4_GABA htr1d	1.29184	0	0
1.2_RG	4_GABA htr1d	1.53699	0	0
4.3_GABA	4_GABA htr1d	2.34579	0	0
4.4_GABA	4_GABA htr1d	1.94651	0	0
9.4_Glut	4_GABA htr1d	1.35516	0	0
9.5_Glut	4_GABA htr1d	1.37678	0	0
8.8_Glut	4_GABA htr1d	1.83716	0	0
9.6_Glut	4_GABA htr1d	1.59306	0	0
4.5_GABA	4_GABA htr1d	1.95608	0	0
12_Glut	4_GABA htr1d	1.15457	0.002	1
8.9_Glut	4_GABA htr1d	1.38636	0	0
9.1_Glut	4_GABA htr1d	1.58925	0	0
10.2_Glut	4_GABA htr1d	1.40283	0.001	1
2.1_OPC	4_GABA htr1d	2.40583	0	0
15.3_GABA	4_GABA htr1d	1.76856	0	0
11.2_Glut	4_GABA htr1d	1.58407	0	0
15.4_GABA	4_GABA htr1d	1.86919	0	0
4.6_GABA	4_GABA htr1d	1.30254	0.001	1
9.7_Glut	4_GABA htr1d	1.92537	0	0
13_Glut	4_GABA htr1d	1.86519	0	0
14_Glut	4_GABA htr1d	1.36267	0	0
4.7_GABA	4_GABA htr1d	2.16496	0	0
8.1_Glut	4_GABA htr1d	1.19982	0	0
11.3_Glut	4_GABA htr1d	1.59305	0	0
9.8_Glut	4_GABA htr1d	1.44596	0	0
8-9_Glut	4_GABA htr1d	2.02144	0	0
15.5_GABA/Glut	4_GABA htr1d	1.13502	0.001	1
4.8_GABA	4_GABA htr1d	1.79893	0	0
1.3_MG	4_GABA htr1d	0.247942	0.175	1
2.2_Oligo	4_GABA htr1d	0.49185	0.044	1
15.6_Glut	4_GABA htr1d	2.43386	0	0
8.10_Glut	4_GABA htr1d	1.79668	0	0
8.11_Glut	4_GABA htr1d	1.79218	0	0
1.1_RG	4_GABA htr1d	0.483298	0.038	1
3_Peri	4_GABA htr1d	1.06964	0.001	1
15.7_Glut	4_GABA htr1d	0.996425	0.005	1
7_GABA	4_GABA htr1d	2.08311	0	0
6_GABA	4_GABA htr1d	1.64494	0	0
5.1_GABA	4_GABA htr1d	1.74699	0	0
9.2_Glut	4_GABA htr1d	1.34239	0	0
8.2_Glut	4_GABA htr1d	1.91959	0	0
cckbr	4_GABA vipr2	1.88293	0	0
elavl4	4_GABA vipr2	1.59455	0	0
ntrk2b	4_GABA vipr2	1.52277	0	0
4_GABA htr1d	4_GABA vipr2	2.02722	0	0
4_GABA vipr2	4_GABA vipr2	2.00133	0	0
15_GABA/Glut tacr2	4_GABA vipr2	1.60059	0	0
11_Glut cckbr	4_GABA vipr2	1.70115	0	0
11_Glut npr2	4_GABA vipr2	1.88776	0	0
9.3_Glut ntrk2b	4_GABA vipr2	1.62835	0	0
8_Glut	4_GABA vipr2	1.41295	0	0
9_Glut	4_GABA vipr2	1.47732	0	0
12_Glut	4_GABA vipr2	1.11028	0.001	1
13_Glut	4_GABA vipr2	1.85398	0	0
14_Glut	4_GABA vipr2	1.38974	0.001	1
3_Peri	4_GABA vipr2	1.0726	0.002	1
7_GABA	4_GABA vipr2	1.92837	0	0
4_GABA	4_GABA vipr2	1.88415	0	0
15_GABA/Glut	4_GABA vipr2	1.83374	0	0
1_RG/MG	4_GABA vipr2	0.576911	0.023	1
10_Glut	4_GABA vipr2	1.33478	0	0
5_GABA	4_GABA vipr2	1.70865	0	0
11_Glut	4_GABA vipr2	1.44473	0	0
6_GABA	4_GABA vipr2	1.64932	0	0
2_OPC/Oligo	4_GABA vipr2	1.42923	0.001	1
RG0	4_GABA vipr2	0.506147	0.055	1
RG1	4_GABA vipr2	1.27704	0.001	1
RG10	4_GABA vipr2	0.675771	0.024	1
RG2	4_GABA vipr2	1.10548	0.002	1
RG3	4_GABA vipr2	0.947863	0.001	1
RG4	4_GABA vipr2	0.821154	0.006	1
RG5	4_GABA vipr2	0.508026	0.042	1
RG6	4_GABA vipr2	1.99481	0	0
RG7	4_GABA vipr2	0.847554	0.004	1
RG8	4_GABA vipr2	0.694835	0.017	1
RG9	4_GABA vipr2	1.58117	0	0
4.1_GABA	4_GABA vipr2	1.88774	0	0
10.1_Glut	4_GABA vipr2	1.3199	0.001	1
15.2_GABA	4_GABA vipr2	1.694	0	0
11.1_Glut	4_GABA vipr2	1.87071	0	0
8.3_Glut	4_GABA vipr2	1.56009	0	0
8.4_Glut	4_GABA vipr2	1.6587	0	0
9.3_Glut	4_GABA vipr2	1.55211	0	0
4.2_GABA	4_GABA vipr2	2.10603	0	0
8.5_Glut	4_GABA vipr2	1.74679	0	0
5.2_GABA	4_GABA vipr2	1.39404	0	0
8.6_Glut	4_GABA vipr2	1.31898	0	0
8.7_Glut	4_GABA vipr2	2.29459	0	0
15.1_GABA/Glut	4_GABA vipr2	1.62239	0	0
1.2_RG	4_GABA vipr2	1.28577	0	0
4.3_GABA	4_GABA vipr2	2.31596	0	0
4.4_GABA	4_GABA vipr2	1.95016	0	0
9.4_Glut	4_GABA vipr2	1.49907	0	0
9.5_Glut	4_GABA vipr2	1.39315	0	0
8.8_Glut	4_GABA vipr2	1.81219	0	0
9.6_Glut	4_GABA vipr2	1.55837	0	0
4.5_GABA	4_GABA vipr2	1.95807	0	0
12_Glut	4_GABA vipr2	1.11664	0.001	1
8.9_Glut	4_GABA vipr2	1.20183	0	0
9.1_Glut	4_GABA vipr2	1.58899	0	0
10.2_Glut	4_GABA vipr2	1.17243	0	0
2.1_OPC	4_GABA vipr2	2.54123	0	0
15.3_GABA	4_GABA vipr2	1.79544	0	0
11.2_Glut	4_GABA vipr2	1.61221	0	0
15.4_GABA	4_GABA vipr2	1.88742	0	0
4.6_GABA	4_GABA vipr2	1.54777	0	0
9.7_Glut	4_GABA vipr2	1.75159	0	0
13_Glut	4_GABA vipr2	1.85437	0	0
14_Glut	4_GABA vipr2	1.38974	0	0
4.7_GABA	4_GABA vipr2	2.18587	0	0
8.1_Glut	4_GABA vipr2	1.18024	0.001	1
11.3_Glut	4_GABA vipr2	1.43799	0	0
9.8_Glut	4_GABA vipr2	1.46269	0	0
8-9_Glut	4_GABA vipr2	2.01923	0	0
15.5_GABA/Glut	4_GABA vipr2	1.07531	0.003	1
4.8_GABA	4_GABA vipr2	1.66879	0	0
1.3_MG	4_GABA vipr2	0.230686	0.159	1
2.2_Oligo	4_GABA vipr2	0.448024	0.051	1
15.6_Glut	4_GABA vipr2	2.44247	0	0
8.10_Glut	4_GABA vipr2	1.80502	0	0
8.11_Glut	4_GABA vipr2	1.80586	0	0
1.1_RG	4_GABA vipr2	0.485904	0.038	1
3_Peri	4_GABA vipr2	1.0726	0.003	1
15.7_Glut	4_GABA vipr2	1.00389	0.006	1
7_GABA	4_GABA vipr2	1.91862	0	0
6_GABA	4_GABA vipr2	1.64932	0	0
5.1_GABA	4_GABA vipr2	1.76853	0	0
9.2_Glut	4_GABA vipr2	1.36862	0	0
8.2_Glut	4_GABA vipr2	1.95135	0	0
cckbr	15_GABA/Glut tacr2	1.54893	0	0
elavl4	15_GABA/Glut tacr2	1.73113	0	0
ntrk2b	15_GABA/Glut tacr2	1.26969	0	0
4_GABA htr1d	15_GABA/Glut tacr2	1.94659	0	0
4_GABA vipr2	15_GABA/Glut tacr2	2.17945	0	0
15_GABA/Glut tacr2	15_GABA/Glut tacr2	2.32788	0	0
11_Glut cckbr	15_GABA/Glut tacr2	2.17062	0	0
11_Glut npr2	15_GABA/Glut tacr2	2.10313	0	0
9.3_Glut ntrk2b	15_GABA/Glut tacr2	1.58172	0	0
8_Glut	15_GABA/Glut tacr2	1.17218	0.002	1
9_Glut	15_GABA/Glut tacr2	0.983824	0.004	1
12_Glut	15_GABA/Glut tacr2	0.838481	0.007	1
13_Glut	15_GABA/Glut tacr2	2.33441	0	0
14_Glut	15_GABA/Glut tacr2	1.71891	0	0
3_Peri	15_GABA/Glut tacr2	1.33503	0	0
7_GABA	15_GABA/Glut tacr2	2.3535	0	0
4_GABA	15_GABA/Glut tacr2	2.17756	0	0
15_GABA/Glut	15_GABA/Glut tacr2	2.19461	0	0
1_RG/MG	15_GABA/Glut tacr2	0.942756	0.003	1
10_Glut	15_GABA/Glut tacr2	1.08936	0.001	1
5_GABA	15_GABA/Glut tacr2	2.21136	0	0
11_Glut	15_GABA/Glut tacr2	1.55202	0	0
6_GABA	15_GABA/Glut tacr2	2.05636	0	0
2_OPC/Oligo	15_GABA/Glut tacr2	1.68209	0	0
RG0	15_GABA/Glut tacr2	0.574657	0.03	1
RG1	15_GABA/Glut tacr2	1.92225	0	0
RG10	15_GABA/Glut tacr2	0.676691	0.03	1
RG2	15_GABA/Glut tacr2	1.99842	0	0
RG3	15_GABA/Glut tacr2	1.35528	0	0
RG4	15_GABA/Glut tacr2	1.45173	0.001	1
RG5	15_GABA/Glut tacr2	0.797705	0.009	1
RG6	15_GABA/Glut tacr2	2.25668	0	0
RG7	15_GABA/Glut tacr2	1.28846	0	0
RG8	15_GABA/Glut tacr2	1.03071	0.003	1
RG9	15_GABA/Glut tacr2	2.11536	0	0
4.1_GABA	15_GABA/Glut tacr2	1.68325	0	0
10.1_Glut	15_GABA/Glut tacr2	1.08781	0	0
15.2_GABA	15_GABA/Glut tacr2	2.17583	0	0
11.1_Glut	15_GABA/Glut tacr2	2.05443	0	0
8.3_Glut	15_GABA/Glut tacr2	1.34438	0	0
8.4_Glut	15_GABA/Glut tacr2	1.4587	0	0
9.3_Glut	15_GABA/Glut tacr2	1.51275	0	0
4.2_GABA	15_GABA/Glut tacr2	2.5584	0	0
8.5_Glut	15_GABA/Glut tacr2	1.33412	0.001	1
5.2_GABA	15_GABA/Glut tacr2	1.94615	0	0
8.6_Glut	15_GABA/Glut tacr2	0.988556	0.004	1
8.7_Glut	15_GABA/Glut tacr2	1.95889	0	0
15.1_GABA/Glut	15_GABA/Glut tacr2	1.7887	0	0
1.2_RG	15_GABA/Glut tacr2	1.98441	0	0
4.3_GABA	15_GABA/Glut tacr2	2.84085	0	0
4.4_GABA	15_GABA/Glut tacr2	1.92791	0	0
9.4_Glut	15_GABA/Glut tacr2	0.96492	0.005	1
9.5_Glut	15_GABA/Glut tacr2	0.818786	0.005	1
8.8_Glut	15_GABA/Glut tacr2	2.28669	0	0
9.6_Glut	15_GABA/Glut tacr2	1.31988	0	0
4.5_GABA	15_GABA/Glut tacr2	2.08403	0	0
12_Glut	15_GABA/Glut tacr2	0.838481	0.003	1
8.9_Glut	15_GABA/Glut tacr2	0.801288	0.007	1
9.1_Glut	15_GABA/Glut tacr2	1.9009	0	0
10.2_Glut	15_GABA/Glut tacr2	1.22252	0.001	1
2.1_OPC	15_GABA/Glut tacr2	3.0164	0	0
15.3_GABA	15_GABA/Glut tacr2	2.64865	0	0
11.2_Glut	15_GABA/Glut tacr2	1.63475	0	0
15.4_GABA	15_GABA/Glut tacr2	2.29054	0	0
4.6_GABA	15_GABA/Glut tacr2	1.52867	0	0
9.7_Glut	15_GABA/Glut tacr2	1.56709	0	0
13_Glut	15_GABA/Glut tacr2	2.33482	0	0
14_Glut	15_GABA/Glut tacr2	1.71891	0	0
4.7_GABA	15_GABA/Glut tacr2	2.60186	0	0
8.1_Glut	15_GABA/Glut tacr2	1.55639	0.001	1
11.3_Glut	15_GABA/Glut tacr2	1.32787	0	0
9.8_Glut	15_GABA/Glut tacr2	1.16303	0.001	1
8-9_Glut	15_GABA/Glut tacr2	2.07817	0	0
15.5_GABA/Glut	15_GABA/Glut tacr2	1.39891	0	0
4.8_GABA	15_GABA/Glut tacr2	1.90788	0	0
1.3_MG	15_GABA/Glut tacr2	0.645421	0.018	1
2.2_Oligo	15_GABA/Glut tacr2	0.468877	0.057	1
15.6_Glut	15_GABA/Glut tacr2	2.8719	0	0
8.10_Glut	15_GABA/Glut tacr2	1.90062	0	0
8.11_Glut	15_GABA/Glut tacr2	1.6132	0.001	1
1.1_RG	15_GABA/Glut tacr2	0.653377	0.02	1
3_Peri	15_GABA/Glut tacr2	1.33503	0	0
15.7_Glut	15_GABA/Glut tacr2	0.865764	0.008	1
7_GABA	15_GABA/Glut tacr2	2.37667	0	0
6_GABA	15_GABA/Glut tacr2	2.05636	0	0
5.1_GABA	15_GABA/Glut tacr2	2.25525	0	0
9.2_Glut	15_GABA/Glut tacr2	1.14036	0	0
8.2_Glut	15_GABA/Glut tacr2	1.94541	0	0
cckbr	11_Glut cckbr	2.93565	0	0
elavl4	11_Glut cckbr	2.91802	0	0
ntrk2b	11_Glut cckbr	2.81819	0	0
4_GABA htr1d	11_Glut cckbr	2.95435	0	0
4_GABA vipr2	11_Glut cckbr	2.79527	0	0
15_GABA/Glut tacr2	11_Glut cckbr	2.98058	0	0
11_Glut cckbr	11_Glut cckbr	2.662	0	0
11_Glut npr2	11_Glut cckbr	3.00033	0	0
9.3_Glut ntrk2b	11_Glut cckbr	1.98136	0	0
8_Glut	11_Glut cckbr	2.05768	0	0
9_Glut	11_Glut cckbr	1.78545	0	0
12_Glut	11_Glut cckbr	1.32994	0	0
13_Glut	11_Glut cckbr	3.06884	0	0
14_Glut	11_Glut cckbr	2.07909	0	0
3_Peri	11_Glut cckbr	1.62697	0	0
7_GABA	11_Glut cckbr	2.72256	0	0
4_GABA	11_Glut cckbr	2.81952	0	0
15_GABA/Glut	11_Glut cckbr	2.94758	0	0
1_RG/MG	11_Glut cckbr	1.23156	0.002	1
10_Glut	11_Glut cckbr	1.86937	0	0
5_GABA	11_Glut cckbr	2.22252	0	0
11_Glut	11_Glut cckbr	2.45061	0	0
6_GABA	11_Glut cckbr	2.10433	0	0
2_OPC/Oligo	11_Glut cckbr	2.41447	0	0
RG0	11_Glut cckbr	0.598842	0.034	1
RG1	11_Glut cckbr	2.07579	0	0
RG10	11_Glut cckbr	0.78956	0.014	1
RG2	11_Glut cckbr	2.05162	0	0
RG3	11_Glut cckbr	1.26625	0	0
RG4	11_Glut cckbr	1.49075	0	0
RG5	11_Glut cckbr	0.971133	0.004	1
RG6	11_Glut cckbr	2.60552	0	0
RG7	11_Glut cckbr	1.15275	0	0
RG8	11_Glut cckbr	1.01966	0.004	1
RG9	11_Glut cckbr	2.73956	0	0
4.1_GABA	11_Glut cckbr	2.63318	0	0
10.1_Glut	11_Glut cckbr	1.83175	0	0
15.2_GABA	11_Glut cckbr	3.09514	0	0
11.1_Glut	11_Glut cckbr	3.01009	0	0
8.3_Glut	11_Glut cckbr	2.31747	0	0
8.4_Glut	11_Glut cckbr	2.15972	0	0
9.3_Glut	11_Glut cckbr	1.89939	0	0
4.2_GABA	11_Glut cckbr	2.94204	0	0
8.5_Glut	11_Glut cckbr	2.25548	0	0
5.2_GABA	11_Glut cckbr	2.11487	0	0
8.6_Glut	11_Glut cckbr	1.90037	0	0
8.7_Glut	11_Glut cckbr	3.4488	0	0
15.1_GABA/Glut	11_Glut cckbr	2.90768	0	0
1.2_RG	11_Glut cckbr	2.06852	0	0
4.3_GABA	11_Glut cckbr	3.41921	0	0
4.4_GABA	11_Glut cckbr	2.84976	0	0
9.4_Glut	11_Glut cckbr	2.70173	0	0
9.5_Glut	11_Glut cckbr	1.64126	0	0
8.8_Glut	11_Glut cckbr	2.82074	0	0
9.6_Glut	11_Glut cckbr	2.16842	0	0
4.5_GABA	11_Glut cckbr	2.71665	0	0
12_Glut	11_Glut cckbr	1.388	0	0
8.9_Glut	11_Glut cckbr	2.35015	0	0
9.1_Glut	11_Glut cckbr	2.31772	0	0
10.2_Glut	11_Glut cckbr	2.45426	0	0
2.1_OPC	11_Glut cckbr	3.83817	0	0
15.3_GABA	11_Glut cckbr	3.2163	0	0
11.2_Glut	11_Glut cckbr	2.28214	0	0
15.4_GABA	11_Glut cckbr	2.50278	0	0
4.6_GABA	11_Glut cckbr	2.40006	0	0
9.7_Glut	11_Glut cckbr	2.67712	0	0
13_Glut	11_Glut cckbr	3.06801	0	0
14_Glut	11_Glut cckbr	2.07909	0	0
4.7_GABA	11_Glut cckbr	3.31056	0	0
8.1_Glut	11_Glut cckbr	2.30056	0	0
11.3_Glut	11_Glut cckbr	2.01399	0	0
9.8_Glut	11_Glut cckbr	2.54057	0	0
8-9_Glut	11_Glut cckbr	2.92439	0	0
15.5_GABA/Glut	11_Glut cckbr	1.80763	0	0
4.8_GABA	11_Glut cckbr	2.74757	0	0
1.3_MG	11_Glut cckbr	0.491456	0.047	1
2.2_Oligo	11_Glut cckbr	0.567435	0.029	1
15.6_Glut	11_Glut cckbr	3.41789	0	0
8.10_Glut	11_Glut cckbr	2.64818	0	0
8.11_Glut	11_Glut cckbr	2.45115	0	0
1.1_RG	11_Glut cckbr	0.489358	0.051	1
3_Peri	11_Glut cckbr	1.62697	0	0
15.7_Glut	11_Glut cckbr	0.705248	0.022	1
7_GABA	11_Glut cckbr	2.73427	0	0
6_GABA	11_Glut cckbr	2.10433	0	0
5.1_GABA	11_Glut cckbr	2.31118	0	0
9.2_Glut	11_Glut cckbr	1.15996	0	0
8.2_Glut	11_Glut cckbr	2.84227	0	0
cckbr	11_Glut npr2	3.00547	0	0
elavl4	11_Glut npr2	2.99049	0	0
ntrk2b	11_Glut npr2	2.90068	0	0
4_GABA htr1d	11_Glut npr2	3.0375	0	0
4_GABA vipr2	11_Glut npr2	2.82897	0	0
15_GABA/Glut tacr2	11_Glut npr2	3.02045	0	0
11_Glut cckbr	11_Glut npr2	2.73252	0	0
11_Glut npr2	11_Glut npr2	3.06134	0	0
9.3_Glut ntrk2b	11_Glut npr2	2.0206	0	0
8_Glut	11_Glut npr2	1.97391	0	0
9_Glut	11_Glut npr2	1.76092	0	0
12_Glut	11_Glut npr2	1.38604	0	0
13_Glut	11_Glut npr2	3.12526	0	0
14_Glut	11_Glut npr2	2.21805	0	0
3_Peri	11_Glut npr2	1.56143	0	0
7_GABA	11_Glut npr2	2.74856	0	0
4_GABA	11_Glut npr2	2.90856	0	0
15_GABA/Glut	11_Glut npr2	3.28215	0	0
1_RG/MG	11_Glut npr2	1.24336	0	0
10_Glut	11_Glut npr2	1.83724	0	0
5_GABA	11_Glut npr2	2.09223	0	0
11_Glut	11_Glut npr2	2.5065	0	0
6_GABA	11_Glut npr2	2.11679	0	0
2_OPC/Oligo	11_Glut npr2	2.6187	0	0
RG0	11_Glut npr2	0.458965	0.058	1
RG1	11_Glut npr2	2.02353	0	0
RG10	11_Glut npr2	0.778501	0.012	1
RG2	11_Glut npr2	2.00149	0	0
RG3	11_Glut npr2	1.33106	0	0
RG4	11_Glut npr2	1.34471	0	0
RG5	11_Glut npr2	1.03636	0.001	1
RG6	11_Glut npr2	2.57371	0	0
RG7	11_Glut npr2	1.14709	0	0
RG8	11_Glut npr2	1.01603	0.002	1
RG9	11_Glut npr2	2.65156	0	0
4.1_GABA	11_Glut npr2	2.64294	0	0
10.1_Glut	11_Glut npr2	1.82609	0	0
15.2_GABA	11_Glut npr2	3.20879	0	0
11.1_Glut	11_Glut npr2	3.08359	0	0
8.3_Glut	11_Glut npr2	2.24841	0	0
8.4_Glut	11_Glut npr2	2.09859	0	0
9.3_Glut	11_Glut npr2	1.94992	0	0
4.2_GABA	11_Glut npr2	2.96937	0	0
8.5_Glut	11_Glut npr2	2.22332	0	0
5.2_GABA	11_Glut npr2	2.08517	0	0
8.6_Glut	11_Glut npr2	1.68767	0	0
8.7_Glut	11_Glut npr2	3.48188	0	0
15.1_GABA/Glut	11_Glut npr2	3.15706	0	0
1.2_RG	11_Glut npr2	2.03964	0	0
4.3_GABA	11_Glut npr2	3.39081	0	0
4.4_GABA	11_Glut npr2	2.89947	0	0
9.4_Glut	11_Glut npr2	2.66017	0	0
9.5_Glut	11_Glut npr2	1.65771	0	0
8.8_Glut	11_Glut npr2	2.9257	0	0
9.6_Glut	11_Glut npr2	2.15542	0	0
4.5_GABA	11_Glut npr2	2.94437	0	0
12_Glut	11_Glut npr2	1.52663	0	0
8.9_Glut	11_Glut npr2	2.42148	0	0
9.1_Glut	11_Glut npr2	2.3723	0	0
10.2_Glut	11_Glut npr2	2.54147	0	0
2.1_OPC	11_Glut npr2	3.87673	0	0
15.3_GABA	11_Glut npr2	3.3288	0	0
11.2_Glut	11_Glut npr2	2.24945	0	0
15.4_GABA	11_Glut npr2	2.59792	0	0
4.6_GABA	11_Glut npr2	2.52027	0	0
9.7_Glut	11_Glut npr2	2.63264	0	0
13_Glut	11_Glut npr2	3.12532	0	0
14_Glut	11_Glut npr2	2.21805	0	0
4.7_GABA	11_Glut npr2	3.40557	0	0
8.1_Glut	11_Glut npr2	2.4851	0	0
11.3_Glut	11_Glut npr2	2.08026	0	0
9.8_Glut	11_Glut npr2	2.47821	0	0
8-9_Glut	11_Glut npr2	2.88047	0	0
15.5_GABA/Glut	11_Glut npr2	1.86271	0	0
4.8_GABA	11_Glut npr2	2.99356	0	0
1.3_MG	11_Glut npr2	0.5147	0.041	1
2.2_Oligo	11_Glut npr2	0.577615	0.027	1
15.6_Glut	11_Glut npr2	3.70873	0	0
8.10_Glut	11_Glut npr2	2.75579	0	0
8.11_Glut	11_Glut npr2	2.44724	0	0
1.1_RG	11_Glut npr2	0.566099	0.029	1
3_Peri	11_Glut npr2	1.56425	0	0
15.7_Glut	11_Glut npr2	0.821267	0.011	1
7_GABA	11_Glut npr2	2.74856	0	0
6_GABA	11_Glut npr2	2.18177	0	0
5.1_GABA	11_Glut npr2	2.35122	0	0
9.2_Glut	11_Glut npr2	1.24811	0.002	1
8.2_Glut	11_Glut npr2	2.95585	0	0
cckbr	9.3_Glut ntrk2b	1.48676	0.001	1
elavl4	9.3_Glut ntrk2b	1.23301	0.001	1
ntrk2b	9.3_Glut ntrk2b	1.0019	0.007	1
4_GABA htr1d	9.3_Glut ntrk2b	1.82221	0	0
4_GABA vipr2	9.3_Glut ntrk2b	1.93274	0	0
15_GABA/Glut tacr2	9.3_Glut ntrk2b	2.08772	0	0
11_Glut cckbr	9.3_Glut ntrk2b	1.38919	0.001	1
11_Glut npr2	9.3_Glut ntrk2b	1.72336	0	0
9.3_Glut ntrk2b	9.3_Glut ntrk2b	1.21079	0	0
8_Glut	9.3_Glut ntrk2b	0.945957	0.007	1
9_Glut	9.3_Glut ntrk2b	0.88698	0.014	1
12_Glut	9.3_Glut ntrk2b	0.832377	0.005	1
13_Glut	9.3_Glut ntrk2b	1.5641	0	0
14_Glut	9.3_Glut ntrk2b	1.22732	0	0
3_Peri	9.3_Glut ntrk2b	0.739078	0.016	1
7_GABA	9.3_Glut ntrk2b	1.86817	0	0
4_GABA	9.3_Glut ntrk2b	1.94435	0	0
15_GABA/Glut	9.3_Glut ntrk2b	1.93272	0	0
1_RG/MG	9.3_Glut ntrk2b	0.499782	0.046	1
10_Glut	9.3_Glut ntrk2b	0.833672	0.011	1
5_GABA	9.3_Glut ntrk2b	1.79458	0	0
11_Glut	9.3_Glut ntrk2b	1.21726	0.001	1
6_GABA	9.3_Glut ntrk2b	1.51403	0	0
2_OPC/Oligo	9.3_Glut ntrk2b	1.27697	0.001	1
RG0	9.3_Glut ntrk2b	0.50317	0.049	1
RG1	9.3_Glut ntrk2b	1.36647	0.001	1
RG10	9.3_Glut ntrk2b	0.591314	0.044	1
RG2	9.3_Glut ntrk2b	1.33863	0.001	1
RG3	9.3_Glut ntrk2b	1.05873	0.001	1
RG4	9.3_Glut ntrk2b	0.802354	0.007	1
RG5	9.3_Glut ntrk2b	0.701732	0.025	1
RG6	9.3_Glut ntrk2b	1.8444	0	0
RG7	9.3_Glut ntrk2b	0.667007	0.016	1
RG8	9.3_Glut ntrk2b	0.629553	0.03	1
RG9	9.3_Glut ntrk2b	1.2877	0	0
4.1_GABA	9.3_Glut ntrk2b	1.70646	0	0
10.1_Glut	9.3_Glut ntrk2b	0.794929	0.007	1
15.2_GABA	9.3_Glut ntrk2b	1.99741	0	0
11.1_Glut	9.3_Glut ntrk2b	1.71768	0	0
8.3_Glut	9.3_Glut ntrk2b	1.15513	0	0
8.4_Glut	9.3_Glut ntrk2b	1.19761	0.001	1
9.3_Glut	9.3_Glut ntrk2b	1.17169	0.001	1
4.2_GABA	9.3_Glut ntrk2b	2.23687	0	0
8.5_Glut	9.3_Glut ntrk2b	1.2566	0	0
5.2_GABA	9.3_Glut ntrk2b	1.69491	0	0
8.6_Glut	9.3_Glut ntrk2b	0.590209	0.026	1
8.7_Glut	9.3_Glut ntrk2b	1.76217	0	0
15.1_GABA/Glut	9.3_Glut ntrk2b	1.49358	0	0
1.2_RG	9.3_Glut ntrk2b	1.38161	0	0
4.3_GABA	9.3_Glut ntrk2b	2.26326	0	0
4.4_GABA	9.3_Glut ntrk2b	1.45637	0	0
9.4_Glut	9.3_Glut ntrk2b	0.80433	0.01	1
9.5_Glut	9.3_Glut ntrk2b	0.825817	0.002	1
8.8_Glut	9.3_Glut ntrk2b	1.38944	0	0
9.6_Glut	9.3_Glut ntrk2b	1.16412	0	0
4.5_GABA	9.3_Glut ntrk2b	1.94021	0	0
12_Glut	9.3_Glut ntrk2b	0.832377	0.008	1
8.9_Glut	9.3_Glut ntrk2b	0.825202	0.004	1
9.1_Glut	9.3_Glut ntrk2b	1.20553	0.002	1
10.2_Glut	9.3_Glut ntrk2b	1.06409	0.004	1
2.1_OPC	9.3_Glut ntrk2b	2.44013	0	0
15.3_GABA	9.3_Glut ntrk2b	2.41639	0	0
11.2_Glut	9.3_Glut ntrk2b	1.14776	0	0
15.4_GABA	9.3_Glut ntrk2b	2.01239	0	0
4.6_GABA	9.3_Glut ntrk2b	1.55679	0	0
9.7_Glut	9.3_Glut ntrk2b	1.51365	0	0
13_Glut	9.3_Glut ntrk2b	1.56212	0	0
14_Glut	9.3_Glut ntrk2b	1.22732	0	0
4.7_GABA	9.3_Glut ntrk2b	1.78945	0	0
8.1_Glut	9.3_Glut ntrk2b	1.35233	0	0
11.3_Glut	9.3_Glut ntrk2b	0.731704	0.011	1
9.8_Glut	9.3_Glut ntrk2b	0.951025	0.004	1
8-9_Glut	9.3_Glut ntrk2b	1.5479	0	0
15.5_GABA/Glut	9.3_Glut ntrk2b	1.13258	0	0
4.8_GABA	9.3_Glut ntrk2b	1.42979	0	0
1.3_MG	9.3_Glut ntrk2b	0.49888	0.041	1
2.2_Oligo	9.3_Glut ntrk2b	0.310236	0.118	1
15.6_Glut	9.3_Glut ntrk2b	2.28485	0	0
8.10_Glut	9.3_Glut ntrk2b	1.20754	0.003	1
8.11_Glut	9.3_Glut ntrk2b	0.969559	0.004	1
1.1_RG	9.3_Glut ntrk2b	0.407115	0.071	1
3_Peri	9.3_Glut ntrk2b	0.74051	0.014	1
15.7_Glut	9.3_Glut ntrk2b	0.48941	0.075	1
7_GABA	9.3_Glut ntrk2b	1.86817	0	0
6_GABA	9.3_Glut ntrk2b	1.51243	0	0
5.1_GABA	9.3_Glut ntrk2b	1.85126	0	0
9.2_Glut	9.3_Glut ntrk2b	0.979306	0.003	1
8.2_Glut	9.3_Glut ntrk2b	1.55867	0	0
cckbr	8_Glut	2.75754	0	0
elavl4	8_Glut	2.72404	0	0
ntrk2b	8_Glut	2.6672	0	0
4_GABA htr1d	8_Glut	2.89079	0	0
4_GABA vipr2	8_Glut	2.57774	0	0
15_GABA/Glut tacr2	8_Glut	2.7643	0	0
11_Glut cckbr	8_Glut	2.80645	0	0
11_Glut npr2	8_Glut	2.8333	0	0
9.3_Glut ntrk2b	8_Glut	1.57419	0	0
8_Glut	8_Glut	1.76436	0	0
9_Glut	8_Glut	1.58985	0	0
12_Glut	8_Glut	1.69824	0	0
13_Glut	8_Glut	2.88558	0	0
14_Glut	8_Glut	2.10903	0	0
3_Peri	8_Glut	1.16	0.002	1
7_GABA	8_Glut	2.41073	0	0
4_GABA	8_Glut	2.74155	0	0
15_GABA/Glut	8_Glut	3.06133	0	0
1_RG/MG	8_Glut	1.12441	0.002	1
10_Glut	8_Glut	1.66228	0	0
5_GABA	8_Glut	2.43497	0	0
11_Glut	8_Glut	2.21734	0	0
6_GABA	8_Glut	1.96456	0	0
2_OPC/Oligo	8_Glut	2.51177	0	0
RG0	8_Glut	0.541686	0.053	1
RG1	8_Glut	1.77817	0	0
RG10	8_Glut	0.779355	0.017	1
RG2	8_Glut	1.72973	0	0
RG3	8_Glut	1.21762	0	0
RG4	8_Glut	1.38295	0	0
RG5	8_Glut	0.857719	0.007	1
RG6	8_Glut	2.4507	0	0
RG7	8_Glut	1.09675	0.002	1
RG8	8_Glut	0.861156	0.01	1
RG9	8_Glut	2.28251	0	0
4.1_GABA	8_Glut	2.48482	0	0
10.1_Glut	8_Glut	1.47905	0	0
15.2_GABA	8_Glut	3.08118	0	0
11.1_Glut	8_Glut	2.80382	0	0
8.3_Glut	8_Glut	1.8023	0	0
8.4_Glut	8_Glut	1.74083	0	0
9.3_Glut	8_Glut	1.53691	0	0
4.2_GABA	8_Glut	2.73007	0	0
8.5_Glut	8_Glut	1.83145	0	0
5.2_GABA	8_Glut	2.16752	0	0
8.6_Glut	8_Glut	1.57514	0	0
8.7_Glut	8_Glut	3.29824	0	0
15.1_GABA/Glut	8_Glut	2.96393	0	0
1.2_RG	8_Glut	1.83735	0	0
4.3_GABA	8_Glut	3.19728	0	0
4.4_GABA	8_Glut	2.65904	0	0
9.4_Glut	8_Glut	2.24465	0	0
9.5_Glut	8_Glut	1.53656	0	0
8.8_Glut	8_Glut	2.60046	0	0
9.6_Glut	8_Glut	1.83391	0	0
4.5_GABA	8_Glut	2.80706	0	0
12_Glut	8_Glut	1.47094	0.001	1
8.9_Glut	8_Glut	2.07072	0	0
9.1_Glut	8_Glut	2.03915	0	0
10.2_Glut	8_Glut	2.20402	0	0
2.1_OPC	8_Glut	3.76201	0	0
15.3_GABA	8_Glut	3.097	0	0
11.2_Glut	8_Glut	1.84441	0	0
15.4_GABA	8_Glut	2.72013	0	0
4.6_GABA	8_Glut	2.28768	0	0
9.7_Glut	8_Glut	2.44813	0	0
13_Glut	8_Glut	2.8683	0	0
14_Glut	8_Glut	2.10903	0	0
4.7_GABA	8_Glut	2.98256	0	0
8.1_Glut	8_Glut	2.40447	0	0
11.3_Glut	8_Glut	1.96807	0	0
9.8_Glut	8_Glut	2.16776	0	0
8-9_Glut	8_Glut	2.58577	0	0
15.5_GABA/Glut	8_Glut	1.72697	0	0
4.8_GABA	8_Glut	2.72568	0	0
1.3_MG	8_Glut	0.439566	0.081	1
2.2_Oligo	8_Glut	0.545772	0.049	1
15.6_Glut	8_Glut	3.38087	0	0
8.10_Glut	8_Glut	2.46168	0	0
8.11_Glut	8_Glut	2.10878	0	0
1.1_RG	8_Glut	0.48004	0.055	1
3_Peri	8_Glut	1.13636	0.001	1
15.7_Glut	8_Glut	0.886188	0.012	1
7_GABA	8_Glut	2.41073	0	0
6_GABA	8_Glut	1.96485	0	0
5.1_GABA	8_Glut	2.76842	0	0
9.2_Glut	8_Glut	1.04003	0	0
8.2_Glut	8_Glut	2.70973	0	0
cckbr	9_Glut	2.0562	0	0
elavl4	9_Glut	1.90072	0	0
ntrk2b	9_Glut	1.84004	0	0
4_GABA htr1d	9_Glut	2.43491	0	0
4_GABA vipr2	9_Glut	2.40212	0	0
15_GABA/Glut tacr2	9_Glut	2.05558	0	0
11_Glut cckbr	9_Glut	1.96706	0	0
11_Glut npr2	9_Glut	1.9834	0	0
9.3_Glut ntrk2b	9_Glut	1.60136	0	0
8_Glut	9_Glut	1.36792	0	0
9_Glut	9_Glut	1.13213	0.004	1
12_Glut	9_Glut	1.01784	0.002	1
13_Glut	9_Glut	2.14654	0	0
14_Glut	9_Glut	1.37075	0	0
3_Peri	9_Glut	0.877594	0.005	1
7_GABA	9_Glut	1.99179	0	0
4_GABA	9_Glut	2.42861	0	0
15_GABA/Glut	9_Glut	2.02616	0	0
1_RG/MG	9_Glut	0.608168	0.022	1
10_Glut	9_Glut	1.33477	0	0
5_GABA	9_Glut	1.9107	0	0
11_Glut	9_Glut	1.45853	0	0
6_GABA	9_Glut	1.86351	0	0
2_OPC/Oligo	9_Glut	1.36961	0	0
RG0	9_Glut	0.432245	0.095	1
RG1	9_Glut	1.57054	0	0
RG10	9_Glut	0.580213	0.056	1
RG2	9_Glut	1.538	0.001	1
RG3	9_Glut	1.19789	0.001	1
RG4	9_Glut	1.19956	0	0
RG5	9_Glut	0.646186	0.018	1
RG6	9_Glut	2.05377	0	0
RG7	9_Glut	1.11734	0.001	1
RG8	9_Glut	0.693681	0.022	1
RG9	9_Glut	1.51661	0.002	1
4.1_GABA	9_Glut	2.01537	0	0
10.1_Glut	9_Glut	1.28911	0	0
15.2_GABA	9_Glut	2.03881	0	0
11.1_Glut	9_Glut	2.00509	0	0
8.3_Glut	9_Glut	1.47809	0	0
8.4_Glut	9_Glut	1.42865	0	0
9.3_Glut	9_Glut	1.55067	0	0
4.2_GABA	9_Glut	2.51718	0	0
8.5_Glut	9_Glut	1.54442	0	0
5.2_GABA	9_Glut	1.79022	0	0
8.6_Glut	9_Glut	0.808829	0.004	1
8.7_Glut	9_Glut	2.1591	0	0
15.1_GABA/Glut	9_Glut	1.55192	0	0
1.2_RG	9_Glut	1.72458	0	0
4.3_GABA	9_Glut	2.68263	0	0
4.4_GABA	9_Glut	1.98785	0	0
9.4_Glut	9_Glut	1.18924	0	0
9.5_Glut	9_Glut	1.14218	0	0
8.8_Glut	9_Glut	2.09916	0	0
9.6_Glut	9_Glut	1.53939	0	0
4.5_GABA	9_Glut	2.26759	0	0
12_Glut	9_Glut	1.01643	0.002	1
8.9_Glut	9_Glut	0.902814	0.006	1
9.1_Glut	9_Glut	1.83842	0	0
10.2_Glut	9_Glut	1.22839	0.001	1
2.1_OPC	9_Glut	2.95668	0	0
15.3_GABA	9_Glut	2.4127	0	0
11.2_Glut	9_Glut	1.51706	0	0
15.4_GABA	9_Glut	2.15174	0	0
4.6_GABA	9_Glut	1.51496	0	0
9.7_Glut	9_Glut	1.65501	0	0
13_Glut	9_Glut	2.14573	0	0
14_Glut	9_Glut	1.37075	0	0
4.7_GABA	9_Glut	2.32361	0	0
8.1_Glut	9_Glut	1.43371	0	0
11.3_Glut	9_Glut	1.09434	0.001	1
9.8_Glut	9_Glut	1.32983	0	0
8-9_Glut	9_Glut	2.00517	0	0
15.5_GABA/Glut	9_Glut	1.35717	0.001	1
4.8_GABA	9_Glut	1.82379	0	0
1.3_MG	9_Glut	0.48861	0.059	1
2.2_Oligo	9_Glut	0.540542	0.048	1
15.6_Glut	9_Glut	2.39996	0	0
8.10_Glut	9_Glut	1.67659	0	0
8.11_Glut	9_Glut	1.3959	0.001	1
1.1_RG	9_Glut	0.529939	0.052	1
3_Peri	9_Glut	0.877594	0.004	1
15.7_Glut	9_Glut	0.628272	0.043	1
7_GABA	9_Glut	1.99179	0	0
6_GABA	9_Glut	1.86351	0	0
5.1_GABA	9_Glut	1.89599	0	0
9.2_Glut	9_Glut	1.00898	0	0
8.2_Glut	9_Glut	1.8907	0	0
cckbr	12_Glut	3.16571	0	0
elavl4	12_Glut	3.19258	0	0
ntrk2b	12_Glut	3.14653	0	0
4_GABA htr1d	12_Glut	3.27581	0	0
4_GABA vipr2	12_Glut	3.21434	0	0
15_GABA/Glut tacr2	12_Glut	3.296	0	0
11_Glut cckbr	12_Glut	2.91456	0	0
11_Glut npr2	12_Glut	3.02104	0	0
9.3_Glut ntrk2b	12_Glut	2.14058	0	0
8_Glut	12_Glut	2.10713	0	0
9_Glut	12_Glut	2.05928	0	0
12_Glut	12_Glut	1.739	0	0
13_Glut	12_Glut	3.24641	0	0
14_Glut	12_Glut	2.64821	0	0
3_Peri	12_Glut	1.30043	0.001	1
7_GABA	12_Glut	2.9661	0	0
4_GABA	12_Glut	3.10502	0	0
15_GABA/Glut	12_Glut	3.53378	0	0
1_RG/MG	12_Glut	1.60352	0	0
10_Glut	12_Glut	1.90724	0	0
5_GABA	12_Glut	2.68294	0	0
11_Glut	12_Glut	2.53664	0	0
6_GABA	12_Glut	2.3081	0	0
2_OPC/Oligo	12_Glut	2.96252	0	0
RG0	12_Glut	0.677193	0.02	1
RG1	12_Glut	2.20505	0	0
RG10	12_Glut	0.736169	0.023	1
RG2	12_Glut	2.13567	0	0
RG3	12_Glut	1.58991	0	0
RG4	12_Glut	1.69062	0	0
RG5	12_Glut	1.01356	0.004	1
RG6	12_Glut	2.96973	0	0
RG7	12_Glut	1.45463	0	0
RG8	12_Glut	1.18537	0.001	1
RG9	12_Glut	2.76135	0	0
4.1_GABA	12_Glut	2.87143	0	0
10.1_Glut	12_Glut	1.74277	0	0
15.2_GABA	12_Glut	3.53562	0	0
11.1_Glut	12_Glut	3.14231	0	0
8.3_Glut	12_Glut	2.1916	0	0
8.4_Glut	12_Glut	2.05036	0	0
9.3_Glut	12_Glut	2.06979	0	0
4.2_GABA	12_Glut	3.20429	0	0
8.5_Glut	12_Glut	2.35186	0	0
5.2_GABA	12_Glut	2.58184	0	0
8.6_Glut	12_Glut	1.83566	0	0
8.7_Glut	12_Glut	3.7726	0	0
15.1_GABA/Glut	12_Glut	3.48355	0	0
1.2_RG	12_Glut	2.25306	0	0
4.3_GABA	12_Glut	3.51649	0	0
4.4_GABA	12_Glut	3.15235	0	0
9.4_Glut	12_Glut	2.5428	0	0
9.5_Glut	12_Glut	1.99748	0	0
8.8_Glut	12_Glut	2.89337	0	0
9.6_Glut	12_Glut	2.17912	0	0
4.5_GABA	12_Glut	3.10348	0	0
12_Glut	12_Glut	1.78666	0	0
8.9_Glut	12_Glut	2.5152	0	0
9.1_Glut	12_Glut	2.30779	0	0
10.2_Glut	12_Glut	2.60667	0	0
2.1_OPC	12_Glut	4.36632	0	0
15.3_GABA	12_Glut	3.39073	0	0
11.2_Glut	12_Glut	2.08046	0	0
15.4_GABA	12_Glut	3.23	0	0
4.6_GABA	12_Glut	2.68685	0	0
9.7_Glut	12_Glut	2.84774	0	0
13_Glut	12_Glut	3.24535	0	0
14_Glut	12_Glut	2.64836	0	0
4.7_GABA	12_Glut	3.61443	0	0
8.1_Glut	12_Glut	2.5862	0	0
11.3_Glut	12_Glut	2.14671	0	0
9.8_Glut	12_Glut	2.66635	0	0
8-9_Glut	12_Glut	3.103	0	0
15.5_GABA/Glut	12_Glut	2.38992	0	0
4.8_GABA	12_Glut	3.19264	0	0
1.3_MG	12_Glut	0.568951	0.024	1
2.2_Oligo	12_Glut	0.642424	0.017	1
15.6_Glut	12_Glut	3.67775	0	0
8.10_Glut	12_Glut	2.90862	0	0
8.11_Glut	12_Glut	2.57857	0	0
1.1_RG	12_Glut	0.695654	0.013	1
3_Peri	12_Glut	1.30043	0	0
15.7_Glut	12_Glut	1.1585	0.002	1
7_GABA	12_Glut	2.9661	0	0
6_GABA	12_Glut	2.32456	0	0
5.1_GABA	12_Glut	2.71709	0	0
9.2_Glut	12_Glut	1.37983	0	0
8.2_Glut	12_Glut	2.96282	0	0
cckbr	13_Glut	1.56359	0	0
elavl4	13_Glut	1.2934	0	0
ntrk2b	13_Glut	1.12832	0.005	1
4_GABA htr1d	13_Glut	1.71624	0	0
4_GABA vipr2	13_Glut	1.67036	0	0
15_GABA/Glut tacr2	13_Glut	2.1219	0	0
11_Glut cckbr	13_Glut	1.46884	0	0
11_Glut npr2	13_Glut	1.72672	0	0
9.3_Glut ntrk2b	13_Glut	1.17585	0	0
8_Glut	13_Glut	1.14597	0.001	1
9_Glut	13_Glut	1.01433	0.002	1
12_Glut	13_Glut	1.18168	0.001	1
13_Glut	13_Glut	1.88116	0	0
14_Glut	13_Glut	1.61175	0	0
3_Peri	13_Glut	1.5618	0	0
7_GABA	13_Glut	2.46946	0	0
4_GABA	13_Glut	1.83725	0	0
15_GABA/Glut	13_Glut	2.05134	0	0
1_RG/MG	13_Glut	1.08331	0.002	1
10_Glut	13_Glut	1.1021	0	0
5_GABA	13_Glut	2.10837	0	0
11_Glut	13_Glut	1.19383	0.001	1
6_GABA	13_Glut	1.60452	0	0
2_OPC/Oligo	13_Glut	1.32581	0	0
RG0	13_Glut	0.71386	0.024	1
RG1	13_Glut	2.17919	0	0
RG10	13_Glut	0.413891	0.096	1
RG2	13_Glut	1.98212	0	0
RG3	13_Glut	1.39024	0	0
RG4	13_Glut	1.22498	0	0
RG5	13_Glut	1.06399	0.003	1
RG6	13_Glut	2.53582	0	0
RG7	13_Glut	1.04209	0.002	1
RG8	13_Glut	1.21564	0.002	1
RG9	13_Glut	1.96861	0	0
4.1_GABA	13_Glut	1.30793	0	0
10.1_Glut	13_Glut	1.07508	0.001	1
15.2_GABA	13_Glut	2.06768	0	0
11.1_Glut	13_Glut	1.69355	0	0
8.3_Glut	13_Glut	1.31905	0	0
8.4_Glut	13_Glut	1.57516	0	0
9.3_Glut	13_Glut	1.10462	0.002	1
4.2_GABA	13_Glut	1.98768	0	0
8.5_Glut	13_Glut	1.94274	0	0
5.2_GABA	13_Glut	2.08799	0	0
8.6_Glut	13_Glut	1.50651	0	0
8.7_Glut	13_Glut	1.87162	0	0
15.1_GABA/Glut	13_Glut	1.76364	0	0
1.2_RG	13_Glut	2.01833	0	0
4.3_GABA	13_Glut	2.35104	0	0
4.4_GABA	13_Glut	1.69158	0	0
9.4_Glut	13_Glut	1.06268	0.001	1
9.5_Glut	13_Glut	0.855142	0.003	1
8.8_Glut	13_Glut	1.38745	0	0
9.6_Glut	13_Glut	1.37519	0	0
4.5_GABA	13_Glut	1.59438	0.001	1
12_Glut	13_Glut	1.18168	0.003	1
8.9_Glut	13_Glut	1.2358	0.001	1
9.1_Glut	13_Glut	1.11216	0.001	1
10.2_Glut	13_Glut	1.18902	0.001	1
2.1_OPC	13_Glut	2.53123	0	0
15.3_GABA	13_Glut	2.45632	0	0
11.2_Glut	13_Glut	1.43847	0	0
15.4_GABA	13_Glut	2.28355	0	0
4.6_GABA	13_Glut	1.60627	0	0
9.7_Glut	13_Glut	1.78229	0	0
13_Glut	13_Glut	1.89716	0	0
14_Glut	13_Glut	1.61175	0	0
4.7_GABA	13_Glut	2.1795	0	0
8.1_Glut	13_Glut	1.2973	0.001	1
11.3_Glut	13_Glut	0.983782	0.003	1
9.8_Glut	13_Glut	1.25276	0.001	1
8-9_Glut	13_Glut	1.96867	0	0
15.5_GABA/Glut	13_Glut	1.21859	0	0
4.8_GABA	13_Glut	1.60707	0	0
1.3_MG	13_Glut	0.546342	0.033	1
2.2_Oligo	13_Glut	0.871606	0.001	1
15.6_Glut	13_Glut	2.56282	0	0
8.10_Glut	13_Glut	1.604	0.001	1
8.11_Glut	13_Glut	1.49223	0	0
1.1_RG	13_Glut	0.767665	0.005	1
3_Peri	13_Glut	1.56302	0	0
15.7_Glut	13_Glut	1.04575	0.003	1
7_GABA	13_Glut	2.44918	0	0
6_GABA	13_Glut	1.60452	0	0
5.1_GABA	13_Glut	2.11535	0	0
9.2_Glut	13_Glut	1.21168	0	0
8.2_Glut	13_Glut	1.64181	0	0
cckbr	14_Glut	1.6034	0	0
elavl4	14_Glut	1.31627	0	0
ntrk2b	14_Glut	1.28373	0	0
4_GABA htr1d	14_Glut	1.83581	0	0
4_GABA vipr2	14_Glut	1.82499	0	0
15_GABA/Glut tacr2	14_Glut	1.65619	0	0
11_Glut cckbr	14_Glut	1.36136	0	0
11_Glut npr2	14_Glut	1.42115	0	0
9.3_Glut ntrk2b	14_Glut	0.713713	0.015	1
8_Glut	14_Glut	0.818457	0.008	1
9_Glut	14_Glut	0.703358	0.023	1
12_Glut	14_Glut	0.569822	0.022	1
13_Glut	14_Glut	1.46755	0	0
14_Glut	14_Glut	1.1919	0.001	1
3_Peri	14_Glut	0.497098	0.057	1
7_GABA	14_Glut	1.57533	0	0
4_GABA	14_Glut	1.86648	0	0
15_GABA/Glut	14_Glut	1.51034	0	0
1_RG/MG	14_Glut	0.403245	0.063	1
10_Glut	14_Glut	0.737325	0.009	1
5_GABA	14_Glut	1.59726	0	0
11_Glut	14_Glut	1.17121	0	0
6_GABA	14_Glut	1.45345	0	0
2_OPC/Oligo	14_Glut	1.16695	0	0
RG0	14_Glut	0.317759	0.107	1
RG1	14_Glut	1.02567	0.002	1
RG10	14_Glut	0.377703	0.112	1
RG2	14_Glut	1.0712	0.002	1
RG3	14_Glut	0.741418	0.011	1
RG4	14_Glut	0.818424	0.007	1
RG5	14_Glut	0.38228	0.096	1
RG6	14_Glut	1.39328	0	0
RG7	14_Glut	0.757549	0.015	1
RG8	14_Glut	0.616045	0.024	1
RG9	14_Glut	1.20367	0.002	1
4.1_GABA	14_Glut	1.63673	0	0
10.1_Glut	14_Glut	0.696912	0.009	1
15.2_GABA	14_Glut	1.48809	0	0
11.1_Glut	14_Glut	1.40198	0	0
8.3_Glut	14_Glut	0.85583	0.001	1
8.4_Glut	14_Glut	0.664268	0.015	1
9.3_Glut	14_Glut	0.705184	0.008	1
4.2_GABA	14_Glut	1.90215	0	0
8.5_Glut	14_Glut	0.639022	0.012	1
5.2_GABA	14_Glut	1.32133	0	0
8.6_Glut	14_Glut	0.31838	0.101	1
8.7_Glut	14_Glut	1.97005	0	0
15.1_GABA/Glut	14_Glut	1.12225	0.001	1
1.2_RG	14_Glut	1.07454	0	0
4.3_GABA	14_Glut	2.22833	0	0
4.4_GABA	14_Glut	1.8554	0	0
9.4_Glut	14_Glut	0.852176	0.008	1
9.5_Glut	14_Glut	0.614287	0.013	1
8.8_Glut	14_Glut	1.51553	0	0
9.6_Glut	14_Glut	0.694068	0.006	1
4.5_GABA	14_Glut	1.90668	0	0
12_Glut	14_Glut	0.569822	0.022	1
8.9_Glut	14_Glut	0.329405	0.088	1
9.1_Glut	14_Glut	1.27873	0	0
10.2_Glut	14_Glut	0.917131	0.005	1
2.1_OPC	14_Glut	2.12268	0	0
15.3_GABA	14_Glut	2.21582	0	0
11.2_Glut	14_Glut	0.836337	0.006	1
15.4_GABA	14_Glut	1.47005	0	0
4.6_GABA	14_Glut	1.54434	0	0
9.7_Glut	14_Glut	1.23831	0	0
13_Glut	14_Glut	1.46722	0	0
14_Glut	14_Glut	1.21292	0	0
4.7_GABA	14_Glut	2.10614	0	0
8.1_Glut	14_Glut	0.935613	0.002	1
11.3_Glut	14_Glut	0.82283	0.004	1
9.8_Glut	14_Glut	1.21427	0.002	1
8-9_Glut	14_Glut	1.18677	0	0
15.5_GABA/Glut	14_Glut	1.00588	0.005	1
4.8_GABA	14_Glut	1.48604	0	0
1.3_MG	14_Glut	0.66483	0.015	1
2.2_Oligo	14_Glut	0.0765297	0.425	1
15.6_Glut	14_Glut	1.94943	0	0
8.10_Glut	14_Glut	0.967783	0.002	1
8.11_Glut	14_Glut	0.896934	0.009	1
1.1_RG	14_Glut	0.324997	0.106	1
3_Peri	14_Glut	0.476483	0.068	1
15.7_Glut	14_Glut	0.604976	0.038	1
7_GABA	14_Glut	1.57533	0	0
6_GABA	14_Glut	1.45345	0	0
5.1_GABA	14_Glut	1.71792	0	0
9.2_Glut	14_Glut	0.355942	0.083	1
8.2_Glut	14_Glut	1.50974	0	0
cckbr	3_Peri	0.0678963	0.407	1
elavl4	3_Peri	0.0660931	0.416	1
ntrk2b	3_Peri	0.0680527	0.405	1
4_GABA htr1d	3_Peri	0.0478346	0.486	1
4_GABA vipr2	3_Peri	0.0424129	0.539	1
15_GABA/Glut tacr2	3_Peri	0.110665	0.385	1
11_Glut cckbr	3_Peri	0.0801158	0.443	1
11_Glut npr2	3_Peri	0.0880106	0.388	1
9.3_Glut ntrk2b	3_Peri	0.0119879	0.794	1
8_Glut	3_Peri	0.135991	0.304	1
9_Glut	3_Peri	0.0701727	0.42	1
12_Glut	3_Peri	0.0968303	0.384	1
13_Glut	3_Peri	0.0415317	0.557	1
14_Glut	3_Peri	0.0716495	0.45	1
3_Peri	3_Peri	0.148537	0.363	1
7_GABA	3_Peri	0.0127976	0.802	1
4_GABA	3_Peri	0.0470988	0.503	1
15_GABA/Glut	3_Peri	0.11772	0.331	1
1_RG/MG	3_Peri	0.0765804	0.398	1
10_Glut	3_Peri	0.192441	0.233	1
5_GABA	3_Peri	0.086346	0.373	1
11_Glut	3_Peri	0.0778623	0.395	1
6_GABA	3_Peri	0.164899	0.28	1
2_OPC/Oligo	3_Peri	0.313842	0.114	1
RG0	3_Peri	0.107947	0.394	1
RG1	3_Peri	0.113779	0.384	1
RG10	3_Peri	0.155227	0.355	1
RG2	3_Peri	0.111968	0.355	1
RG3	3_Peri	0.0568828	0.495	1
RG4	3_Peri	0.0463537	0.552	1
RG5	3_Peri	0.114272	0.392	1
RG6	3_Peri	0.269629	0.197	1
RG7	3_Peri	0.0592194	0.504	1
RG8	3_Peri	0.195677	0.276	1
RG9	3_Peri	0.154864	0.345	1
4.1_GABA	3_Peri	0.0319475	0.606	1
10.1_Glut	3_Peri	0.195617	0.239	1
15.2_GABA	3_Peri	0.105663	0.364	1
11.1_Glut	3_Peri	0.0821748	0.383	1
8.3_Glut	3_Peri	0.183501	0.267	1
8.4_Glut	3_Peri	0.0849451	0.401	1
9.3_Glut	3_Peri	0.0451614	0.525	1
4.2_GABA	3_Peri	0.0455588	0.526	1
8.5_Glut	3_Peri	0.0940494	0.369	1
5.2_GABA	3_Peri	0.0778525	0.402	1
8.6_Glut	3_Peri	0.0921435	0.374	1
8.7_Glut	3_Peri	0.158442	0.303	1
15.1_GABA/Glut	3_Peri	0.140327	0.31	1
1.2_RG	3_Peri	0.131338	0.308	1
4.3_GABA	3_Peri	0.10569	0.338	1
4.4_GABA	3_Peri	0.0666922	0.447	1
9.4_Glut	3_Peri	0.155806	0.286	1
9.5_Glut	3_Peri	0.0636278	0.464	1
8.8_Glut	3_Peri	0.236628	0.188	1
9.6_Glut	3_Peri	0.0764363	0.419	1
4.5_GABA	3_Peri	0.0463942	0.525	1
12_Glut	3_Peri	0.0968303	0.366	1
8.9_Glut	3_Peri	0.0809458	0.401	1
9.1_Glut	3_Peri	0.110617	0.347	1
10.2_Glut	3_Peri	0.196707	0.251	1
2.1_OPC	3_Peri	0.420166	0.087	1
15.3_GABA	3_Peri	0.154818	0.292	1
11.2_Glut	3_Peri	0.150524	0.321	1
15.4_GABA	3_Peri	0.146731	0.318	1
4.6_GABA	3_Peri	0.0412857	0.6	1
9.7_Glut	3_Peri	0.154239	0.32	1
13_Glut	3_Peri	0.0417633	0.563	1
14_Glut	3_Peri	0.0716495	0.442	1
4.7_GABA	3_Peri	0.0558074	0.508	1
8.1_Glut	3_Peri	0.17361	0.274	1
11.3_Glut	3_Peri	0.119871	0.344	1
9.8_Glut	3_Peri	0.0663039	0.472	1
8-9_Glut	3_Peri	0.0726334	0.49	1
15.5_GABA/Glut	3_Peri	0.124526	0.351	1
4.8_GABA	3_Peri	0.0823768	0.426	1
1.3_MG	3_Peri	0.0443716	0.564	1
2.2_Oligo	3_Peri	0.178603	0.269	1
15.6_Glut	3_Peri	0.202375	0.237	1
8.10_Glut	3_Peri	0.18541	0.288	1
8.11_Glut	3_Peri	0.334014	0.137	1
1.1_RG	3_Peri	0.0622859	0.453	1
3_Peri	3_Peri	0.148537	0.366	1
15.7_Glut	3_Peri	0.148718	0.345	1
7_GABA	3_Peri	0.0127976	0.826	1
6_GABA	3_Peri	0.188968	0.25	1
5.1_GABA	3_Peri	0.107333	0.351	1
9.2_Glut	3_Peri	0.154717	0.295	1
8.2_Glut	3_Peri	0.225712	0.212	1
cckbr	7_GABA	1.48392	0	0
elavl4	7_GABA	1.42731	0	0
ntrk2b	7_GABA	1.38589	0	0
4_GABA htr1d	7_GABA	1.51556	0	0
4_GABA vipr2	7_GABA	1.34885	0	0
15_GABA/Glut tacr2	7_GABA	1.43889	0	0
11_Glut cckbr	7_GABA	1.43984	0.001	1
11_Glut npr2	7_GABA	1.47243	0	0
9.3_Glut ntrk2b	7_GABA	1.00818	0.001	1
8_Glut	7_GABA	1.17639	0.004	1
9_Glut	7_GABA	0.954316	0.006	1
12_Glut	7_GABA	0.961152	0.009	1
13_Glut	7_GABA	1.60507	0	0
14_Glut	7_GABA	1.30984	0.001	1
3_Peri	7_GABA	1.19531	0.002	1
7_GABA	7_GABA	1.70062	0	0
4_GABA	7_GABA	1.33305	0.001	1
15_GABA/Glut	7_GABA	1.47184	0	0
1_RG/MG	7_GABA	0.621246	0.029	1
10_Glut	7_GABA	1.22159	0.005	1
5_GABA	7_GABA	1.04075	0.003	1
11_Glut	7_GABA	1.35792	0	0
6_GABA	7_GABA	1.13299	0.004	1
2_OPC/Oligo	7_GABA	1.34252	0	0
RG0	7_GABA	0.552388	0.053	1
RG1	7_GABA	1.50491	0	0
RG10	7_GABA	0.416292	0.104	1
RG2	7_GABA	1.50243	0	0
RG3	7_GABA	0.890412	0.008	1
RG4	7_GABA	1.02388	0.002	1
RG5	7_GABA	0.825555	0.007	1
RG6	7_GABA	1.56813	0	0
RG7	7_GABA	0.964826	0.003	1
RG8	7_GABA	0.885567	0.007	1
RG9	7_GABA	1.7674	0	0
4.1_GABA	7_GABA	1.23647	0	0
10.1_Glut	7_GABA	1.21494	0.002	1
15.2_GABA	7_GABA	1.51792	0	0
11.1_Glut	7_GABA	1.41962	0	0
8.3_Glut	7_GABA	1.33914	0	0
8.4_Glut	7_GABA	1.33402	0.001	1
9.3_Glut	7_GABA	1.00912	0.008	1
4.2_GABA	7_GABA	1.42297	0	0
8.5_Glut	7_GABA	1.46148	0	0
5.2_GABA	7_GABA	0.827316	0.011	1
8.6_Glut	7_GABA	1.40001	0	0
8.7_Glut	7_GABA	1.63436	0	0
15.1_GABA/Glut	7_GABA	1.50711	0	0
1.2_RG	7_GABA	1.49553	0	0
4.3_GABA	7_GABA	1.68388	0	0
4.4_GABA	7_GABA	1.50736	0	0
9.4_Glut	7_GABA	1.49627	0	0
9.5_Glut	7_GABA	0.935826	0.008	1
8.8_Glut	7_GABA	1.44301	0	0
9.6_Glut	7_GABA	1.36614	0.001	1
4.5_GABA	7_GABA	1.1928	0.006	1
12_Glut	7_GABA	0.961152	0.003	1
8.9_Glut	7_GABA	1.22865	0.001	1
9.1_Glut	7_GABA	1.16081	0.004	1
10.2_Glut	7_GABA	1.48312	0	0
2.1_OPC	7_GABA	1.98806	0	0
15.3_GABA	7_GABA	1.36527	0	0
11.2_Glut	7_GABA	1.37471	0	0
15.4_GABA	7_GABA	1.37473	0	0
4.6_GABA	7_GABA	1.20225	0.002	1
9.7_Glut	7_GABA	1.46672	0	0
13_Glut	7_GABA	1.60613	0	0
14_Glut	7_GABA	1.15884	0.002	1
4.7_GABA	7_GABA	1.95443	0	0
8.1_Glut	7_GABA	0.923639	0.008	1
11.3_Glut	7_GABA	1.32891	0	0
9.8_Glut	7_GABA	1.54714	0	0
8-9_Glut	7_GABA	1.74602	0	0
15.5_GABA/Glut	7_GABA	0.959554	0.007	1
4.8_GABA	7_GABA	1.45353	0	0
1.3_MG	7_GABA	0.381109	0.104	1
2.2_Oligo	7_GABA	0.441964	0.079	1
15.6_Glut	7_GABA	1.69015	0	0
8.10_Glut	7_GABA	1.45477	0	0
8.11_Glut	7_GABA	1.65159	0	0
1.1_RG	7_GABA	0.491013	0.067	1
3_Peri	7_GABA	1.19531	0.001	1
15.7_Glut	7_GABA	0.795295	0.018	1
7_GABA	7_GABA	1.68753	0	0
6_GABA	7_GABA	1.13299	0.005	1
5.1_GABA	7_GABA	1.07609	0.006	1
9.2_Glut	7_GABA	0.839221	0.013	1
8.2_Glut	7_GABA	1.45408	0	0
cckbr	4_GABA	1.42082	0	0
elavl4	4_GABA	1.45695	0	0
ntrk2b	4_GABA	1.28966	0.001	1
4_GABA htr1d	4_GABA	1.83024	0	0
4_GABA vipr2	4_GABA	1.79327	0	0
15_GABA/Glut tacr2	4_GABA	1.57793	0	0
11_Glut cckbr	4_GABA	1.66804	0	0
11_Glut npr2	4_GABA	1.82996	0	0
9.3_Glut ntrk2b	4_GABA	1.58174	0	0
8_Glut	4_GABA	1.41352	0	0
9_Glut	4_GABA	1.43389	0	0
12_Glut	4_GABA	0.956952	0.005	1
13_Glut	4_GABA	1.83294	0	0
14_Glut	4_GABA	1.35197	0	0
3_Peri	4_GABA	1.04216	0.002	1
7_GABA	4_GABA	2.00746	0	0
4_GABA	4_GABA	1.8652	0	0
15_GABA/Glut	4_GABA	1.63751	0	0
1_RG/MG	4_GABA	0.567753	0.025	1
10_Glut	4_GABA	0.995857	0	0
5_GABA	4_GABA	1.67081	0	0
11_Glut	4_GABA	1.40367	0	0
6_GABA	4_GABA	1.60338	0	0
2_OPC/Oligo	4_GABA	1.45824	0	0
RG0	4_GABA	0.48626	0.064	1
RG1	4_GABA	1.25174	0.002	1
RG10	4_GABA	0.454231	0.092	1
RG2	4_GABA	1.28473	0.001	1
RG3	4_GABA	0.910641	0.003	1
RG4	4_GABA	0.80603	0.004	1
RG5	4_GABA	0.511628	0.064	1
RG6	4_GABA	1.78308	0	0
RG7	4_GABA	0.813431	0.003	1
RG8	4_GABA	0.749875	0.015	1
RG9	4_GABA	1.53386	0.001	1
4.1_GABA	4_GABA	1.89029	0	0
10.1_Glut	4_GABA	0.962972	0.001	1
15.2_GABA	4_GABA	1.68402	0	0
11.1_Glut	4_GABA	1.81267	0	0
8.3_Glut	4_GABA	1.52605	0	0
8.4_Glut	4_GABA	1.44235	0	0
9.3_Glut	4_GABA	1.51655	0	0
4.2_GABA	4_GABA	1.91809	0	0
8.5_Glut	4_GABA	1.82138	0	0
5.2_GABA	4_GABA	1.46427	0	0
8.6_Glut	4_GABA	1.27454	0.001	1
8.7_Glut	4_GABA	1.87926	0	0
15.1_GABA/Glut	4_GABA	1.42593	0	0
1.2_RG	4_GABA	1.31308	0	0
4.3_GABA	4_GABA	2.33941	0	0
4.4_GABA	4_GABA	1.93149	0	0
9.4_Glut	4_GABA	1.29033	0	0
9.5_Glut	4_GABA	1.33406	0	0
8.8_Glut	4_GABA	1.78197	0	0
9.6_Glut	4_GABA	1.3494	0	0
4.5_GABA	4_GABA	1.71154	0	0
12_Glut	4_GABA	0.956952	0.005	1
8.9_Glut	4_GABA	1.17376	0.001	1
9.1_Glut	4_GABA	1.55238	0	0
10.2_Glut	4_GABA	1.2237	0.001	1
2.1_OPC	4_GABA	2.48674	0	0
15.3_GABA	4_GABA	1.95743	0	0
11.2_Glut	4_GABA	1.55003	0	0
15.4_GABA	4_GABA	1.98865	0	0
4.6_GABA	4_GABA	1.34155	0.001	1
9.7_Glut	4_GABA	1.49999	0	0
13_Glut	4_GABA	1.81664	0	0
14_Glut	4_GABA	1.37334	0	0
4.7_GABA	4_GABA	2.16986	0	0
8.1_Glut	4_GABA	1.16748	0.001	1
11.3_Glut	4_GABA	1.39511	0	0
9.8_Glut	4_GABA	1.28582	0	0
8-9_Glut	4_GABA	1.94653	0	0
15.5_GABA/Glut	4_GABA	1.11646	0.002	1
4.8_GABA	4_GABA	1.80974	0	0
1.3_MG	4_GABA	0.350101	0.107	1
2.2_Oligo	4_GABA	0.440825	0.086	1
15.6_Glut	4_GABA	2.39831	0	0
8.10_Glut	4_GABA	1.77493	0	0
8.11_Glut	4_GABA	1.45422	0.001	1
1.1_RG	4_GABA	0.482884	0.06	1
3_Peri	4_GABA	1.04203	0.004	1
15.7_Glut	4_GABA	0.982077	0.009	1
7_GABA	4_GABA	1.89169	0	0
6_GABA	4_GABA	1.60338	0	0
5.1_GABA	4_GABA	1.72784	0	0
9.2_Glut	4_GABA	1.30704	0	0
8.2_Glut	4_GABA	1.62722	0.001	1
cckbr	15_GABA/Glut	1.88784	0	0
elavl4	15_GABA/Glut	1.89335	0	0
ntrk2b	15_GABA/Glut	1.83919	0	0
4_GABA htr1d	15_GABA/Glut	2.2954	0	0
4_GABA vipr2	15_GABA/Glut	2.45261	0	0
15_GABA/Glut tacr2	15_GABA/Glut	2.20501	0	0
11_Glut cckbr	15_GABA/Glut	2.35631	0	0
11_Glut npr2	15_GABA/Glut	2.51165	0	0
9.3_Glut ntrk2b	15_GABA/Glut	1.67065	0	0
8_Glut	15_GABA/Glut	1.55823	0	0
9_Glut	15_GABA/Glut	1.11695	0.001	1
12_Glut	15_GABA/Glut	1.07262	0.004	1
13_Glut	15_GABA/Glut	2.42793	0	0
14_Glut	15_GABA/Glut	1.68933	0	0
3_Peri	15_GABA/Glut	1.12541	0.003	1
7_GABA	15_GABA/Glut	2.46182	0	0
4_GABA	15_GABA/Glut	2.31814	0	0
15_GABA/Glut	15_GABA/Glut	2.24101	0	0
1_RG/MG	15_GABA/Glut	0.869198	0.001	1
10_Glut	15_GABA/Glut	1.29788	0	0
5_GABA	15_GABA/Glut	1.91735	0	0
11_Glut	15_GABA/Glut	1.88622	0	0
6_GABA	15_GABA/Glut	1.94298	0	0
2_OPC/Oligo	15_GABA/Glut	1.6254	0	0
RG0	15_GABA/Glut	0.531598	0.057	1
RG1	15_GABA/Glut	2.00698	0	0
RG10	15_GABA/Glut	0.568134	0.066	1
RG2	15_GABA/Glut	2.06638	0	0
RG3	15_GABA/Glut	1.26237	0	0
RG4	15_GABA/Glut	1.37019	0	0
RG5	15_GABA/Glut	0.725045	0.012	1
RG6	15_GABA/Glut	2.24611	0	0
RG7	15_GABA/Glut	1.2056	0.001	1
RG8	15_GABA/Glut	1.0873	0.004	1
RG9	15_GABA/Glut	2.00274	0	0
4.1_GABA	15_GABA/Glut	1.98823	0	0
10.1_Glut	15_GABA/Glut	1.27809	0	0
15.2_GABA	15_GABA/Glut	2.31414	0	0
11.1_Glut	15_GABA/Glut	2.47732	0	0
8.3_Glut	15_GABA/Glut	1.63197	0	0
8.4_Glut	15_GABA/Glut	1.6255	0	0
9.3_Glut	15_GABA/Glut	1.62117	0	0
4.2_GABA	15_GABA/Glut	2.42989	0	0
8.5_Glut	15_GABA/Glut	1.80942	0	0
5.2_GABA	15_GABA/Glut	1.8228	0	0
8.6_Glut	15_GABA/Glut	1.22811	0.001	1
8.7_Glut	15_GABA/Glut	2.36202	0	0
15.1_GABA/Glut	15_GABA/Glut	1.88801	0	0
1.2_RG	15_GABA/Glut	2.03429	0	0
4.3_GABA	15_GABA/Glut	2.88123	0	0
4.4_GABA	15_GABA/Glut	2.18801	0	0
9.4_Glut	15_GABA/Glut	1.22072	0	0
9.5_Glut	15_GABA/Glut	1.08657	0	0
8.8_Glut	15_GABA/Glut	2.43376	0	0
9.6_Glut	15_GABA/Glut	1.67761	0	0
4.5_GABA	15_GABA/Glut	2.10138	0	0
12_Glut	15_GABA/Glut	1.05454	0.002	1
8.9_Glut	15_GABA/Glut	1.24132	0	0
9.1_Glut	15_GABA/Glut	1.99582	0	0
10.2_Glut	15_GABA/Glut	1.76391	0	0
2.1_OPC	15_GABA/Glut	3.30395	0	0
15.3_GABA	15_GABA/Glut	2.51999	0	0
11.2_Glut	15_GABA/Glut	1.7631	0	0
15.4_GABA	15_GABA/Glut	2.23931	0	0
4.6_GABA	15_GABA/Glut	1.40204	0	0
9.7_Glut	15_GABA/Glut	1.95712	0	0
13_Glut	15_GABA/Glut	2.42989	0	0
14_Glut	15_GABA/Glut	1.68933	0	0
4.7_GABA	15_GABA/Glut	2.74553	0	0
8.1_Glut	15_GABA/Glut	1.51063	0	0
11.3_Glut	15_GABA/Glut	1.40648	0	0
9.8_Glut	15_GABA/Glut	1.24788	0.001	1
8-9_Glut	15_GABA/Glut	2.35108	0	0
15.5_GABA/Glut	15_GABA/Glut	1.27438	0.001	1
4.8_GABA	15_GABA/Glut	1.95672	0	0
1.3_MG	15_GABA/Glut	0.636767	0.018	1
2.2_Oligo	15_GABA/Glut	0.500014	0.057	1
15.6_Glut	15_GABA/Glut	2.90858	0	0
8.10_Glut	15_GABA/Glut	1.96916	0	0
8.11_Glut	15_GABA/Glut	1.56194	0.001	1
1.1_RG	15_GABA/Glut	0.592434	0.02	1
3_Peri	15_GABA/Glut	1.12541	0.001	1
15.7_Glut	15_GABA/Glut	0.797493	0.019	1
7_GABA	15_GABA/Glut	2.46197	0	0
6_GABA	15_GABA/Glut	1.94298	0	0
5.1_GABA	15_GABA/Glut	1.9939	0	0
9.2_Glut	15_GABA/Glut	0.97827	0.004	1
8.2_Glut	15_GABA/Glut	2.00769	0	0
cckbr	1_RG/MG	0.438024	0.072	1
elavl4	1_RG/MG	0.308716	0.111	1
ntrk2b	1_RG/MG	0.234484	0.191	1
4_GABA htr1d	1_RG/MG	0.710073	0.008	1
4_GABA vipr2	1_RG/MG	0.693778	0.016	1
15_GABA/Glut tacr2	1_RG/MG	0.597915	0.03	1
11_Glut cckbr	1_RG/MG	0.405202	0.089	1
11_Glut npr2	1_RG/MG	0.371531	0.084	1
9.3_Glut ntrk2b	1_RG/MG	0.16762	0.242	1
8_Glut	1_RG/MG	0.212457	0.215	1
9_Glut	1_RG/MG	0.168774	0.287	1
12_Glut	1_RG/MG	0.368818	0.102	1
13_Glut	1_RG/MG	0.415101	0.087	1
14_Glut	1_RG/MG	0.430728	0.077	1
3_Peri	1_RG/MG	0.513501	0.072	1
7_GABA	1_RG/MG	0.653815	0.02	1
4_GABA	1_RG/MG	0.725091	0.019	1
15_GABA/Glut	1_RG/MG	0.447756	0.064	1
1_RG/MG	1_RG/MG	0.448399	0.069	1
10_Glut	1_RG/MG	0.399126	0.072	1
5_GABA	1_RG/MG	0.796423	0.008	1
11_Glut	1_RG/MG	0.232967	0.186	1
6_GABA	1_RG/MG	0.571254	0.029	1
2_OPC/Oligo	1_RG/MG	0.592138	0.025	1
RG0	1_RG/MG	0.283456	0.158	1
RG1	1_RG/MG	0.856947	0.011	1
RG10	1_RG/MG	0.186392	0.245	1
RG2	1_RG/MG	0.757677	0.007	1
RG3	1_RG/MG	0.421371	0.089	1
RG4	1_RG/MG	0.355377	0.109	1
RG5	1_RG/MG	0.365869	0.125	1
RG6	1_RG/MG	1.25328	0	0
RG7	1_RG/MG	0.336179	0.116	1
RG8	1_RG/MG	0.636512	0.024	1
RG9	1_RG/MG	0.633388	0.042	1
4.1_GABA	1_RG/MG	0.569917	0.024	1
10.1_Glut	1_RG/MG	0.399031	0.074	1
15.2_GABA	1_RG/MG	0.432481	0.075	1
11.1_Glut	1_RG/MG	0.358668	0.094	1
8.3_Glut	1_RG/MG	0.413252	0.061	1
8.4_Glut	1_RG/MG	0.403645	0.093	1
9.3_Glut	1_RG/MG	0.149489	0.291	1
4.2_GABA	1_RG/MG	0.698191	0.01	1
8.5_Glut	1_RG/MG	0.543402	0.029	1
5.2_GABA	1_RG/MG	0.463741	0.051	1
8.6_Glut	1_RG/MG	0.460141	0.045	1
8.7_Glut	1_RG/MG	0.628323	0.018	1
15.1_GABA/Glut	1_RG/MG	0.457742	0.058	1
1.2_RG	1_RG/MG	0.937667	0.005	1
4.3_GABA	1_RG/MG	1.009	0.004	1
4.4_GABA	1_RG/MG	0.754587	0.008	1
9.4_Glut	1_RG/MG	0.247556	0.181	1
9.5_Glut	1_RG/MG	0.16928	0.231	1
8.8_Glut	1_RG/MG	0.289762	0.131	1
9.6_Glut	1_RG/MG	0.185756	0.232	1
4.5_GABA	1_RG/MG	0.762693	0.002	1
12_Glut	1_RG/MG	0.368818	0.092	1
8.9_Glut	1_RG/MG	0.235658	0.167	1
9.1_Glut	1_RG/MG	0.203287	0.206	1
10.2_Glut	1_RG/MG	0.446764	0.072	1
2.1_OPC	1_RG/MG	0.834442	0.007	1
15.3_GABA	1_RG/MG	1.07389	0.001	1
11.2_Glut	1_RG/MG	0.185651	0.228	1
15.4_GABA	1_RG/MG	0.522311	0.048	1
4.6_GABA	1_RG/MG	0.699203	0.016	1
9.7_Glut	1_RG/MG	0.350045	0.12	1
13_Glut	1_RG/MG	0.415385	0.078	1
14_Glut	1_RG/MG	0.430728	0.08	1
4.7_GABA	1_RG/MG	0.883294	0.008	1
8.1_Glut	1_RG/MG	0.182336	0.252	1
11.3_Glut	1_RG/MG	0.342284	0.103	1
9.8_Glut	1_RG/MG	0.227168	0.193	1
8-9_Glut	1_RG/MG	0.422126	0.098	1
15.5_GABA/Glut	1_RG/MG	0.359533	0.111	1
4.8_GABA	1_RG/MG	0.635337	0.023	1
1.3_MG	1_RG/MG	0.477369	0.064	1
2.2_Oligo	1_RG/MG	0.236373	0.18	1
15.6_Glut	1_RG/MG	0.619553	0.028	1
8.10_Glut	1_RG/MG	0.540972	0.045	1
8.11_Glut	1_RG/MG	0.517409	0.074	1
1.1_RG	1_RG/MG	0.365137	0.095	1
3_Peri	1_RG/MG	0.499798	0.064	1
15.7_Glut	1_RG/MG	0.348111	0.13	1
7_GABA	1_RG/MG	0.819998	0.004	1
6_GABA	1_RG/MG	0.571254	0.024	1
5.1_GABA	1_RG/MG	0.845642	0.006	1
9.2_Glut	1_RG/MG	0.326738	0.105	1
8.2_Glut	1_RG/MG	0.303735	0.126	1
cckbr	10_Glut	2.87269	0	0
elavl4	10_Glut	2.68803	0	0
ntrk2b	10_Glut	2.85622	0	0
4_GABA htr1d	10_Glut	2.75483	0	0
4_GABA vipr2	10_Glut	2.90144	0	0
15_GABA/Glut tacr2	10_Glut	2.90837	0	0
11_Glut cckbr	10_Glut	2.79702	0	0
11_Glut npr2	10_Glut	2.86416	0	0
9.3_Glut ntrk2b	10_Glut	1.88854	0	0
8_Glut	10_Glut	1.88838	0	0
9_Glut	10_Glut	1.92642	0	0
12_Glut	10_Glut	1.42921	0	0
13_Glut	10_Glut	2.95776	0	0
14_Glut	10_Glut	2.17594	0	0
3_Peri	10_Glut	1.28682	0	0
7_GABA	10_Glut	2.6583	0	0
4_GABA	10_Glut	2.59929	0	0
15_GABA/Glut	10_Glut	2.97428	0	0
1_RG/MG	10_Glut	1.4066	0	0
10_Glut	10_Glut	1.50496	0	0
5_GABA	10_Glut	2.58167	0	0
11_Glut	10_Glut	2.39146	0	0
6_GABA	10_Glut	2.18788	0	0
2_OPC/Oligo	10_Glut	2.43775	0	0
RG0	10_Glut	0.48835	0.06	1
RG1	10_Glut	1.99048	0	0
RG10	10_Glut	0.610571	0.041	1
RG2	10_Glut	1.99049	0	0
RG3	10_Glut	1.34754	0.001	1
RG4	10_Glut	1.54115	0	0
RG5	10_Glut	0.865417	0.004	1
RG6	10_Glut	2.51102	0	0
RG7	10_Glut	1.27305	0	0
RG8	10_Glut	0.973481	0.006	1
RG9	10_Glut	2.38785	0	0
4.1_GABA	10_Glut	2.52522	0	0
10.1_Glut	10_Glut	1.49614	0	0
15.2_GABA	10_Glut	2.7451	0	0
11.1_Glut	10_Glut	2.82387	0	0
8.3_Glut	10_Glut	2.07861	0	0
8.4_Glut	10_Glut	1.95437	0	0
9.3_Glut	10_Glut	1.81738	0	0
4.2_GABA	10_Glut	2.67832	0	0
8.5_Glut	10_Glut	2.00043	0	0
5.2_GABA	10_Glut	2.49636	0	0
8.6_Glut	10_Glut	1.46039	0	0
8.7_Glut	10_Glut	3.28174	0	0
15.1_GABA/Glut	10_Glut	3.02736	0	0
1.2_RG	10_Glut	2.0063	0	0
4.3_GABA	10_Glut	3.2336	0	0
4.4_GABA	10_Glut	2.79869	0	0
9.4_Glut	10_Glut	2.24149	0	0
9.5_Glut	10_Glut	1.63934	0	0
8.8_Glut	10_Glut	2.82182	0	0
9.6_Glut	10_Glut	2.13159	0	0
4.5_GABA	10_Glut	2.7744	0	0
12_Glut	10_Glut	1.57375	0	0
8.9_Glut	10_Glut	2.29778	0	0
9.1_Glut	10_Glut	2.24945	0	0
10.2_Glut	10_Glut	2.16383	0	0
2.1_OPC	10_Glut	3.86505	0	0
15.3_GABA	10_Glut	3.40175	0	0
11.2_Glut	10_Glut	2.16037	0	0
15.4_GABA	10_Glut	2.83366	0	0
4.6_GABA	10_Glut	2.18264	0	0
9.7_Glut	10_Glut	2.4331	0	0
13_Glut	10_Glut	2.95749	0	0
14_Glut	10_Glut	2.17594	0	0
4.7_GABA	10_Glut	3.27476	0	0
8.1_Glut	10_Glut	2.5176	0	0
11.3_Glut	10_Glut	2.06875	0	0
9.8_Glut	10_Glut	2.05979	0	0
8-9_Glut	10_Glut	2.72872	0	0
15.5_GABA/Glut	10_Glut	1.81132	0	0
4.8_GABA	10_Glut	2.74741	0	0
1.3_MG	10_Glut	0.470376	0.051	1
2.2_Oligo	10_Glut	0.610943	0.02	1
15.6_Glut	10_Glut	3.16285	0	0
8.10_Glut	10_Glut	2.40565	0	0
8.11_Glut	10_Glut	2.22246	0	0
1.1_RG	10_Glut	0.520581	0.038	1
3_Peri	10_Glut	1.28942	0.001	1
15.7_Glut	10_Glut	0.908864	0.011	1
7_GABA	10_Glut	2.6583	0	0
6_GABA	10_Glut	2.18788	0	0
5.1_GABA	10_Glut	2.82343	0	0
9.2_Glut	10_Glut	1.3496	0	0
8.2_Glut	10_Glut	2.88334	0	0
cckbr	5_GABA	0.703978	0.012	1
elavl4	5_GABA	0.449326	0.051	1
ntrk2b	5_GABA	0.495437	0.031	1
4_GABA htr1d	5_GABA	1.02549	0	0
4_GABA vipr2	5_GABA	1.02949	0	0
15_GABA/Glut tacr2	5_GABA	0.867737	0.002	1
11_Glut cckbr	5_GABA	0.617824	0.023	1
11_Glut npr2	5_GABA	0.567267	0.021	1
9.3_Glut ntrk2b	5_GABA	0.355631	0.103	1
8_Glut	5_GABA	0.50324	0.04	1
9_Glut	5_GABA	0.284677	0.121	1
12_Glut	5_GABA	0.340338	0.11	1
13_Glut	5_GABA	1.10644	0.001	1
14_Glut	5_GABA	0.70917	0.012	1
3_Peri	5_GABA	0.533665	0.063	1
7_GABA	5_GABA	1.24329	0	0
4_GABA	5_GABA	1.12779	0.001	1
15_GABA/Glut	5_GABA	0.791236	0.008	1
1_RG/MG	5_GABA	0.334465	0.087	1
10_Glut	5_GABA	0.418333	0.057	1
5_GABA	5_GABA	1.0825	0.001	1
11_Glut	5_GABA	0.389868	0.069	1
6_GABA	5_GABA	0.737282	0.007	1
2_OPC/Oligo	5_GABA	0.687721	0.014	1
RG0	5_GABA	0.141991	0.314	1
RG1	5_GABA	1.05292	0.002	1
RG10	5_GABA	0.217612	0.206	1
RG2	5_GABA	1.03327	0	0
RG3	5_GABA	0.587577	0.031	1
RG4	5_GABA	0.47924	0.047	1
RG5	5_GABA	0.250458	0.172	1
RG6	5_GABA	0.965939	0.004	1
RG7	5_GABA	0.342504	0.095	1
RG8	5_GABA	0.333049	0.13	1
RG9	5_GABA	0.600095	0.052	1
4.1_GABA	5_GABA	0.941164	0.005	1
10.1_Glut	5_GABA	0.558757	0.024	1
15.2_GABA	5_GABA	0.945389	0.004	1
11.1_Glut	5_GABA	0.563024	0.022	1
8.3_Glut	5_GABA	0.58973	0.021	1
8.4_Glut	5_GABA	0.677934	0.014	1
9.3_Glut	5_GABA	0.355095	0.1	1
4.2_GABA	5_GABA	1.24415	0.001	1
8.5_Glut	5_GABA	0.725167	0.006	1
5.2_GABA	5_GABA	0.784958	0.005	1
8.6_Glut	5_GABA	0.386871	0.079	1
8.7_Glut	5_GABA	1.01624	0.001	1
15.1_GABA/Glut	5_GABA	0.544996	0.028	1
1.2_RG	5_GABA	1.03955	0.002	1
4.3_GABA	5_GABA	1.50491	0	0
4.4_GABA	5_GABA	1.1089	0	0
9.4_Glut	5_GABA	0.358049	0.093	1
9.5_Glut	5_GABA	0.285025	0.119	1
8.8_Glut	5_GABA	0.650256	0.01	1
9.6_Glut	5_GABA	0.41483	0.072	1
4.5_GABA	5_GABA	1.12564	0	0
12_Glut	5_GABA	0.340338	0.086	1
8.9_Glut	5_GABA	0.336352	0.102	1
9.1_Glut	5_GABA	0.485931	0.035	1
10.2_Glut	5_GABA	0.463638	0.057	1
2.1_OPC	5_GABA	1.45663	0	0
15.3_GABA	5_GABA	1.54594	0	0
11.2_Glut	5_GABA	0.365035	0.089	1
15.4_GABA	5_GABA	0.81766	0.006	1
4.6_GABA	5_GABA	1.00614	0.006	1
9.7_Glut	5_GABA	0.737803	0.011	1
13_Glut	5_GABA	0.962845	0.001	1
14_Glut	5_GABA	0.70917	0.012	1
4.7_GABA	5_GABA	1.4988	0	0
8.1_Glut	5_GABA	0.462311	0.047	1
11.3_Glut	5_GABA	0.452116	0.052	1
9.8_Glut	5_GABA	0.646253	0.021	1
8-9_Glut	5_GABA	0.888102	0.004	1
15.5_GABA/Glut	5_GABA	0.510377	0.048	1
4.8_GABA	5_GABA	0.79147	0.011	1
1.3_MG	5_GABA	0.361584	0.102	1
2.2_Oligo	5_GABA	0.369286	0.105	1
15.6_Glut	5_GABA	1.16443	0	0
8.10_Glut	5_GABA	0.68108	0.026	1
8.11_Glut	5_GABA	0.752639	0.018	1
1.1_RG	5_GABA	0.196298	0.212	1
3_Peri	5_GABA	0.533665	0.056	1
15.7_Glut	5_GABA	0.204572	0.216	1
7_GABA	5_GABA	1.24329	0	0
6_GABA	5_GABA	0.737282	0.01	1
5.1_GABA	5_GABA	1.11528	0.001	1
9.2_Glut	5_GABA	0.188636	0.196	1
8.2_Glut	5_GABA	0.796303	0.005	1
cckbr	11_Glut	2.93358	0	0
elavl4	11_Glut	2.95949	0	0
ntrk2b	11_Glut	2.84548	0	0
4_GABA htr1d	11_Glut	2.96404	0	0
4_GABA vipr2	11_Glut	2.79952	0	0
15_GABA/Glut tacr2	11_Glut	3.08997	0	0
11_Glut cckbr	11_Glut	2.69893	0	0
11_Glut npr2	11_Glut	3.02194	0	0
9.3_Glut ntrk2b	11_Glut	1.94124	0	0
8_Glut	11_Glut	1.91474	0	0
9_Glut	11_Glut	1.69924	0	0
12_Glut	11_Glut	1.47361	0	0
13_Glut	11_Glut	3.02938	0	0
14_Glut	11_Glut	2.14115	0	0
3_Peri	11_Glut	1.45518	0	0
7_GABA	11_Glut	2.64059	0	0
4_GABA	11_Glut	2.83448	0	0
15_GABA/Glut	11_Glut	3.17139	0	0
1_RG/MG	11_Glut	1.21103	0.001	1
10_Glut	11_Glut	1.7777	0	0
5_GABA	11_Glut	2.20507	0	0
11_Glut	11_Glut	2.46781	0	0
6_GABA	11_Glut	2.14676	0	0
2_OPC/Oligo	11_Glut	2.50552	0	0
RG0	11_Glut	0.614913	0.029	1
RG1	11_Glut	1.99143	0	0
RG10	11_Glut	0.738638	0.015	1
RG2	11_Glut	1.95644	0	0
RG3	11_Glut	1.32483	0	0
RG4	11_Glut	1.30574	0	0
RG5	11_Glut	1.00249	0.004	1
RG6	11_Glut	2.50852	0	0
RG7	11_Glut	1.13604	0	0
RG8	11_Glut	0.966216	0.005	1
RG9	11_Glut	2.53911	0	0
4.1_GABA	11_Glut	2.62724	0	0
10.1_Glut	11_Glut	1.76521	0	0
15.2_GABA	11_Glut	3.08429	0	0
11.1_Glut	11_Glut	2.99565	0	0
8.3_Glut	11_Glut	2.19863	0	0
8.4_Glut	11_Glut	2.0428	0	0
9.3_Glut	11_Glut	1.90975	0	0
4.2_GABA	11_Glut	2.94006	0	0
8.5_Glut	11_Glut	2.18405	0	0
5.2_GABA	11_Glut	2.01861	0	0
8.6_Glut	11_Glut	1.76493	0	0
8.7_Glut	11_Glut	3.38888	0	0
15.1_GABA/Glut	11_Glut	3.07698	0	0
1.2_RG	11_Glut	1.98418	0	0
4.3_GABA	11_Glut	3.46458	0	0
4.4_GABA	11_Glut	2.8345	0	0
9.4_Glut	11_Glut	2.57181	0	0
9.5_Glut	11_Glut	1.60761	0	0
8.8_Glut	11_Glut	2.83241	0	0
9.6_Glut	11_Glut	2.09323	0	0
4.5_GABA	11_Glut	2.82576	0	0
12_Glut	11_Glut	1.47361	0	0
8.9_Glut	11_Glut	2.37869	0	0
9.1_Glut	11_Glut	2.28572	0	0
10.2_Glut	11_Glut	2.47234	0	0
2.1_OPC	11_Glut	3.7811	0	0
15.3_GABA	11_Glut	3.26033	0	0
11.2_Glut	11_Glut	2.19312	0	0
15.4_GABA	11_Glut	2.65365	0	0
4.6_GABA	11_Glut	2.40567	0	0
9.7_Glut	11_Glut	2.58033	0	0
13_Glut	11_Glut	3.0292	0	0
14_Glut	11_Glut	2.14121	0	0
4.7_GABA	11_Glut	3.29768	0	0
8.1_Glut	11_Glut	2.41058	0	0
11.3_Glut	11_Glut	1.96022	0	0
9.8_Glut	11_Glut	2.43729	0	0
8-9_Glut	11_Glut	2.71881	0	0
15.5_GABA/Glut	11_Glut	1.90805	0	0
4.8_GABA	11_Glut	2.87028	0	0
1.3_MG	11_Glut	0.476126	0.048	1
2.2_Oligo	11_Glut	0.549636	0.034	1
15.6_Glut	11_Glut	3.40573	0	0
8.10_Glut	11_Glut	2.60194	0	0
8.11_Glut	11_Glut	2.33508	0	0
1.1_RG	11_Glut	0.465244	0.053	1
3_Peri	11_Glut	1.45518	0	0
15.7_Glut	11_Glut	0.671791	0.031	1
7_GABA	11_Glut	2.64059	0	0
6_GABA	11_Glut	2.14676	0	0
5.1_GABA	11_Glut	2.42613	0	0
9.2_Glut	11_Glut	1.12458	0.001	1
8.2_Glut	11_Glut	2.85063	0	0
cckbr	6_GABA	0.419677	0.059	1
elavl4	6_GABA	0.573927	0.017	1
ntrk2b	6_GABA	0.504802	0.048	1
4_GABA htr1d	6_GABA	0.664389	0.012	1
4_GABA vipr2	6_GABA	0.802941	0.003	1
15_GABA/Glut tacr2	6_GABA	0.724831	0.02	1
11_Glut cckbr	6_GABA	0.763554	0.01	1
11_Glut npr2	6_GABA	0.785938	0.003	1
9.3_Glut ntrk2b	6_GABA	0.731557	0.021	1
8_Glut	6_GABA	0.594441	0.031	1
9_Glut	6_GABA	0.491835	0.043	1
12_Glut	6_GABA	0.47279	0.052	1
13_Glut	6_GABA	0.807013	0.013	1
14_Glut	6_GABA	0.77087	0.009	1
3_Peri	6_GABA	0.970418	0.004	1
7_GABA	6_GABA	0.790919	0.008	1
4_GABA	6_GABA	0.823753	0.007	1
15_GABA/Glut	6_GABA	0.712246	0.012	1
1_RG/MG	6_GABA	0.480152	0.043	1
10_Glut	6_GABA	0.437801	0.059	1
5_GABA	6_GABA	0.806158	0.003	1
11_Glut	6_GABA	0.615244	0.025	1
6_GABA	6_GABA	0.824826	0.004	1
2_OPC/Oligo	6_GABA	0.680634	0.013	1
RG0	6_GABA	0.353843	0.112	1
RG1	6_GABA	0.853108	0.006	1
RG10	6_GABA	0.495015	0.074	1
RG2	6_GABA	0.926495	0.001	1
RG3	6_GABA	0.604585	0.021	1
RG4	6_GABA	0.645216	0.017	1
RG5	6_GABA	0.471244	0.064	1
RG6	6_GABA	1.13852	0.001	1
RG7	6_GABA	0.579071	0.03	1
RG8	6_GABA	0.590655	0.038	1
RG9	6_GABA	0.916018	0.004	1
4.1_GABA	6_GABA	0.596189	0.022	1
10.1_Glut	6_GABA	0.447249	0.036	1
15.2_GABA	6_GABA	0.692446	0.013	1
11.1_Glut	6_GABA	0.760138	0.006	1
8.3_Glut	6_GABA	0.69837	0.006	1
8.4_Glut	6_GABA	0.568753	0.032	1
9.3_Glut	6_GABA	0.698627	0.011	1
4.2_GABA	6_GABA	0.877915	0.001	1
8.5_Glut	6_GABA	0.645255	0.009	1
5.2_GABA	6_GABA	0.673758	0.01	1
8.6_Glut	6_GABA	0.445845	0.049	1
8.7_Glut	6_GABA	0.830681	0.001	1
15.1_GABA/Glut	6_GABA	0.648779	0.015	1
1.2_RG	6_GABA	0.912024	0.006	1
4.3_GABA	6_GABA	1.05038	0.002	1
4.4_GABA	6_GABA	0.524382	0.039	1
9.4_Glut	6_GABA	0.45823	0.057	1
9.5_Glut	6_GABA	0.403705	0.058	1
8.8_Glut	6_GABA	0.987852	0.001	1
9.6_Glut	6_GABA	0.739338	0.008	1
4.5_GABA	6_GABA	0.670115	0.016	1
12_Glut	6_GABA	0.47279	0.04	1
8.9_Glut	6_GABA	0.360082	0.089	1
9.1_Glut	6_GABA	0.845249	0.001	1
10.2_Glut	6_GABA	0.54164	0.032	1
2.1_OPC	6_GABA	1.20024	0	0
15.3_GABA	6_GABA	1.08033	0	0
11.2_Glut	6_GABA	0.693262	0.01	1
[truncated: 5,745 more rows]

## Sheet: Connection Weights by Subject
fish	sender	receiver	weight
b1.1	cckbr	cckbr	2.33607
b1.2	cckbr	cckbr	1.11516
b1.3	cckbr	cckbr	2.31388
b1.4	cckbr	cckbr	2.10739
b2.1	cckbr	cckbr	2.72378
b2.2	cckbr	cckbr	2.35017
b2.3	cckbr	cckbr	1.87393
b2.4	cckbr	cckbr	2.67546
b3.1	cckbr	cckbr	1.15765
b3.2	cckbr	cckbr	2.0523
b3.3	cckbr	cckbr	1.53317
b3.4	cckbr	cckbr	1.41068
b4.1	cckbr	cckbr	2.35909
b4.2	cckbr	cckbr	1.76651
b4.3	cckbr	cckbr	1.10822
b5.1	cckbr	cckbr	2.22082
b5.2	cckbr	cckbr	1.54706
b5.3	cckbr	cckbr	1.53505
b5.4	cckbr	cckbr	1.55406
c1.1	cckbr	cckbr	2.44672
c1.2	cckbr	cckbr	2.19724
c1.3	cckbr	cckbr	1.91047
c1.4	cckbr	cckbr	1.28487
c2.1	cckbr	cckbr	1.76751
c2.2	cckbr	cckbr	1.41296
c2.3	cckbr	cckbr	2.15338
c2.4	cckbr	cckbr	1.60024
c3.1	cckbr	cckbr	1.47392
c3.2	cckbr	cckbr	1.59432
c3.3	cckbr	cckbr	1.722
c3.4	cckbr	cckbr	1.28921
c4.1	cckbr	cckbr	3.01086
c4.2	cckbr	cckbr	2.43863
c4.3	cckbr	cckbr	2.37639
c5.1	cckbr	cckbr	1.59889
c5.2	cckbr	cckbr	1.67398
c5.3	cckbr	cckbr	1.64339
c5.4	cckbr	cckbr	1.41903
b1.1	cckbr	elavl4	1.75531
b1.2	cckbr	elavl4	1.96982
b1.3	cckbr	elavl4	2.59201
b1.4	cckbr	elavl4	2.01062
b2.1	cckbr	elavl4	2.00746
b2.2	cckbr	elavl4	2.52974
b2.3	cckbr	elavl4	1.71632
b2.4	cckbr	elavl4	2.72306
b3.1	cckbr	elavl4	1.60684
b3.2	cckbr	elavl4	1.33154
b3.3	cckbr	elavl4	1.45433
b3.4	cckbr	elavl4	2.16262
b4.1	cckbr	elavl4	1.76915
b4.2	cckbr	elavl4	2.1732
b4.3	cckbr	elavl4	1.2899
b5.1	cckbr	elavl4	1.92569
b5.2	cckbr	elavl4	1.87428
b5.3	cckbr	elavl4	1.93527
b5.4	cckbr	elavl4	1.99303
c1.1	cckbr	elavl4	0.971998
c1.2	cckbr	elavl4	1.60939
c1.3	cckbr	elavl4	1.77314
c1.4	cckbr	elavl4	1.13831
c2.1	cckbr	elavl4	2.03487
c2.2	cckbr	elavl4	1.67958
c2.3	cckbr	elavl4	1.91796
c2.4	cckbr	elavl4	1.95806
c3.1	cckbr	elavl4	1.9055
c3.2	cckbr	elavl4	1.20557
c3.3	cckbr	elavl4	1.64308
c3.4	cckbr	elavl4	1.53498
c4.1	cckbr	elavl4	2.38448
c4.2	cckbr	elavl4	2.09964
c4.3	cckbr	elavl4	1.62747
c5.1	cckbr	elavl4	1.3979
c5.2	cckbr	elavl4	1.95893
c5.3	cckbr	elavl4	1.38256
c5.4	cckbr	elavl4	1.07879
b1.1	cckbr	ntrk2b	2.49181
b1.2	cckbr	ntrk2b	2.36258
b1.3	cckbr	ntrk2b	2.29707
b1.4	cckbr	ntrk2b	2.28824
b2.1	cckbr	ntrk2b	2.57759
b2.2	cckbr	ntrk2b	3.0391
b2.3	cckbr	ntrk2b	2.66354
b2.4	cckbr	ntrk2b	3.12332
b3.1	cckbr	ntrk2b	1.47147
b3.2	cckbr	ntrk2b	1.51603
b3.3	cckbr	ntrk2b	1.50348
b3.4	cckbr	ntrk2b	1.12455
b4.1	cckbr	ntrk2b	3.16852
b4.2	cckbr	ntrk2b	2.74232
b4.3	cckbr	ntrk2b	1.87158
b5.1	cckbr	ntrk2b	2.31055
b5.2	cckbr	ntrk2b	2.61001
b5.3	cckbr	ntrk2b	2.59425
b5.4	cckbr	ntrk2b	2.07081
c1.1	cckbr	ntrk2b	2.23762
c1.2	cckbr	ntrk2b	2.53437
c1.3	cckbr	ntrk2b	2.22339
c1.4	cckbr	ntrk2b	1.28178
c2.1	cckbr	ntrk2b	1.48571
c2.2	cckbr	ntrk2b	1.52423
c2.3	cckbr	ntrk2b	2.45878
c2.4	cckbr	ntrk2b	2.0648
c3.1	cckbr	ntrk2b	2.51138
c3.2	cckbr	ntrk2b	1.3985
c3.3	cckbr	ntrk2b	1.24658
c3.4	cckbr	ntrk2b	1.65794
c4.1	cckbr	ntrk2b	2.71351
c4.2	cckbr	ntrk2b	2.08978
c4.3	cckbr	ntrk2b	2.19422
c5.1	cckbr	ntrk2b	2.0206
c5.2	cckbr	ntrk2b	2.45092
c5.3	cckbr	ntrk2b	1.67864
c5.4	cckbr	ntrk2b	1.70934
b1.1	cckbr	4_GABA htr1d	2.40334
b1.2	cckbr	4_GABA htr1d	2.06282
b1.3	cckbr	4_GABA htr1d	2.16502
b1.4	cckbr	4_GABA htr1d	1.31076
b2.1	cckbr	4_GABA htr1d	1.95762
b2.2	cckbr	4_GABA htr1d	1.30684
b2.3	cckbr	4_GABA htr1d	1.38956
b2.4	cckbr	4_GABA htr1d	1.7249
b3.1	cckbr	4_GABA htr1d	1.15146
b3.2	cckbr	4_GABA htr1d	2.10505
b3.3	cckbr	4_GABA htr1d	1.35715
b3.4	cckbr	4_GABA htr1d	1.50645
b4.1	cckbr	4_GABA htr1d	1.2275
b4.2	cckbr	4_GABA htr1d	1.57319
b4.3	cckbr	4_GABA htr1d	1.6688
b5.1	cckbr	4_GABA htr1d	1.86424
b5.2	cckbr	4_GABA htr1d	1.37636
b5.3	cckbr	4_GABA htr1d	1.45259
b5.4	cckbr	4_GABA htr1d	1.71816
c1.1	cckbr	4_GABA htr1d	1.70631
c1.2	cckbr	4_GABA htr1d	1.32988
c1.3	cckbr	4_GABA htr1d	1.52026
c1.4	cckbr	4_GABA htr1d	1.13679
c2.1	cckbr	4_GABA htr1d	1.90085
c2.2	cckbr	4_GABA htr1d	1.42336
c2.3	cckbr	4_GABA htr1d	1.8605
c2.4	cckbr	4_GABA htr1d	1.21252
c3.1	cckbr	4_GABA htr1d	1.21747
c3.2	cckbr	4_GABA htr1d	1.2174
c3.3	cckbr	4_GABA htr1d	2.17661
c3.4	cckbr	4_GABA htr1d	1.19007
c4.1	cckbr	4_GABA htr1d	2.06527
c4.2	cckbr	4_GABA htr1d	1.68774
c4.3	cckbr	4_GABA htr1d	1.69904
c5.1	cckbr	4_GABA htr1d	1.36876
c5.2	cckbr	4_GABA htr1d	1.65817
c5.3	cckbr	4_GABA htr1d	1.29607
c5.4	cckbr	4_GABA htr1d	1.50383
b1.1	cckbr	4_GABA vipr2	2.21961
b1.2	cckbr	4_GABA vipr2	1.51898
b1.3	cckbr	4_GABA vipr2	1.90853
b1.4	cckbr	4_GABA vipr2	1.51103
b2.1	cckbr	4_GABA vipr2	2.43727
b2.2	cckbr	4_GABA vipr2	1.61313
b2.3	cckbr	4_GABA vipr2	1.57783
b2.4	cckbr	4_GABA vipr2	2.62567
b3.1	cckbr	4_GABA vipr2	1.21035
b3.2	cckbr	4_GABA vipr2	2.21258
b3.3	cckbr	4_GABA vipr2	1.21848
b3.4	cckbr	4_GABA vipr2	1.28323
b4.1	cckbr	4_GABA vipr2	1.27015
b4.2	cckbr	4_GABA vipr2	1.18204
b4.3	cckbr	4_GABA vipr2	1.37278
b5.1	cckbr	4_GABA vipr2	2.10007
b5.2	cckbr	4_GABA vipr2	1.35802
b5.3	cckbr	4_GABA vipr2	1.55383
b5.4	cckbr	4_GABA vipr2	1.34682
c1.1	cckbr	4_GABA vipr2	1.53343
c1.2	cckbr	4_GABA vipr2	1.67259
c1.3	cckbr	4_GABA vipr2	1.32911
c1.4	cckbr	4_GABA vipr2	1.28749
c2.1	cckbr	4_GABA vipr2	1.58686
c2.2	cckbr	4_GABA vipr2	1.3237
c2.3	cckbr	4_GABA vipr2	1.49119
c2.4	cckbr	4_GABA vipr2	1.17892
c3.1	cckbr	4_GABA vipr2	1.93279
c3.2	cckbr	4_GABA vipr2	1.17329
c3.3	cckbr	4_GABA vipr2	1.70811
c3.4	cckbr	4_GABA vipr2	1.35207
c4.1	cckbr	4_GABA vipr2	2.20758
c4.2	cckbr	4_GABA vipr2	1.96944
c4.3	cckbr	4_GABA vipr2	1.62361
c5.1	cckbr	4_GABA vipr2	1.53871
c5.2	cckbr	4_GABA vipr2	1.92059
c5.3	cckbr	4_GABA vipr2	1.4254
c5.4	cckbr	4_GABA vipr2	1.55186
b1.1	cckbr	15_GABA/Glut tacr2	1.3349
b1.2	cckbr	15_GABA/Glut tacr2	0.93454
b1.3	cckbr	15_GABA/Glut tacr2	2.67212
b1.4	cckbr	15_GABA/Glut tacr2	1.93236
b2.1	cckbr	15_GABA/Glut tacr2	1.93236
b2.2	cckbr	15_GABA/Glut tacr2	1.55917
b2.3	cckbr	15_GABA/Glut tacr2	0.568378
b2.4	cckbr	15_GABA/Glut tacr2	2.20055
b3.1	cckbr	15_GABA/Glut tacr2	1.41033
b3.2	cckbr	15_GABA/Glut tacr2	1.74286
b3.3	cckbr	15_GABA/Glut tacr2	1.42921
b3.4	cckbr	15_GABA/Glut tacr2	1.28501
b4.1	cckbr	15_GABA/Glut tacr2	1.00756
b4.2	cckbr	15_GABA/Glut tacr2	2.05094
b4.3	cckbr	15_GABA/Glut tacr2	0.800701
b5.1	cckbr	15_GABA/Glut tacr2	1.72631
b5.2	cckbr	15_GABA/Glut tacr2	1.70842
b5.3	cckbr	15_GABA/Glut tacr2	1.78098
b5.4	cckbr	15_GABA/Glut tacr2	0.613849
c1.1	cckbr	15_GABA/Glut tacr2	1.84441
c1.2	cckbr	15_GABA/Glut tacr2	1.34685
c1.3	cckbr	15_GABA/Glut tacr2	0.532336
c1.4	cckbr	15_GABA/Glut tacr2	1.75842
c2.1	cckbr	15_GABA/Glut tacr2	0.645945
c2.2	cckbr	15_GABA/Glut tacr2	1.19607
c2.3	cckbr	15_GABA/Glut tacr2	2.39346
c2.4	cckbr	15_GABA/Glut tacr2	2.09301
c3.1	cckbr	15_GABA/Glut tacr2	0.772906
c3.2	cckbr	15_GABA/Glut tacr2	1.28212
c3.3	cckbr	15_GABA/Glut tacr2	1.16277
c3.4	cckbr	15_GABA/Glut tacr2	0.911181
c4.1	cckbr	15_GABA/Glut tacr2	1.69696
c4.2	cckbr	15_GABA/Glut tacr2	1.31121
c4.3	cckbr	15_GABA/Glut tacr2	0.900273
c5.1	cckbr	15_GABA/Glut tacr2	1.51159
c5.2	cckbr	15_GABA/Glut tacr2	1.37709
c5.3	cckbr	15_GABA/Glut tacr2	0.88789
c5.4	cckbr	15_GABA/Glut tacr2	0.886963
b1.1	cckbr	11_Glut cckbr	1.10751
b1.2	cckbr	11_Glut cckbr	2.03207
b1.3	cckbr	11_Glut cckbr	1.7837
b1.4	cckbr	11_Glut cckbr	2.8894
b2.1	cckbr	11_Glut cckbr	2.68431
b2.2	cckbr	11_Glut cckbr	2.32243
b2.3	cckbr	11_Glut cckbr	2.54391
b2.4	cckbr	11_Glut cckbr	1.82412
b3.1	cckbr	11_Glut cckbr	1.64109
b3.2	cckbr	11_Glut cckbr	1.94421
b3.3	cckbr	11_Glut cckbr	2.33885
b3.4	cckbr	11_Glut cckbr	0.839271
b4.1	cckbr	11_Glut cckbr	1.7551
b4.2	cckbr	11_Glut cckbr	2.04137
b4.3	cckbr	11_Glut cckbr	2.11547
b5.1	cckbr	11_Glut cckbr	3.18079
b5.2	cckbr	11_Glut cckbr	2.44414
b5.3	cckbr	11_Glut cckbr	1.27253
b5.4	cckbr	11_Glut cckbr	1.72106
c1.1	cckbr	11_Glut cckbr	1.66191
c1.2	cckbr	11_Glut cckbr	2.73721
c1.3	cckbr	11_Glut cckbr	1.65527
c1.4	cckbr	11_Glut cckbr	1.57435
c2.1	cckbr	11_Glut cckbr	1.41711
c2.2	cckbr	11_Glut cckbr	1.10265
c2.3	cckbr	11_Glut cckbr	2.02824
c2.4	cckbr	11_Glut cckbr	1.9515
c3.1	cckbr	11_Glut cckbr	1.05181
c3.2	cckbr	11_Glut cckbr	1.35394
c3.3	cckbr	11_Glut cckbr	1.74466
c3.4	cckbr	11_Glut cckbr	1.70894
c4.1	cckbr	11_Glut cckbr	2.65647
c4.2	cckbr	11_Glut cckbr	2.47637
c4.3	cckbr	11_Glut cckbr	1.77322
c5.1	cckbr	11_Glut cckbr	2.10973
c5.2	cckbr	11_Glut cckbr	2.90379
c5.3	cckbr	11_Glut cckbr	2.34843
c5.4	cckbr	11_Glut cckbr	2.05472
b1.1	cckbr	11_Glut npr2	1.94254
b1.2	cckbr	11_Glut npr2	2.41837
b1.3	cckbr	11_Glut npr2	2.05898
b1.4	cckbr	11_Glut npr2	2.91287
b2.1	cckbr	11_Glut npr2	2.27137
b2.2	cckbr	11_Glut npr2	2.41425
b2.3	cckbr	11_Glut npr2	2.06807
b2.4	cckbr	11_Glut npr2	3.53187
b3.1	cckbr	11_Glut npr2	1.1759
b3.2	cckbr	11_Glut npr2	2.22042
b3.3	cckbr	11_Glut npr2	1.92352
b3.4	cckbr	11_Glut npr2	0.981206
b4.1	cckbr	11_Glut npr2	1.8621
b4.2	cckbr	11_Glut npr2	2.93809
b4.3	cckbr	11_Glut npr2	2.22145
b5.1	cckbr	11_Glut npr2	2.94714
b5.2	cckbr	11_Glut npr2	2.31043
b5.3	cckbr	11_Glut npr2	2.83805
b5.4	cckbr	11_Glut npr2	2.19864
c1.1	cckbr	11_Glut npr2	1.92529
c1.2	cckbr	11_Glut npr2	2.07051
c1.3	cckbr	11_Glut npr2	1.47879
c1.4	cckbr	11_Glut npr2	0.850163
c2.1	cckbr	11_Glut npr2	2.04373
c2.2	cckbr	11_Glut npr2	1.77011
c2.3	cckbr	11_Glut npr2	1.67645
c2.4	cckbr	11_Glut npr2	3.11805
c3.1	cckbr	11_Glut npr2	1.76944
c3.2	cckbr	11_Glut npr2	1.6274
c3.3	cckbr	11_Glut npr2	2.06631
c3.4	cckbr	11_Glut npr2	1.79208
c4.1	cckbr	11_Glut npr2	2.81657
c4.2	cckbr	11_Glut npr2	2.36602
c4.3	cckbr	11_Glut npr2	1.92128
c5.1	cckbr	11_Glut npr2	2.41861
c5.2	cckbr	11_Glut npr2	2.3744
c5.3	cckbr	11_Glut npr2	2.05971
c5.4	cckbr	11_Glut npr2	2.00984
b1.1	cckbr	9.3_Glut ntrk2b	0.32331
b1.2	cckbr	9.3_Glut ntrk2b	0.973551
b1.3	cckbr	9.3_Glut ntrk2b	1.54642
b1.4	cckbr	9.3_Glut ntrk2b	0.847234
b2.1	cckbr	9.3_Glut ntrk2b	1.32167
b2.2	cckbr	9.3_Glut ntrk2b	0.619678
b2.3	cckbr	9.3_Glut ntrk2b	1.05058
b2.4	cckbr	9.3_Glut ntrk2b	1.70908
b3.1	cckbr	9.3_Glut ntrk2b	0.843832
b3.2	cckbr	9.3_Glut ntrk2b	0.339584
b3.3	cckbr	9.3_Glut ntrk2b	0.843862
b3.4	cckbr	9.3_Glut ntrk2b	0.636974
b4.1	cckbr	9.3_Glut ntrk2b	1.38154
b4.2	cckbr	9.3_Glut ntrk2b	1.40662
b4.3	cckbr	9.3_Glut ntrk2b	1.20704
b5.1	cckbr	9.3_Glut ntrk2b	1.29372
b5.2	cckbr	9.3_Glut ntrk2b	1.92602
b5.3	cckbr	9.3_Glut ntrk2b	1.5697
b5.4	cckbr	9.3_Glut ntrk2b	1.36548
c1.1	cckbr	9.3_Glut ntrk2b	0.520633
c1.2	cckbr	9.3_Glut ntrk2b	0.453626
c1.3	cckbr	9.3_Glut ntrk2b	0.39794
c1.4	cckbr	9.3_Glut ntrk2b	1.12989
c2.1	cckbr	9.3_Glut ntrk2b	2.08132
c2.2	cckbr	9.3_Glut ntrk2b	2.59979
c2.3	cckbr	9.3_Glut ntrk2b	0.737856
c2.4	cckbr	9.3_Glut ntrk2b	1.20196
c3.1	cckbr	9.3_Glut ntrk2b	2.16779
c3.2	cckbr	9.3_Glut ntrk2b	0.788859
c3.3	cckbr	9.3_Glut ntrk2b	1.64026
c3.4	cckbr	9.3_Glut ntrk2b	0.849215
c4.1	cckbr	9.3_Glut ntrk2b	0.931867
c4.2	cckbr	9.3_Glut ntrk2b	1.19937
c4.3	cckbr	9.3_Glut ntrk2b	0.901208
c5.1	cckbr	9.3_Glut ntrk2b	2.06621
c5.2	cckbr	9.3_Glut ntrk2b	1.36114
c5.3	cckbr	9.3_Glut ntrk2b	0.788792
c5.4	cckbr	9.3_Glut ntrk2b	1.00665
b1.1	cckbr	8_Glut	2.73737
b1.2	cckbr	8_Glut	3.43705
b1.3	cckbr	8_Glut	2.66605
b1.4	cckbr	8_Glut	3.48879
b2.1	cckbr	8_Glut	2.89822
b2.2	cckbr	8_Glut	3.44528
b2.3	cckbr	8_Glut	3.57668
b2.4	cckbr	8_Glut	3.87781
b3.1	cckbr	8_Glut	2.4589
b3.2	cckbr	8_Glut	2.71028
b3.3	cckbr	8_Glut	3.14862
b3.4	cckbr	8_Glut	2.19173
b4.1	cckbr	8_Glut	3.74099
b4.2	cckbr	8_Glut	3.79582
b4.3	cckbr	8_Glut	3.0951
b5.1	cckbr	8_Glut	3.00423
b5.2	cckbr	8_Glut	3.55656
b5.3	cckbr	8_Glut	3.13025
b5.4	cckbr	8_Glut	3.45966
c1.1	cckbr	8_Glut	2.30891
c1.2	cckbr	8_Glut	3.00829
c1.3	cckbr	8_Glut	3.22189
c1.4	cckbr	8_Glut	2.46937
c2.1	cckbr	8_Glut	2.9459
c2.2	cckbr	8_Glut	3.02172
c2.3	cckbr	8_Glut	2.68516
c2.4	cckbr	8_Glut	3.09011
c3.1	cckbr	8_Glut	3.04779
c3.2	cckbr	8_Glut	2.49635
c3.3	cckbr	8_Glut	2.70054
c3.4	cckbr	8_Glut	2.6395
c4.1	cckbr	8_Glut	2.8995
c4.2	cckbr	8_Glut	2.80091
c4.3	cckbr	8_Glut	2.8189
c5.1	cckbr	8_Glut	3.0222
c5.2	cckbr	8_Glut	3.62901
c5.3	cckbr	8_Glut	2.97217
c5.4	cckbr	8_Glut	3.35541
b1.1	cckbr	9_Glut	1.44181
b1.2	cckbr	9_Glut	1.50192
b1.3	cckbr	9_Glut	1.50665
b1.4	cckbr	9_Glut	1.54126
b2.1	cckbr	9_Glut	1.38576
b2.2	cckbr	9_Glut	2.75105
b2.3	cckbr	9_Glut	1.73935
b2.4	cckbr	9_Glut	2.77359
b3.1	cckbr	9_Glut	1.24447
b3.2	cckbr	9_Glut	1.62661
b3.3	cckbr	9_Glut	1.10737
b3.4	cckbr	9_Glut	1.0385
b4.1	cckbr	9_Glut	2.12564
b4.2	cckbr	9_Glut	2.13261
b4.3	cckbr	9_Glut	1.50131
b5.1	cckbr	9_Glut	1.96417
b5.2	cckbr	9_Glut	1.85123
b5.3	cckbr	9_Glut	1.72371
b5.4	cckbr	9_Glut	1.66088
c1.1	cckbr	9_Glut	1.26526
c1.2	cckbr	9_Glut	1.30754
c1.3	cckbr	9_Glut	1.54216
c1.4	cckbr	9_Glut	1.30616
c2.1	cckbr	9_Glut	1.23441
c2.2	cckbr	9_Glut	1.45361
c2.3	cckbr	9_Glut	1.62929
c2.4	cckbr	9_Glut	1.28575
c3.1	cckbr	9_Glut	1.71374
c3.2	cckbr	9_Glut	1.1017
c3.3	cckbr	9_Glut	1.29538
c3.4	cckbr	9_Glut	1.39889
c4.1	cckbr	9_Glut	1.38183
c4.2	cckbr	9_Glut	1.47155
c4.3	cckbr	9_Glut	0.98607
c5.1	cckbr	9_Glut	1.38811
c5.2	cckbr	9_Glut	1.60771
c5.3	cckbr	9_Glut	1.34939
c5.4	cckbr	9_Glut	1.34804
b1.1	cckbr	12_Glut	2.33792
b1.2	cckbr	12_Glut	2.81964
b1.3	cckbr	12_Glut	2.6988
b1.4	cckbr	12_Glut	3.25933
b2.1	cckbr	12_Glut	3.97055
b2.2	cckbr	12_Glut	3.80358
b2.3	cckbr	12_Glut	3.27083
b2.4	cckbr	12_Glut	3.84325
b3.1	cckbr	12_Glut	1.2872
b3.2	cckbr	12_Glut	3.2074
b3.3	cckbr	12_Glut	2.35139
b3.4	cckbr	12_Glut	3.55823
b4.1	cckbr	12_Glut	3.4876
b4.2	cckbr	12_Glut	2.6997
b4.3	cckbr	12_Glut	2.05062
b5.1	cckbr	12_Glut	3.57034
b5.2	cckbr	12_Glut	3.57511
b5.3	cckbr	12_Glut	3.64381
b5.4	cckbr	12_Glut	3.22832
c1.1	cckbr	12_Glut	2.57897
c1.2	cckbr	12_Glut	2.83954
c1.3	cckbr	12_Glut	3.27847
c1.4	cckbr	12_Glut	2.12991
c2.1	cckbr	12_Glut	2.29382
c2.2	cckbr	12_Glut	3.35011
c2.3	cckbr	12_Glut	2.90275
c2.4	cckbr	12_Glut	3.26129
c3.1	cckbr	12_Glut	3.92923
c3.2	cckbr	12_Glut	2.11754
c3.3	cckbr	12_Glut	3.41244
c3.4	cckbr	12_Glut	2.82396
c4.1	cckbr	12_Glut	3.92964
c4.2	cckbr	12_Glut	3.13666
c4.3	cckbr	12_Glut	2.81643
c5.1	cckbr	12_Glut	3.43017
c5.2	cckbr	12_Glut	3.3481
c5.3	cckbr	12_Glut	1.98946
c5.4	cckbr	12_Glut	2.37863
b1.1	cckbr	13_Glut	1.85776
b1.2	cckbr	13_Glut	1.45867
b1.3	cckbr	13_Glut	1.74667
b1.4	cckbr	13_Glut	1.45669
b2.1	cckbr	13_Glut	2.23805
b2.2	cckbr	13_Glut	1.38375
b2.3	cckbr	13_Glut	1.40682
b2.4	cckbr	13_Glut	0.595152
b3.1	cckbr	13_Glut	1.59131
b3.2	cckbr	13_Glut	1.34411
b3.3	cckbr	13_Glut	1.78919
b3.4	cckbr	13_Glut	1.68911
b4.1	cckbr	13_Glut	1.86625
b4.2	cckbr	13_Glut	2.08411
b4.3	cckbr	13_Glut	0.870997
b5.1	cckbr	13_Glut	1.43538
b5.2	cckbr	13_Glut	1.94972
b5.3	cckbr	13_Glut	1.21173
b5.4	cckbr	13_Glut	1.20345
c1.1	cckbr	13_Glut	0.884098
c1.2	cckbr	13_Glut	1.08183
c1.3	cckbr	13_Glut	1.19551
c1.4	cckbr	13_Glut	1.59394
c2.1	cckbr	13_Glut	1.05462
c2.2	cckbr	13_Glut	1.32603
c2.3	cckbr	13_Glut	1.19015
c2.4	cckbr	13_Glut	1.9755
c3.1	cckbr	13_Glut	1.5741
c3.2	cckbr	13_Glut	0.955774
c3.3	cckbr	13_Glut	1.50032
c3.4	cckbr	13_Glut	0.945728
c4.1	cckbr	13_Glut	1.58176
c4.2	cckbr	13_Glut	1.49215
c4.3	cckbr	13_Glut	1.47327
c5.1	cckbr	13_Glut	1.36901
c5.2	cckbr	13_Glut	2.00192
c5.3	cckbr	13_Glut	1.71492
c5.4	cckbr	13_Glut	1.25884
b1.1	cckbr	14_Glut	0.791402
b1.2	cckbr	14_Glut	1.64282
b1.3	cckbr	14_Glut	1.16686
b1.4	cckbr	14_Glut	0.949692
b2.1	cckbr	14_Glut	1.88671
b2.2	cckbr	14_Glut
b2.3	cckbr	14_Glut	0.722605
b2.4	cckbr	14_Glut	2.61354
b3.1	cckbr	14_Glut	0.936115
b3.2	cckbr	14_Glut	1.55165
b3.3	cckbr	14_Glut	0.515854
b3.4	cckbr	14_Glut
b4.1	cckbr	14_Glut	1.33156
b4.2	cckbr	14_Glut	0.819912
b4.3	cckbr	14_Glut	0.659636
b5.1	cckbr	14_Glut	1.97569
b5.2	cckbr	14_Glut	1.0222
b5.3	cckbr	14_Glut	1.28922
b5.4	cckbr	14_Glut	0.889478
c1.1	cckbr	14_Glut	1.86801
c1.2	cckbr	14_Glut	0.742392
c1.3	cckbr	14_Glut	1.1439
c1.4	cckbr	14_Glut	0.737966
c2.1	cckbr	14_Glut	0.92151
c2.2	cckbr	14_Glut	0.774077
c2.3	cckbr	14_Glut	0.559681
c2.4	cckbr	14_Glut	0.760838
c3.1	cckbr	14_Glut	1.65917
c3.2	cckbr	14_Glut	1.16432
c3.3	cckbr	14_Glut	1.34309
c3.4	cckbr	14_Glut	0.916129
c4.1	cckbr	14_Glut	0.725776
c4.2	cckbr	14_Glut	0.757342
c4.3	cckbr	14_Glut	1.13239
c5.1	cckbr	14_Glut	0.993493
c5.2	cckbr	14_Glut	1.38141
c5.3	cckbr	14_Glut	1.09159
c5.4	cckbr	14_Glut	1.50882
b1.1	cckbr	3_Peri	0.47998
b1.2	cckbr	3_Peri	0.056959
b1.3	cckbr	3_Peri
b1.4	cckbr	3_Peri	0.214576
b2.1	cckbr	3_Peri	0.459696
b2.2	cckbr	3_Peri
b2.3	cckbr	3_Peri
b2.4	cckbr	3_Peri	0.259391
b3.1	cckbr	3_Peri	0.0819408
b3.2	cckbr	3_Peri	0.0746513
b3.3	cckbr	3_Peri
b3.4	cckbr	3_Peri	0.311889
b4.1	cckbr	3_Peri	0.200537
b4.2	cckbr	3_Peri	0.0750519
b4.3	cckbr	3_Peri	0.140703
b5.1	cckbr	3_Peri	0.203315
b5.2	cckbr	3_Peri	0.143896
b5.3	cckbr	3_Peri	0.262073
b5.4	cckbr	3_Peri	0.303508
c1.1	cckbr	3_Peri	0.116791
c1.2	cckbr	3_Peri	0.150962
c1.3	cckbr	3_Peri
c1.4	cckbr	3_Peri	0.184661
c2.1	cckbr	3_Peri
c2.2	cckbr	3_Peri	0.0938179
c2.3	cckbr	3_Peri	0.207842
c2.4	cckbr	3_Peri	0.0404787
c3.1	cckbr	3_Peri
c3.2	cckbr	3_Peri
c3.3	cckbr	3_Peri
c3.4	cckbr	3_Peri
c4.1	cckbr	3_Peri	0.123936
c4.2	cckbr	3_Peri	0.12913
c4.3	cckbr	3_Peri	0.0539798
c5.1	cckbr	3_Peri	0.122215
c5.2	cckbr	3_Peri	0.172442
c5.3	cckbr	3_Peri	1.03389
c5.4	cckbr	3_Peri	0.166173
b1.1	cckbr	7_GABA	0.906024
b1.2	cckbr	7_GABA	0.66051
b1.3	cckbr	7_GABA
b1.4	cckbr	7_GABA	0.904414
b2.1	cckbr	7_GABA
b2.2	cckbr	7_GABA
b2.3	cckbr	7_GABA	1.238
b2.4	cckbr	7_GABA	1.13674
b3.1	cckbr	7_GABA
b3.2	cckbr	7_GABA
b3.3	cckbr	7_GABA	0.669504
b3.4	cckbr	7_GABA	0.984669
b4.1	cckbr	7_GABA	1.26762
b4.2	cckbr	7_GABA	0.913993
b4.3	cckbr	7_GABA	1.41383
b5.1	cckbr	7_GABA	1.20225
b5.2	cckbr	7_GABA	0.530912
b5.3	cckbr	7_GABA
b5.4	cckbr	7_GABA	1.29492
c1.1	cckbr	7_GABA
c1.2	cckbr	7_GABA	1.09986
c1.3	cckbr	7_GABA
c1.4	cckbr	7_GABA
c2.1	cckbr	7_GABA	0.545712
c2.2	cckbr	7_GABA	1.07882
c2.3	cckbr	7_GABA	0.638168
c2.4	cckbr	7_GABA	0.714362
c3.1	cckbr	7_GABA	1.03936
c3.2	cckbr	7_GABA	0.694782
c3.3	cckbr	7_GABA	1.01648
c3.4	cckbr	7_GABA	0.632811
c4.1	cckbr	7_GABA	0.863134
c4.2	cckbr	7_GABA	1.4397
c4.3	cckbr	7_GABA	1.23564
c5.1	cckbr	7_GABA	1.06698
c5.2	cckbr	7_GABA	1.34124
c5.3	cckbr	7_GABA	1.23832
c5.4	cckbr	7_GABA
b1.1	cckbr	4_GABA	2.36532
b1.2	cckbr	4_GABA	1.40965
b1.3	cckbr	4_GABA	2.22066
b1.4	cckbr	4_GABA	1.74478
b2.1	cckbr	4_GABA	3.03102
b2.2	cckbr	4_GABA	2.25727
b2.3	cckbr	4_GABA	1.5924
b2.4	cckbr	4_GABA	2.06953
b3.1	cckbr	4_GABA	1.09621
b3.2	cckbr	4_GABA	2.31812
b3.3	cckbr	4_GABA	1.20908
b3.4	cckbr	4_GABA	1.54047
b4.1	cckbr	4_GABA	1.60127
b4.2	cckbr	4_GABA	1.57158
b4.3	cckbr	4_GABA	1.07008
b5.1	cckbr	4_GABA	1.70569
b5.2	cckbr	4_GABA	1.80483
b5.3	cckbr	4_GABA	1.60065
b5.4	cckbr	4_GABA	1.38393
c1.1	cckbr	4_GABA	2.08244
c1.2	cckbr	4_GABA	1.5267
c1.3	cckbr	4_GABA	1.50936
c1.4	cckbr	4_GABA	1.18261
c2.1	cckbr	4_GABA	1.2356
c2.2	cckbr	4_GABA	1.37267
c2.3	cckbr	4_GABA	2.08806
c2.4	cckbr	4_GABA	1.26813
c3.1	cckbr	4_GABA	1.53427
c3.2	cckbr	4_GABA	1.21614
c3.3	cckbr	4_GABA	2.1968
c3.4	cckbr	4_GABA	1.443
c4.1	cckbr	4_GABA	2.38491
c4.2	cckbr	4_GABA	2.11573
c4.3	cckbr	4_GABA	2.2175
c5.1	cckbr	4_GABA	1.40366
c5.2	cckbr	4_GABA	1.57229
c5.3	cckbr	4_GABA	1.41742
c5.4	cckbr	4_GABA	1.48964
b1.1	cckbr	15_GABA/Glut	2.19814
b1.2	cckbr	15_GABA/Glut	1.97594
b1.3	cckbr	15_GABA/Glut	2.33353
b1.4	cckbr	15_GABA/Glut	2.18736
b2.1	cckbr	15_GABA/Glut	2.52258
b2.2	cckbr	15_GABA/Glut	1.62372
b2.3	cckbr	15_GABA/Glut	2.07329
b2.4	cckbr	15_GABA/Glut	3.09583
b3.1	cckbr	15_GABA/Glut	1.50245
b3.2	cckbr	15_GABA/Glut	2.59044
b3.3	cckbr	15_GABA/Glut	1.34176
b3.4	cckbr	15_GABA/Glut	2.03996
b4.1	cckbr	15_GABA/Glut	1.72776
b4.2	cckbr	15_GABA/Glut	1.82989
b4.3	cckbr	15_GABA/Glut	1.61923
b5.1	cckbr	15_GABA/Glut	1.99259
b5.2	cckbr	15_GABA/Glut	2.03815
b5.3	cckbr	15_GABA/Glut	1.81691
b5.4	cckbr	15_GABA/Glut	1.52702
c1.1	cckbr	15_GABA/Glut	2.00145
c1.2	cckbr	15_GABA/Glut	1.53101
c1.3	cckbr	15_GABA/Glut	1.82033
c1.4	cckbr	15_GABA/Glut	1.66094
c2.1	cckbr	15_GABA/Glut	0.597735
c2.2	cckbr	15_GABA/Glut	1.50765
c2.3	cckbr	15_GABA/Glut	2.32542
c2.4	cckbr	15_GABA/Glut	2.2993
c3.1	cckbr	15_GABA/Glut	1.52411
c3.2	cckbr	15_GABA/Glut	1.49638
c3.3	cckbr	15_GABA/Glut	2.20581
c3.4	cckbr	15_GABA/Glut	1.66828
c4.1	cckbr	15_GABA/Glut	2.90171
c4.2	cckbr	15_GABA/Glut	2.11215
c4.3	cckbr	15_GABA/Glut	2.32406
c5.1	cckbr	15_GABA/Glut	1.48593
c5.2	cckbr	15_GABA/Glut	1.65985
c5.3	cckbr	15_GABA/Glut	1.2743
c5.4	cckbr	15_GABA/Glut	1.22599
b1.1	cckbr	1_RG/MG	0.636596
b1.2	cckbr	1_RG/MG	0.231308
b1.3	cckbr	1_RG/MG	0.373076
b1.4	cckbr	1_RG/MG	0.341696
b2.1	cckbr	1_RG/MG	0.467555
b2.2	cckbr	1_RG/MG	0.293706
b2.3	cckbr	1_RG/MG	0.285904
b2.4	cckbr	1_RG/MG	0.582665
b3.1	cckbr	1_RG/MG	0.258867
b3.2	cckbr	1_RG/MG	0.527161
b3.3	cckbr	1_RG/MG	0.30525
b3.4	cckbr	1_RG/MG	0.516606
b4.1	cckbr	1_RG/MG	0.17286
b4.2	cckbr	1_RG/MG	0.494377
b4.3	cckbr	1_RG/MG	0.370973
b5.1	cckbr	1_RG/MG	1.10346
b5.2	cckbr	1_RG/MG	0.380923
b5.3	cckbr	1_RG/MG	0.328526
b5.4	cckbr	1_RG/MG	0.65976
c1.1	cckbr	1_RG/MG	0.400271
c1.2	cckbr	1_RG/MG	0.485013
c1.3	cckbr	1_RG/MG	0.188089
c1.4	cckbr	1_RG/MG	0.237618
c2.1	cckbr	1_RG/MG	0.31256
c2.2	cckbr	1_RG/MG	0.655099
c2.3	cckbr	1_RG/MG	0.481694
c2.4	cckbr	1_RG/MG	0.401748
c3.1	cckbr	1_RG/MG	0.526302
c3.2	cckbr	1_RG/MG	0.294847
c3.3	cckbr	1_RG/MG	0.954165
c3.4	cckbr	1_RG/MG	0.642227
c4.1	cckbr	1_RG/MG	0.449
c4.2	cckbr	1_RG/MG	0.335069
c4.3	cckbr	1_RG/MG	0.569997
c5.1	cckbr	1_RG/MG	0.369912
c5.2	cckbr	1_RG/MG	0.422827
c5.3	cckbr	1_RG/MG	0.751507
c5.4	cckbr	1_RG/MG	0.392897
b1.1	cckbr	10_Glut	2.6839
b1.2	cckbr	10_Glut	3.3275
b1.3	cckbr	10_Glut	2.78284
b1.4	cckbr	10_Glut	3.52141
b2.1	cckbr	10_Glut	3.53271
b2.2	cckbr	10_Glut	2.94203
b2.3	cckbr	10_Glut	2.94971
b2.4	cckbr	10_Glut	3.4474
b3.1	cckbr	10_Glut	2.55184
b3.2	cckbr	10_Glut	2.70396
b3.3	cckbr	10_Glut	2.22886
b3.4	cckbr	10_Glut	2.54826
b4.1	cckbr	10_Glut	3.42653
b4.2	cckbr	10_Glut	3.45166
b4.3	cckbr	10_Glut	3.29638
b5.1	cckbr	10_Glut	3.36602
b5.2	cckbr	10_Glut	2.56538
b5.3	cckbr	10_Glut	3.73713
b5.4	cckbr	10_Glut	3.22552
c1.1	cckbr	10_Glut	2.40976
c1.2	cckbr	10_Glut	2.88476
c1.3	cckbr	10_Glut	1.83973
c1.4	cckbr	10_Glut	3.08379
c2.1	cckbr	10_Glut	2.60205
c2.2	cckbr	10_Glut	3.14861
c2.3	cckbr	10_Glut	2.11781
c2.4	cckbr	10_Glut	2.39884
c3.1	cckbr	10_Glut	2.88559
c3.2	cckbr	10_Glut	1.98519
c3.3	cckbr	10_Glut	2.17223
c3.4	cckbr	10_Glut	2.40645
c4.1	cckbr	10_Glut	3.10668
c4.2	cckbr	10_Glut	2.6598
c4.3	cckbr	10_Glut	2.7935
c5.1	cckbr	10_Glut	2.50653
c5.2	cckbr	10_Glut	3.24854
c5.3	cckbr	10_Glut	2.50675
c5.4	cckbr	10_Glut	2.74255
b1.1	cckbr	5_GABA	1.19446
b1.2	cckbr	5_GABA	0.455182
b1.3	cckbr	5_GABA	0.815998
b1.4	cckbr	5_GABA	0.300437
b2.1	cckbr	5_GABA	1.10151
b2.2	cckbr	5_GABA	0.498715
b2.3	cckbr	5_GABA	0.611804
b2.4	cckbr	5_GABA	0.651593
b3.1	cckbr	5_GABA	0.455281
b3.2	cckbr	5_GABA	0.657649
b3.3	cckbr	5_GABA	0.437026
b3.4	cckbr	5_GABA	0.624549
b4.1	cckbr	5_GABA	0.508091
b4.2	cckbr	5_GABA	0.455572
b4.3	cckbr	5_GABA	0.362678
b5.1	cckbr	5_GABA	1.19657
b5.2	cckbr	5_GABA	0.503934
b5.3	cckbr	5_GABA	0.520289
b5.4	cckbr	5_GABA	0.623333
c1.1	cckbr	5_GABA	0.718306
c1.2	cckbr	5_GABA	0.484684
c1.3	cckbr	5_GABA	0.849172
c1.4	cckbr	5_GABA	0.397567
c2.1	cckbr	5_GABA	0.694288
c2.2	cckbr	5_GABA	0.579288
c2.3	cckbr	5_GABA	0.450663
c2.4	cckbr	5_GABA	0.923607
c3.1	cckbr	5_GABA	1.01123
c3.2	cckbr	5_GABA	0.218803
c3.3	cckbr	5_GABA	0.604877
c3.4	cckbr	5_GABA	0.440639
c4.1	cckbr	5_GABA	1.02542
c4.2	cckbr	5_GABA	0.896136
c4.3	cckbr	5_GABA	0.903662
c5.1	cckbr	5_GABA	0.544042
c5.2	cckbr	5_GABA	0.566916
c5.3	cckbr	5_GABA	0.560462
c5.4	cckbr	5_GABA	0.473361
b1.1	cckbr	11_Glut	2.67665
b1.2	cckbr	11_Glut	2.9152
b1.3	cckbr	11_Glut	3.31617
b1.4	cckbr	11_Glut	3.24052
b2.1	cckbr	11_Glut	3.25543
b2.2	cckbr	11_Glut	2.62117
b2.3	cckbr	11_Glut	3.38622
b2.4	cckbr	11_Glut	3.5909
b3.1	cckbr	11_Glut	2.49128
b3.2	cckbr	11_Glut	3.19433
b3.3	cckbr	11_Glut	1.71929
b3.4	cckbr	11_Glut	2.55426
b4.1	cckbr	11_Glut	3.27705
b4.2	cckbr	11_Glut	3.50343
b4.3	cckbr	11_Glut	2.75505
b5.1	cckbr	11_Glut	3.15068
b5.2	cckbr	11_Glut	3.05492
b5.3	cckbr	11_Glut	3.43451
b5.4	cckbr	11_Glut	3.68529
c1.1	cckbr	11_Glut	1.83292
c1.2	cckbr	11_Glut	3.1113
c1.3	cckbr	11_Glut	2.34638
c1.4	cckbr	11_Glut	2.71285
c2.1	cckbr	11_Glut	1.94866
c2.2	cckbr	11_Glut	3.01943
c2.3	cckbr	11_Glut	2.62336
c2.4	cckbr	11_Glut	3.49816
c3.1	cckbr	11_Glut	2.16079
c3.2	cckbr	11_Glut	2.48469
c3.3	cckbr	11_Glut	2.51818
c3.4	cckbr	11_Glut	1.68492
c4.1	cckbr	11_Glut	3.12177
c4.2	cckbr	11_Glut	2.42945
c4.3	cckbr	11_Glut	2.85344
c5.1	cckbr	11_Glut	3.1379
c5.2	cckbr	11_Glut	4.11774
c5.3	cckbr	11_Glut	2.1748
c5.4	cckbr	11_Glut	2.71862
b1.1	cckbr	6_GABA	0.957201
b1.2	cckbr	6_GABA	0.380183
b1.3	cckbr	6_GABA	0.372392
b1.4	cckbr	6_GABA	0.29943
b2.1	cckbr	6_GABA	1.02268
b2.2	cckbr	6_GABA	0.58786
b2.3	cckbr	6_GABA	0.46673
b2.4	cckbr	6_GABA	0.703167
b3.1	cckbr	6_GABA	0.332787
b3.2	cckbr	6_GABA	1.04273
b3.3	cckbr	6_GABA	0.152633
b3.4	cckbr	6_GABA	0.548948
b4.1	cckbr	6_GABA	1.00754
b4.2	cckbr	6_GABA	0.411951
b4.3	cckbr	6_GABA	0.328085
b5.1	cckbr	6_GABA	0.774782
b5.2	cckbr	6_GABA	0.519823
b5.3	cckbr	6_GABA	0.486803
b5.4	cckbr	6_GABA	0.234859
c1.1	cckbr	6_GABA	0.42706
c1.2	cckbr	6_GABA	0.400479
c1.3	cckbr	6_GABA	0.435636
c1.4	cckbr	6_GABA	0.497589
c2.1	cckbr	6_GABA	0.25379
c2.2	cckbr	6_GABA	0.404661
c2.3	cckbr	6_GABA	1.04298
c2.4	cckbr	6_GABA	0.640625
c3.1	cckbr	6_GABA	0.420179
c3.2	cckbr	6_GABA	0.41903
c3.3	cckbr	6_GABA	1.2731
c3.4	cckbr	6_GABA	0.391507
c4.1	cckbr	6_GABA	0.958277
c4.2	cckbr	6_GABA	0.894411
c4.3	cckbr	6_GABA	0.652818
c5.1	cckbr	6_GABA	0.909105
c5.2	cckbr	6_GABA	0.773974
c5.3	cckbr	6_GABA	0.645375
c5.4	cckbr	6_GABA	0.45904
b1.1	cckbr	2_OPC/Oligo	2.73863
b1.2	cckbr	2_OPC/Oligo	1.54964
b1.3	cckbr	2_OPC/Oligo	2.62616
b1.4	cckbr	2_OPC/Oligo	1.50725
b2.1	cckbr	2_OPC/Oligo	1.52066
b2.2	cckbr	2_OPC/Oligo	2.02575
b2.3	cckbr	2_OPC/Oligo	2.98227
b2.4	cckbr	2_OPC/Oligo	1.13134
b3.1	cckbr	2_OPC/Oligo	1.2088
b3.2	cckbr	2_OPC/Oligo	2.4548
b3.3	cckbr	2_OPC/Oligo	2.34811
b3.4	cckbr	2_OPC/Oligo	3.3696
b4.1	cckbr	2_OPC/Oligo	2.2221
b4.2	cckbr	2_OPC/Oligo	1.55302
b4.3	cckbr	2_OPC/Oligo	1.33846
b5.1	cckbr	2_OPC/Oligo	1.66063
b5.2	cckbr	2_OPC/Oligo	1.80371
b5.3	cckbr	2_OPC/Oligo	1.76791
b5.4	cckbr	2_OPC/Oligo	2.8549
c1.1	cckbr	2_OPC/Oligo	2.82914
c1.2	cckbr	2_OPC/Oligo	2.15784
c1.3	cckbr	2_OPC/Oligo	2.03691
c1.4	cckbr	2_OPC/Oligo	1.07935
c2.1	cckbr	2_OPC/Oligo	2.77603
c2.2	cckbr	2_OPC/Oligo	2.33148
c2.3	cckbr	2_OPC/Oligo	2.92588
c2.4	cckbr	2_OPC/Oligo	1.65104
c3.1	cckbr	2_OPC/Oligo	2.48359
c3.2	cckbr	2_OPC/Oligo	2.20836
c3.3	cckbr	2_OPC/Oligo	2.16453
c3.4	cckbr	2_OPC/Oligo	2.48476
c4.1	cckbr	2_OPC/Oligo	1.4582
c4.2	cckbr	2_OPC/Oligo	0.923695
c4.3	cckbr	2_OPC/Oligo	1.90136
c5.1	cckbr	2_OPC/Oligo	1.95373
c5.2	cckbr	2_OPC/Oligo	2.38754
c5.3	cckbr	2_OPC/Oligo	2.4041
c5.4	cckbr	2_OPC/Oligo	1.31375
b1.1	cckbr	RG0	1.19491
b1.2	cckbr	RG0	0.496233
b1.3	cckbr	RG0	0.341298
b1.4	cckbr	RG0	0.29782
b2.1	cckbr	RG0	0.455292
b2.2	cckbr	RG0	0.333822
b2.3	cckbr	RG0	0.370861
b2.4	cckbr	RG0	0.177645
b3.1	cckbr	RG0	0.0905904
b3.2	cckbr	RG0	0.467577
b3.3	cckbr	RG0	0.434066
b3.4	cckbr	RG0	0.240979
b4.1	cckbr	RG0	0.0753042
b4.2	cckbr	RG0	0.500525
b4.3	cckbr	RG0	0.158589
b5.1	cckbr	RG0	0.610318
b5.2	cckbr	RG0	0.461894
b5.3	cckbr	RG0	0.224666
b5.4	cckbr	RG0	0.745027
c1.1	cckbr	RG0	0.49813
c1.2	cckbr	RG0	0.116131
c1.3	cckbr	RG0	0.356738
c1.4	cckbr	RG0	0.117967
c2.1	cckbr	RG0	0.55265
c2.2	cckbr	RG0	0.694939
c2.3	cckbr	RG0	0.426245
c2.4	cckbr	RG0	0.340829
c3.1	cckbr	RG0	0.371041
c3.2	cckbr	RG0	0.203099
c3.3	cckbr	RG0	0.743438
c3.4	cckbr	RG0	0.686359
c4.1	cckbr	RG0	0.578063
c4.2	cckbr	RG0	0.237022
c4.3	cckbr	RG0	0.0903429
c5.1	cckbr	RG0	0.316695
c5.2	cckbr	RG0	0.260233
c5.3	cckbr	RG0	0.469273
c5.4	cckbr	RG0	0.494905
b1.1	cckbr	RG1	0.389264
b1.2	cckbr	RG1	0.919499
b1.3	cckbr	RG1	1.32017
b1.4	cckbr	RG1	1.01701
b2.1	cckbr	RG1	1.37198
b2.2	cckbr	RG1	1.8568
b2.3	cckbr	RG1	1.7722
b2.4	cckbr	RG1	2.52845
b3.1	cckbr	RG1	1.03758
b3.2	cckbr	RG1
b3.3	cckbr	RG1	0.45534
b3.4	cckbr	RG1	1.28134
b4.1	cckbr	RG1	0.855448
b4.2	cckbr	RG1	1.71474
b4.3	cckbr	RG1	1.25003
b5.1	cckbr	RG1	2.25944
b5.2	cckbr	RG1	0.526112
b5.3	cckbr	RG1	1.72517
b5.4	cckbr	RG1	0.655419
c1.1	cckbr	RG1	1.34068
c1.2	cckbr	RG1	1.67101
c1.3	cckbr	RG1	1.07836
c1.4	cckbr	RG1	0.789534
c2.1	cckbr	RG1	1.00837
c2.2	cckbr	RG1	0.987103
c2.3	cckbr	RG1	1.67194
c2.4	cckbr	RG1	0.706166
c3.1	cckbr	RG1	1.52291
c3.2	cckbr	RG1	0.42122
c3.3	cckbr	RG1	1.41651
c3.4	cckbr	RG1	1.43378
c4.1	cckbr	RG1	0.760734
c4.2	cckbr	RG1	1.18872
c4.3	cckbr	RG1	1.87771
c5.1	cckbr	RG1	0.883811
c5.2	cckbr	RG1	1.19727
c5.3	cckbr	RG1	0.883418
c5.4	cckbr	RG1	0.418673
b1.1	cckbr	RG10	0.613961
b1.2	cckbr	RG10	1.60074
b1.3	cckbr	RG10
b1.4	cckbr	RG10	0.735963
b2.1	cckbr	RG10	2.07754
b2.2	cckbr	RG10	0.426114
b2.3	cckbr	RG10	0.303372
b2.4	cckbr	RG10	0.486651
b3.1	cckbr	RG10	0.956599
b3.2	cckbr	RG10	0.860097
b3.3	cckbr	RG10	0.169484
b3.4	cckbr	RG10
b4.1	cckbr	RG10	0.164213
b4.2	cckbr	RG10	0.578702
b4.3	cckbr	RG10	0.114505
b5.1	cckbr	RG10	0.435075
b5.2	cckbr	RG10	0.881826
b5.3	cckbr	RG10
b5.4	cckbr	RG10	0.439537
c1.1	cckbr	RG10	0.356273
c1.2	cckbr	RG10
c1.3	cckbr	RG10	1.21056
c1.4	cckbr	RG10
c2.1	cckbr	RG10
c2.2	cckbr	RG10	0.189543
c2.3	cckbr	RG10
c2.4	cckbr	RG10	0.684555
c3.1	cckbr	RG10	0.0180984
c3.2	cckbr	RG10	0.628799
c3.3	cckbr	RG10
c3.4	cckbr	RG10	0.336414
c4.1	cckbr	RG10
c4.2	cckbr	RG10	0.366789
c4.3	cckbr	RG10	0.532816
c5.1	cckbr	RG10	0.271623
c5.2	cckbr	RG10	0.248161
c5.3	cckbr	RG10	1.34627
c5.4	cckbr	RG10	0.243135
b1.1	cckbr	RG2	0.921762
b1.2	cckbr	RG2	0.234792
b1.3	cckbr	RG2	1.15844
b1.4	cckbr	RG2	0.61845
b2.1	cckbr	RG2	1.53618
b2.2	cckbr	RG2	1.55689
b2.3	cckbr	RG2	0.331068
b2.4	cckbr	RG2	1.06138
b3.1	cckbr	RG2	0.499234
b3.2	cckbr	RG2	1.13094
b3.3	cckbr	RG2	1.37272
b3.4	cckbr	RG2	0.803427
b4.1	cckbr	RG2	0.59485
b4.2	cckbr	RG2	1.84294
b4.3	cckbr	RG2	0.547609
b5.1	cckbr	RG2	1.342
b5.2	cckbr	RG2	1.04146
b5.3	cckbr	RG2	1.22832
b5.4	cckbr	RG2	1.35019
c1.1	cckbr	RG2	1.15204
c1.2	cckbr	RG2	1.26285
c1.3	cckbr	RG2	1.12104
c1.4	cckbr	RG2	1.18734
c2.1	cckbr	RG2	1.46788
c2.2	cckbr	RG2	1.37916
c2.3	cckbr	RG2	1.27858
c2.4	cckbr	RG2	0.425547
c3.1	cckbr	RG2	1.25642
c3.2	cckbr	RG2	1.14906
c3.3	cckbr	RG2	1.64922
c3.4	cckbr	RG2	0.988732
c4.1	cckbr	RG2	0.940592
c4.2	cckbr	RG2	0.945121
c4.3	cckbr	RG2	0.912767
c5.1	cckbr	RG2	1.25972
c5.2	cckbr	RG2	1.88012
c5.3	cckbr	RG2	1.44236
c5.4	cckbr	RG2	1.11872
b1.1	cckbr	RG3	0.651159
b1.2	cckbr	RG3	0.657208
b1.3	cckbr	RG3	0.217262
b1.4	cckbr	RG3	0.560548
b2.1	cckbr	RG3	1.46042
b2.2	cckbr	RG3	0.707168
b2.3	cckbr	RG3	0.276986
b2.4	cckbr	RG3	0.614488
b3.1	cckbr	RG3	0.949703
b3.2	cckbr	RG3	0.551288
b3.3	cckbr	RG3	0.298139
b3.4	cckbr	RG3	1.5661
b4.1	cckbr	RG3	0.179978
b4.2	cckbr	RG3	0.354027
b4.3	cckbr	RG3	0.459207
b5.1	cckbr	RG3	0.487889
b5.2	cckbr	RG3	0.321535
b5.3	cckbr	RG3	0.510338
b5.4	cckbr	RG3	0.259083
c1.1	cckbr	RG3	0.979936
c1.2	cckbr	RG3	0.834798
c1.3	cckbr	RG3	0.29974
c1.4	cckbr	RG3	0.569496
c2.1	cckbr	RG3	0.511875
c2.2	cckbr	RG3	0.872408
c2.3	cckbr	RG3	0.503816
c2.4	cckbr	RG3	0.243729
c3.1	cckbr	RG3	0.661262
c3.2	cckbr	RG3	0.209982
c3.3	cckbr	RG3	0.781011
c3.4	cckbr	RG3	0.646658
c4.1	cckbr	RG3	0.360178
c4.2	cckbr	RG3	0.156594
c4.3	cckbr	RG3	0.635465
c5.1	cckbr	RG3	0.142453
c5.2	cckbr	RG3	0.612846
c5.3	cckbr	RG3	0.189118
c5.4	cckbr	RG3	0.498149
b1.1	cckbr	RG4	0.642016
b1.2	cckbr	RG4	0.477135
b1.3	cckbr	RG4	0.543519
b1.4	cckbr	RG4	0.278603
b2.1	cckbr	RG4	0.795321
b2.2	cckbr	RG4	0.27894
b2.3	cckbr	RG4	0.645195
b2.4	cckbr	RG4	0.722072
b3.1	cckbr	RG4	0.681528
b3.2	cckbr	RG4	2.05463
b3.3	cckbr	RG4	0.349928
b3.4	cckbr	RG4
b4.1	cckbr	RG4	0.254442
b4.2	cckbr	RG4	1.17013
b4.3	cckbr	RG4	0.460925
b5.1	cckbr	RG4	1.0421
b5.2	cckbr	RG4	0.324456
b5.3	cckbr	RG4	0.402151
b5.4	cckbr	RG4	0.330942
c1.1	cckbr	RG4
c1.2	cckbr	RG4	0.875651
c1.3	cckbr	RG4	0.309096
c1.4	cckbr	RG4	0.510478
c2.1	cckbr	RG4	1.03067
c2.2	cckbr	RG4	0.468119
c2.3	cckbr	RG4	0.998655
c2.4	cckbr	RG4	0.0591079
c3.1	cckbr	RG4	0.9223
c3.2	cckbr	RG4	0.0858078
c3.3	cckbr	RG4	0.972312
c3.4	cckbr	RG4	0.752324
c4.1	cckbr	RG4	0.380032
c4.2	cckbr	RG4	0.501816
c4.3	cckbr	RG4	0.730222
c5.1	cckbr	RG4	0.273279
c5.2	cckbr	RG4	0.277154
c5.3	cckbr	RG4	0.793437
c5.4	cckbr	RG4	0.325115
b1.1	cckbr	RG5	0.249604
b1.2	cckbr	RG5	0.295493
b1.3	cckbr	RG5	0.589865
b1.4	cckbr	RG5	0.514407
b2.1	cckbr	RG5	0.416894
b2.2	cckbr	RG5	0.450121
b2.3	cckbr	RG5	0.407445
b2.4	cckbr	RG5	0.806468
b3.1	cckbr	RG5	0.465886
b3.2	cckbr	RG5	0.759897
b3.3	cckbr	RG5	1.32251
b3.4	cckbr	RG5
b4.1	cckbr	RG5	0.85074
b4.2	cckbr	RG5	0.200161
b4.3	cckbr	RG5	0.25107
b5.1	cckbr	RG5	1.22122
b5.2	cckbr	RG5	1.56038
b5.3	cckbr	RG5	0.290856
b5.4	cckbr	RG5	0.610292
c1.1	cckbr	RG5	1.29905
c1.2	cckbr	RG5	0.637415
c1.3	cckbr	RG5	0.495798
c1.4	cckbr	RG5	0.618685
c2.1	cckbr	RG5	0.744139
c2.2	cckbr	RG5	0.729776
c2.3	cckbr	RG5	1.04058
c2.4	cckbr	RG5	0.485763
c3.1	cckbr	RG5	0.318483
c3.2	cckbr	RG5
c3.3	cckbr	RG5	1.73415
c3.4	cckbr	RG5	0.888325
c4.1	cckbr	RG5	0.193171
c4.2	cckbr	RG5	0.431518
c4.3	cckbr	RG5	1.05265
c5.1	cckbr	RG5	0.415067
c5.2	cckbr	RG5	0.278301
c5.3	cckbr	RG5	0.849567
c5.4	cckbr	RG5	0.26438
b1.1	cckbr	RG6	3.19263
b1.2	cckbr	RG6	0.980686
b1.3	cckbr	RG6	3.29879
b1.4	cckbr	RG6	1.78998
b2.1	cckbr	RG6	3.55451
b2.2	cckbr	RG6	2.03219
b2.3	cckbr	RG6	0.909823
b2.4	cckbr	RG6	1.51572
b3.1	cckbr	RG6
b3.2	cckbr	RG6	3.69575
b3.3	cckbr	RG6
b3.4	cckbr	RG6	3.21875
b4.1	cckbr	RG6	2.93099
b4.2	cckbr	RG6	1.96575
b4.3	cckbr	RG6	1.12343
b5.1	cckbr	RG6	2.28252
b5.2	cckbr	RG6	1.27381
b5.3	cckbr	RG6	1.83947
b5.4	cckbr	RG6	1.58771
c1.1	cckbr	RG6	2.16316
c1.2	cckbr	RG6	2.90644
c1.3	cckbr	RG6	0.735808
c1.4	cckbr	RG6	1.95735
c2.1	cckbr	RG6	1.28849
c2.2	cckbr	RG6	1.30457
c2.3	cckbr	RG6	1.62993
c2.4	cckbr	RG6	1.80643
c3.1	cckbr	RG6	2.20846
c3.2	cckbr	RG6	1.12631
c3.3	cckbr	RG6	2.3793
c3.4	cckbr	RG6	1.36035
c4.1	cckbr	RG6	1.68555
c4.2	cckbr	RG6	1.80949
c4.3	cckbr	RG6	2.99306
c5.1	cckbr	RG6	0.960168
c5.2	cckbr	RG6	1.13395
c5.3	cckbr	RG6	2.04663
c5.4	cckbr	RG6	1.76519
b1.1	cckbr	RG7	0.750053
b1.2	cckbr	RG7	0.245025
b1.3	cckbr	RG7	0.528795
b1.4	cckbr	RG7	0.41086
b2.1	cckbr	RG7	0.616716
b2.2	cckbr	RG7	0.641835
b2.3	cckbr	RG7	0.527564
b2.4	cckbr	RG7	0.625445
b3.1	cckbr	RG7
b3.2	cckbr	RG7
b3.3	cckbr	RG7
b3.4	cckbr	RG7	0.88927
b4.1	cckbr	RG7	0.491376
b4.2	cckbr	RG7	0.304955
b4.3	cckbr	RG7	0.112697
b5.1	cckbr	RG7	0.393929
b5.2	cckbr	RG7	0.286869
b5.3	cckbr	RG7	0.69037
b5.4	cckbr	RG7	0.589499
c1.1	cckbr	RG7	0.227983
c1.2	cckbr	RG7	1.65134
c1.3	cckbr	RG7	1.23498
c1.4	cckbr	RG7
c2.1	cckbr	RG7	0.106356
c2.2	cckbr	RG7	0.669571
c2.3	cckbr	RG7	0.239349
c2.4	cckbr	RG7	1.6326
c3.1	cckbr	RG7	0.923088
c3.2	cckbr	RG7	1.03343
c3.3	cckbr	RG7	1.44605
c3.4	cckbr	RG7	0.474596
c4.1	cckbr	RG7	0.495754
c4.2	cckbr	RG7	0.258748
c4.3	cckbr	RG7	0.0571474
c5.1	cckbr	RG7
c5.2	cckbr	RG7	0.327053
c5.3	cckbr	RG7	0.994204
c5.4	cckbr	RG7	0.204832
b1.1	cckbr	RG8	0.899818
b1.2	cckbr	RG8	1.16546
b1.3	cckbr	RG8	1.85211
b1.4	cckbr	RG8	0.586832
b2.1	cckbr	RG8	0.932865
b2.2	cckbr	RG8	0.756038
b2.3	cckbr	RG8	1.87941
b2.4	cckbr	RG8	2.36681
b3.1	cckbr	RG8	0.70196
b3.2	cckbr	RG8
b3.3	cckbr	RG8	0.650897
b3.4	cckbr	RG8
b4.1	cckbr	RG8	0.768709
b4.2	cckbr	RG8	1.02365
b4.3	cckbr	RG8	0.804254
b5.1	cckbr	RG8
b5.2	cckbr	RG8	0.403463
b5.3	cckbr	RG8	0.581001
b5.4	cckbr	RG8	0.32486
c1.1	cckbr	RG8	1.12228
c1.2	cckbr	RG8	0.512983
c1.3	cckbr	RG8	0.0291353
c1.4	cckbr	RG8	0.48217
c2.1	cckbr	RG8
c2.2	cckbr	RG8	0.673228
c2.3	cckbr	RG8	0.510414
c2.4	cckbr	RG8	0.547179
c3.1	cckbr	RG8	0.514879
c3.2	cckbr	RG8	0.282208
c3.3	cckbr	RG8
c3.4	cckbr	RG8
c4.1	cckbr	RG8	0.935274
c4.2	cckbr	RG8	0.610812
c4.3	cckbr	RG8	0.698739
c5.1	cckbr	RG8	0.603272
c5.2	cckbr	RG8	0.911898
c5.3	cckbr	RG8	0.664236
c5.4	cckbr	RG8	0.619005
b1.1	cckbr	RG9	1.42965
b1.2	cckbr	RG9
b1.3	cckbr	RG9
b1.4	cckbr	RG9
b2.1	cckbr	RG9	3.36007
b2.2	cckbr	RG9
b2.3	cckbr	RG9
b2.4	cckbr	RG9	1.44786
b3.1	cckbr	RG9	0.911028
b3.2	cckbr	RG9
b3.3	cckbr	RG9
b3.4	cckbr	RG9	0.819961
b4.1	cckbr	RG9	0.887267
b4.2	cckbr	RG9	2.68194
b4.3	cckbr	RG9	1.03126
b5.1	cckbr	RG9	0.820448
b5.2	cckbr	RG9	0.959747
b5.3	cckbr	RG9	0.884181
b5.4	cckbr	RG9
c1.1	cckbr	RG9	2.1616
c1.2	cckbr	RG9	0.875952
c1.3	cckbr	RG9
c1.4	cckbr	RG9
c2.1	cckbr	RG9
c2.2	cckbr	RG9	1.10754
c2.3	cckbr	RG9	1.48443
c2.4	cckbr	RG9	1.07309
c3.1	cckbr	RG9	1.02811
c3.2	cckbr	RG9
c3.3	cckbr	RG9	1.1964
c3.4	cckbr	RG9	0.898634
c4.1	cckbr	RG9	0.948765
c4.2	cckbr	RG9	1.0181
c4.3	cckbr	RG9	1.19353
c5.1	cckbr	RG9	0.581908
c5.2	cckbr	RG9	0.835051
c5.3	cckbr	RG9	0.595015
c5.4	cckbr	RG9
b1.1	cckbr	4.1_GABA	2.21022
b1.2	cckbr	4.1_GABA	1.37512
b1.3	cckbr	4.1_GABA	2.46496
b1.4	cckbr	4.1_GABA	1.66272
b2.1	cckbr	4.1_GABA	2.30231
b2.2	cckbr	4.1_GABA	1.85483
b2.3	cckbr	4.1_GABA	1.98829
b2.4	cckbr	4.1_GABA	2.83871
b3.1	cckbr	4.1_GABA	1.63291
b3.2	cckbr	4.1_GABA	2.37742
b3.3	cckbr	4.1_GABA	1.91125
b3.4	cckbr	4.1_GABA	1.45891
b4.1	cckbr	4.1_GABA	1.37153
b4.2	cckbr	4.1_GABA	2.27619
b4.3	cckbr	4.1_GABA	1.75631
b5.1	cckbr	4.1_GABA	1.82974
b5.2	cckbr	4.1_GABA	1.71141
b5.3	cckbr	4.1_GABA	1.57508
b5.4	cckbr	4.1_GABA	1.66232
c1.1	cckbr	4.1_GABA	1.97583
c1.2	cckbr	4.1_GABA	1.95819
c1.3	cckbr	4.1_GABA	1.9259
c1.4	cckbr	4.1_GABA	1.70323
c2.1	cckbr	4.1_GABA	1.84072
c2.2	cckbr	4.1_GABA	1.97858
c2.3	cckbr	4.1_GABA	2.39718
c2.4	cckbr	4.1_GABA	1.68765
c3.1	cckbr	4.1_GABA	1.58882
c3.2	cckbr	4.1_GABA	1.47983
c3.3	cckbr	4.1_GABA	2.08517
c3.4	cckbr	4.1_GABA	1.27537
c4.1	cckbr	4.1_GABA	2.74908
c4.2	cckbr	4.1_GABA	2.15705
c4.3	cckbr	4.1_GABA	1.72309
c5.1	cckbr	4.1_GABA	1.52258
c5.2	cckbr	4.1_GABA	1.92077
c5.3	cckbr	4.1_GABA	1.45439
c5.4	cckbr	4.1_GABA	1.88388
b1.1	cckbr	10.1_Glut	2.37669
b1.2	cckbr	10.1_Glut	3.25468
b1.3	cckbr	10.1_Glut	2.36278
b1.4	cckbr	10.1_Glut	3.28787
b2.1	cckbr	10.1_Glut	2.25093
b2.2	cckbr	10.1_Glut	2.72168
b2.3	cckbr	10.1_Glut	3.02899
b2.4	cckbr	10.1_Glut	2.88214
b3.1	cckbr	10.1_Glut	2.08667
b3.2	cckbr	10.1_Glut	2.07232
b3.3	cckbr	10.1_Glut	1.99163
b3.4	cckbr	10.1_Glut	1.82439
b4.1	cckbr	10.1_Glut	3.09063
b4.2	cckbr	10.1_Glut	3.31528
b4.3	cckbr	10.1_Glut	3.28591
b5.1	cckbr	10.1_Glut	3.09839
b5.2	cckbr	10.1_Glut	3.08356
b5.3	cckbr	10.1_Glut	2.99811
b5.4	cckbr	10.1_Glut	2.94432
c1.1	cckbr	10.1_Glut	1.8616
c1.2	cckbr	10.1_Glut	2.07088
c1.3	cckbr	10.1_Glut	1.76887
c1.4	cckbr	10.1_Glut	2.70695
c2.1	cckbr	10.1_Glut	2.32599
c2.2	cckbr	10.1_Glut	3.10856
c2.3	cckbr	10.1_Glut	2.32759
c2.4	cckbr	10.1_Glut	2.69017
c3.1	cckbr	10.1_Glut	2.94277
c3.2	cckbr	10.1_Glut	1.96785
c3.3	cckbr	10.1_Glut	1.48053
c3.4	cckbr	10.1_Glut	2.02982
c4.1	cckbr	10.1_Glut	2.26673
c4.2	cckbr	10.1_Glut	1.77042
c4.3	cckbr	10.1_Glut	2.69809
c5.1	cckbr	10.1_Glut	1.94397
c5.2	cckbr	10.1_Glut	3.13328
c5.3	cckbr	10.1_Glut	2.19175
c5.4	cckbr	10.1_Glut	2.73675
b1.1	cckbr	15.2_GABA	2.69198
b1.2	cckbr	15.2_GABA	0.852948
b1.3	cckbr	15.2_GABA	2.17199
b1.4	cckbr	15.2_GABA	1.70801
b2.1	cckbr	15.2_GABA	1.30547
b2.2	cckbr	15.2_GABA	2.41199
b2.3	cckbr	15.2_GABA	1.42192
b2.4	cckbr	15.2_GABA	1.94846
b3.1	cckbr	15.2_GABA	1.66406
b3.2	cckbr	15.2_GABA	2.8369
b3.3	cckbr	15.2_GABA	1.50501
b3.4	cckbr	15.2_GABA	2.36607
b4.1	cckbr	15.2_GABA	1.64231
b4.2	cckbr	15.2_GABA	2.11969
b4.3	cckbr	15.2_GABA	1.51103
b5.1	cckbr	15.2_GABA	1.99136
b5.2	cckbr	15.2_GABA	2.13593
b5.3	cckbr	15.2_GABA	1.09791
b5.4	cckbr	15.2_GABA	1.52199
c1.1	cckbr	15.2_GABA	2.15904
c1.2	cckbr	15.2_GABA	1.13434
c1.3	cckbr	15.2_GABA	1.07984
c1.4	cckbr	15.2_GABA	1.02196
c2.1	cckbr	15.2_GABA	0.233178
c2.2	cckbr	15.2_GABA	1.6489
c2.3	cckbr	15.2_GABA	2.34071
c2.4	cckbr	15.2_GABA	2.59759
c3.1	cckbr	15.2_GABA	1.38367
c3.2	cckbr	15.2_GABA	1.1064
c3.3	cckbr	15.2_GABA	1.87484
c3.4	cckbr	15.2_GABA	1.2721
c4.1	cckbr	15.2_GABA	2.56377
c4.2	cckbr	15.2_GABA	2.22296
c4.3	cckbr	15.2_GABA	2.04947
c5.1	cckbr	15.2_GABA	1.44984
c5.2	cckbr	15.2_GABA	1.49917
c5.3	cckbr	15.2_GABA	1.33877
c5.4	cckbr	15.2_GABA	1.1379
b1.1	cckbr	11.1_Glut	2.84036
b1.2	cckbr	11.1_Glut	2.76786
b1.3	cckbr	11.1_Glut	1.85306
b1.4	cckbr	11.1_Glut	2.80077
b2.1	cckbr	11.1_Glut	2.9309
b2.2	cckbr	11.1_Glut	2.41316
b2.3	cckbr	11.1_Glut	2.1388
b2.4	cckbr	11.1_Glut	4.05338
b3.1	cckbr	11.1_Glut	2.06454
b3.2	cckbr	11.1_Glut	3.13218
b3.3	cckbr	11.1_Glut	1.31814
b3.4	cckbr	11.1_Glut	1.38963
b4.1	cckbr	11.1_Glut	2.28412
b4.2	cckbr	11.1_Glut	2.96679
b4.3	cckbr	11.1_Glut	2.77984
b5.1	cckbr	11.1_Glut	2.89115
b5.2	cckbr	11.1_Glut	2.23553
b5.3	cckbr	11.1_Glut	3.76143
b5.4	cckbr	11.1_Glut	2.55405
c1.1	cckbr	11.1_Glut	2.02613
c1.2	cckbr	11.1_Glut	2.11022
c1.3	cckbr	11.1_Glut	1.96771
c1.4	cckbr	11.1_Glut	0.989613
c2.1	cckbr	11.1_Glut	2.35774
c2.2	cckbr	11.1_Glut	2.06167
c2.3	cckbr	11.1_Glut	2.39456
c2.4	cckbr	11.1_Glut	3.29016
c3.1	cckbr	11.1_Glut	1.49722
c3.2	cckbr	11.1_Glut	1.48194
c3.3	cckbr	11.1_Glut	2.53015
c3.4	cckbr	11.1_Glut	1.41726
c4.1	cckbr	11.1_Glut	2.7153
c4.2	cckbr	11.1_Glut	2.76071
c4.3	cckbr	11.1_Glut	2.20266
c5.1	cckbr	11.1_Glut	2.65893
c5.2	cckbr	11.1_Glut	2.69904
c5.3	cckbr	11.1_Glut	2.248
c5.4	cckbr	11.1_Glut	1.85724
b1.1	cckbr	8.3_Glut	2.7916
b1.2	cckbr	8.3_Glut	2.95399
b1.3	cckbr	8.3_Glut	2.51106
b1.4	cckbr	8.3_Glut	3.1656
b2.1	cckbr	8.3_Glut	2.38709
b2.2	cckbr	8.3_Glut	3.55195
b2.3	cckbr	8.3_Glut	2.98942
b2.4	cckbr	8.3_Glut	3.46805
b3.1	cckbr	8.3_Glut	2.51438
b3.2	cckbr	8.3_Glut	2.33064
b3.3	cckbr	8.3_Glut	3.00588
b3.4	cckbr	8.3_Glut	1.27589
b4.1	cckbr	8.3_Glut	3.92528
b4.2	cckbr	8.3_Glut	3.75479
b4.3	cckbr	8.3_Glut	3.0783
b5.1	cckbr	8.3_Glut	2.9788
b5.2	cckbr	8.3_Glut	3.0063
b5.3	cckbr	8.3_Glut	3.08685
b5.4	cckbr	8.3_Glut	3.4711
c1.1	cckbr	8.3_Glut	2.1526
c1.2	cckbr	8.3_Glut	3.22611
c1.3	cckbr	8.3_Glut	2.62088
c1.4	cckbr	8.3_Glut	2.15906
c2.1	cckbr	8.3_Glut	2.94005
c2.2	cckbr	8.3_Glut	3.01575
c2.3	cckbr	8.3_Glut	2.74902
c2.4	cckbr	8.3_Glut	3.49267
c3.1	cckbr	8.3_Glut	2.84547
c3.2	cckbr	8.3_Glut	2.15131
c3.3	cckbr	8.3_Glut	2.26093
c3.4	cckbr	8.3_Glut	2.55527
c4.1	cckbr	8.3_Glut	3.13045
c4.2	cckbr	8.3_Glut	3.1676
c4.3	cckbr	8.3_Glut	2.7657
c5.1	cckbr	8.3_Glut	2.87055
c5.2	cckbr	8.3_Glut	2.97381
c5.3	cckbr	8.3_Glut	2.6374
c5.4	cckbr	8.3_Glut	3.28095
b1.1	cckbr	8.4_Glut	2.06907
b1.2	cckbr	8.4_Glut	3.52169
b1.3	cckbr	8.4_Glut	2.44287
b1.4	cckbr	8.4_Glut	3.27608
b2.1	cckbr	8.4_Glut	2.03148
b2.2	cckbr	8.4_Glut	2.62687
b2.3	cckbr	8.4_Glut	3.56323
b2.4	cckbr	8.4_Glut	4.05017
b3.1	cckbr	8.4_Glut	1.69944
b3.2	cckbr	8.4_Glut	2.63286
b3.3	cckbr	8.4_Glut	2.84657
b3.4	cckbr	8.4_Glut	1.74238
b4.1	cckbr	8.4_Glut	4.12714
b4.2	cckbr	8.4_Glut	3.74133
b4.3	cckbr	8.4_Glut	3.01907
b5.1	cckbr	8.4_Glut	3.6356
b5.2	cckbr	8.4_Glut	3.63933
b5.3	cckbr	8.4_Glut	4.02742
b5.4	cckbr	8.4_Glut	3.14845
c1.1	cckbr	8.4_Glut	2.32159
c1.2	cckbr	8.4_Glut	2.67797
c1.3	cckbr	8.4_Glut	1.80665
c1.4	cckbr	8.4_Glut	1.87913
c2.1	cckbr	8.4_Glut	3.33666
c2.2	cckbr	8.4_Glut	2.92211
c2.3	cckbr	8.4_Glut	3.2198
c2.4	cckbr	8.4_Glut	2.70409
c3.1	cckbr	8.4_Glut	3.05826
c3.2	cckbr	8.4_Glut	2.17314
c3.3	cckbr	8.4_Glut	2.07561
c3.4	cckbr	8.4_Glut	3.05705
c4.1	cckbr	8.4_Glut	2.83105
c4.2	cckbr	8.4_Glut	2.96687
c4.3	cckbr	8.4_Glut	2.56258
c5.1	cckbr	8.4_Glut	2.75309
c5.2	cckbr	8.4_Glut	3.66192
c5.3	cckbr	8.4_Glut	3.08486
c5.4	cckbr	8.4_Glut	3.73444
b1.1	cckbr	9.3_Glut	1.19429
b1.2	cckbr	9.3_Glut	1.14932
b1.3	cckbr	9.3_Glut	1.47987
b1.4	cckbr	9.3_Glut	0.867314
b2.1	cckbr	9.3_Glut	1.31182
b2.2	cckbr	9.3_Glut	1.88436
b2.3	cckbr	9.3_Glut	1.25539
b2.4	cckbr	9.3_Glut	2.11438
b3.1	cckbr	9.3_Glut	1.05489
b3.2	cckbr	9.3_Glut	1.47016
b3.3	cckbr	9.3_Glut	1.14407
b3.4	cckbr	9.3_Glut	1.03775
b4.1	cckbr	9.3_Glut	1.49046
b4.2	cckbr	9.3_Glut	1.74868
b4.3	cckbr	9.3_Glut	1.27833
b5.1	cckbr	9.3_Glut	1.6391
b5.2	cckbr	9.3_Glut	1.98076
b5.3	cckbr	9.3_Glut	1.49924
b5.4	cckbr	9.3_Glut	1.32576
c1.1	cckbr	9.3_Glut	0.390309
c1.2	cckbr	9.3_Glut	0.586015
c1.3	cckbr	9.3_Glut	0.863951
c1.4	cckbr	9.3_Glut	1.1989
c2.1	cckbr	9.3_Glut	0.561827
c2.2	cckbr	9.3_Glut	1.72781
c2.3	cckbr	9.3_Glut	1.63928
c2.4	cckbr	9.3_Glut	1.34224
c3.1	cckbr	9.3_Glut	1.48232
c3.2	cckbr	9.3_Glut	0.981728
c3.3	cckbr	9.3_Glut	1.36191
c3.4	cckbr	9.3_Glut	1.42151
c4.1	cckbr	9.3_Glut	1.18112
c4.2	cckbr	9.3_Glut	1.45304
c4.3	cckbr	9.3_Glut	1.04854
c5.1	cckbr	9.3_Glut	1.65393
c5.2	cckbr	9.3_Glut	2.13746
c5.3	cckbr	9.3_Glut	1.30814
c5.4	cckbr	9.3_Glut	1.18476
b1.1	cckbr	4.2_GABA	2.44875
b1.2	cckbr	4.2_GABA	1.63849
b1.3	cckbr	4.2_GABA	1.51359
b1.4	cckbr	4.2_GABA	1.73402
b2.1	cckbr	4.2_GABA	2.48975
b2.2	cckbr	4.2_GABA	2.03928
b2.3	cckbr	4.2_GABA	1.5994
b2.4	cckbr	4.2_GABA	2.67641
b3.1	cckbr	4.2_GABA	1.77732
b3.2	cckbr	4.2_GABA	3.24398
b3.3	cckbr	4.2_GABA	1.59099
b3.4	cckbr	4.2_GABA	1.17336
b4.1	cckbr	4.2_GABA	2.42182
b4.2	cckbr	4.2_GABA	1.98379
b4.3	cckbr	4.2_GABA	1.28433
b5.1	cckbr	4.2_GABA	2.21275
b5.2	cckbr	4.2_GABA	1.55388
b5.3	cckbr	4.2_GABA	1.63841
b5.4	cckbr	4.2_GABA	1.58242
c1.1	cckbr	4.2_GABA	1.53765
c1.2	cckbr	4.2_GABA	1.59158
c1.3	cckbr	4.2_GABA	2.34076
c1.4	cckbr	4.2_GABA	1.2874
c2.1	cckbr	4.2_GABA	1.4918
c2.2	cckbr	4.2_GABA	1.24227
c2.3	cckbr	4.2_GABA	1.96795
c2.4	cckbr	4.2_GABA	1.64244
c3.1	cckbr	4.2_GABA	1.47134
c3.2	cckbr	4.2_GABA	1.3848
c3.3	cckbr	4.2_GABA	1.8329
c3.4	cckbr	4.2_GABA	1.17652
c4.1	cckbr	4.2_GABA	2.56211
c4.2	cckbr	4.2_GABA	2.3229
c4.3	cckbr	4.2_GABA	2.42924
c5.1	cckbr	4.2_GABA	1.40368
c5.2	cckbr	4.2_GABA	1.69107
c5.3	cckbr	4.2_GABA	1.50348
c5.4	cckbr	4.2_GABA	1.51493
b1.1	cckbr	8.5_Glut	2.94999
b1.2	cckbr	8.5_Glut	3.41795
b1.3	cckbr	8.5_Glut	3.34643
b1.4	cckbr	8.5_Glut	3.6857
b2.1	cckbr	8.5_Glut	3.3645
b2.2	cckbr	8.5_Glut	3.94869
b2.3	cckbr	8.5_Glut	4.25938
b2.4	cckbr	8.5_Glut	3.5908
b3.1	cckbr	8.5_Glut	2.25988
b3.2	cckbr	8.5_Glut	2.7639
b3.3	cckbr	8.5_Glut	3.08736
b3.4	cckbr	8.5_Glut	2.35629
b4.1	cckbr	8.5_Glut	4.14838
b4.2	cckbr	8.5_Glut	4.03309
b4.3	cckbr	8.5_Glut	3.4489
b5.1	cckbr	8.5_Glut	3.34805
b5.2	cckbr	8.5_Glut	3.95233
b5.3	cckbr	8.5_Glut	2.52084
b5.4	cckbr	8.5_Glut	2.89781
c1.1	cckbr	8.5_Glut	2.0796
c1.2	cckbr	8.5_Glut	3.48313
c1.3	cckbr	8.5_Glut	2.54884
c1.4	cckbr	8.5_Glut	2.39085
c2.1	cckbr	8.5_Glut	3.30817
c2.2	cckbr	8.5_Glut	3.09737
c2.3	cckbr	8.5_Glut	2.01775
c2.4	cckbr	8.5_Glut	2.56264
c3.1	cckbr	8.5_Glut	3.39315
c3.2	cckbr	8.5_Glut	2.12735
c3.3	cckbr	8.5_Glut	3.05544
c3.4	cckbr	8.5_Glut	2.39315
c4.1	cckbr	8.5_Glut	3.56547
c4.2	cckbr	8.5_Glut	2.35012
c4.3	cckbr	8.5_Glut	3.00479
c5.1	cckbr	8.5_Glut	2.27773
c5.2	cckbr	8.5_Glut	2.51176
c5.3	cckbr	8.5_Glut	3.23953
c5.4	cckbr	8.5_Glut	2.2882
b1.1	cckbr	5.2_GABA	1.06273
b1.2	cckbr	5.2_GABA	0.575944
b1.3	cckbr	5.2_GABA	1.20318
b1.4	cckbr	5.2_GABA	0.538204
b2.1	cckbr	5.2_GABA	0.500032
b2.2	cckbr	5.2_GABA	0.530076
b2.3	cckbr	5.2_GABA	0.479717
b2.4	cckbr	5.2_GABA	0.686722
b3.1	cckbr	5.2_GABA	0.616276
b3.2	cckbr	5.2_GABA	0.589052
b3.3	cckbr	5.2_GABA	0.458056
b3.4	cckbr	5.2_GABA	0.709725
b4.1	cckbr	5.2_GABA	0.305673
b4.2	cckbr	5.2_GABA	0.504408
b4.3	cckbr	5.2_GABA	0.401419
b5.1	cckbr	5.2_GABA	1.2142
b5.2	cckbr	5.2_GABA	0.551907
b5.3	cckbr	5.2_GABA	0.649767
b5.4	cckbr	5.2_GABA	0.778095
c1.1	cckbr	5.2_GABA	0.63506
c1.2	cckbr	5.2_GABA	0.226746
c1.3	cckbr	5.2_GABA	0.481629
c1.4	cckbr	5.2_GABA	0.428072
c2.1	cckbr	5.2_GABA	0.520762
c2.2	cckbr	5.2_GABA	1.0775
c2.3	cckbr	5.2_GABA	0.274627
c2.4	cckbr	5.2_GABA	0.467639
c3.1	cckbr	5.2_GABA	0.391925
c3.2	cckbr	5.2_GABA	0.403243
c3.3	cckbr	5.2_GABA	0.718247
c3.4	cckbr	5.2_GABA	0.270331
c4.1	cckbr	5.2_GABA	0.654227
c4.2	cckbr	5.2_GABA	0.420522
c4.3	cckbr	5.2_GABA	0.618387
c5.1	cckbr	5.2_GABA	0.71693
c5.2	cckbr	5.2_GABA	0.522391
c5.3	cckbr	5.2_GABA	0.713032
c5.4	cckbr	5.2_GABA	0.266043
b1.1	cckbr	8.6_Glut	1.9875
b1.2	cckbr	8.6_Glut	2.4239
b1.3	cckbr	8.6_Glut	1.10845
b1.4	cckbr	8.6_Glut	2.26089
b2.1	cckbr	8.6_Glut	2.60574
b2.2	cckbr	8.6_Glut	1.82864
b2.3	cckbr	8.6_Glut	2.04224
b2.4	cckbr	8.6_Glut	2.03624
b3.1	cckbr	8.6_Glut	1.30618
b3.2	cckbr	8.6_Glut	0.749413
b3.3	cckbr	8.6_Glut	1.90841
b3.4	cckbr	8.6_Glut	1.6622
b4.1	cckbr	8.6_Glut	2.05929
b4.2	cckbr	8.6_Glut	2.15797
b4.3	cckbr	8.6_Glut	1.66019
b5.1	cckbr	8.6_Glut	2.15248
b5.2	cckbr	8.6_Glut	2.20639
b5.3	cckbr	8.6_Glut	2.14394
b5.4	cckbr	8.6_Glut	2.45634
c1.1	cckbr	8.6_Glut	1.22528
c1.2	cckbr	8.6_Glut	1.9403
c1.3	cckbr	8.6_Glut	2.73261
c1.4	cckbr	8.6_Glut	1.65408
c2.1	cckbr	8.6_Glut	1.61555
c2.2	cckbr	8.6_Glut	1.97669
c2.3	cckbr	8.6_Glut	1.72186
c2.4	cckbr	8.6_Glut	1.61187
c3.1	cckbr	8.6_Glut	1.99064
c3.2	cckbr	8.6_Glut	1.41525
c3.3	cckbr	8.6_Glut	2.0853
c3.4	cckbr	8.6_Glut	1.84093
c4.1	cckbr	8.6_Glut	2.16945
c4.2	cckbr	8.6_Glut	1.85506
c4.3	cckbr	8.6_Glut	2.07217
c5.1	cckbr	8.6_Glut	2.67655
c5.2	cckbr	8.6_Glut	2.19207
c5.3	cckbr	8.6_Glut	2.16737
c5.4	cckbr	8.6_Glut	1.55222
b1.1	cckbr	8.7_Glut	3.00733
b1.2	cckbr	8.7_Glut	2.51031
b1.3	cckbr	8.7_Glut	2.50723
b1.4	cckbr	8.7_Glut	2.49898
b2.1	cckbr	8.7_Glut	3.31409
b2.2	cckbr	8.7_Glut	3.85873
b2.3	cckbr	8.7_Glut	2.61442
b2.4	cckbr	8.7_Glut	2.56748
b3.1	cckbr	8.7_Glut	0.989802
b3.2	cckbr	8.7_Glut	2.38529
b3.3	cckbr	8.7_Glut	1.80954
b3.4	cckbr	8.7_Glut	3.01647
b4.1	cckbr	8.7_Glut	3.01647
b4.2	cckbr	8.7_Glut	2.9201
b4.3	cckbr	8.7_Glut	2.58237
b5.1	cckbr	8.7_Glut	2.65952
b5.2	cckbr	8.7_Glut	3.0817
b5.3	cckbr	8.7_Glut	2.95043
b5.4	cckbr	8.7_Glut	2.87181
c1.1	cckbr	8.7_Glut	2.68726
c1.2	cckbr	8.7_Glut	2.59732
c1.3	cckbr	8.7_Glut	2.37067
c1.4	cckbr	8.7_Glut	1.03937
c2.1	cckbr	8.7_Glut	2.1567
c2.2	cckbr	8.7_Glut	2.08855
c2.3	cckbr	8.7_Glut	2.85548
c2.4	cckbr	8.7_Glut	2.97261
c3.1	cckbr	8.7_Glut	2.75088
c3.2	cckbr	8.7_Glut	2.2169
c3.3	cckbr	8.7_Glut	2.65573
c3.4	cckbr	8.7_Glut	2.56365
c4.1	cckbr	8.7_Glut	3.372
c4.2	cckbr	8.7_Glut	2.6021
c4.3	cckbr	8.7_Glut	3.39047
c5.1	cckbr	8.7_Glut	2.65877
c5.2	cckbr	8.7_Glut	2.32817
c5.3	cckbr	8.7_Glut	1.77738
c5.4	cckbr	8.7_Glut	1.79937
b1.1	cckbr	15.1_GABA/Glut	1.89347
b1.2	cckbr	15.1_GABA/Glut	2.35624
b1.3	cckbr	15.1_GABA/Glut	2.48083
b1.4	cckbr	15.1_GABA/Glut	1.56039
b2.1	cckbr	15.1_GABA/Glut	3.51834
b2.2	cckbr	15.1_GABA/Glut	1.83265
b2.3	cckbr	15.1_GABA/Glut	2.63605
b2.4	cckbr	15.1_GABA/Glut	2.78878
b3.1	cckbr	15.1_GABA/Glut	1.24301
b3.2	cckbr	15.1_GABA/Glut	2.8461
b3.3	cckbr	15.1_GABA/Glut	1.46978
b3.4	cckbr	15.1_GABA/Glut	2.39378
b4.1	cckbr	15.1_GABA/Glut	2.14116
b4.2	cckbr	15.1_GABA/Glut	1.91048
b4.3	cckbr	15.1_GABA/Glut	2.04816
b5.1	cckbr	15.1_GABA/Glut	1.91179
b5.2	cckbr	15.1_GABA/Glut	2.2112
b5.3	cckbr	15.1_GABA/Glut	1.49163
b5.4	cckbr	15.1_GABA/Glut	1.11721
c1.1	cckbr	15.1_GABA/Glut	2.5306
c1.2	cckbr	15.1_GABA/Glut	2.82315
c1.3	cckbr	15.1_GABA/Glut	2.06794
c1.4	cckbr	15.1_GABA/Glut	1.92045
c2.1	cckbr	15.1_GABA/Glut	0.565475
c2.2	cckbr	15.1_GABA/Glut	1.52589
c2.3	cckbr	15.1_GABA/Glut	2.83345
c2.4	cckbr	15.1_GABA/Glut	1.82532
c3.1	cckbr	15.1_GABA/Glut	1.79709
c3.2	cckbr	15.1_GABA/Glut	1.49353
c3.3	cckbr	15.1_GABA/Glut	2.78551
c3.4	cckbr	15.1_GABA/Glut	1.43723
c4.1	cckbr	15.1_GABA/Glut	3.1447
c4.2	cckbr	15.1_GABA/Glut	2.05704
c4.3	cckbr	15.1_GABA/Glut	2.33962
c5.1	cckbr	15.1_GABA/Glut	1.40932
c5.2	cckbr	15.1_GABA/Glut	1.95132
c5.3	cckbr	15.1_GABA/Glut	1.50122
c5.4	cckbr	15.1_GABA/Glut	1.14911
b1.1	cckbr	1.2_RG	1.55819
b1.2	cckbr	1.2_RG	0.986395
b1.3	cckbr	1.2_RG	1.41642
b1.4	cckbr	1.2_RG	1.01503
b2.1	cckbr	1.2_RG	1.70371
b2.2	cckbr	1.2_RG	1.82332
b2.3	cckbr	1.2_RG	1.60116
b2.4	cckbr	1.2_RG	1.69209
b3.1	cckbr	1.2_RG	0.792112
b3.2	cckbr	1.2_RG	1.51758
b3.3	cckbr	1.2_RG	0.563561
b3.4	cckbr	1.2_RG	0.966353
b4.1	cckbr	1.2_RG	1.36743
b4.2	cckbr	1.2_RG	2.0264
b4.3	cckbr	1.2_RG	1.11761
b5.1	cckbr	1.2_RG	1.55477
b5.2	cckbr	1.2_RG	1.24579
b5.3	cckbr	1.2_RG	1.38514
b5.4	cckbr	1.2_RG	1.78044
c1.1	cckbr	1.2_RG	1.9105
c1.2	cckbr	1.2_RG	2.0692
c1.3	cckbr	1.2_RG	1.08091
c1.4	cckbr	1.2_RG	1.1212
c2.1	cckbr	1.2_RG	0.806577
c2.2	cckbr	1.2_RG	1.44435
c2.3	cckbr	1.2_RG	1.67954
c2.4	cckbr	1.2_RG	1.04007
c3.1	cckbr	1.2_RG	1.34622
c3.2	cckbr	1.2_RG	0.913832
c3.3	cckbr	1.2_RG	1.23907
c3.4	cckbr	1.2_RG	1.50985
c4.1	cckbr	1.2_RG	0.824312
c4.2	cckbr	1.2_RG	1.27974
c4.3	cckbr	1.2_RG	1.79035
c5.1	cckbr	1.2_RG	1.15419
c5.2	cckbr	1.2_RG	1.44002
c5.3	cckbr	1.2_RG	1.46076
c5.4	cckbr	1.2_RG	1.03064
b1.1	cckbr	4.3_GABA	1.73334
b1.2	cckbr	4.3_GABA	1.36702
b1.3	cckbr	4.3_GABA	1.58395
b1.4	cckbr	4.3_GABA	1.0965
b2.1	cckbr	4.3_GABA	1.21096
b2.2	cckbr	4.3_GABA	1.22837
b2.3	cckbr	4.3_GABA	1.07773
b2.4	cckbr	4.3_GABA	1.12984
b3.1	cckbr	4.3_GABA	0.57695
b3.2	cckbr	4.3_GABA	1.42787
b3.3	cckbr	4.3_GABA	0.911226
b3.4	cckbr	4.3_GABA	1.01157
b4.1	cckbr	4.3_GABA	1.56899
b4.2	cckbr	4.3_GABA	1.09603
b4.3	cckbr	4.3_GABA	0.809671
b5.1	cckbr	4.3_GABA	2.1166
b5.2	cckbr	4.3_GABA	1.50837
b5.3	cckbr	4.3_GABA	1.0049
b5.4	cckbr	4.3_GABA	1.12002
c1.1	cckbr	4.3_GABA	1.89173
c1.2	cckbr	4.3_GABA	1.52585
c1.3	cckbr	4.3_GABA	0.917511
c1.4	cckbr	4.3_GABA	1.16362
c2.1	cckbr	4.3_GABA	1.00887
c2.2	cckbr	4.3_GABA	1.01885
c2.3	cckbr	4.3_GABA	1.64596
c2.4	cckbr	4.3_GABA	0.867404
c3.1	cckbr	4.3_GABA	1.34208
c3.2	cckbr	4.3_GABA	1.08176
c3.3	cckbr	4.3_GABA	2.12623
c3.4	cckbr	4.3_GABA	0.808899
c4.1	cckbr	4.3_GABA	1.83623
c4.2	cckbr	4.3_GABA	1.71252
c4.3	cckbr	4.3_GABA	1.47682
c5.1	cckbr	4.3_GABA	1.13551
c5.2	cckbr	4.3_GABA	1.37326
c5.3	cckbr	4.3_GABA	1.11899
c5.4	cckbr	4.3_GABA	0.982539
b1.1	cckbr	4.4_GABA	1.43409
b1.2	cckbr	4.4_GABA	0.910072
b1.3	cckbr	4.4_GABA	1.82203
b1.4	cckbr	4.4_GABA	1.355
b2.1	cckbr	4.4_GABA	2.707
b2.2	cckbr	4.4_GABA	1.34502
b2.3	cckbr	4.4_GABA	1.38284
b2.4	cckbr	4.4_GABA	1.51273
b3.1	cckbr	4.4_GABA	1.03519
b3.2	cckbr	4.4_GABA	1.33358
b3.3	cckbr	4.4_GABA	1.08072
b3.4	cckbr	4.4_GABA	1.25387
b4.1	cckbr	4.4_GABA	1.14783
b4.2	cckbr	4.4_GABA	1.15134
b4.3	cckbr	4.4_GABA	1.00109
b5.1	cckbr	4.4_GABA	1.68819
b5.2	cckbr	4.4_GABA	1.57596
b5.3	cckbr	4.4_GABA	1.20327
b5.4	cckbr	4.4_GABA	0.934545
c1.1	cckbr	4.4_GABA	1.63518
c1.2	cckbr	4.4_GABA	1.07609
c1.3	cckbr	4.4_GABA	1.09803
c1.4	cckbr	4.4_GABA	0.965436
c2.1	cckbr	4.4_GABA	0.595744
c2.2	cckbr	4.4_GABA	1.07997
c2.3	cckbr	4.4_GABA	1.54975
c2.4	cckbr	4.4_GABA	1.20153
c3.1	cckbr	4.4_GABA	1.00141
c3.2	cckbr	4.4_GABA	0.948483
c3.3	cckbr	4.4_GABA	1.75184
c3.4	cckbr	4.4_GABA	0.890896
c4.1	cckbr	4.4_GABA	1.40426
c4.2	cckbr	4.4_GABA	2.03175
c4.3	cckbr	4.4_GABA	1.51895
c5.1	cckbr	4.4_GABA	1.08252
c5.2	cckbr	4.4_GABA	1.38272
c5.3	cckbr	4.4_GABA	1.13781
c5.4	cckbr	4.4_GABA	1.09375
b1.1	cckbr	9.4_Glut	1.40685
b1.2	cckbr	9.4_Glut	2.51215
b1.3	cckbr	9.4_Glut	1.11772
b1.4	cckbr	9.4_Glut	0.632569
b2.1	cckbr	9.4_Glut	0.919645
b2.2	cckbr	9.4_Glut	1.93801
b2.3	cckbr	9.4_Glut	1.25661
b2.4	cckbr	9.4_Glut	3.07566
b3.1	cckbr	9.4_Glut	1.41808
b3.2	cckbr	9.4_Glut	2.10082
b3.3	cckbr	9.4_Glut	0.76623
b3.4	cckbr	9.4_Glut	0.643632
b4.1	cckbr	9.4_Glut	1.51952
b4.2	cckbr	9.4_Glut	1.43021
b4.3	cckbr	9.4_Glut	1.51983
b5.1	cckbr	9.4_Glut	1.93921
b5.2	cckbr	9.4_Glut	1.40759
b5.3	cckbr	9.4_Glut	1.85875
b5.4	cckbr	9.4_Glut	1.75465
c1.1	cckbr	9.4_Glut	1.24887
c1.2	cckbr	9.4_Glut	0.860248
c1.3	cckbr	9.4_Glut	1.69602
c1.4	cckbr	9.4_Glut	1.17279
c2.1	cckbr	9.4_Glut	0.894092
c2.2	cckbr	9.4_Glut	0.862656
c2.3	cckbr	9.4_Glut	1.94837
c2.4	cckbr	9.4_Glut	1.05799
c3.1	cckbr	9.4_Glut	1.10018
c3.2	cckbr	9.4_Glut	0.642048
c3.3	cckbr	9.4_Glut	1.55383
c3.4	cckbr	9.4_Glut	1.23595
c4.1	cckbr	9.4_Glut	1.97844
c4.2	cckbr	9.4_Glut	1.19555
c4.3	cckbr	9.4_Glut	1.34325
c5.1	cckbr	9.4_Glut	1.71741
c5.2	cckbr	9.4_Glut	1.2543
c5.3	cckbr	9.4_Glut	1.71736
c5.4	cckbr	9.4_Glut	1.74347
b1.1	cckbr	9.5_Glut	2.35445
b1.2	cckbr	9.5_Glut	1.01991
b1.3	cckbr	9.5_Glut	0.368732
b1.4	cckbr	9.5_Glut	1.20045
b2.1	cckbr	9.5_Glut	1.45824
b2.2	cckbr	9.5_Glut	1.38724
b2.3	cckbr	9.5_Glut	1.44716
b2.4	cckbr	9.5_Glut	1.90269
b3.1	cckbr	9.5_Glut	0.547765
b3.2	cckbr	9.5_Glut	1.34757
b3.3	cckbr	9.5_Glut	0.651289
b3.4	cckbr	9.5_Glut	1.2385
b4.1	cckbr	9.5_Glut	2.20029
b4.2	cckbr	9.5_Glut	1.08947
b4.3	cckbr	9.5_Glut	1.30542
b5.1	cckbr	9.5_Glut	1.65718
b5.2	cckbr	9.5_Glut	0.819118
b5.3	cckbr	9.5_Glut	1.0345
b5.4	cckbr	9.5_Glut	2.12822
c1.1	cckbr	9.5_Glut	1.32322
c1.2	cckbr	9.5_Glut	1.12823
c1.3	cckbr	9.5_Glut	1.51768
c1.4	cckbr	9.5_Glut	1.02512
[truncated: 292,273+ more rows]

## Sheet: Ligand Receptor Interactions
source	target	ligand	receptor	prob	pval
3_Peri	13_Glut	BMP4	BMPR1A_ACVR2A	0.00706624	0
RG10	13_Glut	BMP4	BMPR1A_ACVR2A	0.0041616	0
3_Peri	13_Glut	BMP4	BMPR1A_ACVR2A	0.00706624	0
3_Peri	3_Peri	BMP4	BMPR1A_ACVR2A	0.00639849	0
RG10	3_Peri	BMP4	BMPR1A_ACVR2A	0.00376753	0
3_Peri	3_Peri	BMP4	BMPR1A_ACVR2A	0.00639849	0
3_Peri	RG1	BMP4	BMPR1A_ACVR2A	0.00477575	0
RG10	RG1	BMP4	BMPR1A_ACVR2A	0.00281056	0
3_Peri	RG1	BMP4	BMPR1A_ACVR2A	0.00477575	0
3_Peri	RG10	BMP4	BMPR1A_ACVR2A	0.00203215	0
RG10	RG10	BMP4	BMPR1A_ACVR2A	0.00119499	0
3_Peri	RG10	BMP4	BMPR1A_ACVR2A	0.00203215	0
3_Peri	RG2	BMP4	BMPR1A_ACVR2A	0.00471484	0
RG10	RG2	BMP4	BMPR1A_ACVR2A	0.00277465	0
3_Peri	RG2	BMP4	BMPR1A_ACVR2A	0.00471484	0
3_Peri	RG3	BMP4	BMPR1A_ACVR2A	0.00375296	0
RG10	RG3	BMP4	BMPR1A_ACVR2A	0.00220791	0
3_Peri	RG3	BMP4	BMPR1A_ACVR2A	0.00375296	0
3_Peri	RG4	BMP4	BMPR1A_ACVR2A	0.00384833	0
RG10	RG4	BMP4	BMPR1A_ACVR2A	0.00226409	0
3_Peri	RG4	BMP4	BMPR1A_ACVR2A	0.00384833	0
3_Peri	RG5	BMP4	BMPR1A_ACVR2A	0.00241248	0
RG10	RG5	BMP4	BMPR1A_ACVR2A	0.00141868	0
3_Peri	RG5	BMP4	BMPR1A_ACVR2A	0.00241248	0
3_Peri	RG6	BMP4	BMPR1A_ACVR2A	0.00595993	0
RG10	RG6	BMP4	BMPR1A_ACVR2A	0.00350899	0
3_Peri	RG6	BMP4	BMPR1A_ACVR2A	0.00595993	0
3_Peri	RG9	BMP4	BMPR1A_ACVR2A	0.00757219	0
RG10	RG9	BMP4	BMPR1A_ACVR2A	0.00446031	0
3_Peri	RG9	BMP4	BMPR1A_ACVR2A	0.00757219	0
3_Peri	1.2_RG	BMP4	BMPR1A_ACVR2A	0.0042091	0
RG10	1.2_RG	BMP4	BMPR1A_ACVR2A	0.00247663	0
3_Peri	1.2_RG	BMP4	BMPR1A_ACVR2A	0.0042091	0
3_Peri	9.6_Glut	BMP4	BMPR1A_ACVR2A	0.00409378	0
RG10	9.6_Glut	BMP4	BMPR1A_ACVR2A	0.00240869	0
3_Peri	9.6_Glut	BMP4	BMPR1A_ACVR2A	0.00409378	0
3_Peri	9.7_Glut	BMP4	BMPR1A_ACVR2A	0.00515537	0
RG10	9.7_Glut	BMP4	BMPR1A_ACVR2A	0.00303434	0
3_Peri	9.7_Glut	BMP4	BMPR1A_ACVR2A	0.00515537	0
3_Peri	13_Glut	BMP4	BMPR1A_ACVR2A	0.00707015	0
RG10	13_Glut	BMP4	BMPR1A_ACVR2A	0.00416391	0
3_Peri	13_Glut	BMP4	BMPR1A_ACVR2A	0.00707015	0
3_Peri	4.7_GABA	BMP4	BMPR1A_ACVR2A	0.00331239	0
RG10	4.7_GABA	BMP4	BMPR1A_ACVR2A	0.00194844	0
3_Peri	4.7_GABA	BMP4	BMPR1A_ACVR2A	0.00331239	0
3_Peri	9.8_Glut	BMP4	BMPR1A_ACVR2A	0.003986	0
RG10	9.8_Glut	BMP4	BMPR1A_ACVR2A	0.00234519	0
3_Peri	9.8_Glut	BMP4	BMPR1A_ACVR2A	0.003986	0
3_Peri	3_Peri	BMP4	BMPR1A_ACVR2A	0.00639849	0
RG10	3_Peri	BMP4	BMPR1A_ACVR2A	0.00376753	0
3_Peri	3_Peri	BMP4	BMPR1A_ACVR2A	0.00639849	0
3_Peri	13_Glut	BMP4	BMPR1A_BMPR2	0.00352981	0
RG10	13_Glut	BMP4	BMPR1A_BMPR2	0.00207648	0
3_Peri	13_Glut	BMP4	BMPR1A_BMPR2	0.00352981	0
3_Peri	3_Peri	BMP4	BMPR1A_BMPR2	0.00181432	0
RG10	3_Peri	BMP4	BMPR1A_BMPR2	0.00106672	0
3_Peri	3_Peri	BMP4	BMPR1A_BMPR2	0.00181432	0
3_Peri	RG1	BMP4	BMPR1A_BMPR2	0.0035677	0
RG10	RG1	BMP4	BMPR1A_BMPR2	0.00209879	0
3_Peri	RG1	BMP4	BMPR1A_BMPR2	0.0035677	0
3_Peri	RG10	BMP4	BMPR1A_BMPR2	0.00288486	0
RG10	RG10	BMP4	BMPR1A_BMPR2	0.00169697	0
3_Peri	RG10	BMP4	BMPR1A_BMPR2	0.00288486	0
3_Peri	RG2	BMP4	BMPR1A_BMPR2	0.00268057	0
RG10	RG2	BMP4	BMPR1A_BMPR2	0.00157646	0
3_Peri	RG2	BMP4	BMPR1A_BMPR2	0.00268057	0
3_Peri	RG3	BMP4	BMPR1A_BMPR2	0.00133106	0
RG10	RG3	BMP4	BMPR1A_BMPR2	0.000782465	0
3_Peri	RG3	BMP4	BMPR1A_BMPR2	0.00133106	0
3_Peri	RG4	BMP4	BMPR1A_BMPR2	0.000990054	0
RG10	RG4	BMP4	BMPR1A_BMPR2	0.000581941	0
3_Peri	RG4	BMP4	BMPR1A_BMPR2	0.000990054	0
3_Peri	RG5	BMP4	BMPR1A_BMPR2	0.00148292	0
RG10	RG5	BMP4	BMPR1A_BMPR2	0.000871779	0
3_Peri	RG5	BMP4	BMPR1A_BMPR2	0.00148292	0
3_Peri	RG6	BMP4	BMPR1A_BMPR2	0.00386255	0
RG10	RG6	BMP4	BMPR1A_BMPR2	0.00227254	0
3_Peri	RG6	BMP4	BMPR1A_BMPR2	0.00386255	0
3_Peri	RG9	BMP4	BMPR1A_BMPR2	0.00368817	0
RG10	RG9	BMP4	BMPR1A_BMPR2	0.00216975	0
3_Peri	RG9	BMP4	BMPR1A_BMPR2	0.00368817	0
3_Peri	1.2_RG	BMP4	BMPR1A_BMPR2	0.00286621	0
RG10	1.2_RG	BMP4	BMPR1A_BMPR2	0.00168574	0
3_Peri	1.2_RG	BMP4	BMPR1A_BMPR2	0.00286621	0
3_Peri	9.6_Glut	BMP4	BMPR1A_BMPR2	0.0033497	0
RG10	9.6_Glut	BMP4	BMPR1A_BMPR2	0.00197041	0
3_Peri	9.6_Glut	BMP4	BMPR1A_BMPR2	0.0033497	0
3_Peri	9.7_Glut	BMP4	BMPR1A_BMPR2	0.00171088	0
RG10	9.7_Glut	BMP4	BMPR1A_BMPR2	0.00100587	0
3_Peri	9.7_Glut	BMP4	BMPR1A_BMPR2	0.00171088	0
3_Peri	13_Glut	BMP4	BMPR1A_BMPR2	0.00351579	0
RG10	13_Glut	BMP4	BMPR1A_BMPR2	0.00206822	0
3_Peri	13_Glut	BMP4	BMPR1A_BMPR2	0.00351579	0
3_Peri	4.7_GABA	BMP4	BMPR1A_BMPR2	0.00209411	0
RG10	4.7_GABA	BMP4	BMPR1A_BMPR2	0.00123133	0
3_Peri	4.7_GABA	BMP4	BMPR1A_BMPR2	0.00209411	0
3_Peri	9.8_Glut	BMP4	BMPR1A_BMPR2	0.00189153	0
RG10	9.8_Glut	BMP4	BMPR1A_BMPR2	0.00111214	0
3_Peri	9.8_Glut	BMP4	BMPR1A_BMPR2	0.00189153	0
3_Peri	3_Peri	BMP4	BMPR1A_BMPR2	0.00181432	0
RG10	3_Peri	BMP4	BMPR1A_BMPR2	0.00106672	0
3_Peri	3_Peri	BMP4	BMPR1A_BMPR2	0.00181432	0
3_Peri	ntrk2b	BMP4	BMPR1B_ACVR2A	0.00218997	0
RG10	ntrk2b	BMP4	BMPR1B_ACVR2A	0.00128773	0
3_Peri	ntrk2b	BMP4	BMPR1B_ACVR2A	0.00218997	0
3_Peri	4_GABA htr1d	BMP4	BMPR1B_ACVR2A	0.00266744	0
RG10	4_GABA htr1d	BMP4	BMPR1B_ACVR2A	0.00156874	0
3_Peri	4_GABA htr1d	BMP4	BMPR1B_ACVR2A	0.00266744	0
3_Peri	15_GABA/Glut tacr2	BMP4	BMPR1B_ACVR2A	0.00882454	0
RG10	15_GABA/Glut tacr2	BMP4	BMPR1B_ACVR2A	0.00520009	0
3_Peri	15_GABA/Glut tacr2	BMP4	BMPR1B_ACVR2A	0.00882454	0
3_Peri	11_Glut npr2	BMP4	BMPR1B_ACVR2A	0.00583111	0
RG10	11_Glut npr2	BMP4	BMPR1B_ACVR2A	0.00343282	0
3_Peri	11_Glut npr2	BMP4	BMPR1B_ACVR2A	0.00583111	0
3_Peri	9.3_Glut ntrk2b	BMP4	BMPR1B_ACVR2A	0.00218997	0
RG10	9.3_Glut ntrk2b	BMP4	BMPR1B_ACVR2A	0.00128773	0
3_Peri	9.3_Glut ntrk2b	BMP4	BMPR1B_ACVR2A	0.00218997	0
3_Peri	8_Glut	BMP4	BMPR1B_ACVR2A	0.00639717	0
RG10	8_Glut	BMP4	BMPR1B_ACVR2A	0.00376674	0
3_Peri	8_Glut	BMP4	BMPR1B_ACVR2A	0.00639717	0
3_Peri	9_Glut	BMP4	BMPR1B_ACVR2A	0.00476607	0
RG10	9_Glut	BMP4	BMPR1B_ACVR2A	0.00280485	0
3_Peri	9_Glut	BMP4	BMPR1B_ACVR2A	0.00476607	0
3_Peri	10_Glut	BMP4	BMPR1B_ACVR2A	0.0192729	0
RG10	10_Glut	BMP4	BMPR1B_ACVR2A	0.0113956	0
3_Peri	10_Glut	BMP4	BMPR1B_ACVR2A	0.0192729	0
3_Peri	11_Glut	BMP4	BMPR1B_ACVR2A	0.0134339	0
RG10	11_Glut	BMP4	BMPR1B_ACVR2A	0.00792808	0
3_Peri	11_Glut	BMP4	BMPR1B_ACVR2A	0.0134339	0
3_Peri	RG10	BMP4	BMPR1B_ACVR2A	0.00131379	0
RG10	RG10	BMP4	BMPR1B_ACVR2A	0.000772361	0
3_Peri	RG10	BMP4	BMPR1B_ACVR2A	0.00131379	0
3_Peri	RG9	BMP4	BMPR1B_ACVR2A	0.0123531	0
RG10	RG9	BMP4	BMPR1B_ACVR2A	0.0072877	0
3_Peri	RG9	BMP4	BMPR1B_ACVR2A	0.0123531	0
3_Peri	10.1_Glut	BMP4	BMPR1B_ACVR2A	0.0207243	0
RG10	10.1_Glut	BMP4	BMPR1B_ACVR2A	0.0122595	0
3_Peri	10.1_Glut	BMP4	BMPR1B_ACVR2A	0.0207243	0
3_Peri	11.1_Glut	BMP4	BMPR1B_ACVR2A	0.017298	0
RG10	11.1_Glut	BMP4	BMPR1B_ACVR2A	0.0102213	0
3_Peri	11.1_Glut	BMP4	BMPR1B_ACVR2A	0.017298	0
3_Peri	8.3_Glut	BMP4	BMPR1B_ACVR2A	0.0167743	0
RG10	8.3_Glut	BMP4	BMPR1B_ACVR2A	0.00991014	0
3_Peri	8.3_Glut	BMP4	BMPR1B_ACVR2A	0.0167743	0
3_Peri	8.4_Glut	BMP4	BMPR1B_ACVR2A	0.0125861	0
RG10	8.4_Glut	BMP4	BMPR1B_ACVR2A	0.00742574	0
3_Peri	8.4_Glut	BMP4	BMPR1B_ACVR2A	0.0125861	0
3_Peri	9.4_Glut	BMP4	BMPR1B_ACVR2A	0.0140627	0
RG10	9.4_Glut	BMP4	BMPR1B_ACVR2A	0.00830089	0
3_Peri	9.4_Glut	BMP4	BMPR1B_ACVR2A	0.0140627	0
3_Peri	8.8_Glut	BMP4	BMPR1B_ACVR2A	0.00931256	0
RG10	8.8_Glut	BMP4	BMPR1B_ACVR2A	0.00548854	0
3_Peri	8.8_Glut	BMP4	BMPR1B_ACVR2A	0.00931256	0
3_Peri	8.9_Glut	BMP4	BMPR1B_ACVR2A	0.0156669	0
RG10	8.9_Glut	BMP4	BMPR1B_ACVR2A	0.00925258	0
3_Peri	8.9_Glut	BMP4	BMPR1B_ACVR2A	0.0156669	0
3_Peri	9.1_Glut	BMP4	BMPR1B_ACVR2A	0.00801332	0
RG10	9.1_Glut	BMP4	BMPR1B_ACVR2A	0.00472082	0
3_Peri	9.1_Glut	BMP4	BMPR1B_ACVR2A	0.00801332	0
3_Peri	10.2_Glut	BMP4	BMPR1B_ACVR2A	0.00857134	0
RG10	10.2_Glut	BMP4	BMPR1B_ACVR2A	0.00505047	0
3_Peri	10.2_Glut	BMP4	BMPR1B_ACVR2A	0.00857134	0
3_Peri	15.3_GABA	BMP4	BMPR1B_ACVR2A	0.00949054	0
RG10	15.3_GABA	BMP4	BMPR1B_ACVR2A	0.00559375	0
3_Peri	15.3_GABA	BMP4	BMPR1B_ACVR2A	0.00949054	0
3_Peri	11.2_Glut	BMP4	BMPR1B_ACVR2A	0.00652213	0
RG10	11.2_Glut	BMP4	BMPR1B_ACVR2A	0.00384048	0
3_Peri	11.2_Glut	BMP4	BMPR1B_ACVR2A	0.00652213	0
3_Peri	9.7_Glut	BMP4	BMPR1B_ACVR2A	0.00406649	0
RG10	9.7_Glut	BMP4	BMPR1B_ACVR2A	0.0023926	0
3_Peri	9.7_Glut	BMP4	BMPR1B_ACVR2A	0.00406649	0
3_Peri	4.8_GABA	BMP4	BMPR1B_ACVR2A	0.00614425	0
RG10	4.8_GABA	BMP4	BMPR1B_ACVR2A	0.00361753	0
3_Peri	4.8_GABA	BMP4	BMPR1B_ACVR2A	0.00614425	0
3_Peri	8.11_Glut	BMP4	BMPR1B_ACVR2A	0.00471808	0
RG10	8.11_Glut	BMP4	BMPR1B_ACVR2A	0.00277657	0
3_Peri	8.11_Glut	BMP4	BMPR1B_ACVR2A	0.00471808	0
3_Peri	9.2_Glut	BMP4	BMPR1B_ACVR2A	0.00920678	0
RG10	9.2_Glut	BMP4	BMPR1B_ACVR2A	0.005426	0
3_Peri	9.2_Glut	BMP4	BMPR1B_ACVR2A	0.00920678	0
3_Peri	8.2_Glut	BMP4	BMPR1B_ACVR2A	0.00789963	0
RG10	8.2_Glut	BMP4	BMPR1B_ACVR2A	0.00465367	0
3_Peri	8.2_Glut	BMP4	BMPR1B_ACVR2A	0.00789963	0
3_Peri	ntrk2b	BMP4	BMPR1B_BMPR2	0.00106155	0
RG10	ntrk2b	BMP4	BMPR1B_BMPR2	0.000623983	0
3_Peri	ntrk2b	BMP4	BMPR1B_BMPR2	0.00106155	0
3_Peri	4_GABA htr1d	BMP4	BMPR1B_BMPR2	0.00128119	0
RG10	4_GABA htr1d	BMP4	BMPR1B_BMPR2	0.000753137	0
3_Peri	4_GABA htr1d	BMP4	BMPR1B_BMPR2	0.00128119	0
3_Peri	15_GABA/Glut tacr2	BMP4	BMPR1B_BMPR2	0.00367251	0
RG10	15_GABA/Glut tacr2	BMP4	BMPR1B_BMPR2	0.00216053	0
3_Peri	15_GABA/Glut tacr2	BMP4	BMPR1B_BMPR2	0.00367251	0
3_Peri	11_Glut npr2	BMP4	BMPR1B_BMPR2	0.00265386	0
RG10	11_Glut npr2	BMP4	BMPR1B_BMPR2	0.00156074	0
3_Peri	11_Glut npr2	BMP4	BMPR1B_BMPR2	0.00265386	0
3_Peri	9.3_Glut ntrk2b	BMP4	BMPR1B_BMPR2	0.00106155	0
RG10	9.3_Glut ntrk2b	BMP4	BMPR1B_BMPR2	0.000623983	0
3_Peri	9.3_Glut ntrk2b	BMP4	BMPR1B_BMPR2	0.00106155	0
3_Peri	8_Glut	BMP4	BMPR1B_BMPR2	0.00241411	0
RG10	8_Glut	BMP4	BMPR1B_BMPR2	0.00141964	0
3_Peri	8_Glut	BMP4	BMPR1B_BMPR2	0.00241411	0
3_Peri	9_Glut	BMP4	BMPR1B_BMPR2	0.0025609	0
RG10	9_Glut	BMP4	BMPR1B_BMPR2	0.00150603	0
3_Peri	9_Glut	BMP4	BMPR1B_BMPR2	0.0025609	0
3_Peri	10_Glut	BMP4	BMPR1B_BMPR2	0.0065952	0
RG10	10_Glut	BMP4	BMPR1B_BMPR2	0.0038836	0
3_Peri	10_Glut	BMP4	BMPR1B_BMPR2	0.0065952	0
3_Peri	11_Glut	BMP4	BMPR1B_BMPR2	0.00604671	0
RG10	11_Glut	BMP4	BMPR1B_BMPR2	0.00355998	0
3_Peri	11_Glut	BMP4	BMPR1B_BMPR2	0.00604671	0
3_Peri	RG10	BMP4	BMPR1B_BMPR2	0.00186573	0
RG10	RG10	BMP4	BMPR1B_BMPR2	0.00109706	0
3_Peri	RG10	BMP4	BMPR1B_BMPR2	0.00186573	0
3_Peri	RG9	BMP4	BMPR1B_BMPR2	0.00603171	0
RG10	RG9	BMP4	BMPR1B_BMPR2	0.00355113	0
3_Peri	RG9	BMP4	BMPR1B_BMPR2	0.00603171	0
3_Peri	10.1_Glut	BMP4	BMPR1B_BMPR2	0.00705263	0
RG10	10.1_Glut	BMP4	BMPR1B_BMPR2	0.00415357	0
3_Peri	10.1_Glut	BMP4	BMPR1B_BMPR2	0.00705263	0
3_Peri	11.1_Glut	BMP4	BMPR1B_BMPR2	0.00734866	0
RG10	11.1_Glut	BMP4	BMPR1B_BMPR2	0.00432833	0
3_Peri	11.1_Glut	BMP4	BMPR1B_BMPR2	0.00734866	0
3_Peri	8.3_Glut	BMP4	BMPR1B_BMPR2	0.0066601	0
RG10	8.3_Glut	BMP4	BMPR1B_BMPR2	0.0039219	0
3_Peri	8.3_Glut	BMP4	BMPR1B_BMPR2	0.0066601	0
3_Peri	8.4_Glut	BMP4	BMPR1B_BMPR2	0.0046544	0
RG10	8.4_Glut	BMP4	BMPR1B_BMPR2	0.00273903	0
3_Peri	8.4_Glut	BMP4	BMPR1B_BMPR2	0.0046544	0
3_Peri	9.4_Glut	BMP4	BMPR1B_BMPR2	0.00581141	0
RG10	9.4_Glut	BMP4	BMPR1B_BMPR2	0.00342119	0
3_Peri	9.4_Glut	BMP4	BMPR1B_BMPR2	0.00581141	0
3_Peri	8.8_Glut	BMP4	BMPR1B_BMPR2	0.00551444	0
RG10	8.8_Glut	BMP4	BMPR1B_BMPR2	0.00324605	0
3_Peri	8.8_Glut	BMP4	BMPR1B_BMPR2	0.00551444	0
3_Peri	8.9_Glut	BMP4	BMPR1B_BMPR2	0.00599997	0
RG10	8.9_Glut	BMP4	BMPR1B_BMPR2	0.00353242	0
3_Peri	8.9_Glut	BMP4	BMPR1B_BMPR2	0.00599997	0
3_Peri	9.1_Glut	BMP4	BMPR1B_BMPR2	0.00516272	0
RG10	9.1_Glut	BMP4	BMPR1B_BMPR2	0.00303867	0
3_Peri	9.1_Glut	BMP4	BMPR1B_BMPR2	0.00516272	0
3_Peri	10.2_Glut	BMP4	BMPR1B_BMPR2	0.00297198	0
RG10	10.2_Glut	BMP4	BMPR1B_BMPR2	0.00174801	0
3_Peri	10.2_Glut	BMP4	BMPR1B_BMPR2	0.00297198	0
3_Peri	15.3_GABA	BMP4	BMPR1B_BMPR2	0.00457032	0
RG10	15.3_GABA	BMP4	BMPR1B_BMPR2	0.00268948	0
3_Peri	15.3_GABA	BMP4	BMPR1B_BMPR2	0.00457032	0
3_Peri	11.2_Glut	BMP4	BMPR1B_BMPR2	0.00413727	0
RG10	11.2_Glut	BMP4	BMPR1B_BMPR2	0.00243431	0
3_Peri	11.2_Glut	BMP4	BMPR1B_BMPR2	0.00413727	0
3_Peri	9.7_Glut	BMP4	BMPR1B_BMPR2	0.00134854	0
RG10	9.7_Glut	BMP4	BMPR1B_BMPR2	0.000792745	0
3_Peri	9.7_Glut	BMP4	BMPR1B_BMPR2	0.00134854	0
3_Peri	4.8_GABA	BMP4	BMPR1B_BMPR2	0.00183472	0
RG10	4.8_GABA	BMP4	BMPR1B_BMPR2	0.00107872	0
3_Peri	4.8_GABA	BMP4	BMPR1B_BMPR2	0.00183472	0
3_Peri	8.11_Glut	BMP4	BMPR1B_BMPR2	0.00110096	0
RG10	8.11_Glut	BMP4	BMPR1B_BMPR2	0.000647156	0
3_Peri	8.11_Glut	BMP4	BMPR1B_BMPR2	0.00110096	0
3_Peri	9.2_Glut	BMP4	BMPR1B_BMPR2	0.00493619	0
RG10	9.2_Glut	BMP4	BMPR1B_BMPR2	0.00290513	0
3_Peri	9.2_Glut	BMP4	BMPR1B_BMPR2	0.00493619	0
3_Peri	8.2_Glut	BMP4	BMPR1B_BMPR2	0.00415223	0
RG10	8.2_Glut	BMP4	BMPR1B_BMPR2	0.00244312	0
3_Peri	8.2_Glut	BMP4	BMPR1B_BMPR2	0.00415223	0
RG10	cckbr	BMP6	ACVR1_ACVR2A	0.0096995	0
RG10	elavl4	BMP6	ACVR1_ACVR2A	0.0103786	0
RG10	ntrk2b	BMP6	ACVR1_ACVR2A	0.0132502	0
RG10	4_GABA htr1d	BMP6	ACVR1_ACVR2A	0.0102364	0
RG10	4_GABA vipr2	BMP6	ACVR1_ACVR2A	0.0075032	0
RG10	15_GABA/Glut tacr2	BMP6	ACVR1_ACVR2A	0.0142181	0
RG10	11_Glut cckbr	BMP6	ACVR1_ACVR2A	0.0096995	0
RG10	11_Glut npr2	BMP6	ACVR1_ACVR2A	0.0134652	0
RG10	9.3_Glut ntrk2b	BMP6	ACVR1_ACVR2A	0.0132502	0
RG10	8_Glut	BMP6	ACVR1_ACVR2A	0.0192198	0
RG10	9_Glut	BMP6	ACVR1_ACVR2A	0.0134351	0
RG10	13_Glut	BMP6	ACVR1_ACVR2A	0.0120587	0
RG10	4_GABA	BMP6	ACVR1_ACVR2A	0.00370164	0
RG10	1_RG/MG	BMP6	ACVR1_ACVR2A	0.00224333	0
RG10	10_Glut	BMP6	ACVR1_ACVR2A	0.00792813	0
RG10	5_GABA	BMP6	ACVR1_ACVR2A	0.00741029	0
RG10	11_Glut	BMP6	ACVR1_ACVR2A	0.0155154	0
RG10	RG1	BMP6	ACVR1_ACVR2A	0.00523179	0
RG10	RG10	BMP6	ACVR1_ACVR2A	0.00510425	0
RG10	RG2	BMP6	ACVR1_ACVR2A	0.0114704	0
RG10	RG5	BMP6	ACVR1_ACVR2A	0.00722804	0
RG10	RG6	BMP6	ACVR1_ACVR2A	0.00568838	0
RG10	RG7	BMP6	ACVR1_ACVR2A	0.00641114	0
RG10	RG8	BMP6	ACVR1_ACVR2A	0.00966166	0
RG10	RG9	BMP6	ACVR1_ACVR2A	0.0186152	0
RG10	4.1_GABA	BMP6	ACVR1_ACVR2A	0.00142967	0
RG10	10.1_Glut	BMP6	ACVR1_ACVR2A	0.00695107	0
RG10	11.1_Glut	BMP6	ACVR1_ACVR2A	0.00889563	0
RG10	8.3_Glut	BMP6	ACVR1_ACVR2A	0.0271152	0
RG10	8.4_Glut	BMP6	ACVR1_ACVR2A	0.0274523	0
RG10	9.3_Glut	BMP6	ACVR1_ACVR2A	0.0170213	0
RG10	4.2_GABA	BMP6	ACVR1_ACVR2A	0.00306554	0
RG10	8.5_Glut	BMP6	ACVR1_ACVR2A	0.0209839	0
RG10	5.2_GABA	BMP6	ACVR1_ACVR2A	0.00618624	0
RG10	8.6_Glut	BMP6	ACVR1_ACVR2A	0.00696657	0
RG10	8.7_Glut	BMP6	ACVR1_ACVR2A	0.011896	0
RG10	1.2_RG	BMP6	ACVR1_ACVR2A	0.00768985	0
RG10	4.3_GABA	BMP6	ACVR1_ACVR2A	0.00625332	0
RG10	4.4_GABA	BMP6	ACVR1_ACVR2A	0.00920331	0
RG10	9.4_Glut	BMP6	ACVR1_ACVR2A	0.0153426	0
RG10	9.5_Glut	BMP6	ACVR1_ACVR2A	0.00286897	0
RG10	8.8_Glut	BMP6	ACVR1_ACVR2A	0.0190143	0
RG10	9.6_Glut	BMP6	ACVR1_ACVR2A	0.0145539	0
RG10	8.9_Glut	BMP6	ACVR1_ACVR2A	0.0225814	0
RG10	9.1_Glut	BMP6	ACVR1_ACVR2A	0.0140585	0
RG10	10.2_Glut	BMP6	ACVR1_ACVR2A	0.0111256	0
RG10	2.1_OPC	BMP6	ACVR1_ACVR2A	0.00252446	0
RG10	11.2_Glut	BMP6	ACVR1_ACVR2A	0.0246177	0
RG10	4.6_GABA	BMP6	ACVR1_ACVR2A	0.00758586	0
RG10	9.7_Glut	BMP6	ACVR1_ACVR2A	0.0194691	0
RG10	13_Glut	BMP6	ACVR1_ACVR2A	0.0120654	0
RG10	8.1_Glut	BMP6	ACVR1_ACVR2A	0.0127623	0
RG10	11.3_Glut	BMP6	ACVR1_ACVR2A	0.0193876	0
RG10	9.8_Glut	BMP6	ACVR1_ACVR2A	0.0152819	0
RG10	8-9_Glut	BMP6	ACVR1_ACVR2A	0.0202511	0
RG10	8.10_Glut	BMP6	ACVR1_ACVR2A	0.0233216	0
RG10	8.11_Glut	BMP6	ACVR1_ACVR2A	0.0218122	0
RG10	15.7_Glut	BMP6	ACVR1_ACVR2A	0.00416511	0
RG10	5.1_GABA	BMP6	ACVR1_ACVR2A	0.00825505	0
RG10	9.2_Glut	BMP6	ACVR1_ACVR2A	0.00775717	0
RG10	8.2_Glut	BMP6	ACVR1_ACVR2A	0.016292	0
RG10	9.5_Glut	BMP6	ACVR1_ACVR2B	0.000844221	0
RG10	cckbr	BMP6	ACVR1_BMPR2	0.00468437	0
RG10	elavl4	BMP6	ACVR1_BMPR2	0.00556638	0
RG10	ntrk2b	BMP6	ACVR1_BMPR2	0.00646658	0
RG10	4_GABA htr1d	BMP6	ACVR1_BMPR2	0.00494014	0
RG10	4_GABA vipr2	BMP6	ACVR1_BMPR2	0.00380131	0
RG10	15_GABA/Glut tacr2	BMP6	ACVR1_BMPR2	0.00594366	0
RG10	11_Glut cckbr	BMP6	ACVR1_BMPR2	0.00468437	0
RG10	11_Glut npr2	BMP6	ACVR1_BMPR2	0.00616103	0
RG10	9.3_Glut ntrk2b	BMP6	ACVR1_BMPR2	0.00646658	0
RG10	8_Glut	BMP6	ACVR1_BMPR2	0.0073254	0
RG10	9_Glut	BMP6	ACVR1_BMPR2	0.00725512	0
RG10	13_Glut	BMP6	ACVR1_BMPR2	0.00604456	0
RG10	4_GABA	BMP6	ACVR1_BMPR2	0.00181919	0
RG10	1_RG/MG	BMP6	ACVR1_BMPR2	0.00107393	0
RG10	10_Glut	BMP6	ACVR1_BMPR2	0.0026947	0
RG10	5_GABA	BMP6	ACVR1_BMPR2	0.00547683	0
RG10	11_Glut	BMP6	ACVR1_BMPR2	0.00700104	0
RG10	RG1	BMP6	ACVR1_BMPR2	0.00390963	0
RG10	RG10	BMP6	ACVR1_BMPR2	0.00723254	0
RG10	RG2	BMP6	ACVR1_BMPR2	0.00654551	0
RG10	RG5	BMP6	ACVR1_BMPR2	0.00445315	0
RG10	RG6	BMP6	ACVR1_BMPR2	0.00368737	0
RG10	RG7	BMP6	ACVR1_BMPR2	0.0019806	0
RG10	RG8	BMP6	ACVR1_BMPR2	0.00247706	0
RG10	RG9	BMP6	ACVR1_BMPR2	0.00913249	0
RG10	4.1_GABA	BMP6	ACVR1_BMPR2	0.000599111	0
RG10	10.1_Glut	BMP6	ACVR1_BMPR2	0.00234542	0
RG10	11.1_Glut	BMP6	ACVR1_BMPR2	0.00376359	0
RG10	8.3_Glut	BMP6	ACVR1_BMPR2	0.0108625	0
RG10	8.4_Glut	BMP6	ACVR1_BMPR2	0.0102771	0
RG10	9.3_Glut	BMP6	ACVR1_BMPR2	0.0109823	0
RG10	4.2_GABA	BMP6	ACVR1_BMPR2	0.00150774	0
RG10	8.5_Glut	BMP6	ACVR1_BMPR2	0.00677511	0
RG10	5.2_GABA	BMP6	ACVR1_BMPR2	0.00404935	0
RG10	8.6_Glut	BMP6	ACVR1_BMPR2	0.00237191	0
RG10	8.7_Glut	BMP6	ACVR1_BMPR2	0.00412812	0
RG10	1.2_RG	BMP6	ACVR1_BMPR2	0.00524426	0
RG10	4.3_GABA	BMP6	ACVR1_BMPR2	0.00382961	0
RG10	4.4_GABA	BMP6	ACVR1_BMPR2	0.00452148	0
RG10	9.4_Glut	BMP6	ACVR1_BMPR2	0.00635406	0
RG10	9.5_Glut	BMP6	ACVR1_BMPR2	0.0011983	0
RG10	8.8_Glut	BMP6	ACVR1_BMPR2	0.0113181	0
RG10	9.6_Glut	BMP6	ACVR1_BMPR2	0.0119363	0
RG10	8.9_Glut	BMP6	ACVR1_BMPR2	0.00870466	0
RG10	9.1_Glut	BMP6	ACVR1_BMPR2	0.00908415	0
RG10	10.2_Glut	BMP6	ACVR1_BMPR2	0.0038685	0
RG10	2.1_OPC	BMP6	ACVR1_BMPR2	0.00139659	0
RG10	11.2_Glut	BMP6	ACVR1_BMPR2	0.0157428	0
RG10	4.6_GABA	BMP6	ACVR1_BMPR2	0.00485522	0
RG10	9.7_Glut	BMP6	ACVR1_BMPR2	0.00653705	0
RG10	13_Glut	BMP6	ACVR1_BMPR2	0.00602064	0
RG10	8.1_Glut	BMP6	ACVR1_BMPR2	0.00266296	0
RG10	11.3_Glut	BMP6	ACVR1_BMPR2	0.00529291	0
RG10	9.8_Glut	BMP6	ACVR1_BMPR2	0.00730449	0
RG10	8-9_Glut	BMP6	ACVR1_BMPR2	0.00811727	0
RG10	8.10_Glut	BMP6	ACVR1_BMPR2	0.00596945	0
RG10	8.11_Glut	BMP6	ACVR1_BMPR2	0.00517128	0
RG10	15.7_Glut	BMP6	ACVR1_BMPR2	0.00216373	0
RG10	5.1_GABA	BMP6	ACVR1_BMPR2	0.0064161	0
RG10	9.2_Glut	BMP6	ACVR1_BMPR2	0.00415848	0
RG10	8.2_Glut	BMP6	ACVR1_BMPR2	0.0086083	0
RG10	13_Glut	BMP6	BMPR1A_ACVR2A	0.00837065	0
RG10	3_Peri	BMP6	BMPR1A_ACVR2A	0.0075815	0
RG10	RG1	BMP6	BMPR1A_ACVR2A	0.00566212	0
RG10	RG10	BMP6	BMPR1A_ACVR2A	0.00241148	0
RG10	RG2	BMP6	BMPR1A_ACVR2A	0.00559003	0
RG10	RG3	BMP6	BMPR1A_ACVR2A	0.00445119	0
RG10	RG4	BMP6	BMPR1A_ACVR2A	0.00456414	0
RG10	RG5	BMP6	BMPR1A_ACVR2A	0.00286273	0
RG10	RG6	BMP6	BMPR1A_ACVR2A	0.00706255	0
RG10	RG9	BMP6	BMPR1A_ACVR2A	0.00896832	0
RG10	1.2_RG	BMP6	BMPR1A_ACVR2A	0.00499135	0
RG10	9.6_Glut	BMP6	BMPR1A_ACVR2A	0.0048548	0
RG10	9.7_Glut	BMP6	BMPR1A_ACVR2A	0.00611134	0
RG10	13_Glut	BMP6	BMPR1A_ACVR2A	0.00837526	0
RG10	4.7_GABA	BMP6	BMPR1A_ACVR2A	0.00392929	0
RG10	9.8_Glut	BMP6	BMPR1A_ACVR2A	0.00472717	0
RG10	3_Peri	BMP6	BMPR1A_ACVR2A	0.0075815	0
RG10	13_Glut	BMP6	BMPR1A_BMPR2	0.00418686	0
RG10	3_Peri	BMP6	BMPR1A_BMPR2	0.0021534	0
RG10	RG1	BMP6	BMPR1A_BMPR2	0.00423174	0
RG10	RG10	BMP6	BMPR1A_BMPR2	0.00342212	0
RG10	RG2	BMP6	BMPR1A_BMPR2	0.00318054	0
RG10	RG3	BMP6	BMPR1A_BMPR2	0.00158011	0
RG10	RG4	BMP6	BMPR1A_BMPR2	0.00117545	0
RG10	RG5	BMP6	BMPR1A_BMPR2	0.00176028	0
RG10	RG6	BMP6	BMPR1A_BMPR2	0.00458079	0
RG10	RG9	BMP6	BMPR1A_BMPR2	0.00437445	0
RG10	1.2_RG	BMP6	BMPR1A_BMPR2	0.00340056	0
RG10	9.6_Glut	BMP6	BMPR1A_BMPR2	0.00397349	0
RG10	9.7_Glut	BMP6	BMPR1A_BMPR2	0.00203072	0
RG10	13_Glut	BMP6	BMPR1A_BMPR2	0.00417026	0
RG10	4.7_GABA	BMP6	BMPR1A_BMPR2	0.00248524	0
RG10	9.8_Glut	BMP6	BMPR1A_BMPR2	0.00224499	0
RG10	3_Peri	BMP6	BMPR1A_BMPR2	0.0021534	0
RG10	ntrk2b	BMP6	BMPR1B_ACVR2A	0.0025989	0
RG10	4_GABA htr1d	BMP6	BMPR1B_ACVR2A	0.00316497	0
RG10	15_GABA/Glut tacr2	BMP6	BMPR1B_ACVR2A	0.0104467	0
RG10	11_Glut npr2	BMP6	BMPR1B_ACVR2A	0.00691067	0
RG10	9.3_Glut ntrk2b	BMP6	BMPR1B_ACVR2A	0.0025989	0
RG10	8_Glut	BMP6	BMPR1B_ACVR2A	0.00757993	0
RG10	9_Glut	BMP6	BMPR1B_ACVR2A	0.00565066	0
RG10	10_Glut	BMP6	BMPR1B_ACVR2A	0.0227283	0
RG10	11_Glut	BMP6	BMPR1B_ACVR2A	0.0158765	0
RG10	RG10	BMP6	BMPR1B_ACVR2A	0.0015595	0
RG10	RG9	BMP6	BMPR1B_ACVR2A	0.014605	0
RG10	10.1_Glut	BMP6	BMPR1B_ACVR2A	0.0244269	0
RG10	11.1_Glut	BMP6	BMPR1B_ACVR2A	0.0204142	0
RG10	8.3_Glut	BMP6	BMPR1B_ACVR2A	0.0197998	0
RG10	8.4_Glut	BMP6	BMPR1B_ACVR2A	0.0148792	0
RG10	9.4_Glut	BMP6	BMPR1B_ACVR2A	0.0166158	0
RG10	8.8_Glut	BMP6	BMPR1B_ACVR2A	0.0110225	0
RG10	8.9_Glut	BMP6	BMPR1B_ACVR2A	0.0185002	0
RG10	9.1_Glut	BMP6	BMPR1B_ACVR2A	0.00948924	0
RG10	10.2_Glut	BMP6	BMPR1B_ACVR2A	0.0101479	0
RG10	15.3_GABA	BMP6	BMPR1B_ACVR2A	0.0112324	0
RG10	11.2_Glut	BMP6	BMPR1B_ACVR2A	0.00772765	0
RG10	9.7_Glut	BMP6	BMPR1B_ACVR2A	0.00482248	0
RG10	4.8_GABA	BMP6	BMPR1B_ACVR2A	0.00728093	0
RG10	8.11_Glut	BMP6	BMPR1B_ACVR2A	0.00559387	0
RG10	9.2_Glut	BMP6	BMPR1B_ACVR2A	0.0108977	0
RG10	8.2_Glut	BMP6	BMPR1B_ACVR2A	0.00935499	0
RG10	ntrk2b	BMP6	BMPR1B_BMPR2	0.0012603	0
RG10	4_GABA htr1d	BMP6	BMPR1B_BMPR2	0.00152093	0
RG10	15_GABA/Glut tacr2	BMP6	BMPR1B_BMPR2	0.0043559	0
RG10	11_Glut npr2	BMP6	BMPR1B_BMPR2	0.00314888	0
RG10	9.3_Glut ntrk2b	BMP6	BMPR1B_BMPR2	0.0012603	0
RG10	8_Glut	BMP6	BMPR1B_BMPR2	0.00286466	0
RG10	9_Glut	BMP6	BMPR1B_BMPR2	0.00303868	0
RG10	10_Glut	BMP6	BMPR1B_BMPR2	0.00781401	0
RG10	11_Glut	BMP6	BMPR1B_BMPR2	0.0071656	0
RG10	RG10	BMP6	BMPR1B_BMPR2	0.00221415	0
RG10	RG9	BMP6	BMPR1B_BMPR2	0.00714786	0
RG10	10.1_Glut	BMP6	BMPR1B_BMPR2	0.00835456	0
RG10	11.1_Glut	BMP6	BMPR1B_BMPR2	0.00870429	0
RG10	8.3_Glut	BMP6	BMPR1B_BMPR2	0.00789072	0
RG10	8.4_Glut	BMP6	BMPR1B_BMPR2	0.00551849	0
RG10	9.4_Glut	BMP6	BMPR1B_BMPR2	0.00688736	0
RG10	8.8_Glut	BMP6	BMPR1B_BMPR2	0.00653613	0
RG10	8.9_Glut	BMP6	BMPR1B_BMPR2	0.00711034	0
RG10	9.1_Glut	BMP6	BMPR1B_BMPR2	0.00612004	0
RG10	10.2_Glut	BMP6	BMPR1B_BMPR2	0.00352593	0
RG10	15.3_GABA	BMP6	BMPR1B_BMPR2	0.00541898	0
RG10	11.2_Glut	BMP6	BMPR1B_BMPR2	0.00490629	0
RG10	9.7_Glut	BMP6	BMPR1B_BMPR2	0.00160085	0
RG10	4.8_GABA	BMP6	BMPR1B_BMPR2	0.0021776	0
RG10	8.11_Glut	BMP6	BMPR1B_BMPR2	0.00130707	0
RG10	9.2_Glut	BMP6	BMPR1B_BMPR2	0.00585199	0
RG10	8.2_Glut	BMP6	BMPR1B_BMPR2	0.004924	0
3_Peri	cckbr	BMP7	ACVR1_ACVR2A	0.000389924	0
8.10_Glut	cckbr	BMP7	ACVR1_ACVR2A	0.00136906	0
8.11_Glut	cckbr	BMP7	ACVR1_ACVR2A	0.000909211	0
3_Peri	cckbr	BMP7	ACVR1_ACVR2A	0.000389924	0
3_Peri	elavl4	BMP7	ACVR1_ACVR2A	0.000417544	0
8.10_Glut	elavl4	BMP7	ACVR1_ACVR2A	0.00146594	0
8.11_Glut	elavl4	BMP7	ACVR1_ACVR2A	0.000973578	0
3_Peri	elavl4	BMP7	ACVR1_ACVR2A	0.000417544	0
3_Peri	ntrk2b	BMP7	ACVR1_ACVR2A	0.000534803	0
8.10_Glut	ntrk2b	BMP7	ACVR1_ACVR2A	0.00187706	0
8.11_Glut	ntrk2b	BMP7	ACVR1_ACVR2A	0.00124679	0
3_Peri	ntrk2b	BMP7	ACVR1_ACVR2A	0.000534803	0
3_Peri	4_GABA htr1d	BMP7	ACVR1_ACVR2A	0.000411758	0
8.10_Glut	4_GABA htr1d	BMP7	ACVR1_ACVR2A	0.00144564	0
8.11_Glut	4_GABA htr1d	BMP7	ACVR1_ACVR2A	0.000960093	0
3_Peri	4_GABA htr1d	BMP7	ACVR1_ACVR2A	0.000411758	0
3_Peri	4_GABA vipr2	BMP7	ACVR1_ACVR2A	0.000300888	0
8.10_Glut	4_GABA vipr2	BMP7	ACVR1_ACVR2A	0.00105668	0
8.11_Glut	4_GABA vipr2	BMP7	ACVR1_ACVR2A	0.000701683	0
3_Peri	4_GABA vipr2	BMP7	ACVR1_ACVR2A	0.000300888	0
3_Peri	15_GABA/Glut tacr2	BMP7	ACVR1_ACVR2A	0.000574495	0
8.10_Glut	15_GABA/Glut tacr2	BMP7	ACVR1_ACVR2A	0.00201617	0
8.11_Glut	15_GABA/Glut tacr2	BMP7	ACVR1_ACVR2A	0.00133926	0
3_Peri	15_GABA/Glut tacr2	BMP7	ACVR1_ACVR2A	0.000574495	0
3_Peri	11_Glut cckbr	BMP7	ACVR1_ACVR2A	0.000389924	0
8.10_Glut	11_Glut cckbr	BMP7	ACVR1_ACVR2A	0.00136906	0
8.11_Glut	11_Glut cckbr	BMP7	ACVR1_ACVR2A	0.000909211	0
3_Peri	11_Glut cckbr	BMP7	ACVR1_ACVR2A	0.000389924	0
3_Peri	11_Glut npr2	BMP7	ACVR1_ACVR2A	0.000543611	0
8.10_Glut	11_Glut npr2	BMP7	ACVR1_ACVR2A	0.00190793	0
8.11_Glut	11_Glut npr2	BMP7	ACVR1_ACVR2A	0.00126731	0
3_Peri	11_Glut npr2	BMP7	ACVR1_ACVR2A	0.000543611	0
3_Peri	9.3_Glut ntrk2b	BMP7	ACVR1_ACVR2A	0.000534803	0
8.10_Glut	9.3_Glut ntrk2b	BMP7	ACVR1_ACVR2A	0.00187706	0
8.11_Glut	9.3_Glut ntrk2b	BMP7	ACVR1_ACVR2A	0.00124679	0
3_Peri	9.3_Glut ntrk2b	BMP7	ACVR1_ACVR2A	0.000534803	0
3_Peri	8_Glut	BMP7	ACVR1_ACVR2A	0.000781014	0
8.10_Glut	8_Glut	BMP7	ACVR1_ACVR2A	0.00273953	0
8.11_Glut	8_Glut	BMP7	ACVR1_ACVR2A	0.00182019	0
3_Peri	8_Glut	BMP7	ACVR1_ACVR2A	0.000781014	0
3_Peri	9_Glut	BMP7	ACVR1_ACVR2A	0.000542378	0
8.10_Glut	9_Glut	BMP7	ACVR1_ACVR2A	0.00190361	0
8.11_Glut	9_Glut	BMP7	ACVR1_ACVR2A	0.00126444	0
3_Peri	9_Glut	BMP7	ACVR1_ACVR2A	0.000542378	0
3_Peri	13_Glut	BMP7	ACVR1_ACVR2A	0.000486058	0
8.10_Glut	13_Glut	BMP7	ACVR1_ACVR2A	0.00170618	0
8.11_Glut	13_Glut	BMP7	ACVR1_ACVR2A	0.00113323	0
3_Peri	13_Glut	BMP7	ACVR1_ACVR2A	0.000486058	0
3_Peri	4_GABA	BMP7	ACVR1_ACVR2A	0.000147809	0
8.10_Glut	4_GABA	BMP7	ACVR1_ACVR2A	0.000519289	0
8.11_Glut	4_GABA	BMP7	ACVR1_ACVR2A	0.000344768	0
3_Peri	4_GABA	BMP7	ACVR1_ACVR2A	0.000147809	0
3_Peri	1_RG/MG	BMP7	ACVR1_ACVR2A	8.94323e-05	0
8.10_Glut	1_RG/MG	BMP7	ACVR1_ACVR2A	0.000314243	0
8.11_Glut	1_RG/MG	BMP7	ACVR1_ACVR2A	0.000208619	0
3_Peri	1_RG/MG	BMP7	ACVR1_ACVR2A	8.94323e-05	0
3_Peri	10_Glut	BMP7	ACVR1_ACVR2A	0.00031808	0
8.10_Glut	10_Glut	BMP7	ACVR1_ACVR2A	0.00111701	0
8.11_Glut	10_Glut	BMP7	ACVR1_ACVR2A	0.000741758	0
3_Peri	10_Glut	BMP7	ACVR1_ACVR2A	0.00031808	0
3_Peri	5_GABA	BMP7	ACVR1_ACVR2A	0.000297131	0
8.10_Glut	5_GABA	BMP7	ACVR1_ACVR2A	0.0010435	0
8.11_Glut	5_GABA	BMP7	ACVR1_ACVR2A	0.000692925	0
3_Peri	5_GABA	BMP7	ACVR1_ACVR2A	0.000297131	0
3_Peri	11_Glut	BMP7	ACVR1_ACVR2A	0.000627838	0
8.10_Glut	11_Glut	BMP7	ACVR1_ACVR2A	0.00220308	0
8.11_Glut	11_Glut	BMP7	ACVR1_ACVR2A	0.00146351	0
3_Peri	11_Glut	BMP7	ACVR1_ACVR2A	0.000627838	0
3_Peri	RG1	BMP7	ACVR1_ACVR2A	0.000209268	0
8.10_Glut	RG1	BMP7	ACVR1_ACVR2A	0.000735093	0
8.11_Glut	RG1	BMP7	ACVR1_ACVR2A	0.00048808	0
3_Peri	RG1	BMP7	ACVR1_ACVR2A	0.000209268	0
3_Peri	RG10	BMP7	ACVR1_ACVR2A	0.000204316	0
8.10_Glut	RG10	BMP7	ACVR1_ACVR2A	0.000717652	0
8.11_Glut	RG10	BMP7	ACVR1_ACVR2A	0.000476515	0
3_Peri	RG10	BMP7	ACVR1_ACVR2A	0.000204316	0
3_Peri	RG2	BMP7	ACVR1_ACVR2A	0.000462035	0
8.10_Glut	RG2	BMP7	ACVR1_ACVR2A	0.00162196	0
8.11_Glut	RG2	BMP7	ACVR1_ACVR2A	0.00107725	0
3_Peri	RG2	BMP7	ACVR1_ACVR2A	0.000462035	0
3_Peri	RG5	BMP7	ACVR1_ACVR2A	0.000289764	0
8.10_Glut	RG5	BMP7	ACVR1_ACVR2A	0.00101765	0
8.11_Glut	RG5	BMP7	ACVR1_ACVR2A	0.000675751	0
3_Peri	RG5	BMP7	ACVR1_ACVR2A	0.000289764	0
3_Peri	RG6	BMP7	ACVR1_ACVR2A	0.000227689	0
8.10_Glut	RG6	BMP7	ACVR1_ACVR2A	0.000799751	0
8.11_Glut	RG6	BMP7	ACVR1_ACVR2A	0.000531027	0
3_Peri	RG6	BMP7	ACVR1_ACVR2A	0.000227689	0
3_Peri	RG7	BMP7	ACVR1_ACVR2A	0.00025678	0
8.10_Glut	RG7	BMP7	ACVR1_ACVR2A	0.000901881	0
8.11_Glut	RG7	BMP7	ACVR1_ACVR2A	0.000598857	0
3_Peri	RG7	BMP7	ACVR1_ACVR2A	0.00025678	0
3_Peri	RG8	BMP7	ACVR1_ACVR2A	0.000388386	0
8.10_Glut	RG8	BMP7	ACVR1_ACVR2A	0.00136367	0
8.11_Glut	RG8	BMP7	ACVR1_ACVR2A	0.000905627	0
3_Peri	RG8	BMP7	ACVR1_ACVR2A	0.000388386	0
3_Peri	RG9	BMP7	ACVR1_ACVR2A	0.000755928	0
8.10_Glut	RG9	BMP7	ACVR1_ACVR2A	0.0026517	0
8.11_Glut	RG9	BMP7	ACVR1_ACVR2A	0.00176179	0
3_Peri	RG9	BMP7	ACVR1_ACVR2A	0.000755928	0
3_Peri	4.1_GABA	BMP7	ACVR1_ACVR2A	5.69433e-05	0
8.10_Glut	4.1_GABA	BMP7	ACVR1_ACVR2A	0.000200101	0
8.11_Glut	4.1_GABA	BMP7	ACVR1_ACVR2A	0.000132837	0
3_Peri	4.1_GABA	BMP7	ACVR1_ACVR2A	5.69433e-05	0
3_Peri	10.1_Glut	BMP7	ACVR1_ACVR2A	0.000278574	0
8.10_Glut	10.1_Glut	BMP7	ACVR1_ACVR2A	0.000978375	0
8.11_Glut	10.1_Glut	BMP7	ACVR1_ACVR2A	0.000649666	0
3_Peri	10.1_Glut	BMP7	ACVR1_ACVR2A	0.000278574	0
3_Peri	11.1_Glut	BMP7	ACVR1_ACVR2A	0.000357285	0
8.10_Glut	11.1_Glut	BMP7	ACVR1_ACVR2A	0.00125456	0
8.11_Glut	11.1_Glut	BMP7	ACVR1_ACVR2A	0.00083314	0
3_Peri	11.1_Glut	BMP7	ACVR1_ACVR2A	0.000357285	0
3_Peri	8.3_Glut	BMP7	ACVR1_ACVR2A	0.00111184	0
8.10_Glut	8.3_Glut	BMP7	ACVR1_ACVR2A	0.00389672	0
8.11_Glut	8.3_Glut	BMP7	ACVR1_ACVR2A	0.00259006	0
3_Peri	8.3_Glut	BMP7	ACVR1_ACVR2A	0.00111184	0
3_Peri	8.4_Glut	BMP7	ACVR1_ACVR2A	0.0011261	0
8.10_Glut	8.4_Glut	BMP7	ACVR1_ACVR2A	0.00394655	0
8.11_Glut	8.4_Glut	BMP7	ACVR1_ACVR2A	0.00262323	0
3_Peri	8.4_Glut	BMP7	ACVR1_ACVR2A	0.0011261	0
3_Peri	9.3_Glut	BMP7	ACVR1_ACVR2A	0.00068995	0
8.10_Glut	9.3_Glut	BMP7	ACVR1_ACVR2A	0.00242066	0
8.11_Glut	9.3_Glut	BMP7	ACVR1_ACVR2A	0.00160816	0
3_Peri	9.3_Glut	BMP7	ACVR1_ACVR2A	0.00068995	0
3_Peri	4.2_GABA	BMP7	ACVR1_ACVR2A	0.000122323	0
8.10_Glut	4.2_GABA	BMP7	ACVR1_ACVR2A	0.000429776	0
8.11_Glut	4.2_GABA	BMP7	ACVR1_ACVR2A	0.000285329	0
3_Peri	4.2_GABA	BMP7	ACVR1_ACVR2A	0.000122323	0
3_Peri	8.5_Glut	BMP7	ACVR1_ACVR2A	0.000854418	0
8.10_Glut	8.5_Glut	BMP7	ACVR1_ACVR2A	0.00299645	0
8.11_Glut	8.5_Glut	BMP7	ACVR1_ACVR2A	0.00199107	0
3_Peri	8.5_Glut	BMP7	ACVR1_ACVR2A	0.000854418	0
3_Peri	5.2_GABA	BMP7	ACVR1_ACVR2A	0.00024771	0
8.10_Glut	5.2_GABA	BMP7	ACVR1_ACVR2A	0.000870044	0
8.11_Glut	5.2_GABA	BMP7	ACVR1_ACVR2A	0.00057771	0
3_Peri	5.2_GABA	BMP7	ACVR1_ACVR2A	0.00024771	0
3_Peri	8.6_Glut	BMP7	ACVR1_ACVR2A	0.0002792	0
8.10_Glut	8.6_Glut	BMP7	ACVR1_ACVR2A	0.000980571	0
8.11_Glut	8.6_Glut	BMP7	ACVR1_ACVR2A	0.000651125	0
3_Peri	8.6_Glut	BMP7	ACVR1_ACVR2A	0.0002792	0
3_Peri	8.7_Glut	BMP7	ACVR1_ACVR2A	0.000479409	0
8.10_Glut	8.7_Glut	BMP7	ACVR1_ACVR2A	0.00168287	0
8.11_Glut	8.7_Glut	BMP7	ACVR1_ACVR2A	0.00111774	0
3_Peri	8.7_Glut	BMP7	ACVR1_ACVR2A	0.000479409	0
3_Peri	1.2_RG	BMP7	ACVR1_ACVR2A	0.000308437	0
8.10_Glut	1.2_RG	BMP7	ACVR1_ACVR2A	0.00108318	0
8.11_Glut	1.2_RG	BMP7	ACVR1_ACVR2A	0.000719281	0
3_Peri	1.2_RG	BMP7	ACVR1_ACVR2A	0.000308437	0
3_Peri	4.3_GABA	BMP7	ACVR1_ACVR2A	0.000250415	0
8.10_Glut	4.3_GABA	BMP7	ACVR1_ACVR2A	0.000879538	0
8.11_Glut	4.3_GABA	BMP7	ACVR1_ACVR2A	0.000584016	0
3_Peri	4.3_GABA	BMP7	ACVR1_ACVR2A	0.000250415	0
3_Peri	4.4_GABA	BMP7	ACVR1_ACVR2A	0.000369771	0
8.10_Glut	4.4_GABA	BMP7	ACVR1_ACVR2A	0.00129837	0
8.11_Glut	4.4_GABA	BMP7	ACVR1_ACVR2A	0.000862241	0
3_Peri	4.4_GABA	BMP7	ACVR1_ACVR2A	0.000369771	0
3_Peri	9.4_Glut	BMP7	ACVR1_ACVR2A	0.000620724	0
8.10_Glut	9.4_Glut	BMP7	ACVR1_ACVR2A	0.00217816	0
8.11_Glut	9.4_Glut	BMP7	ACVR1_ACVR2A	0.00144694	0
3_Peri	9.4_Glut	BMP7	ACVR1_ACVR2A	0.000620724	0
3_Peri	9.5_Glut	BMP7	ACVR1_ACVR2A	0.000114454	0
8.10_Glut	9.5_Glut	BMP7	ACVR1_ACVR2A	0.000402137	0
8.11_Glut	9.5_Glut	BMP7	ACVR1_ACVR2A	0.000266977	0
3_Peri	9.5_Glut	BMP7	ACVR1_ACVR2A	0.000114454	0
3_Peri	8.8_Glut	BMP7	ACVR1_ACVR2A	0.000772483	0
8.10_Glut	8.8_Glut	BMP7	ACVR1_ACVR2A	0.00270966	0
8.11_Glut	8.8_Glut	BMP7	ACVR1_ACVR2A	0.00180033	0
3_Peri	8.8_Glut	BMP7	ACVR1_ACVR2A	0.000772483	0
3_Peri	9.6_Glut	BMP7	ACVR1_ACVR2A	0.000588288	0
8.10_Glut	9.6_Glut	BMP7	ACVR1_ACVR2A	0.00206451	0
8.11_Glut	9.6_Glut	BMP7	ACVR1_ACVR2A	0.00137139	0
3_Peri	9.6_Glut	BMP7	ACVR1_ACVR2A	0.000588288	0
3_Peri	8.9_Glut	BMP7	ACVR1_ACVR2A	0.000921139	0
8.10_Glut	8.9_Glut	BMP7	ACVR1_ACVR2A	0.0032299	0
8.11_Glut	8.9_Glut	BMP7	ACVR1_ACVR2A	0.00214636	0
3_Peri	8.9_Glut	BMP7	ACVR1_ACVR2A	0.000921139	0
3_Peri	9.1_Glut	BMP7	ACVR1_ACVR2A	0.000567945	0
8.10_Glut	9.1_Glut	BMP7	ACVR1_ACVR2A	0.00199322	0
8.11_Glut	9.1_Glut	BMP7	ACVR1_ACVR2A	0.001324	0
3_Peri	9.1_Glut	BMP7	ACVR1_ACVR2A	0.000567945	0
3_Peri	10.2_Glut	BMP7	ACVR1_ACVR2A	0.000447973	0
8.10_Glut	10.2_Glut	BMP7	ACVR1_ACVR2A	0.00157265	0
8.11_Glut	10.2_Glut	BMP7	ACVR1_ACVR2A	0.00104449	0
3_Peri	10.2_Glut	BMP7	ACVR1_ACVR2A	0.000447973	0
3_Peri	2.1_OPC	BMP7	ACVR1_ACVR2A	0.000100671	0
8.10_Glut	2.1_OPC	BMP7	ACVR1_ACVR2A	0.000353724	0
8.11_Glut	2.1_OPC	BMP7	ACVR1_ACVR2A	0.000234832	0
3_Peri	2.1_OPC	BMP7	ACVR1_ACVR2A	0.000100671	0
3_Peri	11.2_Glut	BMP7	ACVR1_ACVR2A	0.00100655	0
8.10_Glut	11.2_Glut	BMP7	ACVR1_ACVR2A	0.00352861	0
8.11_Glut	11.2_Glut	BMP7	ACVR1_ACVR2A	0.0023451	0
3_Peri	11.2_Glut	BMP7	ACVR1_ACVR2A	0.00100655	0
3_Peri	4.6_GABA	BMP7	ACVR1_ACVR2A	0.000304231	0
8.10_Glut	4.6_GABA	BMP7	ACVR1_ACVR2A	0.00106841	0
8.11_Glut	4.6_GABA	BMP7	ACVR1_ACVR2A	0.000709476	0
3_Peri	4.6_GABA	BMP7	ACVR1_ACVR2A	0.000304231	0
3_Peri	9.7_Glut	BMP7	ACVR1_ACVR2A	0.00079137	0
8.10_Glut	9.7_Glut	BMP7	ACVR1_ACVR2A	0.00277578	0
8.11_Glut	9.7_Glut	BMP7	ACVR1_ACVR2A	0.0018443	0
3_Peri	9.7_Glut	BMP7	ACVR1_ACVR2A	0.00079137	0
3_Peri	13_Glut	BMP7	ACVR1_ACVR2A	0.000486328	0
8.10_Glut	13_Glut	BMP7	ACVR1_ACVR2A	0.00170713	0
8.11_Glut	13_Glut	BMP7	ACVR1_ACVR2A	0.00113386	0
3_Peri	13_Glut	BMP7	ACVR1_ACVR2A	0.000486328	0
3_Peri	8.1_Glut	BMP7	ACVR1_ACVR2A	0.000514826	0
8.10_Glut	8.1_Glut	BMP7	ACVR1_ACVR2A	0.00180704	0
8.11_Glut	8.1_Glut	BMP7	ACVR1_ACVR2A	0.00120025	0
3_Peri	8.1_Glut	BMP7	ACVR1_ACVR2A	0.000514826	0
3_Peri	11.3_Glut	BMP7	ACVR1_ACVR2A	0.000787982	0
8.10_Glut	11.3_Glut	BMP7	ACVR1_ACVR2A	0.00276392	0
8.11_Glut	11.3_Glut	BMP7	ACVR1_ACVR2A	0.00183641	0
3_Peri	11.3_Glut	BMP7	ACVR1_ACVR2A	0.000787982	0
3_Peri	9.8_Glut	BMP7	ACVR1_ACVR2A	0.000618224	0
8.10_Glut	9.8_Glut	BMP7	ACVR1_ACVR2A	0.0021694	0
8.11_Glut	9.8_Glut	BMP7	ACVR1_ACVR2A	0.00144111	0
3_Peri	9.8_Glut	BMP7	ACVR1_ACVR2A	0.000618224	0
3_Peri	8-9_Glut	BMP7	ACVR1_ACVR2A	0.000823889	0
8.10_Glut	8-9_Glut	BMP7	ACVR1_ACVR2A	0.0028896	0
8.11_Glut	8-9_Glut	BMP7	ACVR1_ACVR2A	0.00192	0
3_Peri	8-9_Glut	BMP7	ACVR1_ACVR2A	0.000823889	0
3_Peri	8.10_Glut	BMP7	ACVR1_ACVR2A	0.00095214	0
8.10_Glut	8.10_Glut	BMP7	ACVR1_ACVR2A	0.00333834	0
8.11_Glut	8.10_Glut	BMP7	ACVR1_ACVR2A	0.0022185	0
3_Peri	8.10_Glut	BMP7	ACVR1_ACVR2A	0.00095214	0
3_Peri	8.11_Glut	BMP7	ACVR1_ACVR2A	0.00088898	0
8.10_Glut	8.11_Glut	BMP7	ACVR1_ACVR2A	0.00311739	0
8.11_Glut	8.11_Glut	BMP7	ACVR1_ACVR2A	0.00207151	0
3_Peri	8.11_Glut	BMP7	ACVR1_ACVR2A	0.00088898	0
3_Peri	15.7_Glut	BMP7	ACVR1_ACVR2A	0.000166402	0
8.10_Glut	15.7_Glut	BMP7	ACVR1_ACVR2A	0.000584583	0
8.11_Glut	15.7_Glut	BMP7	ACVR1_ACVR2A	0.000388127	0
3_Peri	15.7_Glut	BMP7	ACVR1_ACVR2A	0.000166402	0
3_Peri	5.1_GABA	BMP7	ACVR1_ACVR2A	0.000331318	0
8.10_Glut	5.1_GABA	BMP7	ACVR1_ACVR2A	0.00116346	0
8.11_Glut	5.1_GABA	BMP7	ACVR1_ACVR2A	0.000772615	0
3_Peri	5.1_GABA	BMP7	ACVR1_ACVR2A	0.000331318	0
3_Peri	9.2_Glut	BMP7	ACVR1_ACVR2A	0.000311161	0
8.10_Glut	9.2_Glut	BMP7	ACVR1_ACVR2A	0.00109273	0
8.11_Glut	9.2_Glut	BMP7	ACVR1_ACVR2A	0.00072563	0
3_Peri	9.2_Glut	BMP7	ACVR1_ACVR2A	0.000311161	0
3_Peri	8.2_Glut	BMP7	ACVR1_ACVR2A	0.000659844	0
8.10_Glut	8.2_Glut	BMP7	ACVR1_ACVR2A	0.00231521	0
8.11_Glut	8.2_Glut	BMP7	ACVR1_ACVR2A	0.00153805	0
3_Peri	8.2_Glut	BMP7	ACVR1_ACVR2A	0.000659844	0
3_Peri	9.5_Glut	BMP7	ACVR1_ACVR2B	3.36031e-05	0
8.10_Glut	9.5_Glut	BMP7	ACVR1_ACVR2B	0.000118089	0
8.11_Glut	9.5_Glut	BMP7	ACVR1_ACVR2B	7.83917e-05	0
3_Peri	9.5_Glut	BMP7	ACVR1_ACVR2B	3.36031e-05	0
3_Peri	cckbr	BMP7	ACVR1_BMPR2	0.000187257	0
8.10_Glut	cckbr	BMP7	ACVR1_BMPR2	0.000657811	0
8.11_Glut	cckbr	BMP7	ACVR1_BMPR2	0.000436756	0
3_Peri	cckbr	BMP7	ACVR1_BMPR2	0.000187257	0
3_Peri	elavl4	BMP7	ACVR1_BMPR2	0.000222735	0
8.10_Glut	elavl4	BMP7	ACVR1_BMPR2	0.000782372	0
8.11_Glut	elavl4	BMP7	ACVR1_BMPR2	0.00051948	0
3_Peri	elavl4	BMP7	ACVR1_BMPR2	0.000222735	0
3_Peri	ntrk2b	BMP7	ACVR1_BMPR2	0.000259017	0
8.10_Glut	ntrk2b	BMP7	ACVR1_BMPR2	0.000909732	0
8.11_Glut	ntrk2b	BMP7	ACVR1_BMPR2	0.000604071	0
3_Peri	ntrk2b	BMP7	ACVR1_BMPR2	0.000259017	0
3_Peri	4_GABA htr1d	BMP7	ACVR1_BMPR2	0.000197537	0
8.10_Glut	4_GABA htr1d	BMP7	ACVR1_BMPR2	0.000693908	0
8.11_Glut	4_GABA htr1d	BMP7	ACVR1_BMPR2	0.000460729	0
3_Peri	4_GABA htr1d	BMP7	ACVR1_BMPR2	0.000197537	0
3_Peri	4_GABA vipr2	BMP7	ACVR1_BMPR2	0.000151806	0
8.10_Glut	4_GABA vipr2	BMP7	ACVR1_BMPR2	0.000533326	0
8.11_Glut	4_GABA vipr2	BMP7	ACVR1_BMPR2	0.000354089	0
3_Peri	4_GABA vipr2	BMP7	ACVR1_BMPR2	0.000151806	0
3_Peri	15_GABA/Glut tacr2	BMP7	ACVR1_BMPR2	0.000237932	0
8.10_Glut	15_GABA/Glut tacr2	BMP7	ACVR1_BMPR2	0.00083572	0
8.11_Glut	15_GABA/Glut tacr2	BMP7	ACVR1_BMPR2	0.000554913	0
3_Peri	15_GABA/Glut tacr2	BMP7	ACVR1_BMPR2	0.000237932	0
3_Peri	11_Glut cckbr	BMP7	ACVR1_BMPR2	0.000187257	0
8.10_Glut	11_Glut cckbr	BMP7	ACVR1_BMPR2	0.000657811	0
8.11_Glut	11_Glut cckbr	BMP7	ACVR1_BMPR2	0.000436756	0
3_Peri	11_Glut cckbr	BMP7	ACVR1_BMPR2	0.000187257	0
3_Peri	11_Glut npr2	BMP7	ACVR1_BMPR2	0.000246694	0
8.10_Glut	11_Glut npr2	BMP7	ACVR1_BMPR2	0.000866477	0
8.11_Glut	11_Glut npr2	BMP7	ACVR1_BMPR2	0.000575341	0
3_Peri	11_Glut npr2	BMP7	ACVR1_BMPR2	0.000246694	0
3_Peri	9.3_Glut ntrk2b	BMP7	ACVR1_BMPR2	0.000259017	0
8.10_Glut	9.3_Glut ntrk2b	BMP7	ACVR1_BMPR2	0.000909732	0
8.11_Glut	9.3_Glut ntrk2b	BMP7	ACVR1_BMPR2	0.000604071	0
3_Peri	9.3_Glut ntrk2b	BMP7	ACVR1_BMPR2	0.000259017	0
3_Peri	8_Glut	BMP7	ACVR1_BMPR2	0.000293699	0
8.10_Glut	8_Glut	BMP7	ACVR1_BMPR2	0.00103146	0
8.11_Glut	8_Glut	BMP7	ACVR1_BMPR2	0.000684926	0
3_Peri	8_Glut	BMP7	ACVR1_BMPR2	0.000293699	0
3_Peri	9_Glut	BMP7	ACVR1_BMPR2	0.000290859	0
8.10_Glut	9_Glut	BMP7	ACVR1_BMPR2	0.00102149	0
8.11_Glut	9_Glut	BMP7	ACVR1_BMPR2	0.000678303	0
3_Peri	9_Glut	BMP7	ACVR1_BMPR2	0.000290859	0
3_Peri	13_Glut	BMP7	ACVR1_BMPR2	0.000241998	0
8.10_Glut	13_Glut	BMP7	ACVR1_BMPR2	0.000849995	0
8.11_Glut	13_Glut	BMP7	ACVR1_BMPR2	0.000564394	0
3_Peri	13_Glut	BMP7	ACVR1_BMPR2	0.000241998	0
3_Peri	4_GABA	BMP7	ACVR1_BMPR2	7.2489e-05	0
8.10_Glut	4_GABA	BMP7	ACVR1_BMPR2	0.000254719	0
8.11_Glut	4_GABA	BMP7	ACVR1_BMPR2	0.000169099	0
3_Peri	4_GABA	BMP7	ACVR1_BMPR2	7.2489e-05	0
3_Peri	1_RG/MG	BMP7	ACVR1_BMPR2	4.27574e-05	0
8.10_Glut	1_RG/MG	BMP7	ACVR1_BMPR2	0.000150256	0
8.11_Glut	1_RG/MG	BMP7	ACVR1_BMPR2	9.97463e-05	0
3_Peri	1_RG/MG	BMP7	ACVR1_BMPR2	4.27574e-05	0
3_Peri	10_Glut	BMP7	ACVR1_BMPR2	0.000107481	0
8.10_Glut	10_Glut	BMP7	ACVR1_BMPR2	0.000377642	0
8.11_Glut	10_Glut	BMP7	ACVR1_BMPR2	0.000250714	0
3_Peri	10_Glut	BMP7	ACVR1_BMPR2	0.000107481	0
3_Peri	5_GABA	BMP7	ACVR1_BMPR2	0.000219129	0
8.10_Glut	5_GABA	BMP7	ACVR1_BMPR2	0.000769714	0
8.11_Glut	5_GABA	BMP7	ACVR1_BMPR2	0.000511074	0
3_Peri	5_GABA	BMP7	ACVR1_BMPR2	0.000219129	0
3_Peri	11_Glut	BMP7	ACVR1_BMPR2	0.000280592	0
8.10_Glut	11_Glut	BMP7	ACVR1_BMPR2	0.000985457	0
8.11_Glut	11_Glut	BMP7	ACVR1_BMPR2	0.00065437	0
3_Peri	11_Glut	BMP7	ACVR1_BMPR2	0.000280592	0
3_Peri	RG1	BMP7	ACVR1_BMPR2	0.000156151	0
8.10_Glut	RG1	BMP7	ACVR1_BMPR2	0.000548583	0
8.11_Glut	RG1	BMP7	ACVR1_BMPR2	0.000364221	0
3_Peri	RG1	BMP7	ACVR1_BMPR2	0.000156151	0
3_Peri	RG10	BMP7	ACVR1_BMPR2	0.000290308	0
8.10_Glut	RG10	BMP7	ACVR1_BMPR2	0.00101944	0
8.11_Glut	RG10	BMP7	ACVR1_BMPR2	0.000676978	0
3_Peri	RG10	BMP7	ACVR1_BMPR2	0.000290308	0
3_Peri	RG2	BMP7	ACVR1_BMPR2	0.000262202	0
8.10_Glut	RG2	BMP7	ACVR1_BMPR2	0.00092091	0
8.11_Glut	RG2	BMP7	ACVR1_BMPR2	0.000611496	0
3_Peri	RG2	BMP7	ACVR1_BMPR2	0.000262202	0
3_Peri	RG5	BMP7	ACVR1_BMPR2	0.000177968	0
8.10_Glut	RG5	BMP7	ACVR1_BMPR2	0.000625194	0
8.11_Glut	RG5	BMP7	ACVR1_BMPR2	0.000415095	0
3_Peri	RG5	BMP7	ACVR1_BMPR2	0.000177968	0
3_Peri	RG6	BMP7	ACVR1_BMPR2	0.000147255	0
8.10_Glut	RG6	BMP7	ACVR1_BMPR2	0.000517335	0
8.11_Glut	RG6	BMP7	ACVR1_BMPR2	0.000343472	0
3_Peri	RG6	BMP7	ACVR1_BMPR2	0.000147255	0
3_Peri	RG7	BMP7	ACVR1_BMPR2	7.89351e-05	0
8.10_Glut	RG7	BMP7	ACVR1_BMPR2	0.000277366	0
8.11_Glut	RG7	BMP7	ACVR1_BMPR2	0.000184134	0
3_Peri	RG7	BMP7	ACVR1_BMPR2	7.89351e-05	0
3_Peri	RG8	BMP7	ACVR1_BMPR2	9.87758e-05	0
8.10_Glut	RG8	BMP7	ACVR1_BMPR2	0.000347065	0
8.11_Glut	RG8	BMP7	ACVR1_BMPR2	0.000230411	0
3_Peri	RG8	BMP7	ACVR1_BMPR2	9.87758e-05	0
3_Peri	RG9	BMP7	ACVR1_BMPR2	0.000366896	0
8.10_Glut	RG9	BMP7	ACVR1_BMPR2	0.00128828	0
8.11_Glut	RG9	BMP7	ACVR1_BMPR2	0.00085554	0
3_Peri	RG9	BMP7	ACVR1_BMPR2	0.000366896	0
3_Peri	4.1_GABA	BMP7	ACVR1_BMPR2	2.38403e-05	0
8.10_Glut	4.1_GABA	BMP7	ACVR1_BMPR2	8.37827e-05	0
8.11_Glut	4.1_GABA	BMP7	ACVR1_BMPR2	5.56171e-05	0
3_Peri	4.1_GABA	BMP7	ACVR1_BMPR2	2.38403e-05	0
3_Peri	10.1_Glut	BMP7	ACVR1_BMPR2	9.35127e-05	0
8.10_Glut	10.1_Glut	BMP7	ACVR1_BMPR2	0.000328577	0
8.11_Glut	10.1_Glut	BMP7	ACVR1_BMPR2	0.000218136	0
3_Peri	10.1_Glut	BMP7	ACVR1_BMPR2	9.35127e-05	0
3_Peri	11.1_Glut	BMP7	ACVR1_BMPR2	0.000150294	0
8.10_Glut	11.1_Glut	BMP7	ACVR1_BMPR2	0.000528014	0
8.11_Glut	11.1_Glut	BMP7	ACVR1_BMPR2	0.000350562	0
3_Peri	11.1_Glut	BMP7	ACVR1_BMPR2	0.000150294	0
3_Peri	8.3_Glut	BMP7	ACVR1_BMPR2	0.000437249	0
8.10_Glut	8.3_Glut	BMP7	ACVR1_BMPR2	0.00153504	0
8.11_Glut	8.3_Glut	BMP7	ACVR1_BMPR2	0.0010195	0
3_Peri	8.3_Glut	BMP7	ACVR1_BMPR2	0.000437249	0
3_Peri	8.4_Glut	BMP7	ACVR1_BMPR2	0.000413412	0
8.10_Glut	8.4_Glut	BMP7	ACVR1_BMPR2	0.00145144	0
8.11_Glut	8.4_Glut	BMP7	ACVR1_BMPR2	0.00096395	0
3_Peri	8.4_Glut	BMP7	ACVR1_BMPR2	0.000413412	0
3_Peri	9.3_Glut	BMP7	ACVR1_BMPR2	0.000442132	0
8.10_Glut	9.3_Glut	BMP7	ACVR1_BMPR2	0.00155216	0
8.11_Glut	9.3_Glut	BMP7	ACVR1_BMPR2	0.00103087	0
3_Peri	9.3_Glut	BMP7	ACVR1_BMPR2	0.000442132	0
3_Peri	4.2_GABA	BMP7	ACVR1_BMPR2	6.00579e-05	0
8.10_Glut	4.2_GABA	BMP7	ACVR1_BMPR2	0.000211044	0
8.11_Glut	4.2_GABA	BMP7	ACVR1_BMPR2	0.000140102	0
3_Peri	4.2_GABA	BMP7	ACVR1_BMPR2	6.00579e-05	0
3_Peri	8.5_Glut	BMP7	ACVR1_BMPR2	0.000271469	0
8.10_Glut	8.5_Glut	BMP7	ACVR1_BMPR2	0.000953436	0
8.11_Glut	8.5_Glut	BMP7	ACVR1_BMPR2	0.000633101	0
3_Peri	8.5_Glut	BMP7	ACVR1_BMPR2	0.000271469	0
3_Peri	5.2_GABA	BMP7	ACVR1_BMPR2	0.000161757	0
8.10_Glut	5.2_GABA	BMP7	ACVR1_BMPR2	0.000568269	0
8.11_Glut	5.2_GABA	BMP7	ACVR1_BMPR2	0.000377293	0
3_Peri	5.2_GABA	BMP7	ACVR1_BMPR2	0.000161757	0
3_Peri	8.6_Glut	BMP7	ACVR1_BMPR2	9.45717e-05	0
8.10_Glut	8.6_Glut	BMP7	ACVR1_BMPR2	0.000332297	0
8.11_Glut	8.6_Glut	BMP7	ACVR1_BMPR2	0.000220606	0
3_Peri	8.6_Glut	BMP7	ACVR1_BMPR2	9.45717e-05	0
3_Peri	8.7_Glut	BMP7	ACVR1_BMPR2	0.000164918	0
8.10_Glut	8.7_Glut	BMP7	ACVR1_BMPR2	0.000579371	0
8.11_Glut	8.7_Glut	BMP7	ACVR1_BMPR2	0.000384665	0
3_Peri	8.7_Glut	BMP7	ACVR1_BMPR2	0.000164918	0
3_Peri	1.2_RG	BMP7	ACVR1_BMPR2	0.00020977	0
8.10_Glut	1.2_RG	BMP7	ACVR1_BMPR2	0.000736855	0
8.11_Glut	1.2_RG	BMP7	ACVR1_BMPR2	0.00048925	0
3_Peri	1.2_RG	BMP7	ACVR1_BMPR2	0.00020977	0
3_Peri	4.3_GABA	BMP7	ACVR1_BMPR2	0.000152941	0
8.10_Glut	4.3_GABA	BMP7	ACVR1_BMPR2	0.000537311	0
8.11_Glut	4.3_GABA	BMP7	ACVR1_BMPR2	0.000356735	0
3_Peri	4.3_GABA	BMP7	ACVR1_BMPR2	0.000152941	0
3_Peri	4.4_GABA	BMP7	ACVR1_BMPR2	0.000180712	0
8.10_Glut	4.4_GABA	BMP7	ACVR1_BMPR2	0.000634832	0
8.11_Glut	4.4_GABA	BMP7	ACVR1_BMPR2	0.000421496	0
3_Peri	4.4_GABA	BMP7	ACVR1_BMPR2	0.000180712	0
3_Peri	9.4_Glut	BMP7	ACVR1_BMPR2	0.000254478	0
8.10_Glut	9.4_Glut	BMP7	ACVR1_BMPR2	0.0008938	0
8.11_Glut	9.4_Glut	BMP7	ACVR1_BMPR2	0.000593489	0
3_Peri	9.4_Glut	BMP7	ACVR1_BMPR2	0.000254478	0
3_Peri	9.5_Glut	BMP7	ACVR1_BMPR2	4.77155e-05	0
8.10_Glut	9.5_Glut	BMP7	ACVR1_BMPR2	0.000167678	0
8.11_Glut	9.5_Glut	BMP7	ACVR1_BMPR2	0.000111312	0
3_Peri	9.5_Glut	BMP7	ACVR1_BMPR2	4.77155e-05	0
3_Peri	8.8_Glut	BMP7	ACVR1_BMPR2	0.000455824	0
8.10_Glut	8.8_Glut	BMP7	ACVR1_BMPR2	0.00160018	0
8.11_Glut	8.8_Glut	BMP7	ACVR1_BMPR2	0.00106278	0
3_Peri	8.8_Glut	BMP7	ACVR1_BMPR2	0.000455824	0
3_Peri	9.6_Glut	BMP7	ACVR1_BMPR2	0.000481054	0
8.10_Glut	9.6_Glut	BMP7	ACVR1_BMPR2	0.00168864	0
8.11_Glut	9.6_Glut	BMP7	ACVR1_BMPR2	0.00112157	0
3_Peri	9.6_Glut	BMP7	ACVR1_BMPR2	0.000481054	0
3_Peri	8.9_Glut	BMP7	ACVR1_BMPR2	0.00034954	0
8.10_Glut	8.9_Glut	BMP7	ACVR1_BMPR2	0.00122739	0
8.11_Glut	8.9_Glut	BMP7	ACVR1_BMPR2	0.000815088	0
3_Peri	8.9_Glut	BMP7	ACVR1_BMPR2	0.00034954	0
3_Peri	9.1_Glut	BMP7	ACVR1_BMPR2	0.000364934	0
8.10_Glut	9.1_Glut	BMP7	ACVR1_BMPR2	0.0012814	0
8.11_Glut	9.1_Glut	BMP7	ACVR1_BMPR2	0.000850968	0
3_Peri	9.1_Glut	BMP7	ACVR1_BMPR2	0.000364934	0
3_Peri	10.2_Glut	BMP7	ACVR1_BMPR2	0.000154501	0
8.10_Glut	10.2_Glut	BMP7	ACVR1_BMPR2	0.00054279	0
8.11_Glut	10.2_Glut	BMP7	ACVR1_BMPR2	0.000360373	0
3_Peri	10.2_Glut	BMP7	ACVR1_BMPR2	0.000154501	0
3_Peri	2.1_OPC	BMP7	ACVR1_BMPR2	5.56238e-05	0
8.10_Glut	2.1_OPC	BMP7	ACVR1_BMPR2	0.000195465	0
8.11_Glut	2.1_OPC	BMP7	ACVR1_BMPR2	0.000129759	0
3_Peri	2.1_OPC	BMP7	ACVR1_BMPR2	5.56238e-05	0
3_Peri	11.2_Glut	BMP7	ACVR1_BMPR2	0.000637201	0
8.10_Glut	11.2_Glut	BMP7	ACVR1_BMPR2	0.00223589	0
8.11_Glut	11.2_Glut	BMP7	ACVR1_BMPR2	0.00148531	0
3_Peri	11.2_Glut	BMP7	ACVR1_BMPR2	0.000637201	0
3_Peri	4.6_GABA	BMP7	ACVR1_BMPR2	0.000194123	0
8.10_Glut	4.6_GABA	BMP7	ACVR1_BMPR2	0.000681921	0
8.11_Glut	4.6_GABA	BMP7	ACVR1_BMPR2	0.000452767	0
3_Peri	4.6_GABA	BMP7	ACVR1_BMPR2	0.000194123	0
3_Peri	9.7_Glut	BMP7	ACVR1_BMPR2	0.00026186	0
8.10_Glut	9.7_Glut	BMP7	ACVR1_BMPR2	0.000919712	0
8.11_Glut	9.7_Glut	BMP7	ACVR1_BMPR2	0.0006107	0
3_Peri	9.7_Glut	BMP7	ACVR1_BMPR2	0.00026186	0
3_Peri	13_Glut	BMP7	ACVR1_BMPR2	0.000241034	0
8.10_Glut	13_Glut	BMP7	ACVR1_BMPR2	0.000846611	0
8.11_Glut	13_Glut	BMP7	ACVR1_BMPR2	0.000562147	0
3_Peri	13_Glut	BMP7	ACVR1_BMPR2	0.000241034	0
3_Peri	8.1_Glut	BMP7	ACVR1_BMPR2	0.000106211	0
8.10_Glut	8.1_Glut	BMP7	ACVR1_BMPR2	0.000373182	0
8.11_Glut	8.1_Glut	BMP7	ACVR1_BMPR2	0.000247752	0
3_Peri	8.1_Glut	BMP7	ACVR1_BMPR2	0.000106211	0
3_Peri	11.3_Glut	BMP7	ACVR1_BMPR2	0.000211727	0
8.10_Glut	11.3_Glut	BMP7	ACVR1_BMPR2	0.000743727	0
8.11_Glut	11.3_Glut	BMP7	ACVR1_BMPR2	0.000493815	0
3_Peri	11.3_Glut	BMP7	ACVR1_BMPR2	0.000211727	0
3_Peri	9.8_Glut	BMP7	ACVR1_BMPR2	0.000292854	0
8.10_Glut	9.8_Glut	BMP7	ACVR1_BMPR2	0.00102849	0
8.11_Glut	9.8_Glut	BMP7	ACVR1_BMPR2	0.000682955	0
3_Peri	9.8_Glut	BMP7	ACVR1_BMPR2	0.000292854	0
3_Peri	8-9_Glut	BMP7	ACVR1_BMPR2	0.000325737	0
8.10_Glut	8-9_Glut	BMP7	ACVR1_BMPR2	0.00114388	0
8.11_Glut	8-9_Glut	BMP7	ACVR1_BMPR2	0.000759608	0
3_Peri	8-9_Glut	BMP7	ACVR1_BMPR2	0.000325737	0
3_Peri	8.10_Glut	BMP7	ACVR1_BMPR2	0.000238971	0
8.10_Glut	8.10_Glut	BMP7	ACVR1_BMPR2	0.000839369	0
8.11_Glut	8.10_Glut	BMP7	ACVR1_BMPR2	0.000557336	0
3_Peri	8.10_Glut	BMP7	ACVR1_BMPR2	0.000238971	0
3_Peri	8.11_Glut	BMP7	ACVR1_BMPR2	0.000206833	0
8.10_Glut	8.11_Glut	BMP7	ACVR1_BMPR2	0.000726546	0
8.11_Glut	8.11_Glut	BMP7	ACVR1_BMPR2	0.000482404	0
3_Peri	8.11_Glut	BMP7	ACVR1_BMPR2	0.000206833	0
3_Peri	15.7_Glut	BMP7	ACVR1_BMPR2	8.62514e-05	0
8.10_Glut	15.7_Glut	BMP7	ACVR1_BMPR2	0.000303068	0
8.11_Glut	15.7_Glut	BMP7	ACVR1_BMPR2	0.000201199	0
3_Peri	15.7_Glut	BMP7	ACVR1_BMPR2	8.62514e-05	0
3_Peri	5.1_GABA	BMP7	ACVR1_BMPR2	0.00025698	0
8.10_Glut	5.1_GABA	BMP7	ACVR1_BMPR2	0.000902583	0
8.11_Glut	5.1_GABA	BMP7	ACVR1_BMPR2	0.000599323	0
3_Peri	5.1_GABA	BMP7	ACVR1_BMPR2	0.00025698	0
3_Peri	9.2_Glut	BMP7	ACVR1_BMPR2	0.000166136	0
8.10_Glut	9.2_Glut	BMP7	ACVR1_BMPR2	0.000583649	0
8.11_Glut	9.2_Glut	BMP7	ACVR1_BMPR2	0.000387506	0
3_Peri	9.2_Glut	BMP7	ACVR1_BMPR2	0.000166136	0
3_Peri	8.2_Glut	BMP7	ACVR1_BMPR2	0.000345633	0
8.10_Glut	8.2_Glut	BMP7	ACVR1_BMPR2	0.00121369	0
8.11_Glut	8.2_Glut	BMP7	ACVR1_BMPR2	0.000805982	0
3_Peri	8.2_Glut	BMP7	ACVR1_BMPR2	0.000345633	0
3_Peri	13_Glut	BMP7	BMPR1A_ACVR2A	0.000336001	0
8.10_Glut	13_Glut	BMP7	BMPR1A_ACVR2A	0.00117989	0
8.11_Glut	13_Glut	BMP7	BMPR1A_ACVR2A	0.000783531	0
3_Peri	13_Glut	BMP7	BMPR1A_ACVR2A	0.000336001	0
3_Peri	3_Peri	BMP7	BMPR1A_ACVR2A	0.000304055	0
8.10_Glut	3_Peri	BMP7	BMPR1A_ACVR2A	0.0010678	0
8.11_Glut	3_Peri	BMP7	BMPR1A_ACVR2A	0.000709065	0
3_Peri	3_Peri	BMP7	BMPR1A_ACVR2A	0.000304055	0
3_Peri	RG1	BMP7	BMPR1A_ACVR2A	0.00022659	0
8.10_Glut	RG1	BMP7	BMPR1A_ACVR2A	0.000795906	0
8.11_Glut	RG1	BMP7	BMPR1A_ACVR2A	0.000528469	0
3_Peri	RG1	BMP7	BMPR1A_ACVR2A	0.00022659	0
3_Peri	RG10	BMP7	BMPR1A_ACVR2A	9.61932e-05	0
8.10_Glut	RG10	BMP7	BMPR1A_ACVR2A	0.00033798	0
8.11_Glut	RG10	BMP7	BMPR1A_ACVR2A	0.000224383	0
3_Peri	RG10	BMP7	BMPR1A_ACVR2A	9.61932e-05	0
3_Peri	RG2	BMP7	BMPR1A_ACVR2A	0.000223687	0
8.10_Glut	RG2	BMP7	BMPR1A_ACVR2A	0.000785714	0
8.11_Glut	RG2	BMP7	BMPR1A_ACVR2A	0.0005217	0
3_Peri	RG2	BMP7	BMPR1A_ACVR2A	0.000223687	0
3_Peri	RG3	BMP7	BMPR1A_ACVR2A	0.000177889	0
8.10_Glut	RG3	BMP7	BMPR1A_ACVR2A	0.000624917	0
8.11_Glut	RG3	BMP7	BMPR1A_ACVR2A	0.000414912	0
3_Peri	RG3	BMP7	BMPR1A_ACVR2A	0.000177889	0
3_Peri	RG4	BMP7	BMPR1A_ACVR2A	0.000182426	0
8.10_Glut	RG4	BMP7	BMPR1A_ACVR2A	0.000640849	0
8.11_Glut	RG4	BMP7	BMPR1A_ACVR2A	0.000425492	0
3_Peri	RG4	BMP7	BMPR1A_ACVR2A	0.000182426	0
3_Peri	RG5	BMP7	BMPR1A_ACVR2A	0.000114204	0
8.10_Glut	RG5	BMP7	BMPR1A_ACVR2A	0.00040126	0
8.11_Glut	RG5	BMP7	BMPR1A_ACVR2A	0.000266395	0
3_Peri	RG5	BMP7	BMPR1A_ACVR2A	0.000114204	0
3_Peri	RG6	BMP7	BMPR1A_ACVR2A	0.000283142	0
8.10_Glut	RG6	BMP7	BMPR1A_ACVR2A	0.000994384	0
8.11_Glut	RG6	BMP7	BMPR1A_ACVR2A	0.000660306	0
3_Peri	RG6	BMP7	BMPR1A_ACVR2A	0.000283142	0
3_Peri	RG9	BMP7	BMPR1A_ACVR2A	0.000360234	0
8.10_Glut	RG9	BMP7	BMPR1A_ACVR2A	0.00126491	0
8.11_Glut	RG9	BMP7	BMPR1A_ACVR2A	0.000840014	0
3_Peri	RG9	BMP7	BMPR1A_ACVR2A	0.000360234	0
3_Peri	1.2_RG	BMP7	BMPR1A_ACVR2A	0.000199597	0
8.10_Glut	1.2_RG	BMP7	BMPR1A_ACVR2A	0.000701138	0
8.11_Glut	1.2_RG	BMP7	BMPR1A_ACVR2A	0.00046553	0
3_Peri	1.2_RG	BMP7	BMPR1A_ACVR2A	0.000199597	0
3_Peri	9.6_Glut	BMP7	BMPR1A_ACVR2A	0.000194107	0
8.10_Glut	9.6_Glut	BMP7	BMPR1A_ACVR2A	0.000681863	0
8.11_Glut	9.6_Glut	BMP7	BMPR1A_ACVR2A	0.000452729	0
3_Peri	9.6_Glut	BMP7	BMPR1A_ACVR2A	0.000194107	0
3_Peri	9.7_Glut	BMP7	BMPR1A_ACVR2A	0.00024469	0
8.10_Glut	9.7_Glut	BMP7	BMPR1A_ACVR2A	0.000859444	0
8.11_Glut	9.7_Glut	BMP7	BMPR1A_ACVR2A	0.00057067	0
3_Peri	9.7_Glut	BMP7	BMPR1A_ACVR2A	0.00024469	0
3_Peri	13_Glut	BMP7	BMPR1A_ACVR2A	0.000336188	0
8.10_Glut	13_Glut	BMP7	BMPR1A_ACVR2A	0.00118055	0
8.11_Glut	13_Glut	BMP7	BMPR1A_ACVR2A	0.000783967	0
3_Peri	13_Glut	BMP7	BMPR1A_ACVR2A	0.000336188	0
3_Peri	4.7_GABA	BMP7	BMPR1A_ACVR2A	0.00015694	0
8.10_Glut	4.7_GABA	BMP7	BMPR1A_ACVR2A	0.000551353	0
8.11_Glut	4.7_GABA	BMP7	BMPR1A_ACVR2A	0.00036606	0
3_Peri	4.7_GABA	BMP7	BMPR1A_ACVR2A	0.00015694	0
3_Peri	9.8_Glut	BMP7	BMPR1A_ACVR2A	0.000188977	0
8.10_Glut	9.8_Glut	BMP7	BMPR1A_ACVR2A	0.00066385	0
8.11_Glut	9.8_Glut	BMP7	BMPR1A_ACVR2A	0.000440767	0
3_Peri	9.8_Glut	BMP7	BMPR1A_ACVR2A	0.000188977	0
3_Peri	3_Peri	BMP7	BMPR1A_ACVR2A	0.000304055	0
8.10_Glut	3_Peri	BMP7	BMPR1A_ACVR2A	0.0010678	0
8.11_Glut	3_Peri	BMP7	BMPR1A_ACVR2A	0.000709065	0
3_Peri	3_Peri	BMP7	BMPR1A_ACVR2A	0.000304055	0
3_Peri	13_Glut	BMP7	BMPR1A_BMPR2	0.000167275	0
8.10_Glut	13_Glut	BMP7	BMPR1A_BMPR2	0.000587649	0
8.11_Glut	13_Glut	BMP7	BMPR1A_BMPR2	0.000390163	0
3_Peri	13_Glut	BMP7	BMPR1A_BMPR2	0.000167275	0
3_Peri	3_Peri	BMP7	BMPR1A_BMPR2	8.58386e-05	0
8.10_Glut	3_Peri	BMP7	BMPR1A_BMPR2	0.000301618	0
8.11_Glut	3_Peri	BMP7	BMPR1A_BMPR2	0.000200236	0
3_Peri	3_Peri	BMP7	BMPR1A_BMPR2	8.58386e-05	0
3_Peri	RG1	BMP7	BMPR1A_BMPR2	0.000169077	0
8.10_Glut	RG1	BMP7	BMPR1A_BMPR2	0.000593976	0
8.11_Glut	RG1	BMP7	BMPR1A_BMPR2	0.000394364	0
3_Peri	RG1	BMP7	BMPR1A_BMPR2	0.000169077	0
3_Peri	RG10	BMP7	BMPR1A_BMPR2	0.000136686	0
8.10_Glut	RG10	BMP7	BMPR1A_BMPR2	0.000480196	0
8.11_Glut	RG10	BMP7	BMPR1A_BMPR2	0.000318817	0
3_Peri	RG10	BMP7	BMPR1A_BMPR2	0.000136686	0
3_Peri	RG2	BMP7	BMPR1A_BMPR2	0.000126927	0
8.10_Glut	RG2	BMP7	BMPR1A_BMPR2	0.000445949	0
8.11_Glut	RG2	BMP7	BMPR1A_BMPR2	0.000296069	0
3_Peri	RG2	BMP7	BMPR1A_BMPR2	0.000126927	0
3_Peri	RG3	BMP7	BMPR1A_BMPR2	6.29457e-05	0
8.10_Glut	RG3	BMP7	BMPR1A_BMPR2	0.00022119	0
8.11_Glut	RG3	BMP7	BMPR1A_BMPR2	0.000146838	0
3_Peri	RG3	BMP7	BMPR1A_BMPR2	6.29457e-05	0
3_Peri	RG4	BMP7	BMPR1A_BMPR2	4.68044e-05	0
8.10_Glut	RG4	BMP7	BMPR1A_BMPR2	0.000164477	0
8.11_Glut	RG4	BMP7	BMPR1A_BMPR2	0.000109187	0
3_Peri	RG4	BMP7	BMPR1A_BMPR2	4.68044e-05	0
3_Peri	RG5	BMP7	BMPR1A_BMPR2	7.01373e-05	0
8.10_Glut	RG5	BMP7	BMPR1A_BMPR2	0.000246457	0
8.11_Glut	RG5	BMP7	BMPR1A_BMPR2	0.000163613	0
3_Peri	RG5	BMP7	BMPR1A_BMPR2	7.01373e-05	0
3_Peri	RG6	BMP7	BMPR1A_BMPR2	0.000183121	0
8.10_Glut	RG6	BMP7	BMPR1A_BMPR2	0.000643283	0
8.11_Glut	RG6	BMP7	BMPR1A_BMPR2	0.000427111	0
3_Peri	RG6	BMP7	BMPR1A_BMPR2	0.000183121	0
3_Peri	RG9	BMP7	BMPR1A_BMPR2	0.000174807	0
8.10_Glut	RG9	BMP7	BMPR1A_BMPR2	0.000614096	0
8.11_Glut	RG9	BMP7	BMPR1A_BMPR2	0.000407725	0
3_Peri	RG9	BMP7	BMPR1A_BMPR2	0.000174807	0
3_Peri	1.2_RG	BMP7	BMPR1A_BMPR2	0.000135742	0
8.10_Glut	1.2_RG	BMP7	BMPR1A_BMPR2	0.000476907	0
8.11_Glut	1.2_RG	BMP7	BMPR1A_BMPR2	0.000316625	0
3_Peri	1.2_RG	BMP7	BMPR1A_BMPR2	0.000135742	0
3_Peri	9.6_Glut	BMP7	BMPR1A_BMPR2	0.000158713	0
8.10_Glut	9.6_Glut	BMP7	BMPR1A_BMPR2	0.000557581	0
8.11_Glut	9.6_Glut	BMP7	BMPR1A_BMPR2	0.000370196	0
3_Peri	9.6_Glut	BMP7	BMPR1A_BMPR2	0.000158713	0
3_Peri	9.7_Glut	BMP7	BMPR1A_BMPR2	8.0937e-05	0
8.10_Glut	9.7_Glut	BMP7	BMPR1A_BMPR2	0.000284398	0
8.11_Glut	9.7_Glut	BMP7	BMPR1A_BMPR2	0.000188804	0
3_Peri	9.7_Glut	BMP7	BMPR1A_BMPR2	8.0937e-05	0
3_Peri	13_Glut	BMP7	BMPR1A_BMPR2	0.000166609	0
8.10_Glut	13_Glut	BMP7	BMPR1A_BMPR2	0.000585309	0
8.11_Glut	13_Glut	BMP7	BMPR1A_BMPR2	0.000388609	0
3_Peri	13_Glut	BMP7	BMPR1A_BMPR2	0.000166609	0
3_Peri	4.7_GABA	BMP7	BMPR1A_BMPR2	9.91027e-05	0
8.10_Glut	4.7_GABA	BMP7	BMPR1A_BMPR2	0.000348214	0
8.11_Glut	4.7_GABA	BMP7	BMPR1A_BMPR2	0.000231174	0
3_Peri	4.7_GABA	BMP7	BMPR1A_BMPR2	9.91027e-05	0
3_Peri	9.8_Glut	BMP7	BMPR1A_BMPR2	8.94984e-05	0
8.10_Glut	9.8_Glut	BMP7	BMPR1A_BMPR2	0.000314475	0
8.11_Glut	9.8_Glut	BMP7	BMPR1A_BMPR2	0.000208773	0
3_Peri	9.8_Glut	BMP7	BMPR1A_BMPR2	8.94984e-05	0
3_Peri	3_Peri	BMP7	BMPR1A_BMPR2	8.58386e-05	0
8.10_Glut	3_Peri	BMP7	BMPR1A_BMPR2	0.000301618	0
8.11_Glut	3_Peri	BMP7	BMPR1A_BMPR2	0.000200236	0
3_Peri	3_Peri	BMP7	BMPR1A_BMPR2	8.58386e-05	0
3_Peri	ntrk2b	BMP7	BMPR1B_ACVR2A	0.000103648	0
8.10_Glut	ntrk2b	BMP7	BMPR1B_ACVR2A	0.000364181	0
8.11_Glut	ntrk2b	BMP7	BMPR1B_ACVR2A	0.000241776	0
3_Peri	ntrk2b	BMP7	BMPR1B_ACVR2A	0.000103648	0
3_Peri	4_GABA htr1d	BMP7	BMPR1B_ACVR2A	0.000126304	0
8.10_Glut	4_GABA htr1d	BMP7	BMPR1B_ACVR2A	0.00044376	0
8.11_Glut	4_GABA htr1d	BMP7	BMPR1B_ACVR2A	0.000294615	0
3_Peri	4_GABA htr1d	BMP7	BMPR1B_ACVR2A	0.000126304	0
3_Peri	15_GABA/Glut tacr2	BMP7	BMPR1B_ACVR2A	0.000420317	0
8.10_Glut	15_GABA/Glut tacr2	BMP7	BMPR1B_ACVR2A	0.00147566	0
8.11_Glut	15_GABA/Glut tacr2	BMP7	BMPR1B_ACVR2A	0.00098004	0
3_Peri	15_GABA/Glut tacr2	BMP7	BMPR1B_ACVR2A	0.000420317	0
3_Peri	11_Glut npr2	BMP7	BMPR1B_ACVR2A	0.000276942	0
8.10_Glut	11_Glut npr2	BMP7	BMPR1B_ACVR2A	0.000972647	0
8.11_Glut	11_Glut npr2	BMP7	BMPR1B_ACVR2A	0.000645861	0
3_Peri	11_Glut npr2	BMP7	BMPR1B_ACVR2A	0.000276942	0
3_Peri	9.3_Glut ntrk2b	BMP7	BMPR1B_ACVR2A	0.000103648	0
8.10_Glut	9.3_Glut ntrk2b	BMP7	BMPR1B_ACVR2A	0.000364181	0
8.11_Glut	9.3_Glut ntrk2b	BMP7	BMPR1B_ACVR2A	0.000241776	0
3_Peri	9.3_Glut ntrk2b	BMP7	BMPR1B_ACVR2A	0.000103648	0
3_Peri	8_Glut	BMP7	BMPR1B_ACVR2A	0.000303991	0
8.10_Glut	8_Glut	BMP7	BMPR1B_ACVR2A	0.00106757	0
8.11_Glut	8_Glut	BMP7	BMPR1B_ACVR2A	0.000708917	0
3_Peri	8_Glut	BMP7	BMPR1B_ACVR2A	0.000303991	0
3_Peri	9_Glut	BMP7	BMPR1B_ACVR2A	0.000226128	0
8.10_Glut	9_Glut	BMP7	BMPR1B_ACVR2A	0.000794285	0
8.11_Glut	9_Glut	BMP7	BMPR1B_ACVR2A	0.000527393	0
3_Peri	9_Glut	BMP7	BMPR1B_ACVR2A	0.000226128	0
3_Peri	10_Glut	BMP7	BMPR1B_ACVR2A	0.000927289	0
8.10_Glut	10_Glut	BMP7	BMPR1B_ACVR2A	0.00325141	0
8.11_Glut	10_Glut	BMP7	BMPR1B_ACVR2A	0.00216067	0
3_Peri	10_Glut	BMP7	BMPR1B_ACVR2A	0.000927289	0
3_Peri	11_Glut	BMP7	BMPR1B_ACVR2A	0.000642709	0
8.10_Glut	11_Glut	BMP7	BMPR1B_ACVR2A	0.00225518	0
8.11_Glut	11_Glut	BMP7	BMPR1B_ACVR2A	0.00149814	0
3_Peri	11_Glut	BMP7	BMPR1B_ACVR2A	0.000642709	0
3_Peri	RG10	BMP7	BMPR1B_ACVR2A	6.21401e-05	0
8.10_Glut	RG10	BMP7	BMPR1B_ACVR2A	0.000218354	0
8.11_Glut	RG10	BMP7	BMPR1B_ACVR2A	0.000144957	0
3_Peri	RG10	BMP7	BMPR1B_ACVR2A	6.21401e-05	0
3_Peri	RG9	BMP7	BMPR1B_ACVR2A	0.000590386	0
8.10_Glut	RG9	BMP7	BMPR1B_ACVR2A	0.00207186	0
8.11_Glut	RG9	BMP7	BMPR1B_ACVR2A	0.00137627	0
3_Peri	RG9	BMP7	BMPR1B_ACVR2A	0.000590386	0
3_Peri	10.1_Glut	BMP7	BMPR1B_ACVR2A	0.000998528	0
8.10_Glut	10.1_Glut	BMP7	BMPR1B_ACVR2A	0.00350058	0
8.11_Glut	10.1_Glut	BMP7	BMPR1B_ACVR2A	0.00232644	0
3_Peri	10.1_Glut	BMP7	BMPR1B_ACVR2A	0.000998528	0
3_Peri	11.1_Glut	BMP7	BMPR1B_ACVR2A	0.000830677	0
8.10_Glut	11.1_Glut	BMP7	BMPR1B_ACVR2A	0.00291336	0
8.11_Glut	11.1_Glut	BMP7	BMPR1B_ACVR2A	0.00193581	0
3_Peri	11.1_Glut	BMP7	BMPR1B_ACVR2A	0.000830677	0
3_Peri	8.3_Glut	BMP7	BMPR1B_ACVR2A	0.000805117	0
8.10_Glut	8.3_Glut	BMP7	BMPR1B_ACVR2A	0.0028239	0
8.11_Glut	8.3_Glut	BMP7	BMPR1B_ACVR2A	0.0018763	0
3_Peri	8.3_Glut	BMP7	BMPR1B_ACVR2A	0.000805117	0
3_Peri	8.4_Glut	BMP7	BMPR1B_ACVR2A	0.000601658	0
8.10_Glut	8.4_Glut	BMP7	BMPR1B_ACVR2A	0.00211136	0
8.11_Glut	8.4_Glut	BMP7	BMPR1B_ACVR2A	0.00140253	0
3_Peri	8.4_Glut	BMP7	BMPR1B_ACVR2A	0.000601658	0
3_Peri	9.4_Glut	BMP7	BMPR1B_ACVR2A	0.000673203	0
8.10_Glut	9.4_Glut	BMP7	BMPR1B_ACVR2A	0.002362	0
8.11_Glut	9.4_Glut	BMP7	BMPR1B_ACVR2A	0.00156916	0
3_Peri	9.4_Glut	BMP7	BMPR1B_ACVR2A	0.000673203	0
3_Peri	8.8_Glut	BMP7	BMPR1B_ACVR2A	0.00044377	0
8.10_Glut	8.8_Glut	BMP7	BMPR1B_ACVR2A	0.00155791	0
8.11_Glut	8.8_Glut	BMP7	BMPR1B_ACVR2A	0.00103469	0
3_Peri	8.8_Glut	BMP7	BMPR1B_ACVR2A	0.00044377	0
3_Peri	8.9_Glut	BMP7	BMPR1B_ACVR2A	0.000751159	0
8.10_Glut	8.9_Glut	BMP7	BMPR1B_ACVR2A	0.002635	0
8.11_Glut	8.9_Glut	BMP7	BMPR1B_ACVR2A	0.00175068	0
3_Peri	8.9_Glut	BMP7	BMPR1B_ACVR2A	0.000751159	0
3_Peri	9.1_Glut	BMP7	BMPR1B_ACVR2A	0.000381381	0
8.10_Glut	9.1_Glut	BMP7	BMPR1B_ACVR2A	0.0013391	0
8.11_Glut	9.1_Glut	BMP7	BMPR1B_ACVR2A	0.000889301	0
3_Peri	9.1_Glut	BMP7	BMPR1B_ACVR2A	0.000381381	0
3_Peri	10.2_Glut	BMP7	BMPR1B_ACVR2A	0.000408158	0
8.10_Glut	10.2_Glut	BMP7	BMPR1B_ACVR2A	0.00143302	0
8.11_Glut	10.2_Glut	BMP7	BMPR1B_ACVR2A	0.000951704	0
3_Peri	10.2_Glut	BMP7	BMPR1B_ACVR2A	0.000408158	0
3_Peri	15.3_GABA	BMP7	BMPR1B_ACVR2A	0.000452328	0
8.10_Glut	15.3_GABA	BMP7	BMPR1B_ACVR2A	0.00158792	0
8.11_Glut	15.3_GABA	BMP7	BMPR1B_ACVR2A	0.00105464	0
3_Peri	15.3_GABA	BMP7	BMPR1B_ACVR2A	0.000452328	0
3_Peri	11.2_Glut	BMP7	BMPR1B_ACVR2A	0.000309967	0
8.10_Glut	11.2_Glut	BMP7	BMPR1B_ACVR2A	0.00108854	0
8.11_Glut	11.2_Glut	BMP7	BMPR1B_ACVR2A	0.000722846	0
3_Peri	11.2_Glut	BMP7	BMPR1B_ACVR2A	0.000309967	0
3_Peri	9.7_Glut	BMP7	BMPR1B_ACVR2A	0.000192807	0
8.10_Glut	9.7_Glut	BMP7	BMPR1B_ACVR2A	0.0006773	0
8.11_Glut	9.7_Glut	BMP7	BMPR1B_ACVR2A	0.000449699	0
3_Peri	9.7_Glut	BMP7	BMPR1B_ACVR2A	0.000192807	0
3_Peri	4.8_GABA	BMP7	BMPR1B_ACVR2A	0.000291902	0
8.10_Glut	4.8_GABA	BMP7	BMPR1B_ACVR2A	0.00102515	0
8.11_Glut	4.8_GABA	BMP7	BMPR1B_ACVR2A	0.000680735	0
3_Peri	4.8_GABA	BMP7	BMPR1B_ACVR2A	0.000291902	0
3_Peri	8.11_Glut	BMP7	BMPR1B_ACVR2A	0.000223841	0
8.10_Glut	8.11_Glut	BMP7	BMPR1B_ACVR2A	0.000786256	0
8.11_Glut	8.11_Glut	BMP7	BMPR1B_ACVR2A	0.000522061	0
3_Peri	8.11_Glut	BMP7	BMPR1B_ACVR2A	0.000223841	0
3_Peri	9.2_Glut	BMP7	BMPR1B_ACVR2A	0.000438684	0
8.10_Glut	9.2_Glut	BMP7	BMPR1B_ACVR2A	0.00154007	0
8.11_Glut	9.2_Glut	BMP7	BMPR1B_ACVR2A	0.00102284	0
3_Peri	9.2_Glut	BMP7	BMPR1B_ACVR2A	0.000438684	0
3_Peri	8.2_Glut	BMP7	BMPR1B_ACVR2A	0.000375929	0
8.10_Glut	8.2_Glut	BMP7	BMPR1B_ACVR2A	0.00131997	0
8.11_Glut	8.2_Glut	BMP7	BMPR1B_ACVR2A	0.000876594	0
3_Peri	8.2_Glut	BMP7	BMPR1B_ACVR2A	0.000375929	0
3_Peri	ntrk2b	BMP7	BMPR1B_BMPR2	5.0188e-05	0
8.10_Glut	ntrk2b	BMP7	BMPR1B_BMPR2	0.000176365	0
8.11_Glut	ntrk2b	BMP7	BMPR1B_BMPR2	0.00011708	0
3_Peri	ntrk2b	BMP7	BMPR1B_BMPR2	5.0188e-05	0
3_Peri	4_GABA htr1d	BMP7	BMPR1B_BMPR2	6.05844e-05	0
8.10_Glut	4_GABA htr1d	BMP7	BMPR1B_BMPR2	0.000212894	0
8.11_Glut	4_GABA htr1d	BMP7	BMPR1B_BMPR2	0.000141331	0
3_Peri	4_GABA htr1d	BMP7	BMPR1B_BMPR2	6.05844e-05	0
3_Peri	15_GABA/Glut tacr2	BMP7	BMPR1B_BMPR2	0.000174062	0
8.10_Glut	15_GABA/Glut tacr2	BMP7	BMPR1B_BMPR2	0.00061148	0
8.11_Glut	15_GABA/Glut tacr2	BMP7	BMPR1B_BMPR2	0.000405988	0
3_Peri	15_GABA/Glut tacr2	BMP7	BMPR1B_BMPR2	0.000174062	0
3_Peri	11_Glut npr2	BMP7	BMPR1B_BMPR2	0.00012566	0
8.10_Glut	11_Glut npr2	BMP7	BMPR1B_BMPR2	0.000441496	0
8.11_Glut	11_Glut npr2	BMP7	BMPR1B_BMPR2	0.000293112	0
3_Peri	11_Glut npr2	BMP7	BMPR1B_BMPR2	0.00012566	0
3_Peri	9.3_Glut ntrk2b	BMP7	BMPR1B_BMPR2	5.0188e-05	0
8.10_Glut	9.3_Glut ntrk2b	BMP7	BMPR1B_BMPR2	0.000176365	0
8.11_Glut	9.3_Glut ntrk2b	BMP7	BMPR1B_BMPR2	0.00011708	0
3_Peri	9.3_Glut ntrk2b	BMP7	BMPR1B_BMPR2	5.0188e-05	0
3_Peri	8_Glut	BMP7	BMPR1B_BMPR2	0.000114281	0
8.10_Glut	8_Glut	BMP7	BMPR1B_BMPR2	0.000401531	0
8.11_Glut	8_Glut	BMP7	BMPR1B_BMPR2	0.000266575	0
3_Peri	8_Glut	BMP7	BMPR1B_BMPR2	0.000114281	0
3_Peri	9_Glut	BMP7	BMPR1B_BMPR2	0.000121247	0
8.10_Glut	9_Glut	BMP7	BMPR1B_BMPR2	0.000425998	0
8.11_Glut	9_Glut	BMP7	BMPR1B_BMPR2	0.000282821	0
3_Peri	9_Glut	BMP7	BMPR1B_BMPR2	0.000121247	0
3_Peri	10_Glut	BMP7	BMPR1B_BMPR2	0.000313461	0
8.10_Glut	10_Glut	BMP7	BMPR1B_BMPR2	0.0011008	0
8.11_Glut	10_Glut	BMP7	BMPR1B_BMPR2	0.000730992	0
3_Peri	10_Glut	BMP7	BMPR1B_BMPR2	0.000313461	0
3_Peri	11_Glut	BMP7	BMPR1B_BMPR2	0.000287241	0
8.10_Glut	11_Glut	BMP7	BMPR1B_BMPR2	0.00100879	0
8.11_Glut	11_Glut	BMP7	BMPR1B_BMPR2	0.00066987	0
3_Peri	11_Glut	BMP7	BMPR1B_BMPR2	0.000287241	0
3_Peri	RG10	BMP7	BMPR1B_BMPR2	8.82993e-05	0
8.10_Glut	RG10	BMP7	BMPR1B_BMPR2	0.000310252	0
8.11_Glut	RG10	BMP7	BMPR1B_BMPR2	0.000205972	0
3_Peri	RG10	BMP7	BMPR1B_BMPR2	8.82993e-05	0
3_Peri	RG9	BMP7	BMPR1B_BMPR2	0.000286524	0
8.10_Glut	RG9	BMP7	BMPR1B_BMPR2	0.00100628	0
8.11_Glut	RG9	BMP7	BMPR1B_BMPR2	0.000668199	0
3_Peri	RG9	BMP7	BMPR1B_BMPR2	0.000286524	0
3_Peri	10.1_Glut	BMP7	BMPR1B_BMPR2	0.000335349	0
8.10_Glut	10.1_Glut	BMP7	BMPR1B_BMPR2	0.00117761	0
8.11_Glut	10.1_Glut	BMP7	BMPR1B_BMPR2	0.000782012	0
3_Peri	10.1_Glut	BMP7	BMPR1B_BMPR2	0.000335349	0
3_Peri	11.1_Glut	BMP7	BMPR1B_BMPR2	0.000349525	0
8.10_Glut	11.1_Glut	BMP7	BMPR1B_BMPR2	0.00122734	0
8.11_Glut	11.1_Glut	BMP7	BMPR1B_BMPR2	0.000815053	0
3_Peri	11.1_Glut	BMP7	BMPR1B_BMPR2	0.000349525	0
3_Peri	8.3_Glut	BMP7	BMPR1B_BMPR2	0.000316566	0
8.10_Glut	8.3_Glut	BMP7	BMPR1B_BMPR2	0.0011117	0
8.11_Glut	8.3_Glut	BMP7	BMPR1B_BMPR2	0.000738228	0
3_Peri	8.3_Glut	BMP7	BMPR1B_BMPR2	0.000316566	0
3_Peri	8.4_Glut	BMP7	BMPR1B_BMPR2	0.000220806	0
8.10_Glut	8.4_Glut	BMP7	BMPR1B_BMPR2	0.000775602	0
8.11_Glut	8.4_Glut	BMP7	BMPR1B_BMPR2	0.000514985	0
3_Peri	8.4_Glut	BMP7	BMPR1B_BMPR2	0.000220806	0
3_Peri	9.4_Glut	BMP7	BMPR1B_BMPR2	0.000276001	0
8.10_Glut	9.4_Glut	BMP7	BMPR1B_BMPR2	0.000969344	0
8.11_Glut	9.4_Glut	BMP7	BMPR1B_BMPR2	0.000643667	0
3_Peri	9.4_Glut	BMP7	BMPR1B_BMPR2	0.000276001	0
3_Peri	8.8_Glut	BMP7	BMPR1B_BMPR2	0.000261823	0
8.10_Glut	8.8_Glut	BMP7	BMPR1B_BMPR2	0.000919581	0
8.11_Glut	8.8_Glut	BMP7	BMPR1B_BMPR2	0.000610613	0
3_Peri	8.8_Glut	BMP7	BMPR1B_BMPR2	0.000261823	0
3_Peri	8.9_Glut	BMP7	BMPR1B_BMPR2	0.000285008	0
8.10_Glut	8.9_Glut	BMP7	BMPR1B_BMPR2	0.00100095	0
8.11_Glut	8.9_Glut	BMP7	BMPR1B_BMPR2	0.000664665	0
3_Peri	8.9_Glut	BMP7	BMPR1B_BMPR2	0.000285008	0
3_Peri	9.1_Glut	BMP7	BMPR1B_BMPR2	0.000245041	0
8.10_Glut	9.1_Glut	BMP7	BMPR1B_BMPR2	0.000860676	0
8.11_Glut	9.1_Glut	BMP7	BMPR1B_BMPR2	0.000571488	0
3_Peri	9.1_Glut	BMP7	BMPR1B_BMPR2	0.000245041	0
3_Peri	10.2_Glut	BMP7	BMPR1B_BMPR2	0.000140765	0
8.10_Glut	10.2_Glut	BMP7	BMPR1B_BMPR2	0.000494551	0
8.11_Glut	10.2_Glut	BMP7	BMPR1B_BMPR2	0.000328341	0
3_Peri	10.2_Glut	BMP7	BMPR1B_BMPR2	0.000140765	0
3_Peri	15.3_GABA	BMP7	BMPR1B_BMPR2	0.0002168	0
8.10_Glut	15.3_GABA	BMP7	BMPR1B_BMPR2	0.000761539	0
8.11_Glut	15.3_GABA	BMP7	BMPR1B_BMPR2	0.000505644	0
3_Peri	15.3_GABA	BMP7	BMPR1B_BMPR2	0.0002168	0
3_Peri	11.2_Glut	BMP7	BMPR1B_BMPR2	0.000196177	0
8.10_Glut	11.2_Glut	BMP7	BMPR1B_BMPR2	0.00068913	0
8.11_Glut	11.2_Glut	BMP7	BMPR1B_BMPR2	0.000457556	0
3_Peri	11.2_Glut	BMP7	BMPR1B_BMPR2	0.000196177	0
3_Peri	9.7_Glut	BMP7	BMPR1B_BMPR2	6.37734e-05	0
8.10_Glut	9.7_Glut	BMP7	BMPR1B_BMPR2	0.000224098	0
8.11_Glut	9.7_Glut	BMP7	BMPR1B_BMPR2	0.000148769	0
3_Peri	9.7_Glut	BMP7	BMPR1B_BMPR2	6.37734e-05	0
3_Peri	4.8_GABA	BMP7	BMPR1B_BMPR2	8.68055e-05	0
8.10_Glut	4.8_GABA	BMP7	BMPR1B_BMPR2	0.000305015	0
8.11_Glut	4.8_GABA	BMP7	BMPR1B_BMPR2	0.000202492	0
3_Peri	4.8_GABA	BMP7	BMPR1B_BMPR2	8.68055e-05	0
3_Peri	8.11_Glut	BMP7	BMPR1B_BMPR2	5.20531e-05	0
8.10_Glut	8.11_Glut	BMP7	BMPR1B_BMPR2	0.000182919	0
8.11_Glut	8.11_Glut	BMP7	BMPR1B_BMPR2	0.00012143	0
3_Peri	8.11_Glut	BMP7	BMPR1B_BMPR2	5.20531e-05	0
3_Peri	9.2_Glut	BMP7	BMPR1B_BMPR2	0.000234238	0
8.10_Glut	9.2_Glut	BMP7	BMPR1B_BMPR2	0.000822755	0
8.11_Glut	9.2_Glut	BMP7	BMPR1B_BMPR2	0.000546301	0
3_Peri	9.2_Glut	BMP7	BMPR1B_BMPR2	0.000234238	0
3_Peri	8.2_Glut	BMP7	BMPR1B_BMPR2	0.000196889	0
8.10_Glut	8.2_Glut	BMP7	BMPR1B_BMPR2	0.000691631	0
8.11_Glut	8.2_Glut	BMP7	BMPR1B_BMPR2	0.000459216	0
3_Peri	8.2_Glut	BMP7	BMPR1B_BMPR2	0.000196889	0
5.2_GABA	RG10	WNT2B	FZD10_LRP5	0.000877319	0
5.2_GABA	1_RG/MG	WNT2B	FZD3_LRP5	0.00140488	0
5.2_GABA	RG0	WNT2B	FZD3_LRP5	0.00117085	0
5.2_GABA	RG1	WNT2B	FZD3_LRP5	0.00206972	0
5.2_GABA	RG10	WNT2B	FZD3_LRP5	0.000882601	0
5.2_GABA	RG2	WNT2B	FZD3_LRP5	0.00191258	0
5.2_GABA	RG3	WNT2B	FZD3_LRP5	0.00143714	0
5.2_GABA	RG4	WNT2B	FZD3_LRP5	0.00173748	0
5.2_GABA	RG5	WNT2B	FZD3_LRP5	0.00331117	0
5.2_GABA	RG6	WNT2B	FZD3_LRP5	0.000845389	0
5.2_GABA	RG7	WNT2B	FZD3_LRP5	0.001282	0
5.2_GABA	RG8	WNT2B	FZD3_LRP5	0.00305004	0
5.2_GABA	RG9	WNT2B	FZD3_LRP5	0.002583	0
5.2_GABA	1.2_RG	WNT2B	FZD3_LRP5	0.0021468	0
5.2_GABA	1.1_RG	WNT2B	FZD3_LRP5	0.0013858	0
5.2_GABA	RG2	WNT2B	FZD4_LRP5	0.000516887	0
RG10	RG10	WNT3A	FZD10_LRP5	0.00390378	0
8.7_Glut	RG10	WNT3A	FZD10_LRP5	0.00108771	0
8.10_Glut	RG10	WNT3A	FZD10_LRP5	0.000103934	0
8.11_Glut	RG10	WNT3A	FZD10_LRP5	0.000207778	0
RG10	1_RG/MG	WNT3A	FZD3_LRP5	0.00623969	0
8.7_Glut	1_RG/MG	WNT3A	FZD3_LRP5	0.0017415	0
8.10_Glut	1_RG/MG	WNT3A	FZD3_LRP5	0.000166518	0
8.11_Glut	1_RG/MG	WNT3A	FZD3_LRP5	0.00033287	0
RG10	RG0	WNT3A	FZD3_LRP5	0.00520415	0
8.7_Glut	RG0	WNT3A	FZD3_LRP5	0.00145149	0
8.10_Glut	RG0	WNT3A	FZD3_LRP5	0.00013875	0
8.11_Glut	RG0	WNT3A	FZD3_LRP5	0.00027737	0
RG10	RG1	WNT3A	FZD3_LRP5	0.0091732	0
8.7_Glut	RG1	WNT3A	FZD3_LRP5	0.00256518	0
8.10_Glut	RG1	WNT3A	FZD3_LRP5	0.000245464	0
8.11_Glut	RG1	WNT3A	FZD3_LRP5	0.000490649	0
RG10	RG10	WNT3A	FZD3_LRP5	0.00392722	0
8.7_Glut	RG10	WNT3A	FZD3_LRP5	0.00109425	0
8.10_Glut	RG10	WNT3A	FZD3_LRP5	0.00010456	0
8.11_Glut	RG10	WNT3A	FZD3_LRP5	0.00020903	0
RG10	RG2	WNT3A	FZD3_LRP5	0.00847811	0
8.7_Glut	RG2	WNT3A	FZD3_LRP5	0.00237045	0
8.10_Glut	RG2	WNT3A	FZD3_LRP5	0.000226818	0
8.11_Glut	RG2	WNT3A	FZD3_LRP5	0.00045338	0
RG10	RG3	WNT3A	FZD3_LRP5	0.00638234	0
8.7_Glut	RG3	WNT3A	FZD3_LRP5	0.00178147	0
8.10_Glut	RG3	WNT3A	FZD3_LRP5	0.000170346	0
8.11_Glut	RG3	WNT3A	FZD3_LRP5	0.000340523	0
RG10	RG4	WNT3A	FZD3_LRP5	0.00770881	0
8.7_Glut	RG4	WNT3A	FZD3_LRP5	0.0021536	0
8.10_Glut	RG4	WNT3A	FZD3_LRP5	0.000206001	0
8.11_Glut	RG4	WNT3A	FZD3_LRP5	0.000411783	0
RG10	RG5	WNT3A	FZD3_LRP5	0.0146157	0
8.7_Glut	RG5	WNT3A	FZD3_LRP5	0.00410235	0
8.10_Glut	RG5	WNT3A	FZD3_LRP5	0.000393146	0
8.11_Glut	RG5	WNT3A	FZD3_LRP5	0.000785726	0
RG10	RG6	WNT3A	FZD3_LRP5	0.00375958	0
8.7_Glut	RG6	WNT3A	FZD3_LRP5	0.00104807	0
8.10_Glut	RG6	WNT3A	FZD3_LRP5	0.000100167	0
8.11_Glut	RG6	WNT3A	FZD3_LRP5	0.000200244	0
RG10	RG7	WNT3A	FZD3_LRP5	0.00569616	0
8.7_Glut	RG7	WNT3A	FZD3_LRP5	0.00158923	0
8.10_Glut	RG7	WNT3A	FZD3_LRP5	0.000151936	0
8.11_Glut	RG7	WNT3A	FZD3_LRP5	0.000303726	0
RG10	RG8	WNT3A	FZD3_LRP5	0.0134663	0
8.7_Glut	RG8	WNT3A	FZD3_LRP5	0.0037789	0
8.10_Glut	RG8	WNT3A	FZD3_LRP5	0.000362116	0
8.11_Glut	RG8	WNT3A	FZD3_LRP5	0.000723718	0
RG10	RG9	WNT3A	FZD3_LRP5	0.0114295	0
8.7_Glut	RG9	WNT3A	FZD3_LRP5	0.00320087	0
8.10_Glut	RG9	WNT3A	FZD3_LRP5	0.000306477	0
8.11_Glut	RG9	WNT3A	FZD3_LRP5	0.000612568	0
RG10	1.2_RG	WNT3A	FZD3_LRP5	0.00950943	0
8.7_Glut	1.2_RG	WNT3A	FZD3_LRP5	0.00266057	0
8.10_Glut	1.2_RG	WNT3A	FZD3_LRP5	0.000254646	0
8.11_Glut	1.2_RG	WNT3A	FZD3_LRP5	0.00050899	0
RG10	1.1_RG	WNT3A	FZD3_LRP5	0.00615536	0
8.7_Glut	1.1_RG	WNT3A	FZD3_LRP5	0.00171786	0
8.10_Glut	1.1_RG	WNT3A	FZD3_LRP5	0.000164254	0
8.11_Glut	1.1_RG	WNT3A	FZD3_LRP5	0.000328346	0
RG10	RG2	WNT3A	FZD4_LRP5	0.00230202	0
8.7_Glut	RG2	WNT3A	FZD4_LRP5	0.00064089	0
8.10_Glut	RG2	WNT3A	FZD4_LRP5	6.12191e-05	0
8.11_Glut	RG2	WNT3A	FZD4_LRP5	0.00012239	0
3_Peri	RG10	WNT7A	FZD10_LRP5	0.00338277	0
7_GABA	RG10	WNT7A	FZD10_LRP5	0.000123654	0
2_OPC/Oligo	RG10	WNT7A	FZD10_LRP5	0.00244068	0
RG3	RG10	WNT7A	FZD10_LRP5	0.00023309	0
RG4	RG10	WNT7A	FZD10_LRP5	0.000396968	0
RG5	RG10	WNT7A	FZD10_LRP5	0.000221914	0
RG6	RG10	WNT7A	FZD10_LRP5	0.00101854	0
RG9	RG10	WNT7A	FZD10_LRP5	0.000110431	0
1.2_RG	RG10	WNT7A	FZD10_LRP5	6.75577e-05	0
2.1_OPC	RG10	WNT7A	FZD10_LRP5	0.00386929	0
3_Peri	RG10	WNT7A	FZD10_LRP5	0.00338277	0
7_GABA	RG10	WNT7A	FZD10_LRP5	0.000123654	0
3_Peri	1_RG/MG	WNT7A	FZD3_LRP5	0.00540796	0
7_GABA	1_RG/MG	WNT7A	FZD3_LRP5	0.00019811	0
2_OPC/Oligo	1_RG/MG	WNT7A	FZD3_LRP5	0.00390428	0
RG3	1_RG/MG	WNT7A	FZD3_LRP5	0.000373413	0
RG4	1_RG/MG	WNT7A	FZD3_LRP5	0.00063588	0
RG5	1_RG/MG	WNT7A	FZD3_LRP5	0.000355511	0
RG6	1_RG/MG	WNT7A	FZD3_LRP5	0.00163067	0
RG9	1_RG/MG	WNT7A	FZD3_LRP5	0.000176927	0
1.2_RG	1_RG/MG	WNT7A	FZD3_LRP5	0.00010824	0
2.1_OPC	1_RG/MG	WNT7A	FZD3_LRP5	0.00618376	0
3_Peri	1_RG/MG	WNT7A	FZD3_LRP5	0.00540796	0
7_GABA	1_RG/MG	WNT7A	FZD3_LRP5	0.00019811	0
3_Peri	RG0	WNT7A	FZD3_LRP5	0.00451011	0
7_GABA	RG0	WNT7A	FZD3_LRP5	0.000165075	0
2_OPC/Oligo	RG0	WNT7A	FZD3_LRP5	0.00325526	0
RG3	RG0	WNT7A	FZD3_LRP5	0.000311155	0
RG4	RG0	WNT7A	FZD3_LRP5	0.000529885	0
RG5	RG0	WNT7A	FZD3_LRP5	0.000296238	0
RG6	RG0	WNT7A	FZD3_LRP5	0.00135914	0
RG9	RG0	WNT7A	FZD3_LRP5	0.000147424	0
1.2_RG	RG0	WNT7A	FZD3_LRP5	9.01898e-05	0
2.1_OPC	RG0	WNT7A	FZD3_LRP5	0.00515778	0
3_Peri	RG0	WNT7A	FZD3_LRP5	0.00451011	0
7_GABA	RG0	WNT7A	FZD3_LRP5	0.000165075	0
3_Peri	RG1	WNT7A	FZD3_LRP5	0.00795217	0
7_GABA	RG1	WNT7A	FZD3_LRP5	0.000292031	0
2_OPC/Oligo	RG1	WNT7A	FZD3_LRP5	0.00574516	0
RG3	RG1	WNT7A	FZD3_LRP5	0.000550397	0
RG4	RG1	WNT7A	FZD3_LRP5	0.000937145	0
RG5	RG1	WNT7A	FZD3_LRP5	0.000524013	0
RG6	RG1	WNT7A	FZD3_LRP5	0.00240176	0
RG9	RG1	WNT7A	FZD3_LRP5	0.000260808	0
1.2_RG	RG1	WNT7A	FZD3_LRP5	0.000159561	0
2.1_OPC	RG1	WNT7A	FZD3_LRP5	0.00908961	0
3_Peri	RG1	WNT7A	FZD3_LRP5	0.00795217	0
7_GABA	RG1	WNT7A	FZD3_LRP5	0.000292031	0
3_Peri	RG10	WNT7A	FZD3_LRP5	0.00340309	0
7_GABA	RG10	WNT7A	FZD3_LRP5	0.000124399	0
2_OPC/Oligo	RG10	WNT7A	FZD3_LRP5	0.00245535	0
RG3	RG10	WNT7A	FZD3_LRP5	0.000234494	0
RG4	RG10	WNT7A	FZD3_LRP5	0.000399359	0
RG5	RG10	WNT7A	FZD3_LRP5	0.000223251	0
RG6	RG10	WNT7A	FZD3_LRP5	0.00102467	0
RG9	RG10	WNT7A	FZD3_LRP5	0.000111097	0
1.2_RG	RG10	WNT7A	FZD3_LRP5	6.79648e-05	0
2.1_OPC	RG10	WNT7A	FZD3_LRP5	0.00389252	0
3_Peri	RG10	WNT7A	FZD3_LRP5	0.00340309	0
7_GABA	RG10	WNT7A	FZD3_LRP5	0.000124399	0
3_Peri	RG2	WNT7A	FZD3_LRP5	0.00734948	0
7_GABA	RG2	WNT7A	FZD3_LRP5	0.000269848	0
2_OPC/Oligo	RG2	WNT7A	FZD3_LRP5	0.00530945	0
RG3	RG2	WNT7A	FZD3_LRP5	0.00050859	0
RG4	RG2	WNT7A	FZD3_LRP5	0.000865971	0
RG5	RG2	WNT7A	FZD3_LRP5	0.00048421	0
RG6	RG2	WNT7A	FZD3_LRP5	0.00221946	0
RG9	RG2	WNT7A	FZD3_LRP5	0.000240996	0
1.2_RG	RG2	WNT7A	FZD3_LRP5	0.00014744	0
2.1_OPC	RG2	WNT7A	FZD3_LRP5	0.00840095	0
3_Peri	RG2	WNT7A	FZD3_LRP5	0.00734948	0
7_GABA	RG2	WNT7A	FZD3_LRP5	0.000269848	0
3_Peri	RG3	WNT7A	FZD3_LRP5	0.00553165	0
7_GABA	RG3	WNT7A	FZD3_LRP5	0.000202665	0
2_OPC/Oligo	RG3	WNT7A	FZD3_LRP5	0.00399372	0
RG3	RG3	WNT7A	FZD3_LRP5	0.000381997	0
RG4	RG3	WNT7A	FZD3_LRP5	0.000650493	0
RG5	RG3	WNT7A	FZD3_LRP5	0.000363684	0
RG6	RG3	WNT7A	FZD3_LRP5	0.00166809	0
RG9	RG3	WNT7A	FZD3_LRP5	0.000180995	0
1.2_RG	RG3	WNT7A	FZD3_LRP5	0.000110729	0
2.1_OPC	RG3	WNT7A	FZD3_LRP5	0.00632508	0
3_Peri	RG3	WNT7A	FZD3_LRP5	0.00553165	0
7_GABA	RG3	WNT7A	FZD3_LRP5	0.000202665	0
3_Peri	RG4	WNT7A	FZD3_LRP5	0.00668198	0
7_GABA	RG4	WNT7A	FZD3_LRP5	0.000245083	0
2_OPC/Oligo	RG4	WNT7A	FZD3_LRP5	0.00482578	0
RG3	RG4	WNT7A	FZD3_LRP5	0.000461932	0
RG4	RG4	WNT7A	FZD3_LRP5	0.000786568	0
RG5	RG4	WNT7A	FZD3_LRP5	0.000439788	0
RG6	RG4	WNT7A	FZD3_LRP5	0.00201648	0
RG9	RG4	WNT7A	FZD3_LRP5	0.000218878	0
1.2_RG	RG4	WNT7A	FZD3_LRP5	0.000133907	0
2.1_OPC	RG4	WNT7A	FZD3_LRP5	0.00763914	0
3_Peri	RG4	WNT7A	FZD3_LRP5	0.00668198	0
7_GABA	RG4	WNT7A	FZD3_LRP5	0.000245083	0
3_Peri	RG5	WNT7A	FZD3_LRP5	0.0126755	0
7_GABA	RG5	WNT7A	FZD3_LRP5	0.000467715	0
2_OPC/Oligo	RG5	WNT7A	FZD3_LRP5	0.00917019	0
RG3	RG5	WNT7A	FZD3_LRP5	0.000881369	0
RG4	RG5	WNT7A	FZD3_LRP5	0.00150032	0
RG5	RG5	WNT7A	FZD3_LRP5	0.00083913	0
RG6	RG5	WNT7A	FZD3_LRP5	0.00384053	0
RG9	RG5	WNT7A	FZD3_LRP5	0.000417716	0
1.2_RG	RG5	WNT7A	FZD3_LRP5	0.000255573	0
2.1_OPC	RG5	WNT7A	FZD3_LRP5	0.0144783	0
3_Peri	RG5	WNT7A	FZD3_LRP5	0.0126755	0
7_GABA	RG5	WNT7A	FZD3_LRP5	0.000467715	0
3_Peri	RG6	WNT7A	FZD3_LRP5	0.00325801	0
7_GABA	RG6	WNT7A	FZD3_LRP5	0.000119172	0
2_OPC/Oligo	RG6	WNT7A	FZD3_LRP5	0.00235111	0
RG3	RG6	WNT7A	FZD3_LRP5	0.000224636	0
RG4	RG6	WNT7A	FZD3_LRP5	0.000382558	0
RG5	RG6	WNT7A	FZD3_LRP5	0.000213866	0
RG6	RG6	WNT7A	FZD3_LRP5	0.000981407	0
RG9	RG6	WNT7A	FZD3_LRP5	0.000106429	0
1.2_RG	RG6	WNT7A	FZD3_LRP5	6.51096e-05	0
2.1_OPC	RG6	WNT7A	FZD3_LRP5	0.00372622	0
3_Peri	RG6	WNT7A	FZD3_LRP5	0.00325801	0
7_GABA	RG6	WNT7A	FZD3_LRP5	0.000119172	0
3_Peri	RG7	WNT7A	FZD3_LRP5	0.00493669	0
7_GABA	RG7	WNT7A	FZD3_LRP5	0.000180763	0
2_OPC/Oligo	RG7	WNT7A	FZD3_LRP5	0.00356357	0
RG3	RG7	WNT7A	FZD3_LRP5	0.000340721	0
RG4	RG7	WNT7A	FZD3_LRP5	0.000580222	0
RG5	RG7	WNT7A	FZD3_LRP5	0.000324386	0
RG6	RG7	WNT7A	FZD3_LRP5	0.0014881	0
RG9	RG7	WNT7A	FZD3_LRP5	0.000161434	0
1.2_RG	RG7	WNT7A	FZD3_LRP5	9.87615e-05	0
2.1_OPC	RG7	WNT7A	FZD3_LRP5	0.00564526	0
3_Peri	RG7	WNT7A	FZD3_LRP5	0.00493669	0
7_GABA	RG7	WNT7A	FZD3_LRP5	0.000180763	0
3_Peri	RG8	WNT7A	FZD3_LRP5	0.0116784	0
7_GABA	RG8	WNT7A	FZD3_LRP5	0.000430801	0
2_OPC/Oligo	RG8	WNT7A	FZD3_LRP5	0.00844812	0
RG3	RG8	WNT7A	FZD3_LRP5	0.000811815	0
RG4	RG8	WNT7A	FZD3_LRP5	0.00138194	0
RG5	RG8	WNT7A	FZD3_LRP5	0.000772909	0
RG6	RG8	WNT7A	FZD3_LRP5	0.00353774	0
RG9	RG8	WNT7A	FZD3_LRP5	0.000384747	0
1.2_RG	RG8	WNT7A	FZD3_LRP5	0.0002354	0
2.1_OPC	RG8	WNT7A	FZD3_LRP5	0.0133399	0
3_Peri	RG8	WNT7A	FZD3_LRP5	0.0116784	0
7_GABA	RG8	WNT7A	FZD3_LRP5	0.000430801	0
3_Peri	RG9	WNT7A	FZD3_LRP5	0.00990977	0
7_GABA	RG9	WNT7A	FZD3_LRP5	0.000364614	0
2_OPC/Oligo	RG9	WNT7A	FZD3_LRP5	0.00716338	0
RG3	RG9	WNT7A	FZD3_LRP5	0.000687151	0
RG4	RG9	WNT7A	FZD3_LRP5	0.00116988	0
RG5	RG9	WNT7A	FZD3_LRP5	0.000654215	0
RG6	RG9	WNT7A	FZD3_LRP5	0.00299681	0
RG9	RG9	WNT7A	FZD3_LRP5	0.000325633	0
1.2_RG	RG9	WNT7A	FZD3_LRP5	0.000199226	0
2.1_OPC	RG9	WNT7A	FZD3_LRP5	0.011324	0
3_Peri	RG9	WNT7A	FZD3_LRP5	0.00990977	0
7_GABA	RG9	WNT7A	FZD3_LRP5	0.000364614	0
3_Peri	1.2_RG	WNT7A	FZD3_LRP5	0.00824412	0
7_GABA	1.2_RG	WNT7A	FZD3_LRP5	0.000302953	0
2_OPC/Oligo	1.2_RG	WNT7A	FZD3_LRP5	0.00595722	0
RG3	1.2_RG	WNT7A	FZD3_LRP5	0.000570968	0
RG4	1.2_RG	WNT7A	FZD3_LRP5	0.00097214	0
RG5	1.2_RG	WNT7A	FZD3_LRP5	0.0005436	0
RG6	1.2_RG	WNT7A	FZD3_LRP5	0.00249104	0
RG9	1.2_RG	WNT7A	FZD3_LRP5	0.000270562	0
1.2_RG	1.2_RG	WNT7A	FZD3_LRP5	0.000165531	0
2.1_OPC	1.2_RG	WNT7A	FZD3_LRP5	0.0094224	0
3_Peri	1.2_RG	WNT7A	FZD3_LRP5	0.00824412	0
7_GABA	1.2_RG	WNT7A	FZD3_LRP5	0.000302953	0
3_Peri	1.1_RG	WNT7A	FZD3_LRP5	0.00533484	0
7_GABA	1.1_RG	WNT7A	FZD3_LRP5	0.000195417	0
2_OPC/Oligo	1.1_RG	WNT7A	FZD3_LRP5	0.00385141	0
RG3	1.1_RG	WNT7A	FZD3_LRP5	0.000368338	0
RG4	1.1_RG	WNT7A	FZD3_LRP5	0.00062724	0
RG5	1.1_RG	WNT7A	FZD3_LRP5	0.000350679	0
RG6	1.1_RG	WNT7A	FZD3_LRP5	0.00160854	0
RG9	1.1_RG	WNT7A	FZD3_LRP5	0.000174522	0
1.2_RG	1.1_RG	WNT7A	FZD3_LRP5	0.000106769	0
2.1_OPC	1.1_RG	WNT7A	FZD3_LRP5	0.00610022	0
3_Peri	1.1_RG	WNT7A	FZD3_LRP5	0.00533484	0
7_GABA	1.1_RG	WNT7A	FZD3_LRP5	0.000195417	0
3_Peri	RG2	WNT7A	FZD4_LRP5	0.00199461	0
7_GABA	RG2	WNT7A	FZD4_LRP5	7.28355e-05	0
2_OPC/Oligo	RG2	WNT7A	FZD4_LRP5	0.00143868	0
RG3	RG2	WNT7A	FZD4_LRP5	0.0001373	0
RG4	RG2	WNT7A	FZD4_LRP5	0.000233844	0
RG5	RG2	WNT7A	FZD4_LRP5	0.000130717	0
RG6	RG2	WNT7A	FZD4_LRP5	0.000600153	0
RG9	RG2	WNT7A	FZD4_LRP5	6.50465e-05	0
1.2_RG	RG2	WNT7A	FZD4_LRP5	3.97925e-05	0
2.1_OPC	RG2	WNT7A	FZD4_LRP5	0.00228183	0
3_Peri	RG2	WNT7A	FZD4_LRP5	0.00199461	0
7_GABA	RG2	WNT7A	FZD4_LRP5	7.28355e-05	0
1_RG/MG	RG10	WNT7B	FZD10_LRP5	0.00197837	0
6_GABA	RG10	WNT7B	FZD10_LRP5	0.000265249	0
2_OPC/Oligo	RG10	WNT7B	FZD10_LRP5	0.00219576	0
RG0	RG10	WNT7B	FZD10_LRP5	0.00131675	0
RG1	RG10	WNT7B	FZD10_LRP5	0.00244369	0
RG2	RG10	WNT7B	FZD10_LRP5	0.00237663	0
RG3	RG10	WNT7B	FZD10_LRP5	0.00308514	0
RG4	RG10	WNT7B	FZD10_LRP5	0.00227935	0
RG5	RG10	WNT7B	FZD10_LRP5	0.00147856	0
RG6	RG10	WNT7B	FZD10_LRP5	0.00513827	0
RG7	RG10	WNT7B	FZD10_LRP5	0.00321112	0
RG8	RG10	WNT7B	FZD10_LRP5	0.00129581	0
RG9	RG10	WNT7B	FZD10_LRP5	0.00241709	0
1.2_RG	RG10	WNT7B	FZD10_LRP5	0.0028829	0
2.1_OPC	RG10	WNT7B	FZD10_LRP5	0.00367408	0
9.7_Glut	RG10	WNT7B	FZD10_LRP5	0.000168137	0
1.1_RG	RG10	WNT7B	FZD10_LRP5	0.00187833	0
6_GABA	RG10	WNT7B	FZD10_LRP5	0.000265249	0
1_RG/MG	1_RG/MG	WNT7B	FZD3_LRP5	0.00316572	0
6_GABA	1_RG/MG	WNT7B	FZD3_LRP5	0.000424925	0
2_OPC/Oligo	1_RG/MG	WNT7B	FZD3_LRP5	0.00351308	0
RG0	1_RG/MG	WNT7B	FZD3_LRP5	0.00210793	0
RG1	1_RG/MG	WNT7B	FZD3_LRP5	0.0039091	0
RG2	1_RG/MG	WNT7B	FZD3_LRP5	0.00380166	0
RG3	1_RG/MG	WNT7B	FZD3_LRP5	0.00493312	0
RG4	1_RG/MG	WNT7B	FZD3_LRP5	0.0036466	0
RG5	1_RG/MG	WNT7B	FZD3_LRP5	0.00236669	0
RG6	1_RG/MG	WNT7B	FZD3_LRP5	0.00819975	0
RG7	1_RG/MG	WNT7B	FZD3_LRP5	0.00513412	0
RG8	1_RG/MG	WNT7B	FZD3_LRP5	0.00207431	0
RG9	1_RG/MG	WNT7B	FZD3_LRP5	0.00386662	0
1.2_RG	1_RG/MG	WNT7B	FZD3_LRP5	0.00460994	0
2.1_OPC	1_RG/MG	WNT7B	FZD3_LRP5	0.00587254	0
9.7_Glut	1_RG/MG	WNT7B	FZD3_LRP5	0.00026937	0
1.1_RG	1_RG/MG	WNT7B	FZD3_LRP5	0.00300583	0
6_GABA	1_RG/MG	WNT7B	FZD3_LRP5	0.000424925	0
1_RG/MG	RG0	WNT7B	FZD3_LRP5	0.00263914	0
6_GABA	RG0	WNT7B	FZD3_LRP5	0.000354082	0
2_OPC/Oligo	RG0	WNT7B	FZD3_LRP5	0.00292889	0
RG0	RG0	WNT7B	FZD3_LRP5	0.001757	0
RG1	RG0	WNT7B	FZD3_LRP5	0.00325928	0
RG2	RG0	WNT7B	FZD3_LRP5	0.00316976	0
RG3	RG0	WNT7B	FZD3_LRP5	0.00411378	0
RG4	RG0	WNT7B	FZD3_LRP5	0.00304028	0
RG5	RG0	WNT7B	FZD3_LRP5	0.00197277	0
RG6	RG0	WNT7B	FZD3_LRP5	0.00684333	0
RG7	RG0	WNT7B	FZD3_LRP5	0.00428154	0
RG8	RG0	WNT7B	FZD3_LRP5	0.001729	0
RG9	RG0	WNT7B	FZD3_LRP5	0.00322383	0
1.2_RG	RG0	WNT7B	FZD3_LRP5	0.00384421	0
2.1_OPC	RG0	WNT7B	FZD3_LRP5	0.00489794	0
9.7_Glut	RG0	WNT7B	FZD3_LRP5	0.000224455	0
1.1_RG	RG0	WNT7B	FZD3_LRP5	0.00250578	0
6_GABA	RG0	WNT7B	FZD3_LRP5	0.000354082	0
1_RG/MG	RG1	WNT7B	FZD3_LRP5	0.00465998	0
6_GABA	RG1	WNT7B	FZD3_LRP5	0.000626308	0
2_OPC/Oligo	RG1	WNT7B	FZD3_LRP5	0.00517045	0
RG0	RG1	WNT7B	FZD3_LRP5	0.00310446	0
RG1	RG1	WNT7B	FZD3_LRP5	0.00575224	0
RG2	RG1	WNT7B	FZD3_LRP5	0.00559386	0
RG3	RG1	WNT7B	FZD3_LRP5	0.00725556	0
RG4	RG1	WNT7B	FZD3_LRP5	0.00536663	0
RG5	RG1	WNT7B	FZD3_LRP5	0.00348507	0
RG6	RG1	WNT7B	FZD3_LRP5	0.0120329	0
RG7	RG1	WNT7B	FZD3_LRP5	0.00755047	0
RG8	RG1	WNT7B	FZD3_LRP5	0.00305476	0
RG9	RG1	WNT7B	FZD3_LRP5	0.00568983	0
1.2_RG	RG1	WNT7B	FZD3_LRP5	0.00678057	0
2.1_OPC	RG1	WNT7B	FZD3_LRP5	0.00863341	0
9.7_Glut	RG1	WNT7B	FZD3_LRP5	0.00039706	0
1.1_RG	RG1	WNT7B	FZD3_LRP5	0.00442496	0
6_GABA	RG1	WNT7B	FZD3_LRP5	0.000626308	0
1_RG/MG	RG10	WNT7B	FZD3_LRP5	0.00199027	0
6_GABA	RG10	WNT7B	FZD3_LRP5	0.000266847	0
2_OPC/Oligo	RG10	WNT7B	FZD3_LRP5	0.00220897	0
RG0	RG10	WNT7B	FZD3_LRP5	0.00132467	0
RG1	RG10	WNT7B	FZD3_LRP5	0.00245838	0
RG2	RG10	WNT7B	FZD3_LRP5	0.00239092	0
RG3	RG10	WNT7B	FZD3_LRP5	0.00310368	0
RG4	RG10	WNT7B	FZD3_LRP5	0.00229305	0
RG5	RG10	WNT7B	FZD3_LRP5	0.00148746	0
RG6	RG10	WNT7B	FZD3_LRP5	0.00516905	0
RG7	RG10	WNT7B	FZD3_LRP5	0.00323041	0
RG8	RG10	WNT7B	FZD3_LRP5	0.00130361	0
RG9	RG10	WNT7B	FZD3_LRP5	0.00243162	0
1.2_RG	RG10	WNT7B	FZD3_LRP5	0.00290023	0
2.1_OPC	RG10	WNT7B	FZD3_LRP5	0.00369615	0
9.7_Glut	RG10	WNT7B	FZD3_LRP5	0.00016915	0
1.1_RG	RG10	WNT7B	FZD3_LRP5	0.00188963	0
6_GABA	RG10	WNT7B	FZD3_LRP5	0.000266847	0
1_RG/MG	RG2	WNT7B	FZD3_LRP5	0.00430645	0
6_GABA	RG2	WNT7B	FZD3_LRP5	0.000578736	0
2_OPC/Oligo	RG2	WNT7B	FZD3_LRP5	0.00477826	0
RG0	RG2	WNT7B	FZD3_LRP5	0.00286884	0
RG1	RG2	WNT7B	FZD3_LRP5	0.00531599	0
RG2	RG2	WNT7B	FZD3_LRP5	0.00516964	0
RG3	RG2	WNT7B	FZD3_LRP5	0.00670555	0
RG4	RG2	WNT7B	FZD3_LRP5	0.00495959	0
RG5	RG2	WNT7B	FZD3_LRP5	0.00322059	0
RG6	RG2	WNT7B	FZD3_LRP5	0.0111226	0
RG7	RG2	WNT7B	FZD3_LRP5	0.00697816	0
RG8	RG2	WNT7B	FZD3_LRP5	0.00282292	0
RG9	RG2	WNT7B	FZD3_LRP5	0.00525831	0
1.2_RG	RG2	WNT7B	FZD3_LRP5	0.00626654	0
2.1_OPC	RG2	WNT7B	FZD3_LRP5	0.00797922	0
9.7_Glut	RG2	WNT7B	FZD3_LRP5	0.0003669	0
1.1_RG	RG2	WNT7B	FZD3_LRP5	0.00408924	0
6_GABA	RG2	WNT7B	FZD3_LRP5	0.000578736	0
1_RG/MG	RG3	WNT7B	FZD3_LRP5	0.00323829	0
6_GABA	RG3	WNT7B	FZD3_LRP5	0.000434692	0
2_OPC/Oligo	RG3	WNT7B	FZD3_LRP5	0.00359358	0
RG0	RG3	WNT7B	FZD3_LRP5	0.00215631	0
RG1	RG3	WNT7B	FZD3_LRP5	0.00399865	0
RG2	RG3	WNT7B	FZD3_LRP5	0.00388874	0
RG3	RG3	WNT7B	FZD3_LRP5	0.00504601	0
RG4	RG3	WNT7B	FZD3_LRP5	0.00373016	0
RG5	RG3	WNT7B	FZD3_LRP5	0.00242099	0
RG6	RG3	WNT7B	FZD3_LRP5	0.00838648	0
RG7	RG3	WNT7B	FZD3_LRP5	0.00525158	0
RG8	RG3	WNT7B	FZD3_LRP5	0.0021219	0
RG9	RG3	WNT7B	FZD3_LRP5	0.00395519	0
1.2_RG	RG3	WNT7B	FZD3_LRP5	0.00471544	0
2.1_OPC	RG3	WNT7B	FZD3_LRP5	0.0060068	0
9.7_Glut	RG3	WNT7B	FZD3_LRP5	0.000275563	0
1.1_RG	RG3	WNT7B	FZD3_LRP5	0.00307475	0
6_GABA	RG3	WNT7B	FZD3_LRP5	0.000434692	0
1_RG/MG	RG4	WNT7B	FZD3_LRP5	0.00391357	0
6_GABA	RG4	WNT7B	FZD3_LRP5	0.000525648	0
2_OPC/Oligo	RG4	WNT7B	FZD3_LRP5	0.00434264	0
RG0	RG4	WNT7B	FZD3_LRP5	0.00260656	0
RG1	RG4	WNT7B	FZD3_LRP5	0.00483173	0
RG2	RG4	WNT7B	FZD3_LRP5	0.00469881	0
RG3	RG4	WNT7B	FZD3_LRP5	0.00609596	0
RG4	RG4	WNT7B	FZD3_LRP5	0.00450755	0
RG5	RG4	WNT7B	FZD3_LRP5	0.00292632	0
RG6	RG4	WNT7B	FZD3_LRP5	0.0101212	0
RG7	RG4	WNT7B	FZD3_LRP5	0.00634404	0
RG8	RG4	WNT7B	FZD3_LRP5	0.0025649	0
RG9	RG4	WNT7B	FZD3_LRP5	0.00477926	0
1.2_RG	RG4	WNT7B	FZD3_LRP5	0.00569674	0
2.1_OPC	RG4	WNT7B	FZD3_LRP5	0.00725521	0
9.7_Glut	RG4	WNT7B	FZD3_LRP5	0.000333233	0
1.1_RG	RG4	WNT7B	FZD3_LRP5	0.00371606	0
6_GABA	RG4	WNT7B	FZD3_LRP5	0.000525648	0
1_RG/MG	RG5	WNT7B	FZD3_LRP5	0.00744308	0
6_GABA	RG5	WNT7B	FZD3_LRP5	0.00100288	0
2_OPC/Oligo	RG5	WNT7B	FZD3_LRP5	0.00825582	0
RG0	RG5	WNT7B	FZD3_LRP5	0.00496337	0
RG1	RG5	WNT7B	FZD3_LRP5	0.00918145	0
RG2	RG5	WNT7B	FZD3_LRP5	0.0089278	0
RG3	RG5	WNT7B	FZD3_LRP5	0.0115702	0
RG4	RG5	WNT7B	FZD3_LRP5	0.00856802	0
RG5	RG5	WNT7B	FZD3_LRP5	0.00557039	0
RG6	RG5	WNT7B	FZD3_LRP5	0.0191052	0
RG7	RG5	WNT7B	FZD3_LRP5	0.0120382	0
RG8	RG5	WNT7B	FZD3_LRP5	0.00488335	0
RG9	RG5	WNT7B	FZD3_LRP5	0.00908219	0
1.2_RG	RG5	WNT7B	FZD3_LRP5	0.0108138	0
2.1_OPC	RG5	WNT7B	FZD3_LRP5	0.0137556	0
9.7_Glut	RG5	WNT7B	FZD3_LRP5	0.000635888	0
1.1_RG	RG5	WNT7B	FZD3_LRP5	0.00706875	0
6_GABA	RG5	WNT7B	FZD3_LRP5	0.00100288	0
1_RG/MG	RG6	WNT7B	FZD3_LRP5	0.00190595	0
6_GABA	RG6	WNT7B	FZD3_LRP5	0.000255628	0
2_OPC/Oligo	RG6	WNT7B	FZD3_LRP5	0.00211529	0
RG0	RG6	WNT7B	FZD3_LRP5	0.00126871	0
RG1	RG6	WNT7B	FZD3_LRP5	0.00235401	0
RG2	RG6	WNT7B	FZD3_LRP5	0.00228938	0
RG3	RG6	WNT7B	FZD3_LRP5	0.00297154	0
RG4	RG6	WNT7B	FZD3_LRP5	0.00219577	0
RG5	RG6	WNT7B	FZD3_LRP5	0.00142457	0
RG6	RG6	WNT7B	FZD3_LRP5	0.00494606	0
RG7	RG6	WNT7B	FZD3_LRP5	0.00309279	0
RG8	RG6	WNT7B	FZD3_LRP5	0.00124852	0
RG9	RG6	WNT7B	FZD3_LRP5	0.0023284	0
1.2_RG	RG6	WNT7B	FZD3_LRP5	0.00277678	0
2.1_OPC	RG6	WNT7B	FZD3_LRP5	0.00353837	0
9.7_Glut	RG6	WNT7B	FZD3_LRP5	0.000162041	0
1.1_RG	RG6	WNT7B	FZD3_LRP5	0.0018096	0
6_GABA	RG6	WNT7B	FZD3_LRP5	0.000255628	0
1_RG/MG	RG7	WNT7B	FZD3_LRP5	0.00288927	0
6_GABA	RG7	WNT7B	FZD3_LRP5	0.000387724	0
2_OPC/Oligo	RG7	WNT7B	FZD3_LRP5	0.00320639	0
RG0	RG7	WNT7B	FZD3_LRP5	0.00192368	0
RG1	RG7	WNT7B	FZD3_LRP5	0.00356797	0
RG2	RG7	WNT7B	FZD3_LRP5	0.00346994	0
RG3	RG7	WNT7B	FZD3_LRP5	0.00450304	0
RG4	RG7	WNT7B	FZD3_LRP5	0.0033283	0
RG5	RG7	WNT7B	FZD3_LRP5	0.00215987	0
RG6	RG7	WNT7B	FZD3_LRP5	0.00748803	0
RG7	RG7	WNT7B	FZD3_LRP5	0.0046866	0
RG8	RG7	WNT7B	FZD3_LRP5	0.00189301	0
RG9	RG7	WNT7B	FZD3_LRP5	0.00352918	0
1.2_RG	RG7	WNT7B	FZD3_LRP5	0.00420799	0
2.1_OPC	RG7	WNT7B	FZD3_LRP5	0.005361	0
9.7_Glut	RG7	WNT7B	FZD3_LRP5	0.000245784	0
1.1_RG	RG7	WNT7B	FZD3_LRP5	0.00274331	0
6_GABA	RG7	WNT7B	FZD3_LRP5	0.000387724	0
1_RG/MG	RG8	WNT7B	FZD3_LRP5	0.00685673	0
6_GABA	RG8	WNT7B	FZD3_LRP5	0.000923742	0
2_OPC/Oligo	RG8	WNT7B	FZD3_LRP5	0.00760559	0
RG0	RG8	WNT7B	FZD3_LRP5	0.00457211	0
RG1	RG8	WNT7B	FZD3_LRP5	0.0084585	0
RG2	RG8	WNT7B	FZD3_LRP5	0.00822487	0
RG3	RG8	WNT7B	FZD3_LRP5	0.0106597	0
RG4	RG8	WNT7B	FZD3_LRP5	0.00789326	0
RG5	RG8	WNT7B	FZD3_LRP5	0.00513136	0
RG6	RG8	WNT7B	FZD3_LRP5	0.0176062	0
RG7	RG8	WNT7B	FZD3_LRP5	0.0110911	0
RG8	RG8	WNT7B	FZD3_LRP5	0.00449843	0
RG9	RG8	WNT7B	FZD3_LRP5	0.00836703	0
1.2_RG	RG8	WNT7B	FZD3_LRP5	0.00996277	0
2.1_OPC	RG8	WNT7B	FZD3_LRP5	0.0126738	0
9.7_Glut	RG8	WNT7B	FZD3_LRP5	0.000585703	0
1.1_RG	RG8	WNT7B	FZD3_LRP5	0.00651184	0
6_GABA	RG8	WNT7B	FZD3_LRP5	0.000923742	0
1_RG/MG	RG9	WNT7B	FZD3_LRP5	0.00581188	0
6_GABA	RG9	WNT7B	FZD3_LRP5	0.000781909	0
2_OPC/Oligo	RG9	WNT7B	FZD3_LRP5	0.00644772	0
RG0	RG9	WNT7B	FZD3_LRP5	0.00387335	0
RG1	RG9	WNT7B	FZD3_LRP5	0.00717219	0
RG2	RG9	WNT7B	FZD3_LRP5	0.00697445	0
RG3	RG9	WNT7B	FZD3_LRP5	0.00904324	0
RG4	RG9	WNT7B	FZD3_LRP5	0.00669204	0
RG5	RG9	WNT7B	FZD3_LRP5	0.00434776	0
RG6	RG9	WNT7B	FZD3_LRP5	0.0149716	0
RG7	RG9	WNT7B	FZD3_LRP5	0.00941013	0
RG8	RG9	WNT7B	FZD3_LRP5	0.00381117	0
RG9	RG9	WNT7B	FZD3_LRP5	0.00709449	0
1.2_RG	RG9	WNT7B	FZD3_LRP5	0.00845154	0
2.1_OPC	RG9	WNT7B	FZD3_LRP5	0.0107569	0
9.7_Glut	RG9	WNT7B	FZD3_LRP5	0.000495735	0
1.1_RG	RG9	WNT7B	FZD3_LRP5	0.00551909	0
6_GABA	RG9	WNT7B	FZD3_LRP5	0.000781909	0
1_RG/MG	1.2_RG	WNT7B	FZD3_LRP5	0.00483243	0
6_GABA	1.2_RG	WNT7B	FZD3_LRP5	0.000649713	0
2_OPC/Oligo	1.2_RG	WNT7B	FZD3_LRP5	0.00536157	0
RG0	1.2_RG	WNT7B	FZD3_LRP5	0.00321979	0
RG1	1.2_RG	WNT7B	FZD3_LRP5	0.00596456	0
RG2	1.2_RG	WNT7B	FZD3_LRP5	0.00580026	0
RG3	1.2_RG	WNT7B	FZD3_LRP5	0.00752239	0
RG4	1.2_RG	WNT7B	FZD3_LRP5	0.00556491	0
RG5	1.2_RG	WNT7B	FZD3_LRP5	0.0036144	0
RG6	1.2_RG	WNT7B	FZD3_LRP5	0.0124679	0
RG7	1.2_RG	WNT7B	FZD3_LRP5	0.00782795	0
RG8	1.2_RG	WNT7B	FZD3_LRP5	0.00316819	0
RG9	1.2_RG	WNT7B	FZD3_LRP5	0.00589988	0
1.2_RG	1.2_RG	WNT7B	FZD3_LRP5	0.00703003	0
2.1_OPC	1.2_RG	WNT7B	FZD3_LRP5	0.00894986	0
9.7_Glut	1.2_RG	WNT7B	FZD3_LRP5	0.000411907	0
1.1_RG	1.2_RG	WNT7B	FZD3_LRP5	0.00458882	0
6_GABA	1.2_RG	WNT7B	FZD3_LRP5	0.000649713	0
1_RG/MG	1.1_RG	WNT7B	FZD3_LRP5	0.00312281	0
6_GABA	1.1_RG	WNT7B	FZD3_LRP5	0.00041915	0
2_OPC/Oligo	1.1_RG	WNT7B	FZD3_LRP5	0.00346548	0
RG0	1.1_RG	WNT7B	FZD3_LRP5	0.00207934	0
RG1	1.1_RG	WNT7B	FZD3_LRP5	0.00385617	0
RG2	1.1_RG	WNT7B	FZD3_LRP5	0.00375019	0
RG3	1.1_RG	WNT7B	FZD3_LRP5	0.00486639	0
RG4	1.1_RG	WNT7B	FZD3_LRP5	0.00359721	0
RG5	1.1_RG	WNT7B	FZD3_LRP5	0.00233459	0
RG6	1.1_RG	WNT7B	FZD3_LRP5	0.00808937	0
RG7	1.1_RG	WNT7B	FZD3_LRP5	0.00506468	0
RG8	1.1_RG	WNT7B	FZD3_LRP5	0.00204617	0
RG9	1.1_RG	WNT7B	FZD3_LRP5	0.00381425	0
1.2_RG	1.1_RG	WNT7B	FZD3_LRP5	0.00454757	0
2.1_OPC	1.1_RG	WNT7B	FZD3_LRP5	0.00579318	0
9.7_Glut	1.1_RG	WNT7B	FZD3_LRP5	0.000265709	0
1.1_RG	1.1_RG	WNT7B	FZD3_LRP5	0.00296509	0
6_GABA	1.1_RG	WNT7B	FZD3_LRP5	0.00041915	0
1_RG/MG	RG2	WNT7B	FZD4_LRP5	0.001166	0
6_GABA	RG2	WNT7B	FZD4_LRP5	0.000156246	0
2_OPC/Oligo	RG2	WNT7B	FZD4_LRP5	0.00129421	0
RG0	RG2	WNT7B	FZD4_LRP5	0.000775892	0
RG1	RG2	WNT7B	FZD4_LRP5	0.00144046	0
RG2	RG2	WNT7B	FZD4_LRP5	0.00140096	0
RG3	RG2	WNT7B	FZD4_LRP5	0.00181894	0
RG4	RG2	WNT7B	FZD4_LRP5	0.00134352	0
RG5	RG2	WNT7B	FZD4_LRP5	0.000871292	0
RG6	RG2	WNT7B	FZD4_LRP5	0.00303233	0
RG7	RG2	WNT7B	FZD4_LRP5	0.00189329	0
RG8	RG2	WNT7B	FZD4_LRP5	0.000763572	0
RG9	RG2	WNT7B	FZD4_LRP5	0.00142477	0
1.2_RG	RG2	WNT7B	FZD4_LRP5	0.00169967	0
2.1_OPC	RG2	WNT7B	FZD4_LRP5	0.00216658	0
9.7_Glut	RG2	WNT7B	FZD4_LRP5	9.90385e-05	0
1.1_RG	RG2	WNT7B	FZD4_LRP5	0.001107	0
6_GABA	RG2	WNT7B	FZD4_LRP5	0.000156246	0
9.5_Glut	RG10	WNT8A	FZD10_LRP5	1.54439e-05	0
9.5_Glut	1_RG/MG	WNT8A	FZD3_LRP5	2.4745e-05	0
9.5_Glut	RG0	WNT8A	FZD3_LRP5	2.06181e-05	0
9.5_Glut	RG1	WNT8A	FZD3_LRP5	3.64792e-05	0
9.5_Glut	RG10	WNT8A	FZD3_LRP5	1.5537e-05	0
9.5_Glut	RG2	WNT8A	FZD3_LRP5	3.37079e-05	0
9.5_Glut	RG3	WNT8A	FZD3_LRP5	2.5314e-05	0
9.5_Glut	RG4	WNT8A	FZD3_LRP5	3.06134e-05	0
9.5_Glut	RG5	WNT8A	FZD3_LRP5	5.84342e-05	0
9.5_Glut	RG6	WNT8A	FZD3_LRP5	1.48845e-05	0
9.5_Glut	RG7	WNT8A	FZD3_LRP5	2.25779e-05	0
9.5_Glut	RG8	WNT8A	FZD3_LRP5	5.38217e-05	0
9.5_Glut	RG9	WNT8A	FZD3_LRP5	4.55488e-05	0
9.5_Glut	1.2_RG	WNT8A	FZD3_LRP5	3.78443e-05	0
9.5_Glut	1.1_RG	WNT8A	FZD3_LRP5	2.44086e-05	0
9.5_Glut	RG2	WNT8A	FZD4_LRP5	9.09656e-06	0
RG10	RG10	WNT8B	FZD10_LRP5	0.00116276	0
RG10	1_RG/MG	WNT8B	FZD3_LRP5	0.00186169	0
RG10	RG0	WNT8B	FZD3_LRP5	0.00155166	0
RG10	RG1	WNT8B	FZD3_LRP5	0.00274227	0
RG10	RG10	WNT8B	FZD3_LRP5	0.00116976	0
RG10	RG2	WNT8B	FZD3_LRP5	0.00253411	0
RG10	RG3	WNT8B	FZD3_LRP5	0.00190443	0
RG10	RG4	WNT8B	FZD3_LRP5	0.00230226	0
RG10	RG5	WNT8B	FZD3_LRP5	0.00438575	0
RG10	RG6	WNT8B	FZD3_LRP5	0.00112039	0
RG10	RG7	WNT8B	FZD3_LRP5	0.00169891	0
RG10	RG8	WNT8B	FZD3_LRP5	0.00403995	0
RG10	RG9	WNT8B	FZD3_LRP5	0.00342191	0
RG10	1.2_RG	WNT8B	FZD3_LRP5	0.00284427	0
RG10	1.1_RG	WNT8B	FZD3_LRP5	0.00183643	0
RG10	RG2	WNT8B	FZD4_LRP5	0.000685105	0
3_Peri	RG10	WNT9A	FZD10_LRP5	0.000673043	0
3_Peri	RG10	WNT9A	FZD10_LRP5	0.000673043	0
3_Peri	1_RG/MG	WNT9A	FZD3_LRP5	0.00107791	0
3_Peri	1_RG/MG	WNT9A	FZD3_LRP5	0.00107791	0
3_Peri	RG0	WNT9A	FZD3_LRP5	0.0008983	0
3_Peri	RG0	WNT9A	FZD3_LRP5	0.0008983	0
3_Peri	RG1	WNT9A	FZD3_LRP5	0.00158827	0
3_Peri	RG1	WNT9A	FZD3_LRP5	0.00158827	0
3_Peri	RG10	WNT9A	FZD3_LRP5	0.000677096	0
3_Peri	RG10	WNT9A	FZD3_LRP5	0.000677096	0
3_Peri	RG2	WNT9A	FZD3_LRP5	0.00146767	0
3_Peri	RG2	WNT9A	FZD3_LRP5	0.00146767	0
3_Peri	RG3	WNT9A	FZD3_LRP5	0.00110267	0
3_Peri	RG3	WNT9A	FZD3_LRP5	0.00110267	0
3_Peri	RG4	WNT9A	FZD3_LRP5	0.00133321	0
3_Peri	RG4	WNT9A	FZD3_LRP5	0.00133321	0
3_Peri	RG5	WNT9A	FZD3_LRP5	0.0025417	0
3_Peri	RG5	WNT9A	FZD3_LRP5	0.0025417	0
3_Peri	RG6	WNT9A	FZD3_LRP5	0.000648575	0
3_Peri	RG6	WNT9A	FZD3_LRP5	0.000648575	0
3_Peri	RG7	WNT9A	FZD3_LRP5	0.000983601	0
3_Peri	RG7	WNT9A	FZD3_LRP5	0.000983601	0
3_Peri	RG8	WNT9A	FZD3_LRP5	0.00234121	0
3_Peri	RG8	WNT9A	FZD3_LRP5	0.00234121	0
3_Peri	RG9	WNT9A	FZD3_LRP5	0.00198239	0
3_Peri	RG9	WNT9A	FZD3_LRP5	0.00198239	0
3_Peri	1.2_RG	WNT9A	FZD3_LRP5	0.00164748	0
3_Peri	1.2_RG	WNT9A	FZD3_LRP5	0.00164748	0
3_Peri	1.1_RG	WNT9A	FZD3_LRP5	0.00106327	0
3_Peri	1.1_RG	WNT9A	FZD3_LRP5	0.00106327	0
3_Peri	RG2	WNT9A	FZD4_LRP5	0.000396509	0
3_Peri	RG2	WNT9A	FZD4_LRP5	0.000396509	0
5.2_GABA	9.7_Glut	WNT2B	FZD1_LRP6	0.00105804	0
5.2_GABA	9.8_Glut	WNT2B	FZD1_LRP6	0.00053605	0
5.2_GABA	RG10	WNT2B	FZD10_LRP6	0.00135055	0
5.2_GABA	cckbr	WNT2B	FZD3_LRP6	0.00197247	0
5.2_GABA	elavl4	WNT2B	FZD3_LRP6	0.0018882	0
5.2_GABA	ntrk2b	WNT2B	FZD3_LRP6	0.00229091	0
5.2_GABA	4_GABA htr1d	WNT2B	FZD3_LRP6	0.00215929	0
5.2_GABA	4_GABA vipr2	WNT2B	FZD3_LRP6	0.00184192	0
5.2_GABA	15_GABA/Glut tacr2	WNT2B	FZD3_LRP6	0.00263432	0
5.2_GABA	11_Glut cckbr	WNT2B	FZD3_LRP6	0.00197247	0
5.2_GABA	11_Glut npr2	WNT2B	FZD3_LRP6	0.00247724	0
5.2_GABA	9.3_Glut ntrk2b	WNT2B	FZD3_LRP6	0.00229091	0
5.2_GABA	8_Glut	WNT2B	FZD3_LRP6	0.0027442	0
5.2_GABA	9_Glut	WNT2B	FZD3_LRP6	0.00184103	0
5.2_GABA	12_Glut	WNT2B	FZD3_LRP6	0.00250612	0
5.2_GABA	13_Glut	WNT2B	FZD3_LRP6	0.00191555	0
5.2_GABA	7_GABA	WNT2B	FZD3_LRP6	0.00311241	0
5.2_GABA	4_GABA	WNT2B	FZD3_LRP6	0.000974965	0
5.2_GABA	15_GABA/Glut	WNT2B	FZD3_LRP6	0.00110305	0
5.2_GABA	1_RG/MG	WNT2B	FZD3_LRP6	0.00291515	0
5.2_GABA	10_Glut	WNT2B	FZD3_LRP6	0.00246357	0
5.2_GABA	5_GABA	WNT2B	FZD3_LRP6	0.00224654	0
5.2_GABA	11_Glut	WNT2B	FZD3_LRP6	0.00255997	0
5.2_GABA	6_GABA	WNT2B	FZD3_LRP6	0.000877104	0
5.2_GABA	RG0	WNT2B	FZD3_LRP6	0.00379619	0
5.2_GABA	RG1	WNT2B	FZD3_LRP6	0.00332144	0
5.2_GABA	RG10	WNT2B	FZD3_LRP6	0.00135868	0
5.2_GABA	RG2	WNT2B	FZD3_LRP6	0.00297336	0
5.2_GABA	RG3	WNT2B	FZD3_LRP6	0.00227524	0
5.2_GABA	RG4	WNT2B	FZD3_LRP6	0.00314707	0
5.2_GABA	RG5	WNT2B	FZD3_LRP6	0.00523143	0
5.2_GABA	RG6	WNT2B	FZD3_LRP6	0.00157805	0
5.2_GABA	RG7	WNT2B	FZD3_LRP6	0.00219654	0
5.2_GABA	RG8	WNT2B	FZD3_LRP6	0.00262255	0
5.2_GABA	RG9	WNT2B	FZD3_LRP6	0.00475974	0
5.2_GABA	4.1_GABA	WNT2B	FZD3_LRP6	0.000915801	0
5.2_GABA	10.1_Glut	WNT2B	FZD3_LRP6	0.00253388	0
5.2_GABA	15.2_GABA	WNT2B	FZD3_LRP6	0.00118633	0
5.2_GABA	11.1_Glut	WNT2B	FZD3_LRP6	0.00284981	0
5.2_GABA	8.3_Glut	WNT2B	FZD3_LRP6	0.00356856	0
5.2_GABA	8.4_Glut	WNT2B	FZD3_LRP6	0.00309194	0
5.2_GABA	9.3_Glut	WNT2B	FZD3_LRP6	0.00165447	0
5.2_GABA	4.2_GABA	WNT2B	FZD3_LRP6	0.00124012	0
5.2_GABA	8.5_Glut	WNT2B	FZD3_LRP6	0.00251677	0
5.2_GABA	5.2_GABA	WNT2B	FZD3_LRP6	0.00243176	0
5.2_GABA	8.6_Glut	WNT2B	FZD3_LRP6	0.0018462	0
5.2_GABA	8.7_Glut	WNT2B	FZD3_LRP6	0.00201061	0
5.2_GABA	15.1_GABA/Glut	WNT2B	FZD3_LRP6	0.00117511	0
5.2_GABA	1.2_RG	WNT2B	FZD3_LRP6	0.00333594	0
5.2_GABA	4.3_GABA	WNT2B	FZD3_LRP6	0.00117358	0
5.2_GABA	4.4_GABA	WNT2B	FZD3_LRP6	0.000948264	0
5.2_GABA	9.4_Glut	WNT2B	FZD3_LRP6	0.0018183	0
5.2_GABA	9.5_Glut	WNT2B	FZD3_LRP6	0.00178368	0
5.2_GABA	8.8_Glut	WNT2B	FZD3_LRP6	0.00295068	0
5.2_GABA	9.6_Glut	WNT2B	FZD3_LRP6	0.0019885	0
5.2_GABA	12_Glut	WNT2B	FZD3_LRP6	0.00250612	0
[truncated: 216,484+ more rows]
