# Supplementary material for: Cellular profiling of a recently-evolved social behavior in cichlid fishes
Source: Nat Commun. 2023 Aug 14;14:4891. doi: 10.1038/s41467-023-40331-9 (PMC10425353; doi:10.1038/s41467-023-40331-9)
Supplement: Supplementary file 23 — Supplementary Data 20 [file 41467_2023_40331_MOESM23_ESM.csv]

connection	sender	receiver	intercept_cond_quiver_gsi	intercept_se_cond_quiver_gsi	mean_weight	est_cond_quiver_gsi	se_cond_quiver_gsi	t_cond_quiver_gsi	p_cond_quiver_gsi	sig_bower	hmp_bower
genePop_goi_NA_LOC101466528.genePop_goi_NA_LOC101466528	genePop_goi_NA_LOC101466528	genePop_goi_NA_LOC101466528	1.715949765	0.3210256	1.988629605	0.074961457	0.281383565	0.266403112	0.794620605	0	1
genePop_goi_NA_LOC101466528.genePop_goi_NA_LOC101470924	genePop_goi_NA_LOC101466528	genePop_goi_NA_LOC101470924	1.654236396	0.250325923	1.792695308	-0.138715569	0.19911677	-0.696654375	0.497787234	1	0.999999796
genePop_goi_NA_LOC101466528.genePop_goi_NA_LOC101477733	genePop_goi_NA_LOC101466528	genePop_goi_NA_LOC101477733	2.338914107	0.349856513	2.193445356	-0.340121461	0.259484651	-1.310757534	0.224341739	0	1
genePop_goi_NA_LOC101466528.genePop_primary_2_htr1d	genePop_goi_NA_LOC101466528	genePop_primary_2_htr1d	1.644312639	0.23919222	1.779317168	-0.082142636	0.167933309	-0.489138437	0.633880118	0	1
genePop_goi_NA_LOC101466528.genePop_primary_2_vipr2	genePop_goi_NA_LOC101466528	genePop_primary_2_vipr2	1.59082365	0.255554722	1.798045936	0.01229842	0.202475141	0.060740395	0.9527179	0	1
genePop_goi_NA_LOC101466528.genePop_primary_3_tacr2	genePop_goi_NA_LOC101466528	genePop_primary_3_tacr2	1.398543531	0.359594004	1.407373742	-0.202788912	0.235374004	-0.861560362	0.396084089	0	1
genePop_goi_NA_LOC101466528.genePop_primary_7_LOC101466528	genePop_goi_NA_LOC101466528	genePop_primary_7_LOC101466528	1.917062391	0.374341326	2.015109949	-0.038520711	0.245165539	-0.157121231	0.876137753	0	1
genePop_goi_NA_LOC101466528.genePop_secondary_11_LOC101476270	genePop_goi_NA_LOC101466528	genePop_secondary_11_LOC101476270	2.088563803	0.370808565	2.194130112	-0.086245992	0.22545405	-0.382543546	0.709841055	0	1
genePop_goi_NA_LOC101466528.genePop_secondary_14_LOC101477733	genePop_goi_NA_LOC101466528	genePop_secondary_14_LOC101477733	0.568626861	0.353838221	1.161983141	0.350437477	0.244490855	1.433335724	0.186692072	0	1
genePop_goi_NA_LOC101466528.primary_0	genePop_goi_NA_LOC101466528	primary_0	3.239750493	0.254655815	3.042654882	-0.247316104	0.16140359	-1.532283789	0.158874728	4	0.009937001
genePop_goi_NA_LOC101466528.primary_1	genePop_goi_NA_LOC101466528	primary_1	1.618778937	0.230390926	1.544327976	-0.270149004	0.179975694	-1.501030484	0.173078167	3	0.007528954
genePop_goi_NA_LOC101466528.primary_10	genePop_goi_NA_LOC101466528	primary_10	2.547786606	0.416225238	3.143225172	0.225291807	0.304141628	0.74074637	0.470318634	0	1
genePop_goi_NA_LOC101466528.primary_11	genePop_goi_NA_LOC101466528	primary_11	1.469395659	0.235707664	1.457697604	-0.072087728	0.161370258	-0.446722519	0.65790803	0	1
genePop_goi_NA_LOC101466528.primary_2	genePop_goi_NA_LOC101466528	primary_2	1.742084508	0.317150679	1.89687198	-0.057688341	0.259180719	-0.222579601	0.828336483	0	1
genePop_goi_NA_LOC101466528.primary_3	genePop_goi_NA_LOC101466528	primary_3	1.994201109	0.325934089	1.912383621	-0.206364751	0.246898726	-0.835827528	0.418184112	0	1
genePop_goi_NA_LOC101466528.primary_4	genePop_goi_NA_LOC101466528	primary_4	0.072472076	0.112958421	0.455904333	0.195262593	0.076906817	2.538950383	0.016922716	4	0.006912921
genePop_goi_NA_LOC101466528.primary_5	genePop_goi_NA_LOC101466528	primary_5	2.888792834	0.271143055	2.836532073	-0.364525068	0.155175862	-2.349109353	0.026937043	4	0.006641233
genePop_goi_NA_LOC101466528.primary_6	genePop_goi_NA_LOC101466528	primary_6	0.351333009	0.154592924	0.639941781	0.163965105	0.108230472	1.514962481	0.153275438	2	0.00362162
genePop_goi_NA_LOC101466528.primary_7	genePop_goi_NA_LOC101466528	primary_7	2.791877391	0.357116413	2.942483813	-0.246467726	0.223061265	-1.104932879	0.278624275	1	0.998110603
genePop_goi_NA_LOC101466528.primary_8	genePop_goi_NA_LOC101466528	primary_8	0.524048015	0.182321147	0.592900233	0.063728991	0.11017214	0.57844924	0.567976442	0	1
genePop_goi_NA_LOC101466528.primary_9	genePop_goi_NA_LOC101466528	primary_9	2.477584189	0.402457235	2.172504412	-0.186099317	0.271761221	-0.684789816	0.498314144	0	1
genePop_goi_NA_LOC101466528.rgc_0	genePop_goi_NA_LOC101466528	rgc_0	0.267225463	0.15832099	0.416183029	0.065880663	0.107924534	0.610432684	0.551209857	0	1
genePop_goi_NA_LOC101466528.rgc_2	genePop_goi_NA_LOC101466528	rgc_2	0.624787138	0.256997899	1.153247697	0.343115279	0.167287881	2.051046832	0.049694763	1	0.520303419
genePop_goi_NA_LOC101466528.rgc_3	genePop_goi_NA_LOC101466528	rgc_3	0.272146904	0.202944015	0.546991064	0.050264437	0.129430832	0.388349796	0.70033917	0	1
genePop_goi_NA_LOC101466528.secondary_0	genePop_goi_NA_LOC101466528	secondary_0	1.978381191	0.254329425	2.063127049	-0.085272698	0.176546203	-0.483004999	0.638200535	0	1
genePop_goi_NA_LOC101466528.secondary_1	genePop_goi_NA_LOC101466528	secondary_1	2.6609542	0.309352926	2.525777295	-0.314070191	0.200430044	-1.566981604	0.157280492	3	0.045680518
genePop_goi_NA_LOC101466528.secondary_10	genePop_goi_NA_LOC101466528	secondary_10	1.631686927	0.388084836	1.751083869	-0.138765737	0.243460526	-0.569972222	0.580271075	0	1
genePop_goi_NA_LOC101466528.secondary_11	genePop_goi_NA_LOC101466528	secondary_11	2.653375791	0.406464143	2.450460449	-0.452376873	0.210722132	-2.146793354	0.042800863	3	0.074469187
genePop_goi_NA_LOC101466528.secondary_12	genePop_goi_NA_LOC101466528	secondary_12	2.785088167	0.32558066	2.874803682	-0.071628338	0.175379626	-0.408418807	0.686257127	1	0.388737161
genePop_goi_NA_LOC101466528.secondary_13	genePop_goi_NA_LOC101466528	secondary_13	3.709400311	0.426853945	3.035446072	-0.461629493	0.254180039	-1.81615163	0.103976338	0	0.720541812
genePop_goi_NA_LOC101466528.secondary_14	genePop_goi_NA_LOC101466528	secondary_14	1.350695302	0.245978246	1.32765153	-0.104799955	0.148899206	-0.703831525	0.496194409	1	0.999999952
genePop_goi_NA_LOC101466528.secondary_15	genePop_goi_NA_LOC101466528	secondary_15	1.9068271	0.331934147	1.990396723	-0.108307651	0.24443063	-0.443101796	0.665492128	0	1
genePop_goi_NA_LOC101466528.secondary_16	genePop_goi_NA_LOC101466528	secondary_16	3.100143633	0.371305996	3.151753433	-0.433229377	0.295983249	-1.463695595	0.166036785	4	0.048459281
genePop_goi_NA_LOC101466528.secondary_17	genePop_goi_NA_LOC101466528	secondary_17	0.339715845	0.150297925	0.583833369	0.008576392	0.106632557	0.080429393	0.937149228	0	1
genePop_goi_NA_LOC101466528.secondary_18	genePop_goi_NA_LOC101466528	secondary_18	1.594128486	0.283194472	1.927675304	0.14696973	0.186204216	0.789293244	0.446696195	0	1
genePop_goi_NA_LOC101466528.secondary_19	genePop_goi_NA_LOC101466528	secondary_19	2.289023513	0.37503232	2.711021516	0.018226175	0.291770124	0.062467585	0.951089742	0	1
genePop_goi_NA_LOC101466528.secondary_2	genePop_goi_NA_LOC101466528	secondary_2	2.130773146	0.424589768	2.076730169	-0.211531205	0.315857266	-0.669705046	0.513893282	0	1
genePop_goi_NA_LOC101466528.secondary_20	genePop_goi_NA_LOC101466528	secondary_20	1.218904029	0.247296254	1.366939631	-0.036922095	0.176758635	-0.208884248	0.837399752	0	1
genePop_goi_NA_LOC101466528.secondary_21	genePop_goi_NA_LOC101466528	secondary_21	1.105759818	0.254559623	1.481856518	0.211028215	0.178576649	1.181723461	0.256796352	0	1
genePop_goi_NA_LOC101466528.secondary_22	genePop_goi_NA_LOC101466528	secondary_22	1.379448306	0.259532916	1.495999582	-0.086240682	0.189593559	-0.45487137	0.658379044	0	1
genePop_goi_NA_LOC101466528.secondary_23	genePop_goi_NA_LOC101466528	secondary_23	1.545040959	0.340631846	1.432191266	-0.272858681	0.207405455	-1.315581025	0.199393176	0	1
genePop_goi_NA_LOC101466528.secondary_24	genePop_goi_NA_LOC101466528	secondary_24	1.150968234	0.346585252	1.315488541	0.086704969	0.256311646	0.338279476	0.740257919	0	1
genePop_goi_NA_LOC101466528.secondary_25	genePop_goi_NA_LOC101466528	secondary_25	2.356576923	0.345521137	2.413220074	-0.014837729	0.240203245	-0.061771561	0.951985711	0	1
genePop_goi_NA_LOC101466528.secondary_26	genePop_goi_NA_LOC101466528	secondary_26	2.245927283	0.254602971	1.838175857	-0.450841308	0.134492502	-3.352166849	0.006583611	5	0.014211431
genePop_goi_NA_LOC101466528.secondary_27	genePop_goi_NA_LOC101466528	secondary_27	1.954129089	0.307164195	1.933838565	-0.387582131	0.210290852	-1.843076515	0.074050378	0	0.999999993
genePop_goi_NA_LOC101466528.secondary_28	genePop_goi_NA_LOC101466528	secondary_28	2.526592618	0.416492592	3.119558724	0.259357171	0.302608181	0.857072568	0.413896503	0	1
genePop_goi_NA_LOC101466528.secondary_29	genePop_goi_NA_LOC101466528	secondary_29	1.598654416	0.392837275	1.913646334	-0.22292141	0.262170748	-0.850290933	0.416981276	1	0.984387052
genePop_goi_NA_LOC101466528.secondary_3	genePop_goi_NA_LOC101466528	secondary_3	1.782699925	0.35092733	1.54927481	-0.329585867	0.297432103	-1.10810455	0.299235607	0	1
genePop_goi_NA_LOC101466528.secondary_31	genePop_goi_NA_LOC101466528	secondary_31	4.015737964	0.488809667	3.544666482	-0.768855719	0.334649035	-2.297498686	0.027871192	6	0.029404235
genePop_goi_NA_LOC101466528.secondary_32	genePop_goi_NA_LOC101466528	secondary_32	1.773792204	0.341457215	1.701897361	-0.001148327	0.284233129	-0.004040089	0.996844739	0	1
genePop_goi_NA_LOC101466528.secondary_33	genePop_goi_NA_LOC101466528	secondary_33	3.080614424	0.515750322	2.687483589	-0.38565666	0.338216066	-1.14026712	0.262654807	0	1
genePop_goi_NA_LOC101466528.secondary_34	genePop_goi_NA_LOC101466528	secondary_34	1.31678133	0.374232977	1.364437296	-0.045895364	0.256207504	-0.179133567	0.858896071	0	1
genePop_goi_NA_LOC101466528.secondary_35	genePop_goi_NA_LOC101466528	secondary_35	1.563892756	0.308055243	1.876630649	-0.058869389	0.240900908	-0.244371801	0.810747903	0	1
genePop_goi_NA_LOC101466528.secondary_36	genePop_goi_NA_LOC101466528	secondary_36	1.294688086	0.275196412	1.500345263	0.018945659	0.170539992	0.111092175	0.912386622	1	0.998903296
genePop_goi_NA_LOC101466528.secondary_37	genePop_goi_NA_LOC101466528	secondary_37	1.483582573	0.229110403	1.44132303	-0.192391788	0.155816127	-1.234736048	0.225664259	1	0.547094118
genePop_goi_NA_LOC101466528.secondary_39	genePop_goi_NA_LOC101466528	secondary_39	1.445090639	0.297644886	1.785437888	-0.157849777	0.217931474	-0.724309225	0.481975153	0	1
genePop_goi_NA_LOC101466528.secondary_4	genePop_goi_NA_LOC101466528	secondary_4	2.155226523	0.233984554	2.445765702	0.160511136	0.221006894	0.726272078	0.482891143	0	1
genePop_goi_NA_LOC101466528.secondary_41	genePop_goi_NA_LOC101466528	secondary_41	0.889621694	0.327146948	1.34093613	0.1419337	0.222784405	0.637089924	0.528495521	0	1
genePop_goi_NA_LOC101466528.secondary_44	genePop_goi_NA_LOC101466528	secondary_44	2.107623493	0.454781389	1.884806507	-0.138761203	0.298239272	-0.465268045	0.645389075	0	1
genePop_goi_NA_LOC101466528.secondary_5	genePop_goi_NA_LOC101466528	secondary_5	0.137671409	0.084596494	0.318965467	0.135283326	0.063872863	2.118009419	0.06789834	2	0.107072797
genePop_goi_NA_LOC101466528.secondary_6	genePop_goi_NA_LOC101466528	secondary_6	0.447397161	0.196729832	0.640399253	0.118773278	0.127709413	0.930027596	0.360471415	0	1
genePop_goi_NA_LOC101466528.secondary_7	genePop_goi_NA_LOC101466528	secondary_7	0.562359421	0.177816781	0.611971693	0.084749511	0.135371385	0.626051886	0.541539661	3	0.542571442
genePop_goi_NA_LOC101466528.secondary_8	genePop_goi_NA_LOC101466528	secondary_8	1.2550104	0.177548581	1.080853887	-0.057636406	0.121553368	-0.47416544	0.63841305	0	1
genePop_goi_NA_LOC101466528.secondary_9	genePop_goi_NA_LOC101466528	secondary_9	2.749935948	0.247013164	2.692142807	-0.166095518	0.196856273	-0.843740031	0.41405647	3	0.020465037
genePop_goi_NA_LOC101470924.genePop_goi_NA_LOC101466528	genePop_goi_NA_LOC101470924	genePop_goi_NA_LOC101466528	1.680897873	0.397072803	1.82757653	0.029821955	0.358328796	0.083225114	0.935168984	0	1
genePop_goi_NA_LOC101470924.genePop_goi_NA_LOC101470924	genePop_goi_NA_LOC101470924	genePop_goi_NA_LOC101470924	1.594299539	0.329593973	1.708353971	-0.028364024	0.247945489	-0.114396211	0.911323689	0	1
genePop_goi_NA_LOC101470924.genePop_goi_NA_LOC101477733	genePop_goi_NA_LOC101470924	genePop_goi_NA_LOC101477733	2.115345449	0.364984173	2.100305171	-0.212447332	0.20594394	-1.031578453	0.350705776	0	1
genePop_goi_NA_LOC101470924.genePop_primary_2_htr1d	genePop_goi_NA_LOC101470924	genePop_primary_2_htr1d	1.525592664	0.240980364	1.475995921	-0.137144081	0.170077939	-0.8063602	0.433707918	0	1
genePop_goi_NA_LOC101470924.genePop_primary_2_vipr2	genePop_goi_NA_LOC101470924	genePop_primary_2_vipr2	1.293578946	0.299356561	1.515238087	0.076750023	0.222784912	0.344502789	0.736554475	0	1
genePop_goi_NA_LOC101470924.genePop_primary_3_tacr2	genePop_goi_NA_LOC101470924	genePop_primary_3_tacr2	1.422757571	0.391446501	1.211753491	-0.351227078	0.252472717	-1.391148643	0.187722813	0	1
genePop_goi_NA_LOC101470924.genePop_primary_7_LOC101466528	genePop_goi_NA_LOC101470924	genePop_primary_7_LOC101466528	1.451249468	0.38574715	1.718334662	0.149194241	0.263448406	0.56631294	0.58376488	0	1
genePop_goi_NA_LOC101470924.genePop_secondary_11_LOC101476270	genePop_goi_NA_LOC101470924	genePop_secondary_11_LOC101476270	1.848172647	0.364927655	1.824228613	-0.181905239	0.222146933	-0.818851003	0.419053797	0	1
genePop_goi_NA_LOC101470924.genePop_secondary_14_LOC101477733	genePop_goi_NA_LOC101470924	genePop_secondary_14_LOC101477733	0.178941628	0.281757587	0.904526902	0.344631487	0.171415306	2.010505912	0.07661993	0	1
genePop_goi_NA_LOC101470924.primary_0	genePop_goi_NA_LOC101470924	primary_0	3.126005987	0.254686597	2.888627923	-0.329441361	0.147684164	-2.230715545	0.051283668	4	0.000303486
genePop_goi_NA_LOC101470924.primary_1	genePop_goi_NA_LOC101470924	primary_1	1.278348433	0.288052678	1.375812295	-0.109371751	0.173842256	-0.629143646	0.534614829	1	0.494790491
genePop_goi_NA_LOC101470924.primary_10	genePop_goi_NA_LOC101470924	primary_10	2.432658104	0.4372274	2.912909708	0.212265992	0.292413761	0.725909723	0.473247988	0	1
genePop_goi_NA_LOC101470924.primary_11	genePop_goi_NA_LOC101470924	primary_11	1.306369334	0.184550369	1.264626639	-0.189694195	0.126032112	-1.505125886	0.141784532	2	0.018563822
genePop_goi_NA_LOC101470924.primary_2	genePop_goi_NA_LOC101470924	primary_2	1.378914342	0.373532692	1.677552101	0.025389141	0.284452735	0.089256096	0.93052662	0	1
genePop_goi_NA_LOC101470924.primary_3	genePop_goi_NA_LOC101470924	primary_3	1.719577442	0.367873719	1.690063143	-0.094361072	0.325224904	-0.290140978	0.776970069	0	1
genePop_goi_NA_LOC101470924.primary_4	genePop_goi_NA_LOC101470924	primary_4	0.303027911	0.067564499	0.310335055	-0.01146115	0.043586812	-0.262949941	0.79456439	0	1
genePop_goi_NA_LOC101470924.primary_5	genePop_goi_NA_LOC101470924	primary_5	2.603529117	0.31766102	2.55555996	-0.333541587	0.157787962	-2.113859526	0.04667562	6	0.000314303
genePop_goi_NA_LOC101470924.primary_6	genePop_goi_NA_LOC101470924	primary_6	0.135770367	0.176471876	0.413334737	0.178221891	0.148851662	1.19731207	0.254475435	3	0.065537678
genePop_goi_NA_LOC101470924.primary_7	genePop_goi_NA_LOC101470924	primary_7	2.250165064	0.324609699	2.534271607	-0.142459502	0.171444223	-0.830937896	0.413259345	2	0.105008168
genePop_goi_NA_LOC101470924.primary_8	genePop_goi_NA_LOC101470924	primary_8	0.690821804	0.214586782	0.629381073	-0.053129574	0.140385046	-0.378456076	0.707944177	0	1
genePop_goi_NA_LOC101470924.primary_9	genePop_goi_NA_LOC101470924	primary_9	2.18966363	0.398332765	1.783081795	-0.270861074	0.261812559	-1.034561043	0.308594818	0	1
genePop_goi_NA_LOC101470924.rgc_0	genePop_goi_NA_LOC101470924	rgc_0	0.258834418	0.105037825	0.325391938	0.01918511	0.07081793	0.270907519	0.791045775	0	1
genePop_goi_NA_LOC101470924.rgc_2	genePop_goi_NA_LOC101470924	rgc_2	0.702555966	0.251773308	0.807316942	0.086180813	0.162274185	0.531081472	0.599510565	0	1
genePop_goi_NA_LOC101470924.rgc_3	genePop_goi_NA_LOC101470924	rgc_3	0.156682071	0.197603876	0.373880376	-0.006084783	0.126652169	-0.048043257	0.962639026	0	1
genePop_goi_NA_LOC101470924.secondary_0	genePop_goi_NA_LOC101470924	secondary_0	1.884160842	0.303681259	1.82314478	-0.197339044	0.209181837	-0.943385178	0.363141346	0	1
genePop_goi_NA_LOC101470924.secondary_1	genePop_goi_NA_LOC101470924	secondary_1	2.663039228	0.331546683	2.272880379	-0.475443939	0.253325844	-1.876807874	0.096832166	1	0.241655211
genePop_goi_NA_LOC101470924.secondary_10	genePop_goi_NA_LOC101470924	secondary_10	1.193086754	0.404804955	1.382129807	0.00352844	0.293979988	0.012002315	0.990626703	0	1
genePop_goi_NA_LOC101470924.secondary_11	genePop_goi_NA_LOC101470924	secondary_11	2.237638776	0.38124634	2.143722972	-0.341284565	0.248835957	-1.371524312	0.204709088	0	1
genePop_goi_NA_LOC101470924.secondary_12	genePop_goi_NA_LOC101470924	secondary_12	2.327525471	0.355292894	2.801214622	0.165125162	0.219865482	0.75102813	0.475696147	0	1
genePop_goi_NA_LOC101470924.secondary_13	genePop_goi_NA_LOC101470924	secondary_13	3.775842279	0.422275218	2.748059018	-0.725120032	0.264835386	-2.738002813	0.026715139	4	0.034339167
genePop_goi_NA_LOC101470924.secondary_14	genePop_goi_NA_LOC101470924	secondary_14	1.036552636	0.270232378	0.980131794	-0.162386788	0.169561597	-0.95768612	0.346391282	1	0.997742312
genePop_goi_NA_LOC101470924.secondary_15	genePop_goi_NA_LOC101470924	secondary_15	1.70643377	0.350895217	1.791093194	-0.046205668	0.297682955	-0.155217715	0.879381337	0	1
genePop_goi_NA_LOC101470924.secondary_16	genePop_goi_NA_LOC101470924	secondary_16	2.704769826	0.402695719	2.965021102	-0.062593973	0.244947116	-0.255540763	0.800345531	3	0.010155446
genePop_goi_NA_LOC101470924.secondary_17	genePop_goi_NA_LOC101470924	secondary_17	0.081274409	0.167005297	0.347340988	0.03910493	0.120854831	0.323569441	0.751811295	0	1
genePop_goi_NA_LOC101470924.secondary_18	genePop_goi_NA_LOC101470924	secondary_18	1.575699669	0.337269539	1.800010374	0.046932387	0.225820461	0.207830534	0.839487691	0	1
genePop_goi_NA_LOC101470924.secondary_19	genePop_goi_NA_LOC101470924	secondary_19	1.930599072	0.403876479	2.377025054	0.112239696	0.266789858	0.420704509	0.686222576	0	1
genePop_goi_NA_LOC101470924.secondary_2	genePop_goi_NA_LOC101470924	secondary_2	2.007443008	0.467380944	1.838675911	-0.033993989	0.363073276	-0.093628452	0.926741848	0	1
genePop_goi_NA_LOC101470924.secondary_20	genePop_goi_NA_LOC101470924	secondary_20	0.626348236	0.207787434	0.916455795	0.025874115	0.122231683	0.211680918	0.834038163	0	1
genePop_goi_NA_LOC101470924.secondary_21	genePop_goi_NA_LOC101470924	secondary_21	1.305859233	0.206572336	1.289731977	-0.025921277	0.166612608	-0.155578124	0.879425774	0	1
genePop_goi_NA_LOC101470924.secondary_22	genePop_goi_NA_LOC101470924	secondary_22	1.123034532	0.292916864	1.265232785	0.028494463	0.206720677	0.13784041	0.892252894	0	1
genePop_goi_NA_LOC101470924.secondary_23	genePop_goi_NA_LOC101470924	secondary_23	1.504777125	0.38364094	1.215596521	-0.160432586	0.225833291	-0.710402729	0.483844614	0	1
genePop_goi_NA_LOC101470924.secondary_24	genePop_goi_NA_LOC101470924	secondary_24	1.329808134	0.322058671	1.207868759	-0.133747979	0.189472812	-0.705895358	0.501184767	0	1
genePop_goi_NA_LOC101470924.secondary_25	genePop_goi_NA_LOC101470924	secondary_25	2.208279411	0.354031663	2.146768929	-0.078256618	0.227978219	-0.34326357	0.738269214	1	0.376330749
genePop_goi_NA_LOC101470924.secondary_26	genePop_goi_NA_LOC101470924	secondary_26	1.881550268	0.244982961	1.597410128	-0.361409387	0.141785173	-2.548992807	0.015905881	3	0.030190497
genePop_goi_NA_LOC101470924.secondary_27	genePop_goi_NA_LOC101470924	secondary_27	1.432196368	0.328554973	1.720777317	-0.322367151	0.224935414	-1.43315428	0.160945782	1	0.999999878
genePop_goi_NA_LOC101470924.secondary_28	genePop_goi_NA_LOC101470924	secondary_28	2.647073368	0.453964555	2.916094263	0.091009775	0.293070997	0.31053832	0.758209139	0	1
genePop_goi_NA_LOC101470924.secondary_29	genePop_goi_NA_LOC101470924	secondary_29	1.666512579	0.456270697	1.739073598	-0.333329384	0.325883721	-1.022847605	0.337024253	1	0.257667498
genePop_goi_NA_LOC101470924.secondary_3	genePop_goi_NA_LOC101470924	secondary_3	1.712989133	0.320237353	1.34497218	-0.456912662	0.20008468	-2.283596439	0.046548618	3	0.124779621
genePop_goi_NA_LOC101470924.secondary_31	genePop_goi_NA_LOC101470924	secondary_31	3.426787227	0.519016958	3.153287408	-0.504666462	0.322066949	-1.566961352	0.160254656	3	0.044615393
genePop_goi_NA_LOC101470924.secondary_32	genePop_goi_NA_LOC101470924	secondary_32	1.834952281	0.344290806	1.568461022	-0.220844542	0.224444834	-0.983959121	0.349478102	0	1
genePop_goi_NA_LOC101470924.secondary_33	genePop_goi_NA_LOC101470924	secondary_33	2.531153257	0.53383074	2.348077606	-0.345334376	0.348897249	-0.989788188	0.329722736	0	1
genePop_goi_NA_LOC101470924.secondary_34	genePop_goi_NA_LOC101470924	secondary_34	1.24488977	0.356882395	1.113534581	-0.195425346	0.256338437	-0.762372389	0.458401082	0	1
genePop_goi_NA_LOC101470924.secondary_35	genePop_goi_NA_LOC101470924	secondary_35	1.280600101	0.262909679	1.537537628	0.040985011	0.206707365	0.198275525	0.846351108	0	1
genePop_goi_NA_LOC101470924.secondary_36	genePop_goi_NA_LOC101470924	secondary_36	0.884837425	0.350596151	1.203027326	0.076989481	0.205508118	0.374629874	0.710967314	1	0.161681868
genePop_goi_NA_LOC101470924.secondary_37	genePop_goi_NA_LOC101470924	secondary_37	1.300386133	0.180231808	1.241439316	-0.247975608	0.12339036	-2.009683807	0.052454438	4	0.001197143
genePop_goi_NA_LOC101470924.secondary_39	genePop_goi_NA_LOC101470924	secondary_39	1.305558164	0.3321496	1.671667698	-0.074437712	0.228152782	-0.326262565	0.749091999	0	1
genePop_goi_NA_LOC101470924.secondary_4	genePop_goi_NA_LOC101470924	secondary_4	1.964807806	0.2798968	2.257014323	0.317449977	0.207890456	1.527006016	0.150674084	0	1
genePop_goi_NA_LOC101470924.secondary_41	genePop_goi_NA_LOC101470924	secondary_41	0.586370311	0.287771287	1.114888776	0.175376021	0.197014074	0.890170016	0.379630352	0	1
genePop_goi_NA_LOC101470924.secondary_44	genePop_goi_NA_LOC101470924	secondary_44	1.697136109	0.405074205	1.499499483	-0.126724105	0.270704202	-0.468127587	0.643271189	1	0.999943357
genePop_goi_NA_LOC101470924.secondary_5	genePop_goi_NA_LOC101470924	secondary_5	0.183466023	0.060671856	0.254878936	0.044260244	0.042135999	1.05041403	0.325370481	0	1
genePop_goi_NA_LOC101470924.secondary_6	genePop_goi_NA_LOC101470924	secondary_6	0.587976127	0.211434266	0.66134793	0.054266791	0.13612509	0.398653845	0.693207828	0	1
genePop_goi_NA_LOC101470924.secondary_7	genePop_goi_NA_LOC101470924	secondary_7	0.307161813	0.174401826	0.334110226	0.036071401	0.120487983	0.299377587	0.772855322	0	1
genePop_goi_NA_LOC101470924.secondary_8	genePop_goi_NA_LOC101470924	secondary_8	1.080460841	0.136503607	0.83690236	-0.189782841	0.09814029	-1.933791317	0.071491994	2	0.063565365
genePop_goi_NA_LOC101470924.secondary_9	genePop_goi_NA_LOC101470924	secondary_9	2.77362112	0.315119851	2.6847829	-0.126407509	0.21219314	-0.595719113	0.561761153	3	0.002690008
genePop_goi_NA_LOC101477733.genePop_goi_NA_LOC101466528	genePop_goi_NA_LOC101477733	genePop_goi_NA_LOC101466528	1.170328534	0.348332383	1.621659885	0.146803934	0.367967609	0.398958849	0.699391711	0	1
genePop_goi_NA_LOC101477733.genePop_goi_NA_LOC101470924	genePop_goi_NA_LOC101477733	genePop_goi_NA_LOC101470924	1.236315322	0.316145697	1.393415868	-0.163336858	0.254841691	-0.640934602	0.532786838	0	1
genePop_goi_NA_LOC101477733.genePop_goi_NA_LOC101477733	genePop_goi_NA_LOC101477733	genePop_goi_NA_LOC101477733	2.192525656	0.356319309	1.640610126	-0.430703038	0.288496132	-1.492924827	0.172876559	0	1
genePop_goi_NA_LOC101477733.genePop_primary_2_htr1d	genePop_goi_NA_LOC101477733	genePop_primary_2_htr1d	1.304432177	0.177266197	1.253465117	-0.191979695	0.124329029	-1.544126073	0.147426024	0	1
genePop_goi_NA_LOC101477733.genePop_primary_2_vipr2	genePop_goi_NA_LOC101477733	genePop_primary_2_vipr2	1.35867404	0.246929671	1.403083574	-0.13359912	0.174849965	-0.764078617	0.457738163	0	1
genePop_goi_NA_LOC101477733.genePop_primary_3_tacr2	genePop_goi_NA_LOC101477733	genePop_primary_3_tacr2	1.114402316	0.41224631	0.921942186	-0.262903156	0.257219797	-1.022095342	0.315735256	0	1
genePop_goi_NA_LOC101477733.genePop_primary_7_LOC101466528	genePop_goi_NA_LOC101477733	genePop_primary_7_LOC101466528	1.880496214	0.392892377	1.653469054	-0.190569226	0.256277976	-0.743603601	0.462572011	0	1
genePop_goi_NA_LOC101477733.genePop_secondary_11_LOC101476270	genePop_goi_NA_LOC101477733	genePop_secondary_11_LOC101476270	1.7893352	0.443244729	1.797336858	-0.171065165	0.290198061	-0.589477285	0.5596988	0	1
genePop_goi_NA_LOC101477733.genePop_secondary_14_LOC101477733	genePop_goi_NA_LOC101477733	genePop_secondary_14_LOC101477733	-0.086111707	0.259067318	0.735371059	0.422525009	0.171368617	2.465591521	0.031798076	2	0.379329772
genePop_goi_NA_LOC101477733.primary_0	genePop_goi_NA_LOC101477733	primary_0	3.252289636	0.285508522	2.985963122	-0.328091682	0.204108786	-1.607435372	0.14173509	4	0.001399722
genePop_goi_NA_LOC101477733.primary_1	genePop_goi_NA_LOC101477733	primary_1	1.367852349	0.23775855	1.138622712	-0.362579586	0.174820995	-2.074004824	0.064440654	4	0.048329765
genePop_goi_NA_LOC101477733.primary_10	genePop_goi_NA_LOC101477733	primary_10	2.325917848	0.486393518	2.79201364	0.313436201	0.332994891	0.941264293	0.353209508	0	1
genePop_goi_NA_LOC101477733.primary_11	genePop_goi_NA_LOC101477733	primary_11	1.074095618	0.163410606	1.085260443	-0.138482283	0.105044237	-1.318323465	0.198050363	2	0.411838024
genePop_goi_NA_LOC101477733.primary_2	genePop_goi_NA_LOC101477733	primary_2	1.457443632	0.308422249	1.454670241	-0.083380908	0.259221595	-0.321658802	0.754763012	0	1
genePop_goi_NA_LOC101477733.primary_3	genePop_goi_NA_LOC101477733	primary_3	1.672157741	0.349977689	1.449451656	-0.254045944	0.296060235	-0.858088705	0.408251663	0	1
genePop_goi_NA_LOC101477733.primary_4	genePop_goi_NA_LOC101477733	primary_4	0.324905175	0.063139421	0.283855537	-0.02009768	0.04208709	-0.477526006	0.636816424	0	1
genePop_goi_NA_LOC101477733.primary_5	genePop_goi_NA_LOC101477733	primary_5	2.68924486	0.393849367	2.570924427	-0.441631706	0.240902417	-1.833238999	0.078322891	2	0.054789405
genePop_goi_NA_LOC101477733.primary_6	genePop_goi_NA_LOC101477733	primary_6	0.08772274	0.161321662	0.300394848	0.143402344	0.123318828	1.162858468	0.265700389	3	0.006638328
genePop_goi_NA_LOC101477733.primary_7	genePop_goi_NA_LOC101477733	primary_7	2.397823122	0.395490865	2.615469461	-0.238541455	0.245637334	-0.971112375	0.338892838	1	0.549894655
genePop_goi_NA_LOC101477733.primary_8	genePop_goi_NA_LOC101477733	primary_8	0.600758148	0.213509655	0.554054234	-0.05646524	0.130514575	-0.432635514	0.668743101	0	1
genePop_goi_NA_LOC101477733.primary_9	genePop_goi_NA_LOC101477733	primary_9	2.337369918	0.405537211	1.73398219	-0.426579123	0.273542687	-1.559460893	0.128522387	0	1
genePop_goi_NA_LOC101477733.rgc_0	genePop_goi_NA_LOC101477733	rgc_0	0.285452054	0.11462997	0.309039303	-0.010100452	0.086400636	-0.116902517	0.908641424	0	1
genePop_goi_NA_LOC101477733.rgc_2	genePop_goi_NA_LOC101477733	rgc_2	0.702280755	0.198153065	0.721306377	0.044495534	0.129916684	0.342492839	0.734514429	0	1
genePop_goi_NA_LOC101477733.rgc_3	genePop_goi_NA_LOC101477733	rgc_3	0.057901084	0.16447167	0.312665929	0.001095074	0.105780217	0.010352355	0.991948578	0	1
genePop_goi_NA_LOC101477733.secondary_0	genePop_goi_NA_LOC101477733	secondary_0	2.043343239	0.251875427	1.73179682	-0.227296175	0.169467315	-1.341239015	0.190815262	0	1
genePop_goi_NA_LOC101477733.secondary_1	genePop_goi_NA_LOC101477733	secondary_1	2.628090519	0.421325294	2.263626087	-0.335416612	0.27459482	-1.221496502	0.230805707	3	0.028818096
genePop_goi_NA_LOC101477733.secondary_10	genePop_goi_NA_LOC101477733	secondary_10	1.084722324	0.340167161	1.135403799	-0.012235803	0.202129185	-0.060534569	0.952923798	0	1
genePop_goi_NA_LOC101477733.secondary_11	genePop_goi_NA_LOC101477733	secondary_11	1.994286765	0.439837047	2.16080336	-0.337108249	0.255518996	-1.319307975	0.198085991	2	0.879466649
genePop_goi_NA_LOC101477733.secondary_12	genePop_goi_NA_LOC101477733	secondary_12	2.678881312	0.340027347	2.783722554	-0.059677527	0.201675918	-0.29590805	0.769248272	1	0.310115026
genePop_goi_NA_LOC101477733.secondary_13	genePop_goi_NA_LOC101477733	secondary_13	4.066815069	0.452217175	2.82234531	-0.820790101	0.277216237	-2.960829823	0.015651307	6	0.011660396
genePop_goi_NA_LOC101477733.secondary_14	genePop_goi_NA_LOC101477733	secondary_14	0.965333803	0.173100262	0.794645181	-0.179786263	0.107515481	-1.672189545	0.104392551	4	0.012064648
genePop_goi_NA_LOC101477733.secondary_15	genePop_goi_NA_LOC101477733	secondary_15	1.449887752	0.281113589	1.580636539	-0.080330837	0.234026574	-0.343255193	0.73746057	0	1
genePop_goi_NA_LOC101477733.secondary_16	genePop_goi_NA_LOC101477733	secondary_16	2.491742275	0.464381167	2.729041363	-0.152816656	0.305043226	-0.500967218	0.62783715	1	0.929526413
genePop_goi_NA_LOC101477733.secondary_17	genePop_goi_NA_LOC101477733	secondary_17	0.043800154	0.150624644	0.25433257	0.056026285	0.103982874	0.538803	0.597619311	2	0.08439285
genePop_goi_NA_LOC101477733.secondary_18	genePop_goi_NA_LOC101477733	secondary_18	1.354566112	0.35931444	1.641292465	0.030950179	0.233123328	0.132763113	0.897145401	0	1
genePop_goi_NA_LOC101477733.secondary_19	genePop_goi_NA_LOC101477733	secondary_19	2.036370657	0.41921622	2.304116532	-0.097404802	0.289248517	-0.336751259	0.741497926	0	1
genePop_goi_NA_LOC101477733.secondary_2	genePop_goi_NA_LOC101477733	secondary_2	1.991445844	0.430917254	1.651916277	-0.192092195	0.329288711	-0.583354934	0.572100077	0	1
genePop_goi_NA_LOC101477733.secondary_20	genePop_goi_NA_LOC101477733	secondary_20	0.687254604	0.223282401	0.819214112	-0.034883011	0.139399806	-0.250237159	0.804381805	0	1
genePop_goi_NA_LOC101477733.secondary_21	genePop_goi_NA_LOC101477733	secondary_21	1.005814659	0.189713563	1.181660538	0.114638383	0.181401282	0.631960161	0.540923753	0	1
genePop_goi_NA_LOC101477733.secondary_22	genePop_goi_NA_LOC101477733	secondary_22	1.198311811	0.207074365	1.148768099	-0.095543395	0.155963532	-0.612600869	0.550172636	0	1
genePop_goi_NA_LOC101477733.secondary_23	genePop_goi_NA_LOC101477733	secondary_23	1.182323951	0.378186712	0.908680819	-0.337724932	0.248909133	-1.356820167	0.185465378	0	0.998123323
genePop_goi_NA_LOC101477733.secondary_24	genePop_goi_NA_LOC101477733	secondary_24	0.743799902	0.332457889	1.033553305	0.077989683	0.239645157	0.325438176	0.751963775	0	1
genePop_goi_NA_LOC101477733.secondary_25	genePop_goi_NA_LOC101477733	secondary_25	2.371509196	0.349857994	2.291328608	-0.047105871	0.268012878	-0.175759728	0.864331806	1	0.999883893
genePop_goi_NA_LOC101477733.secondary_26	genePop_goi_NA_LOC101477733	secondary_26	1.691157079	0.26685038	1.431033445	-0.358495685	0.155010888	-2.312712927	0.039915805	2	0.199308042
genePop_goi_NA_LOC101477733.secondary_27	genePop_goi_NA_LOC101477733	secondary_27	1.435252725	0.291718783	1.589671958	-0.309037357	0.214974904	-1.437550855	0.174314806	0	1
genePop_goi_NA_LOC101477733.secondary_28	genePop_goi_NA_LOC101477733	secondary_28	2.084657496	0.51148629	2.70012233	0.288846843	0.350173913	0.824866824	0.415197092	0	1
genePop_goi_NA_LOC101477733.secondary_29	genePop_goi_NA_LOC101477733	secondary_29	1.702621192	0.444271125	1.457228267	-0.61155545	0.379702451	-1.610617599	0.139707298	3	0.16491263
genePop_goi_NA_LOC101477733.secondary_3	genePop_goi_NA_LOC101477733	secondary_3	1.431283299	0.348357572	1.029086997	-0.497056779	0.307588501	-1.615979714	0.132889683	0	0.999953416
genePop_goi_NA_LOC101477733.secondary_31	genePop_goi_NA_LOC101477733	secondary_31	3.776397882	0.536781903	3.132671716	-0.869320725	0.382534649	-2.272528062	0.037821032	6	0.017887339
genePop_goi_NA_LOC101477733.secondary_32	genePop_goi_NA_LOC101477733	secondary_32	1.785498618	0.311870948	1.377859982	-0.315170672	0.258151064	-1.220876903	0.244975814	0	1
genePop_goi_NA_LOC101477733.secondary_33	genePop_goi_NA_LOC101477733	secondary_33	2.853085573	0.520372814	2.341085784	-0.534291753	0.345329384	-1.547194586	0.131586081	0	0.950330297
genePop_goi_NA_LOC101477733.secondary_34	genePop_goi_NA_LOC101477733	secondary_34	1.240671045	0.338650237	0.944050713	-0.268793122	0.22070754	-1.21787014	0.233258646	0	1
genePop_goi_NA_LOC101477733.secondary_35	genePop_goi_NA_LOC101477733	secondary_35	1.320320124	0.242478278	1.384102078	-0.078896934	0.217750101	-0.362327887	0.724305909	0	1
genePop_goi_NA_LOC101477733.secondary_36	genePop_goi_NA_LOC101477733	secondary_36	0.742208315	0.348794173	1.092761573	0.135477224	0.229031791	0.591521478	0.565906043	1	0.371599562
genePop_goi_NA_LOC101477733.secondary_37	genePop_goi_NA_LOC101477733	secondary_37	1.186503512	0.169060888	1.091333514	-0.239174064	0.103641515	-2.307705216	0.02886213	6	0.003416497
genePop_goi_NA_LOC101477733.secondary_39	genePop_goi_NA_LOC101477733	secondary_39	1.382637312	0.337672575	1.534448227	-0.249457893	0.24642512	-1.012307076	0.33400838	3	0.076597226
genePop_goi_NA_LOC101477733.secondary_4	genePop_goi_NA_LOC101477733	secondary_4	2.054599019	0.234891832	2.388691725	0.300309552	0.222019946	1.352624201	0.205871304	1	0.92001
genePop_goi_NA_LOC101477733.secondary_41	genePop_goi_NA_LOC101477733	secondary_41	0.622889406	0.297330283	0.945902416	0.072737627	0.203558356	0.357330588	0.72305289	0	1
genePop_goi_NA_LOC101477733.secondary_44	genePop_goi_NA_LOC101477733	secondary_44	1.536501911	0.405217358	1.304835404	-0.198405258	0.270119157	-0.734510133	0.479513365	1	0.997020034
genePop_goi_NA_LOC101477733.secondary_5	genePop_goi_NA_LOC101477733	secondary_5	0.229121262	0.063063665	0.227656858	0.015810167	0.046314286	0.341366955	0.741522488	0	1
genePop_goi_NA_LOC101477733.secondary_6	genePop_goi_NA_LOC101477733	secondary_6	0.659923754	0.232560189	0.578388276	-0.032825453	0.146717143	-0.223732904	0.82462721	0	1
genePop_goi_NA_LOC101477733.secondary_7	genePop_goi_NA_LOC101477733	secondary_7	0.072908997	0.163934557	0.257894574	0.144711679	0.136226699	1.062285738	0.309026936	0	1
genePop_goi_NA_LOC101477733.secondary_8	genePop_goi_NA_LOC101477733	secondary_8	0.835677633	0.135094406	0.701054409	-0.053228276	0.091324166	-0.582849841	0.569168621	0	1
genePop_goi_NA_LOC101477733.secondary_9	genePop_goi_NA_LOC101477733	secondary_9	2.808871688	0.290461759	2.730120398	-0.148715012	0.213325559	-0.697127023	0.497139017	3	0.032356698
genePop_primary_2_htr1d.genePop_goi_NA_LOC101466528	genePop_primary_2_htr1d	genePop_goi_NA_LOC101466528	2.284308063	0.307399012	2.062232825	-0.243639248	0.22373137	-1.088981167	0.299104529	0	1
genePop_primary_2_htr1d.genePop_goi_NA_LOC101470924	genePop_primary_2_htr1d	genePop_goi_NA_LOC101470924	2.375324868	0.218362062	1.804591164	-0.518121062	0.134090748	-3.863958318	0.002734436	6	0.002214069
genePop_primary_2_htr1d.genePop_goi_NA_LOC101477733	genePop_primary_2_htr1d	genePop_goi_NA_LOC101477733	2.553428391	0.310706313	1.898307483	-0.652493933	0.211129721	-3.090488299	0.014251277	3	0.05844853
genePop_primary_2_htr1d.genePop_primary_2_htr1d	genePop_primary_2_htr1d	genePop_primary_2_htr1d	2.045790746	0.255136363	1.872043273	-0.252678079	0.182435429	-1.385027461	0.187776025	0	1
genePop_primary_2_htr1d.genePop_primary_2_vipr2	genePop_primary_2_htr1d	genePop_primary_2_vipr2	2.181713211	0.231851985	1.878467999	-0.223437736	0.151456418	-1.475260927	0.15125415	0	1
genePop_primary_2_htr1d.genePop_primary_3_tacr2	genePop_primary_2_htr1d	genePop_primary_3_tacr2	2.176348807	0.379215537	1.753336167	-0.569467316	0.245486105	-2.31975376	0.027751602	4	0.064017127
genePop_primary_2_htr1d.genePop_primary_7_LOC101466528	genePop_primary_2_htr1d	genePop_primary_7_LOC101466528	2.569324292	0.342643033	2.087466983	-0.379064284	0.227427026	-1.666751268	0.106535434	0	1
genePop_primary_2_htr1d.genePop_secondary_11_LOC101476270	genePop_primary_2_htr1d	genePop_secondary_11_LOC101476270	3.021053241	0.367404636	2.279747348	-0.777922951	0.237563954	-3.274583274	0.008045679	6	0.005740802
genePop_primary_2_htr1d.genePop_secondary_14_LOC101477733	genePop_primary_2_htr1d	genePop_secondary_14_LOC101477733	1.183897095	0.365151832	1.331917988	0.01662719	0.262655903	0.06330408	0.950476395	0	1
genePop_primary_2_htr1d.primary_0	genePop_primary_2_htr1d	primary_0	3.067521012	0.288300399	2.795790733	-0.367731712	0.210218286	-1.749285088	0.104779821	4	0.000271631
genePop_primary_2_htr1d.primary_1	genePop_primary_2_htr1d	primary_1	1.904635846	0.217363365	1.525301402	-0.371682502	0.153643651	-2.419120479	0.037066591	5	0.014262002
genePop_primary_2_htr1d.primary_10	genePop_primary_2_htr1d	primary_10	3.097267295	0.439598561	3.032531497	-0.116662104	0.313782481	-0.371792918	0.715481565	0	1
genePop_primary_2_htr1d.primary_11	genePop_primary_2_htr1d	primary_11	1.591706107	0.245475151	1.53024864	-0.159811181	0.168057279	-0.950932811	0.348349806	2	0.691546102
genePop_primary_2_htr1d.primary_2	genePop_primary_2_htr1d	primary_2	2.158220913	0.258035522	1.969057558	-0.223651284	0.171428971	-1.304629451	0.229474134	0	1
genePop_primary_2_htr1d.primary_3	genePop_primary_2_htr1d	primary_3	2.426075964	0.318654112	2.000254347	-0.493441066	0.241311603	-2.044829426	0.066253889	0	0.919600706
genePop_primary_2_htr1d.primary_4	genePop_primary_2_htr1d	primary_4	0.40747896	0.148103752	0.635158303	0.145081712	0.089905527	1.61371293	0.118296594	0	1
genePop_primary_2_htr1d.primary_5	genePop_primary_2_htr1d	primary_5	3.197899844	0.344293592	2.514979166	-0.760328798	0.202960915	-3.746183345	0.000898622	6	0.000391634
genePop_primary_2_htr1d.primary_6	genePop_primary_2_htr1d	primary_6	0.762644052	0.146792359	0.777154057	0.037141854	0.110899921	0.334913258	0.742974821	2	0.230474653
genePop_primary_2_htr1d.primary_7	genePop_primary_2_htr1d	primary_7	2.942645377	0.398655794	2.672316514	-0.511045386	0.258762565	-1.974958726	0.075448343	3	0.007268544
genePop_primary_2_htr1d.primary_8	genePop_primary_2_htr1d	primary_8	0.806548565	0.200502162	0.71663021	-0.053198967	0.130011844	-0.40918554	0.689024871	0	1
genePop_primary_2_htr1d.primary_9	genePop_primary_2_htr1d	primary_9	2.915380296	0.485854112	2.287556741	-0.444768137	0.32068272	-1.38694139	0.175135002	0	1
genePop_primary_2_htr1d.rgc_0	genePop_primary_2_htr1d	rgc_0	0.429206997	0.180179575	0.515235758	0.028925568	0.11896109	0.243151502	0.811766098	0	1
genePop_primary_2_htr1d.rgc_2	genePop_primary_2_htr1d	rgc_2	1.245103749	0.323930052	1.344130082	0.073551644	0.221386363	0.332232047	0.742120003	0	1
genePop_primary_2_htr1d.rgc_3	genePop_primary_2_htr1d	rgc_3	0.536262519	0.232479344	0.744706821	0.016091832	0.167233754	0.096223591	0.925254222	0	1
genePop_primary_2_htr1d.secondary_0	genePop_primary_2_htr1d	secondary_0	2.568197296	0.284297027	2.079641186	-0.282597184	0.185616408	-1.522479541	0.138994534	0	1
genePop_primary_2_htr1d.secondary_1	genePop_primary_2_htr1d	secondary_1	3.366404474	0.264469093	2.468883004	-0.95424449	0.162173521	-5.884095535	2.65E-06	6	3.69E-07
genePop_primary_2_htr1d.secondary_10	genePop_primary_2_htr1d	secondary_10	1.840673561	0.359863266	1.817138216	-0.210980072	0.264973518	-0.796230783	0.441758894	0	1
genePop_primary_2_htr1d.secondary_11	genePop_primary_2_htr1d	secondary_11	3.423680428	0.338832198	2.389852645	-1.130256281	0.174183853	-6.488869451	1.99E-06	6	4.66E-06
genePop_primary_2_htr1d.secondary_12	genePop_primary_2_htr1d	secondary_12	2.886973914	0.292352216	2.737814969	-0.23695528	0.18348312	-1.291428228	0.22708896	4	0.000880629
genePop_primary_2_htr1d.secondary_13	genePop_primary_2_htr1d	secondary_13	4.192515264	0.376857477	3.049494173	-0.757646543	0.245893912	-3.081192772	0.013753548	6	0.008239223
genePop_primary_2_htr1d.secondary_14	genePop_primary_2_htr1d	secondary_14	1.661011368	0.305421914	1.510181366	-0.163369761	0.224337884	-0.728230819	0.477118952	3	0.049891508
genePop_primary_2_htr1d.secondary_15	genePop_primary_2_htr1d	secondary_15	2.445751806	0.334385409	2.109542554	-0.374552875	0.221521845	-1.690816877	0.114936476	0	1
genePop_primary_2_htr1d.secondary_16	genePop_primary_2_htr1d	secondary_16	3.269096403	0.38345821	2.97388463	-0.59437717	0.260349801	-2.282994522	0.045373811	5	0.002017128
genePop_primary_2_htr1d.secondary_17	genePop_primary_2_htr1d	secondary_17	0.747972534	0.134709193	0.754414016	-0.13616639	0.110949192	-1.227286	0.241757606	0	1
genePop_primary_2_htr1d.secondary_18	genePop_primary_2_htr1d	secondary_18	1.648479394	0.287021319	1.888965215	-0.047189242	0.228232474	-0.206759543	0.84006659	0	1
genePop_primary_2_htr1d.secondary_19	genePop_primary_2_htr1d	secondary_19	2.860218111	0.328796468	2.589216715	-0.545466949	0.19393556	-2.812619552	0.009300971	4	0.002994226
genePop_primary_2_htr1d.secondary_2	genePop_primary_2_htr1d	secondary_2	2.5242012	0.393611867	2.065732439	-0.403350404	0.290770004	-1.387180243	0.188853431	0	1
genePop_primary_2_htr1d.secondary_20	genePop_primary_2_htr1d	secondary_20	1.526407903	0.2197189	1.520802345	-0.165968865	0.137412896	-1.207811422	0.237404593	0	0.999985191
genePop_primary_2_htr1d.secondary_21	genePop_primary_2_htr1d	secondary_21	1.63829136	0.295261836	1.637800197	-0.049324566	0.225758516	-0.218483745	0.830766278	0	1
genePop_primary_2_htr1d.secondary_22	genePop_primary_2_htr1d	secondary_22	1.730292597	0.226392948	1.600181581	-0.141188464	0.165397151	-0.853632984	0.410514955	0	1
genePop_primary_2_htr1d.secondary_23	genePop_primary_2_htr1d	secondary_23	2.677741557	0.32056465	1.656797977	-0.622624093	0.183813745	-3.38725536	0.002427748	4	0.008041014
genePop_primary_2_htr1d.secondary_24	genePop_primary_2_htr1d	secondary_24	1.431920835	0.312938394	1.364584094	-0.175046819	0.212206347	-0.824889645	0.415385037	0	1
genePop_primary_2_htr1d.secondary_25	genePop_primary_2_htr1d	secondary_25	2.644058087	0.399875697	2.436074587	-0.215923319	0.278171325	-0.776224219	0.458433374	2	0.231815068
genePop_primary_2_htr1d.secondary_26	genePop_primary_2_htr1d	secondary_26	2.536661243	0.242416131	1.914926563	-0.538927825	0.161405224	-3.338973862	0.00803376	5	0.021207094
genePop_primary_2_htr1d.secondary_27	genePop_primary_2_htr1d	secondary_27	2.319417882	0.341561973	2.127098498	-0.527403049	0.217960176	-2.419722072	0.022287374	2	0.093482494
genePop_primary_2_htr1d.secondary_28	genePop_primary_2_htr1d	secondary_28	3.016986381	0.439018913	3.077217613	-0.113539932	0.320947209	-0.353765134	0.729096635	0	1
genePop_primary_2_htr1d.secondary_29	genePop_primary_2_htr1d	secondary_29	2.585593506	0.342638732	2.091178734	-0.743671271	0.182528553	-4.07427363	0.000410806	6	8.99E-05
genePop_primary_2_htr1d.secondary_3	genePop_primary_2_htr1d	secondary_3	2.045548988	0.271469926	1.61342991	-0.529697304	0.221699095	-2.389262359	0.03881441	6	0.027679716
genePop_primary_2_htr1d.secondary_31	genePop_primary_2_htr1d	secondary_31	4.324872529	0.46531234	3.540117633	-0.917256604	0.318562288	-2.879363438	0.006846722	6	0.000906556
genePop_primary_2_htr1d.secondary_32	genePop_primary_2_htr1d	secondary_32	2.800380122	0.382319402	2.156088618	-0.431275051	0.282996998	-1.523956278	0.151247264	0	1
genePop_primary_2_htr1d.secondary_33	genePop_primary_2_htr1d	secondary_33	3.490884226	0.479596666	2.824617304	-0.604145295	0.326454257	-1.850627711	0.073224766	2	0.158315959
genePop_primary_2_htr1d.secondary_34	genePop_primary_2_htr1d	secondary_34	1.637093707	0.37921175	1.629863918	-0.093974014	0.282648063	-0.332477119	0.745031834	0	1
genePop_primary_2_htr1d.secondary_35	genePop_primary_2_htr1d	secondary_35	1.896661094	0.292797494	2.006429168	-0.136660831	0.234413974	-0.582989265	0.571095588	0	1
genePop_primary_2_htr1d.secondary_36	genePop_primary_2_htr1d	secondary_36	1.755027381	0.280143112	1.639111228	-0.212822413	0.171918933	-1.237923065	0.226191791	4	0.008879837
genePop_primary_2_htr1d.secondary_37	genePop_primary_2_htr1d	secondary_37	1.679752504	0.258583504	1.534752663	-0.248351884	0.177031524	-1.402868136	0.169722361	2	0.186378646
genePop_primary_2_htr1d.secondary_39	genePop_primary_2_htr1d	secondary_39	2.056873825	0.328999952	1.982756534	-0.306829272	0.216440752	-1.417613226	0.182727604	0	0.770249997
genePop_primary_2_htr1d.secondary_4	genePop_primary_2_htr1d	secondary_4	2.131279964	0.284140105	2.414476958	0.088275042	0.227317757	0.388333245	0.704201234	1	0.999970841
genePop_primary_2_htr1d.secondary_41	genePop_primary_2_htr1d	secondary_41	1.158998527	0.342171733	1.536098631	-0.058441128	0.226622958	-0.257878232	0.798359889	0	1
genePop_primary_2_htr1d.secondary_44	genePop_primary_2_htr1d	secondary_44	2.855692869	0.503522779	2.121538171	-0.449035991	0.327653435	-1.370460197	0.181647492	2	0.159842845
genePop_primary_2_htr1d.secondary_5	genePop_primary_2_htr1d	secondary_5	0.403926437	0.11190838	0.414656786	-0.027635245	0.073183253	-0.377617059	0.708545091	0	1
genePop_primary_2_htr1d.secondary_6	genePop_primary_2_htr1d	secondary_6	0.692017261	0.209154215	0.740172684	0.000751004	0.138221737	0.005433329	0.99570282	0	1
genePop_primary_2_htr1d.secondary_7	genePop_primary_2_htr1d	secondary_7	1.279048227	0.209730307	0.996146536	-0.179954371	0.134081397	-1.342127802	0.190287154	0	1
genePop_primary_2_htr1d.secondary_8	genePop_primary_2_htr1d	secondary_8	1.560625979	0.22898711	1.199820868	-0.233619885	0.135091303	-1.729348072	0.095450049	3	0.003619495
genePop_primary_2_htr1d.secondary_9	genePop_primary_2_htr1d	secondary_9	2.796132222	0.269686973	2.654601766	-0.186839775	0.188929241	-0.988940481	0.340718472	3	0.0050581
genePop_primary_2_vipr2.genePop_goi_NA_LOC101466528	genePop_primary_2_vipr2	genePop_goi_NA_LOC101466528	2.150508944	0.352805925	2.152122167	-0.147165039	0.272962951	-0.539139243	0.600444089	0	1
genePop_primary_2_vipr2.genePop_goi_NA_LOC101470924	genePop_primary_2_vipr2	genePop_goi_NA_LOC101470924	1.896934394	0.35200633	1.896355241	-0.188664904	0.24855309	-0.759052739	0.467054616	0	1
genePop_primary_2_vipr2.genePop_goi_NA_LOC101477733	genePop_primary_2_vipr2	genePop_goi_NA_LOC101477733	2.360242813	0.396617258	2.136341459	-0.470139715	0.247218652	-1.901716196	0.084278684	0	0.824845767
genePop_primary_2_vipr2.genePop_primary_2_htr1d	genePop_primary_2_vipr2	genePop_primary_2_htr1d	1.983246951	0.281645861	1.918415935	-0.193185086	0.207080483	-0.932898568	0.367754514	0	1
genePop_primary_2_vipr2.genePop_primary_2_vipr2	genePop_primary_2_vipr2	genePop_primary_2_vipr2	1.764697608	0.243278709	1.856158725	-0.132806747	0.173991482	-0.763294533	0.459156213	0	1
genePop_primary_2_vipr2.genePop_primary_3_tacr2	genePop_primary_2_vipr2	genePop_primary_3_tacr2	1.850380906	0.43247666	1.753906712	-0.303094625	0.271369044	-1.116909357	0.273517127	0	1
genePop_primary_2_vipr2.genePop_primary_7_LOC101466528	genePop_primary_2_vipr2	genePop_primary_7_LOC101466528	2.507133381	0.399536785	2.093909744	-0.353969735	0.253513512	-1.396255894	0.172326531	0	1
genePop_primary_2_vipr2.genePop_secondary_11_LOC101476270	genePop_primary_2_vipr2	genePop_secondary_11_LOC101476270	2.789711227	0.420948733	2.372930074	-0.618345552	0.259474041	-2.383072888	0.024153973	6	0.055161337
genePop_primary_2_vipr2.genePop_secondary_14_LOC101477733	genePop_primary_2_vipr2	genePop_secondary_14_LOC101477733	1.194020213	0.346858485	1.357306483	0.049670872	0.245252087	0.202529867	0.844662936	0	1
genePop_primary_2_vipr2.primary_0	genePop_primary_2_vipr2	primary_0	3.256108836	0.340554959	2.832344207	-0.567238386	0.193889519	-2.925575289	0.014350478	6	0.006073003
genePop_primary_2_vipr2.primary_1	genePop_primary_2_vipr2	primary_1	1.602564187	0.305567653	1.585453007	-0.147829851	0.196926552	-0.750685215	0.458365708	0	1
genePop_primary_2_vipr2.primary_10	genePop_primary_2_vipr2	primary_10	2.856193439	0.391903713	3.061883511	-0.140931036	0.269638531	-0.522666531	0.612257587	0	1
genePop_primary_2_vipr2.primary_11	genePop_primary_2_vipr2	primary_11	1.453353849	0.237109872	1.43987104	-0.099903686	0.161703695	-0.617819436	0.540983509	0	1
genePop_primary_2_vipr2.primary_2	genePop_primary_2_vipr2	primary_2	2.154696043	0.324458579	2.00273359	-0.236438176	0.236941584	-0.997875389	0.33811714	0	1
genePop_primary_2_vipr2.primary_3	genePop_primary_2_vipr2	primary_3	2.361524374	0.319028081	2.001442404	-0.418770544	0.237392519	-1.764042718	0.103566624	0	1
genePop_primary_2_vipr2.primary_4	genePop_primary_2_vipr2	primary_4	0.423986704	0.146480523	0.597430232	0.101032188	0.083499558	1.209972739	0.238215832	0	1
genePop_primary_2_vipr2.primary_5	genePop_primary_2_vipr2	primary_5	3.136449252	0.38733882	2.607473212	-0.692233743	0.230652206	-3.001201489	0.005925395	6	0.003278164
genePop_primary_2_vipr2.primary_6	genePop_primary_2_vipr2	primary_6	0.832847569	0.211972455	0.824728433	-0.043485599	0.177479677	-0.245017342	0.81062188	0	0.999562803
genePop_primary_2_vipr2.primary_7	genePop_primary_2_vipr2	primary_7	3.050941152	0.385034232	2.827052237	-0.514616501	0.231443299	-2.223510046	0.033493465	6	0.017001267
genePop_primary_2_vipr2.primary_8	genePop_primary_2_vipr2	primary_8	0.656515665	0.190800896	0.704022305	-0.007014995	0.1235935	-0.056758608	0.955143411	0	1
genePop_primary_2_vipr2.primary_9	genePop_primary_2_vipr2	primary_9	3.046358543	0.435935788	2.249904548	-0.383262949	0.298450503	-1.284175919	0.207762364	0	1
genePop_primary_2_vipr2.rgc_0	genePop_primary_2_vipr2	rgc_0	0.483164936	0.140118193	0.489619702	0.065952842	0.085663226	0.769908454	0.448151343	0	1
genePop_primary_2_vipr2.rgc_2	genePop_primary_2_vipr2	rgc_2	0.807467654	0.286808067	1.289126754	0.355479295	0.196354633	1.810394228	0.079080173	1	0.969166426
genePop_primary_2_vipr2.rgc_3	genePop_primary_2_vipr2	rgc_3	0.575800563	0.211985006	0.732165026	0.053227553	0.141546165	0.376043767	0.709333355	0	1
genePop_primary_2_vipr2.secondary_0	genePop_primary_2_vipr2	secondary_0	2.48001481	0.291738355	2.165774328	-0.234202759	0.168410176	-1.390668694	0.176910398	0	1
genePop_primary_2_vipr2.secondary_1	genePop_primary_2_vipr2	secondary_1	2.912053727	0.393001484	2.471049151	-0.542558095	0.215554148	-2.517038526	0.019465654	6	0.00207415
genePop_primary_2_vipr2.secondary_10	genePop_primary_2_vipr2	secondary_10	1.995177092	0.369646717	1.845431381	-0.25997861	0.249210015	-1.043210923	0.305488412	0	1
genePop_primary_2_vipr2.secondary_11	genePop_primary_2_vipr2	secondary_11	2.417007016	0.38854548	2.429603643	-0.453091275	0.216405311	-2.093716062	0.045588356	4	0.038847909
genePop_primary_2_vipr2.secondary_12	genePop_primary_2_vipr2	secondary_12	2.936690175	0.329543253	2.711965717	-0.377993031	0.193950646	-1.948913488	0.061442698	4	0.006162492
genePop_primary_2_vipr2.secondary_13	genePop_primary_2_vipr2	secondary_13	4.067981434	0.435348884	3.16001732	-0.81854127	0.233332039	-3.508053482	0.001604384	6	0.002005357
genePop_primary_2_vipr2.secondary_14	genePop_primary_2_vipr2	secondary_14	1.721578201	0.312396931	1.525339241	-0.17733034	0.211655481	-0.837825412	0.420681486	3	0.025702483
genePop_primary_2_vipr2.secondary_15	genePop_primary_2_vipr2	secondary_15	2.046856903	0.349012985	2.143916104	-0.254849681	0.234997636	-1.084477636	0.287478139	0	1
genePop_primary_2_vipr2.secondary_16	genePop_primary_2_vipr2	secondary_16	3.000014914	0.370759763	3.036408667	-0.381258298	0.260356011	-1.464372944	0.172545742	4	0.017591342
genePop_primary_2_vipr2.secondary_17	genePop_primary_2_vipr2	secondary_17	0.729936552	0.140393136	0.76150757	-0.077092094	0.109519298	-0.703913334	0.493453469	0	1
genePop_primary_2_vipr2.secondary_18	genePop_primary_2_vipr2	secondary_18	1.906156009	0.322355784	1.886467351	-0.176746481	0.215692903	-0.819435774	0.428835029	0	1
genePop_primary_2_vipr2.secondary_19	genePop_primary_2_vipr2	secondary_19	2.723326123	0.397582708	2.792076182	-0.401932808	0.269603228	-1.490830847	0.145631103	2	0.352777635
genePop_primary_2_vipr2.secondary_2	genePop_primary_2_vipr2	secondary_2	2.413898002	0.41491722	2.093148951	-0.365403219	0.295726428	-1.235612324	0.237006295	0	1
genePop_primary_2_vipr2.secondary_20	genePop_primary_2_vipr2	secondary_20	1.488872387	0.216209719	1.48128876	-0.149873567	0.137969145	-1.086283221	0.287846621	0	1
genePop_primary_2_vipr2.secondary_21	genePop_primary_2_vipr2	secondary_21	1.678734281	0.349272471	1.649435999	-0.070365078	0.270856429	-0.259787366	0.799402033	0	1
genePop_primary_2_vipr2.secondary_22	genePop_primary_2_vipr2	secondary_22	1.713748543	0.290943006	1.639462389	-0.215946211	0.233313146	-0.925563839	0.372426448	0	1
genePop_primary_2_vipr2.secondary_23	genePop_primary_2_vipr2	secondary_23	2.039355299	0.380889959	1.706802901	-0.348498593	0.309914827	-1.124497968	0.29646818	0	0.995405507
genePop_primary_2_vipr2.secondary_24	genePop_primary_2_vipr2	secondary_24	1.263886701	0.329901025	1.397532204	-0.120691819	0.213836456	-0.564411802	0.592069047	0	1
genePop_primary_2_vipr2.secondary_25	genePop_primary_2_vipr2	secondary_25	2.458925824	0.381051294	2.419621327	-0.209883615	0.219746737	-0.955115958	0.36613875	3	0.132045326
genePop_primary_2_vipr2.secondary_26	genePop_primary_2_vipr2	secondary_26	2.045801844	0.276887329	1.895125177	-0.28470168	0.161548224	-1.762332465	0.114108885	0	0.999999873
genePop_primary_2_vipr2.secondary_27	genePop_primary_2_vipr2	secondary_27	2.071340923	0.312565852	2.080668382	-0.452566697	0.208014834	-2.175646267	0.038026628	1	0.767848128
genePop_primary_2_vipr2.secondary_28	genePop_primary_2_vipr2	secondary_28	2.753375774	0.461585227	3.087677281	-0.139613263	0.331132056	-0.421624124	0.679257867	0	1
genePop_primary_2_vipr2.secondary_29	genePop_primary_2_vipr2	secondary_29	2.177304618	0.453762462	2.051003273	-0.563739634	0.296836599	-1.899158112	0.089953655	2	0.128697975
genePop_primary_2_vipr2.secondary_3	genePop_primary_2_vipr2	secondary_3	1.999162978	0.375172771	1.67436671	-0.476644903	0.274628014	-1.735601904	0.114748894	0	0.715115699
genePop_primary_2_vipr2.secondary_31	genePop_primary_2_vipr2	secondary_31	4.122148213	0.480877726	3.541982879	-0.816215942	0.306590246	-2.662237144	0.012729121	6	0.014819064
genePop_primary_2_vipr2.secondary_32	genePop_primary_2_vipr2	secondary_32	2.306429719	0.359610487	2.121107389	-0.242209948	0.271560699	-0.891918267	0.395557923	0	1
genePop_primary_2_vipr2.secondary_33	genePop_primary_2_vipr2	secondary_33	3.615868653	0.50462965	2.918123399	-0.616756126	0.326069935	-1.891484186	0.067698958	2	0.140946803
genePop_primary_2_vipr2.secondary_34	genePop_primary_2_vipr2	secondary_34	1.756689765	0.435982855	1.711505566	-0.052390111	0.280520738	-0.186760206	0.855107992	0	1
genePop_primary_2_vipr2.secondary_35	genePop_primary_2_vipr2	secondary_35	1.688760032	0.311576273	2.007631687	-0.07583929	0.245322434	-0.309141276	0.762153539	0	1
genePop_primary_2_vipr2.secondary_36	genePop_primary_2_vipr2	secondary_36	1.583884175	0.334137166	1.587456279	-0.065095933	0.217754892	-0.298941311	0.766942279	0	1
genePop_primary_2_vipr2.secondary_37	genePop_primary_2_vipr2	secondary_37	1.420648194	0.232806467	1.459432574	0.002294523	0.1507622	0.015219485	0.987963416	0	1
genePop_primary_2_vipr2.secondary_39	genePop_primary_2_vipr2	secondary_39	1.968598369	0.31245705	1.95153894	-0.324432589	0.202262155	-1.604020237	0.132329563	3	0.065281527
genePop_primary_2_vipr2.secondary_4	genePop_primary_2_vipr2	secondary_4	2.077509134	0.316065407	2.446774095	0.166960411	0.258515666	0.645842528	0.531829218	0	1
genePop_primary_2_vipr2.secondary_41	genePop_primary_2_vipr2	secondary_41	1.229527934	0.356198291	1.48097012	-0.142108633	0.241988906	-0.587252678	0.561114314	1	1
genePop_primary_2_vipr2.secondary_44	genePop_primary_2_vipr2	secondary_44	2.654583826	0.455537856	2.100448485	-0.396795619	0.313747754	-1.264696286	0.225226341	1	0.34012267
genePop_primary_2_vipr2.secondary_5	genePop_primary_2_vipr2	secondary_5	0.321261222	0.108214468	0.378827335	0.002833229	0.071667156	0.039533163	0.968740878	0	1
genePop_primary_2_vipr2.secondary_6	genePop_primary_2_vipr2	secondary_6	0.612368375	0.193782646	0.707057646	0.015879397	0.129187422	0.122917519	0.904091846	0	1
genePop_primary_2_vipr2.secondary_7	genePop_primary_2_vipr2	secondary_7	1.042468766	0.225928145	0.958849957	-0.130407823	0.166640143	-0.78257148	0.448171808	0	1
genePop_primary_2_vipr2.secondary_8	genePop_primary_2_vipr2	secondary_8	1.415195531	0.225050993	1.234820374	-0.071901051	0.154074485	-0.466664233	0.643716666	0	1
genePop_primary_2_vipr2.secondary_9	genePop_primary_2_vipr2	secondary_9	2.84500788	0.275674626	2.692884011	-0.213088308	0.203927598	-1.044921381	0.313969295	3	0.007398145
genePop_primary_3_tacr2.genePop_goi_NA_LOC101466528	genePop_primary_3_tacr2	genePop_goi_NA_LOC101466528	1.588664439	0.494219274	1.694256038	-0.019774723	0.326697604	-0.060529133	0.952115923	0	1
genePop_primary_3_tacr2.genePop_goi_NA_LOC101470924	genePop_primary_3_tacr2	genePop_goi_NA_LOC101470924	1.43537652	0.466754495	1.568486009	-0.242227096	0.301399431	-0.803674695	0.428238936	2	0.179180035
genePop_primary_3_tacr2.genePop_goi_NA_LOC101477733	genePop_primary_3_tacr2	genePop_goi_NA_LOC101477733	1.351780561	0.503970945	1.488553955	-0.201143972	0.328775565	-0.611797207	0.545068296	2	0.999673547
genePop_primary_3_tacr2.genePop_primary_2_htr1d	genePop_primary_3_tacr2	genePop_primary_2_htr1d	2.048912143	0.378365734	1.691672227	-0.292157647	0.251611233	-1.161147073	0.254264821	1	0.999987285
genePop_primary_3_tacr2.genePop_primary_2_vipr2	genePop_primary_3_tacr2	genePop_primary_2_vipr2	1.885444662	0.377535232	1.682625296	-0.234116336	0.25483816	-0.91868634	0.384894863	0	1
genePop_primary_3_tacr2.genePop_primary_3_tacr2	genePop_primary_3_tacr2	genePop_primary_3_tacr2	2.087857377	0.551788909	1.770137253	-0.627961943	0.342138369	-1.835403451	0.077162966	2	0.018916398
genePop_primary_3_tacr2.genePop_primary_7_LOC101466528	genePop_primary_3_tacr2	genePop_primary_7_LOC101466528	2.029994692	0.512725152	2.024943185	-0.321213599	0.340991548	-0.941998713	0.353343636	1	1
genePop_primary_3_tacr2.genePop_secondary_11_LOC101476270	genePop_primary_3_tacr2	genePop_secondary_11_LOC101476270	2.047328841	0.510824999	2.170688768	-0.418893567	0.345805399	-1.211356355	0.234664895	2	0.113742906
genePop_primary_3_tacr2.genePop_secondary_14_LOC101477733	genePop_primary_3_tacr2	genePop_secondary_14_LOC101477733	0.691524771	0.443601321	1.192161869	0.078674146	0.299581583	0.262613427	0.796915008	0	1
genePop_primary_3_tacr2.primary_0	genePop_primary_3_tacr2	primary_0	2.150089385	0.567940236	2.259069364	-0.337891549	0.392297018	-0.86131562	0.424607949	4	0.010116764
genePop_primary_3_tacr2.primary_1	genePop_primary_3_tacr2	primary_1	0.78562412	0.354629642	1.241896267	-0.062304963	0.239311625	-0.260350758	0.796444083	1	1
genePop_primary_3_tacr2.primary_10	genePop_primary_3_tacr2	primary_10	1.688216382	0.610066486	2.801749526	0.354354247	0.380474904	0.931347228	0.36005416	0	1
genePop_primary_3_tacr2.primary_11	genePop_primary_3_tacr2	primary_11	1.518120408	0.359396833	1.572313603	-0.185321629	0.24511457	-0.756061253	0.454991969	2	0.075259864
genePop_primary_3_tacr2.primary_2	genePop_primary_3_tacr2	primary_2	1.806526978	0.367366071	1.729184265	-0.208414286	0.253327506	-0.822706896	0.42379416	0	1
genePop_primary_3_tacr2.primary_3	genePop_primary_3_tacr2	primary_3	1.316522439	0.464697755	1.834133171	-0.085947333	0.350008101	-0.245558125	0.809821969	0	1
genePop_primary_3_tacr2.primary_4	genePop_primary_3_tacr2	primary_4	0.503517317	0.175846833	0.689013939	0.066519168	0.112167903	0.593032111	0.565704737	0	1
genePop_primary_3_tacr2.primary_5	genePop_primary_3_tacr2	primary_5	2.324206899	0.526186331	2.342590863	-0.641071719	0.324040245	-1.978370676	0.057961931	2	0.007019666
genePop_primary_3_tacr2.primary_6	genePop_primary_3_tacr2	primary_6	0.436313297	0.215571339	0.546195792	-0.028338988	0.147378799	-0.192286735	0.848713433	0	1
genePop_primary_3_tacr2.primary_7	genePop_primary_3_tacr2	primary_7	1.808672433	0.509145395	2.21880907	-0.172565165	0.324894273	-0.531142527	0.599061762	2	0.15225619
genePop_primary_3_tacr2.primary_8	genePop_primary_3_tacr2	primary_8	0.390147886	0.268332463	0.784414766	0.222121269	0.183705859	1.20911369	0.23496037	0	1
genePop_primary_3_tacr2.primary_9	genePop_primary_3_tacr2	primary_9	1.971744012	0.503063995	1.586735431	-0.253322131	0.341654121	-0.741457851	0.463677891	0	1
genePop_primary_3_tacr2.rgc_0	genePop_primary_3_tacr2	rgc_0	0.597807505	0.221258365	0.747407321	0.024080285	0.145976627	0.164959869	0.87013451	0	1
genePop_primary_3_tacr2.rgc_2	genePop_primary_3_tacr2	rgc_2	1.018700057	0.358769522	1.372498233	0.217796933	0.239784428	0.908303076	0.371262546	0	1
genePop_primary_3_tacr2.rgc_3	genePop_primary_3_tacr2	rgc_3	0.357335478	0.282255671	0.826360482	0.104181403	0.178633604	0.583212794	0.571712347	0	1
genePop_primary_3_tacr2.secondary_0	genePop_primary_3_tacr2	secondary_0	2.250541221	0.366281454	1.829604468	-0.450855052	0.252615637	-1.7847472	0.112805118	0	0.992549572
genePop_primary_3_tacr2.secondary_1	genePop_primary_3_tacr2	secondary_1	1.913938959	0.491312293	2.123100951	-0.405131904	0.301168252	-1.345201234	0.1899904	2	0.008064347
genePop_primary_3_tacr2.secondary_10	genePop_primary_3_tacr2	secondary_10	0.922112898	0.450543305	1.596233011	0.050732387	0.308451106	0.164474647	0.870331441	0	1
genePop_primary_3_tacr2.secondary_11	genePop_primary_3_tacr2	secondary_11	1.605583657	0.513885458	2.173051416	-0.186983921	0.343718114	-0.544003686	0.590253596	1	0.317974797
genePop_primary_3_tacr2.secondary_12	genePop_primary_3_tacr2	secondary_12	2.121067566	0.578945558	2.40789662	0.006697245	0.368320942	0.018183177	0.986113487	1	0.39478549
genePop_primary_3_tacr2.secondary_13	genePop_primary_3_tacr2	secondary_13	2.918578023	0.61893831	2.440677109	-0.560201445	0.370389631	-1.512465247	0.194406255	3	0.011414585
genePop_primary_3_tacr2.secondary_14	genePop_primary_3_tacr2	secondary_14	0.99786578	0.321141927	1.09473514	-0.123067199	0.211923983	-0.580713883	0.574737486	1	0.733210361
genePop_primary_3_tacr2.secondary_15	genePop_primary_3_tacr2	secondary_15	2.022125372	0.376027895	1.897970914	-0.270584818	0.258328003	-1.047446716	0.319816241	1	0.839248001
genePop_primary_3_tacr2.secondary_16	genePop_primary_3_tacr2	secondary_16	2.605339832	0.639085394	2.78188999	-0.714543588	0.425413167	-1.679646149	0.125297462	4	0.003401249
genePop_primary_3_tacr2.secondary_17	genePop_primary_3_tacr2	secondary_17	0.360498981	0.26051258	0.58087533	-0.07687751	0.177292692	-0.433619171	0.667413171	0	1
genePop_primary_3_tacr2.secondary_18	genePop_primary_3_tacr2	secondary_18	1.829101708	0.499647464	1.968105876	-0.205009417	0.331129859	-0.619120902	0.540244544	2	0.997082512
genePop_primary_3_tacr2.secondary_19	genePop_primary_3_tacr2	secondary_19	2.060757689	0.491286287	2.108626483	-0.353894214	0.32473795	-1.089783975	0.285244832	2	0.0506563
genePop_primary_3_tacr2.secondary_2	genePop_primary_3_tacr2	secondary_2	1.725122677	0.50809814	1.955066676	-0.139235637	0.347854316	-0.400269971	0.691461641	0	1
genePop_primary_3_tacr2.secondary_20	genePop_primary_3_tacr2	secondary_20	1.185162099	0.324250618	1.412600747	-0.102087522	0.208860527	-0.488783223	0.628756153	0	1
genePop_primary_3_tacr2.secondary_21	genePop_primary_3_tacr2	secondary_21	1.329432634	0.375185489	1.503416426	0.064858014	0.287655201	0.225471375	0.833257998	0	1
genePop_primary_3_tacr2.secondary_22	genePop_primary_3_tacr2	secondary_22	1.525478583	0.436358567	1.500518377	-0.129516435	0.291308369	-0.44460252	0.659599298	0	1
genePop_primary_3_tacr2.secondary_23	genePop_primary_3_tacr2	secondary_23	1.147995876	0.476811425	1.466764347	-0.039363469	0.305970571	-0.128651161	0.898449962	1	0.999999997
genePop_primary_3_tacr2.secondary_24	genePop_primary_3_tacr2	secondary_24	0.782194097	0.449450754	1.491196006	0.238855677	0.312990712	0.763139824	0.46145645	0	1
genePop_primary_3_tacr2.secondary_25	genePop_primary_3_tacr2	secondary_25	1.995726626	0.536493761	2.04693371	-0.273905547	0.360345517	-0.760119203	0.452746943	2	0.046845489
genePop_primary_3_tacr2.secondary_26	genePop_primary_3_tacr2	secondary_26	2.096051051	0.401380863	1.969869036	-0.477518494	0.240779469	-1.983219316	0.057674465	2	0.014569527
genePop_primary_3_tacr2.secondary_27	genePop_primary_3_tacr2	secondary_27	1.887638388	0.450514371	1.952775991	-0.324257192	0.301777344	-1.074491502	0.290566675	1	1
genePop_primary_3_tacr2.secondary_28	genePop_primary_3_tacr2	secondary_28	1.512551604	0.588586882	2.764681757	0.334820347	0.399369206	0.838372969	0.408025228	0	1
genePop_primary_3_tacr2.secondary_29	genePop_primary_3_tacr2	secondary_29	1.765052545	0.509910102	1.84612211	-0.370221985	0.318398135	-1.162764303	0.294183301	2	0.004113483
genePop_primary_3_tacr2.secondary_3	genePop_primary_3_tacr2	secondary_3	1.461314142	0.425204941	1.399652226	-0.514565299	0.263610363	-1.95199192	0.061257011	2	0.004835417
genePop_primary_3_tacr2.secondary_31	genePop_primary_3_tacr2	secondary_31	3.476478898	0.562815066	2.857285587	-0.729628525	0.313524088	-2.327184908	0.0292117	5	0.000733349
genePop_primary_3_tacr2.secondary_32	genePop_primary_3_tacr2	secondary_32	1.98101803	0.549326865	2.196742369	-0.169638122	0.401843704	-0.422149508	0.679488478	0	1
genePop_primary_3_tacr2.secondary_33	genePop_primary_3_tacr2	secondary_33	2.631255467	0.591334661	2.490117944	-0.632403676	0.404215174	-1.564522356	0.12742292	2	0.02697816
genePop_primary_3_tacr2.secondary_34	genePop_primary_3_tacr2	secondary_34	1.154713508	0.488908687	1.422963947	-0.042026734	0.338023331	-0.124330867	0.902799251	0	1
genePop_primary_3_tacr2.secondary_35	genePop_primary_3_tacr2	secondary_35	1.854843038	0.43466459	1.958487233	-0.204847975	0.292900033	-0.699378464	0.489352785	0	1
genePop_primary_3_tacr2.secondary_36	genePop_primary_3_tacr2	secondary_36	1.157980176	0.484834332	1.816293155	0.250624622	0.322762414	0.776498784	0.4679427	1	0.712849863
genePop_primary_3_tacr2.secondary_37	genePop_primary_3_tacr2	secondary_37	1.569376209	0.326363235	1.528902588	-0.36050975	0.22255096	-1.619897528	0.116161821	4	0.008427027
genePop_primary_3_tacr2.secondary_39	genePop_primary_3_tacr2	secondary_39	1.991236357	0.512783291	1.9083858	-0.075731162	0.34719031	-0.218125795	0.828716361	0	1
genePop_primary_3_tacr2.secondary_4	genePop_primary_3_tacr2	secondary_4	1.612298886	0.516145801	2.129068156	0.089823915	0.370227341	0.242618264	0.816118315	1	0.381300808
genePop_primary_3_tacr2.secondary_41	genePop_primary_3_tacr2	secondary_41	0.799747679	0.501617302	1.637592289	0.166234381	0.307893685	0.539908382	0.593795649	0	1
genePop_primary_3_tacr2.secondary_44	genePop_primary_3_tacr2	secondary_44	2.023023759	0.577348638	1.616069431	-0.413549186	0.372113419	-1.111352521	0.294140575	2	0.06455763
genePop_primary_3_tacr2.secondary_5	genePop_primary_3_tacr2	secondary_5	0.538466068	0.194084965	0.61979453	0.047198423	0.142729829	0.330683663	0.74849966	0	1
genePop_primary_3_tacr2.secondary_6	genePop_primary_3_tacr2	secondary_6	0.366837687	0.25665643	0.812155087	0.273055672	0.17571221	1.553993725	0.129446049	0	1
genePop_primary_3_tacr2.secondary_7	genePop_primary_3_tacr2	secondary_7	0.623124382	0.216379567	0.466010225	-0.100206448	0.148137851	-0.676440545	0.503337075	0	1
genePop_primary_3_tacr2.secondary_8	genePop_primary_3_tacr2	secondary_8	0.54599762	0.255264749	0.873929815	0.10222768	0.148686763	0.687537195	0.498210137	1	0.059593658
genePop_primary_3_tacr2.secondary_9	genePop_primary_3_tacr2	secondary_9	2.098798357	0.481690654	2.555848556	0.019992206	0.323182028	0.061860514	0.951101808	1	0.036406371
genePop_primary_7_LOC101466528.genePop_goi_NA_LOC101466528	genePop_primary_7_LOC101466528	genePop_goi_NA_LOC101466528	1.806428868	0.364841572	1.493272892	-0.474093388	0.249777958	-1.898059351	0.066204688	0	0.916768765
genePop_primary_7_LOC101466528.genePop_goi_NA_LOC101470924	genePop_primary_7_LOC101466528	genePop_goi_NA_LOC101470924	1.359681114	0.342985727	1.119057091	-0.395688365	0.234815001	-1.68510684	0.10112675	1	0.990935994
genePop_primary_7_LOC101466528.genePop_goi_NA_LOC101477733	genePop_primary_7_LOC101466528	genePop_goi_NA_LOC101477733	1.662863948	0.38471274	1.23820471	-0.597014683	0.267439238	-2.232337662	0.05120016	2	0.400497948
genePop_primary_7_LOC101466528.genePop_primary_2_htr1d	genePop_primary_7_LOC101466528	genePop_primary_2_htr1d	1.775116301	0.266547377	1.571745577	-0.303799333	0.176338669	-1.722817434	0.113054173	0	1
genePop_primary_7_LOC101466528.genePop_primary_2_vipr2	genePop_primary_7_LOC101466528	genePop_primary_2_vipr2	1.630773939	0.302847697	1.478860038	-0.151415591	0.221652914	-0.683120236	0.507678023	0	1
genePop_primary_7_LOC101466528.genePop_primary_3_tacr2	genePop_primary_7_LOC101466528	genePop_primary_3_tacr2	1.879481701	0.428747394	1.236079575	-0.737589818	0.30007292	-2.45803526	0.028565325	2	0.155010728
genePop_primary_7_LOC101466528.genePop_primary_7_LOC101466528	genePop_primary_7_LOC101466528	genePop_primary_7_LOC101466528	1.899172231	0.408617174	1.631014474	-0.477978527	0.295587941	-1.617043394	0.128664695	0	1
genePop_primary_7_LOC101466528.genePop_secondary_11_LOC101476270	genePop_primary_7_LOC101466528	genePop_secondary_11_LOC101476270	2.0129095	0.403724234	1.848726792	-0.437309192	0.276397818	-1.582173099	0.122869155	0	0.999999665
genePop_primary_7_LOC101466528.genePop_secondary_14_LOC101477733	genePop_primary_7_LOC101466528	genePop_secondary_14_LOC101477733	0.815778321	0.259892427	0.92002957	-0.216268895	0.17730517	-1.219755157	0.23125488	0	1
genePop_primary_7_LOC101466528.primary_0	genePop_primary_7_LOC101466528	primary_0	2.175662487	0.385866648	2.066371805	-0.460163262	0.251115903	-1.832473592	0.076253395	1	0.118009294
genePop_primary_7_LOC101466528.primary_1	genePop_primary_7_LOC101466528	primary_1	1.128283472	0.270511626	0.919040971	-0.42131229	0.191126536	-2.20436313	0.050937882	2	0.468338052
genePop_primary_7_LOC101466528.primary_10	genePop_primary_7_LOC101466528	primary_10	2.430426085	0.471997181	2.389542314	-0.502052633	0.340452209	-1.474664051	0.17074852	0	1
genePop_primary_7_LOC101466528.primary_11	genePop_primary_7_LOC101466528	primary_11	1.139336834	0.229517693	1.072225023	-0.234068272	0.157132479	-1.48962375	0.145541947	0	1
genePop_primary_7_LOC101466528.primary_2	genePop_primary_7_LOC101466528	primary_2	1.65804203	0.267290641	1.516336664	-0.198538243	0.194205565	-1.02230975	0.326484802	0	1
genePop_primary_7_LOC101466528.primary_3	genePop_primary_7_LOC101466528	primary_3	1.93667196	0.351386482	1.352101709	-0.750910003	0.314085052	-2.390785544	0.03734789	2	0.22962346
genePop_primary_7_LOC101466528.primary_4	genePop_primary_7_LOC101466528	primary_4	0.156371776	0.074234182	0.342255736	0.081450465	0.040376473	2.017275383	0.086236091	0	0.860305147
genePop_primary_7_LOC101466528.primary_5	genePop_primary_7_LOC101466528	primary_5	2.032183865	0.424440136	1.900302121	-0.554994607	0.327573445	-1.694260071	0.119369171	0	1
genePop_primary_7_LOC101466528.primary_6	genePop_primary_7_LOC101466528	primary_6	0.290802191	0.143786476	0.353888291	-0.012121961	0.117120954	-0.10349951	0.919182608	3	0.005450584
genePop_primary_7_LOC101466528.primary_7	genePop_primary_7_LOC101466528	primary_7	2.189676131	0.433124103	2.138235973	-0.42140112	0.287428508	-1.4661076	0.152279953	0	1
genePop_primary_7_LOC101466528.primary_8	genePop_primary_7_LOC101466528	primary_8	0.637302284	0.150381015	0.624275577	-0.038951737	0.102816728	-0.378846306	0.707616793	0	1
genePop_primary_7_LOC101466528.primary_9	genePop_primary_7_LOC101466528	primary_9	2.373416087	0.34837056	1.563825586	-0.636454525	0.225731407	-2.819521362	0.008816543	4	0.023424537
genePop_primary_7_LOC101466528.rgc_0	genePop_primary_7_LOC101466528	rgc_0	0.286165671	0.160649366	0.445022891	0.053957681	0.103015269	0.523783337	0.611019591	2	0.036594419
genePop_primary_7_LOC101466528.rgc_2	genePop_primary_7_LOC101466528	rgc_2	0.859008395	0.356666092	1.043592212	-0.081647808	0.21970403	-0.371626358	0.715493718	0	1
genePop_primary_7_LOC101466528.rgc_3	genePop_primary_7_LOC101466528	rgc_3	0.35671724	0.206655009	0.571929023	-0.028602906	0.134869322	-0.212078664	0.835683135	0	1
genePop_primary_7_LOC101466528.secondary_0	genePop_primary_7_LOC101466528	secondary_0	1.947523468	0.265284162	1.77521971	-0.214882154	0.181388459	-1.184651743	0.245800645	0	1
genePop_primary_7_LOC101466528.secondary_1	genePop_primary_7_LOC101466528	secondary_1	2.12168438	0.391039698	1.786150616	-0.6648302	0.272542681	-2.439361782	0.032487721	3	0.141182696
genePop_primary_7_LOC101466528.secondary_10	genePop_primary_7_LOC101466528	secondary_10	1.602223531	0.372208403	1.397522223	-0.423362862	0.277799308	-1.52398818	0.153454976	0	0.999999999
genePop_primary_7_LOC101466528.secondary_11	genePop_primary_7_LOC101466528	secondary_11	1.740710882	0.426035854	1.926138497	-0.445117743	0.291307302	-1.528000639	0.136055478	1	0.99999527
genePop_primary_7_LOC101466528.secondary_12	genePop_primary_7_LOC101466528	secondary_12	2.197948251	0.403528163	2.422137827	-0.366416752	0.265476894	-1.380220878	0.177054595	1	0.986120214
genePop_primary_7_LOC101466528.secondary_13	genePop_primary_7_LOC101466528	secondary_13	3.185819722	0.418226668	2.343302667	-0.849665498	0.26514916	-3.204481193	0.009214653	4	0.00941921
genePop_primary_7_LOC101466528.secondary_14	genePop_primary_7_LOC101466528	secondary_14	1.135478445	0.214394998	0.888643256	-0.415746207	0.132960559	-3.126838588	0.01172622	6	0.021713976
genePop_primary_7_LOC101466528.secondary_15	genePop_primary_7_LOC101466528	secondary_15	2.137138673	0.316295699	1.799023864	-0.400089328	0.211108723	-1.895181414	0.068140172	1	0.952435375
genePop_primary_7_LOC101466528.secondary_16	genePop_primary_7_LOC101466528	secondary_16	2.800879108	0.424900204	2.404280651	-0.857218424	0.272649915	-3.144026008	0.003590783	6	0.000820369
genePop_primary_7_LOC101466528.secondary_17	genePop_primary_7_LOC101466528	secondary_17	0.336194502	0.208715254	0.452141412	-0.027849433	0.148982045	-0.186931474	0.854554257	2	0.355589313
genePop_primary_7_LOC101466528.secondary_18	genePop_primary_7_LOC101466528	secondary_18	1.533866721	0.367610633	1.491639563	-0.337529476	0.243179012	-1.387987691	0.174645719	0	1
genePop_primary_7_LOC101466528.secondary_19	genePop_primary_7_LOC101466528	secondary_19	1.992518862	0.387341715	2.177656879	-0.255475587	0.272443491	-0.937719548	0.368279101	0	1
genePop_primary_7_LOC101466528.secondary_2	genePop_primary_7_LOC101466528	secondary_2	2.064850542	0.455795959	1.610406107	-0.63220509	0.369113506	-1.71276607	0.115769304	0	1
genePop_primary_7_LOC101466528.secondary_20	genePop_primary_7_LOC101466528	secondary_20	1.078304714	0.226214427	1.004429868	-0.254291543	0.150480011	-1.689869242	0.118376906	0	0.999979532
genePop_primary_7_LOC101466528.secondary_21	genePop_primary_7_LOC101466528	secondary_21	1.288317811	0.251463297	1.363934372	-0.146425828	0.188198471	-0.778039412	0.449986345	0	1
genePop_primary_7_LOC101466528.secondary_22	genePop_primary_7_LOC101466528	secondary_22	1.351322226	0.281119831	1.31267694	-0.215247418	0.19387117	-1.110260068	0.299589186	0	1
genePop_primary_7_LOC101466528.secondary_23	genePop_primary_7_LOC101466528	secondary_23	1.205105796	0.402217715	1.079979587	-0.490089519	0.266752361	-1.837245288	0.096223715	0	0.999968515
genePop_primary_7_LOC101466528.secondary_24	genePop_primary_7_LOC101466528	secondary_24	0.964194704	0.232243366	1.133451072	-0.049761287	0.162145317	-0.306893152	0.766070516	0	1
genePop_primary_7_LOC101466528.secondary_25	genePop_primary_7_LOC101466528	secondary_25	1.901823536	0.356314027	1.697777455	-0.430032728	0.208166869	-2.065807732	0.047180766	3	0.014863497
genePop_primary_7_LOC101466528.secondary_26	genePop_primary_7_LOC101466528	secondary_26	1.699168935	0.317582869	1.395507783	-0.443989441	0.22370373	-1.984720775	0.079935569	0	0.98565277
genePop_primary_7_LOC101466528.secondary_27	genePop_primary_7_LOC101466528	secondary_27	1.875157481	0.304277408	1.792305607	-0.403170388	0.215329163	-1.872344565	0.0848933	0	0.999996873
genePop_primary_7_LOC101466528.secondary_28	genePop_primary_7_LOC101466528	secondary_28	2.153038011	0.475352374	2.314549728	-0.427087479	0.336680914	-1.268522988	0.24617662	0	1
genePop_primary_7_LOC101466528.secondary_29	genePop_primary_7_LOC101466528	secondary_29	1.417378168	0.408424823	1.530450373	-0.558388295	0.274870768	-2.031457542	0.068750588	1	0.351592125
genePop_primary_7_LOC101466528.secondary_3	genePop_primary_7_LOC101466528	secondary_3	1.22471568	0.32453648	0.904451867	-0.560207538	0.224434727	-2.496082243	0.032665645	3	0.156019574
genePop_primary_7_LOC101466528.secondary_31	genePop_primary_7_LOC101466528	secondary_31	2.980973854	0.478790707	2.679521973	-0.797952249	0.333921349	-2.389641306	0.035400632	6	0.043229426
genePop_primary_7_LOC101466528.secondary_32	genePop_primary_7_LOC101466528	secondary_32	1.638994863	0.353592151	1.565847908	-0.369924923	0.271954884	-1.36024372	0.199141137	0	1
genePop_primary_7_LOC101466528.secondary_33	genePop_primary_7_LOC101466528	secondary_33	2.357577561	0.491609673	2.044852482	-0.563543526	0.331557417	-1.699686081	0.098696958	1	0.444103598
genePop_primary_7_LOC101466528.secondary_34	genePop_primary_7_LOC101466528	secondary_34	1.567224976	0.362351607	1.118775455	-0.475498138	0.243630697	-1.951716857	0.085103365	0	1
genePop_primary_7_LOC101466528.secondary_35	genePop_primary_7_LOC101466528	secondary_35	1.593035122	0.230834058	1.636688226	-0.098693744	0.176439111	-0.559364325	0.586097677	0	1
genePop_primary_7_LOC101466528.secondary_36	genePop_primary_7_LOC101466528	secondary_36	1.311743107	0.328303063	1.493350159	-0.076455898	0.224762951	-0.340162367	0.735826954	0	1
genePop_primary_7_LOC101466528.secondary_37	genePop_primary_7_LOC101466528	secondary_37	1.120645565	0.264997035	1.062701451	-0.19284076	0.181422357	-1.062938234	0.295301598	0	1
genePop_primary_7_LOC101466528.secondary_39	genePop_primary_7_LOC101466528	secondary_39	1.416479554	0.324797748	1.648701692	-0.12110371	0.234630606	-0.51614626	0.617103243	0	1
genePop_primary_7_LOC101466528.secondary_4	genePop_primary_7_LOC101466528	secondary_4	1.443011613	0.302587433	1.704587028	-0.231323571	0.197533771	-1.171058347	0.250253065	1	0.359930083
genePop_primary_7_LOC101466528.secondary_41	genePop_primary_7_LOC101466528	secondary_41	1.382314036	0.393594926	1.234795583	-0.422981901	0.269463088	-1.569721121	0.125740988	1	0.999953967
genePop_primary_7_LOC101466528.secondary_44	genePop_primary_7_LOC101466528	secondary_44	1.915188647	0.31559447	1.405397651	-0.429159412	0.211352649	-2.030537175	0.061785731	2	0.173403012
genePop_primary_7_LOC101466528.secondary_5	genePop_primary_7_LOC101466528	secondary_5	0.186722067	0.101979715	0.305282141	0.059526995	0.061929789	0.961201323	0.363899636	2	0.456531074
genePop_primary_7_LOC101466528.secondary_6	genePop_primary_7_LOC101466528	secondary_6	0.566343172	0.157693123	0.636258323	-0.000455913	0.107959918	-0.004222981	0.99665524	1	0.999988423
genePop_primary_7_LOC101466528.secondary_7	genePop_primary_7_LOC101466528	secondary_7	0.339226382	0.138078857	0.334896385	-0.02653417	0.100784761	-0.263275615	0.796717124	0	1
genePop_primary_7_LOC101466528.secondary_8	genePop_primary_7_LOC101466528	secondary_8	1.063835913	0.200868424	0.864256379	-0.370899913	0.132299833	-2.803479838	0.016639233	3	0.052637789
genePop_primary_7_LOC101466528.secondary_9	genePop_primary_7_LOC101466528	secondary_9	2.050908437	0.375820565	2.238306763	-0.220047188	0.250650685	-0.877903799	0.38745154	2	0.980194572
genePop_secondary_11_LOC101476270.genePop_goi_NA_LOC101466528	genePop_secondary_11_LOC101476270	genePop_goi_NA_LOC101466528	2.089571698	0.49765456	1.84896335	-0.214065112	0.320075655	-0.668795359	0.509145952	0	1
genePop_secondary_11_LOC101476270.genePop_goi_NA_LOC101470924	genePop_secondary_11_LOC101476270	genePop_goi_NA_LOC101470924	1.735498201	0.424965208	1.563603691	-0.296009904	0.301549842	-0.981628451	0.346242496	0	1
genePop_secondary_11_LOC101476270.genePop_goi_NA_LOC101477733	genePop_secondary_11_LOC101476270	genePop_goi_NA_LOC101477733	2.071056845	0.489081979	1.726645444	-0.344664522	0.320477211	-1.075472796	0.291327112	2	0.997783394
genePop_secondary_11_LOC101476270.genePop_primary_2_htr1d	genePop_secondary_11_LOC101476270	genePop_primary_2_htr1d	1.691382755	0.319857406	1.626708747	-0.186880329	0.205363446	-0.909998018	0.383065458	0	1
genePop_secondary_11_LOC101476270.genePop_primary_2_vipr2	genePop_secondary_11_LOC101476270	genePop_primary_2_vipr2	1.823848686	0.358220032	1.685218613	-0.166678655	0.228288277	-0.730123581	0.481048186	0	1
genePop_secondary_11_LOC101476270.genePop_primary_3_tacr2	genePop_secondary_11_LOC101476270	genePop_primary_3_tacr2	1.694317691	0.386091013	1.388872758	-0.411255081	0.257801774	-1.59523759	0.121590346	2	0.432072008
genePop_secondary_11_LOC101476270.genePop_primary_7_LOC101466528	genePop_secondary_11_LOC101476270	genePop_primary_7_LOC101466528	1.861070716	0.430828604	2.129585888	0.08056041	0.265613086	0.303299852	0.763983185	0	1
genePop_secondary_11_LOC101476270.genePop_secondary_11_LOC101476270	genePop_secondary_11_LOC101476270	genePop_secondary_11_LOC101476270	1.807555463	0.467485627	1.897056567	-0.170606389	0.300858624	-0.56706498	0.574683171	0	1
genePop_secondary_11_LOC101476270.genePop_secondary_14_LOC101477733	genePop_secondary_11_LOC101476270	genePop_secondary_14_LOC101477733	0.813765289	0.321646923	1.052840905	0.099707376	0.190265739	0.524042723	0.604572162	0	1
genePop_secondary_11_LOC101476270.primary_0	genePop_secondary_11_LOC101476270	primary_0	2.796969835	0.460191041	2.484003742	-0.438408501	0.298604553	-1.468190944	0.15190542	2	0.153708699
genePop_secondary_11_LOC101476270.primary_1	genePop_secondary_11_LOC101476270	primary_1	1.341009894	0.318643878	1.234107725	-0.30049763	0.192628347	-1.559986547	0.130074839	2	0.265054263
genePop_secondary_11_LOC101476270.primary_10	genePop_secondary_11_LOC101476270	primary_10	2.427665152	0.523644354	2.810503919	-0.096062536	0.3582854	-0.268117362	0.790309154	0	1
genePop_secondary_11_LOC101476270.primary_11	genePop_secondary_11_LOC101476270	primary_11	0.779115277	0.265202121	1.169212971	0.119532321	0.212340498	0.562927573	0.582538536	0	1
genePop_secondary_11_LOC101476270.primary_2	genePop_secondary_11_LOC101476270	primary_2	1.797687214	0.34675121	1.6529322	-0.212193174	0.245182483	-0.865449974	0.403812124	0	1
genePop_secondary_11_LOC101476270.primary_3	genePop_secondary_11_LOC101476270	primary_3	1.643277083	0.442929539	1.715790753	-0.034195495	0.327482158	-0.104419414	0.918436543	0	1
genePop_secondary_11_LOC101476270.primary_4	genePop_secondary_11_LOC101476270	primary_4	0.307776657	0.094815198	0.3479745	0.021167655	0.059432199	0.356164761	0.724489989	0	1
genePop_secondary_11_LOC101476270.primary_5	genePop_secondary_11_LOC101476270	primary_5	2.666612239	0.40615935	2.412004145	-0.540284771	0.262864723	-2.05537192	0.049301493	3	0.008048308
genePop_secondary_11_LOC101476270.primary_6	genePop_secondary_11_LOC101476270	primary_6	0.179573917	0.189077571	0.452077088	0.203119955	0.131852218	1.540512229	0.147048899	2	0.1932377
genePop_secondary_11_LOC101476270.primary_7	genePop_secondary_11_LOC101476270	primary_7	2.450445894	0.421910321	2.538127908	-0.223417083	0.271477241	-0.822968002	0.416681324	2	0.98294181
genePop_secondary_11_LOC101476270.primary_8	genePop_secondary_11_LOC101476270	primary_8	0.602769851	0.20112737	0.687391373	0.113905252	0.134020364	0.849910032	0.402517737	0	1
genePop_secondary_11_LOC101476270.primary_9	genePop_secondary_11_LOC101476270	primary_9	2.785331277	0.455190189	1.850412679	-0.685060196	0.309411304	-2.214076174	0.033878937	2	0.524247655
genePop_secondary_11_LOC101476270.rgc_0	genePop_secondary_11_LOC101476270	rgc_0	0.208266532	0.159127359	0.433608479	0.170325094	0.10160631	1.676323975	0.122347224	2	0.346687925
genePop_secondary_11_LOC101476270.rgc_2	genePop_secondary_11_LOC101476270	rgc_2	0.948054265	0.30024589	1.114847448	0.006347207	0.204459547	0.031043826	0.975451272	0	1
genePop_secondary_11_LOC101476270.rgc_3	genePop_secondary_11_LOC101476270	rgc_3	0.248097325	0.213966472	0.576349416	0.043096629	0.132836215	0.324434335	0.747754088	0	1
genePop_secondary_11_LOC101476270.secondary_0	genePop_secondary_11_LOC101476270	secondary_0	1.967881153	0.354644109	1.964223455	-0.130028031	0.248310314	-0.523651349	0.608972741	0	1
genePop_secondary_11_LOC101476270.secondary_1	genePop_secondary_11_LOC101476270	secondary_1	2.494852345	0.40706989	2.217749425	-0.459880752	0.254888275	-1.804244436	0.08224979	2	0.023293102
genePop_secondary_11_LOC101476270.secondary_10	genePop_secondary_11_LOC101476270	secondary_10	1.651195714	0.496807409	1.672805133	-0.108043954	0.323282507	-0.334209094	0.744306868	0	1
genePop_secondary_11_LOC101476270.secondary_11	genePop_secondary_11_LOC101476270	secondary_11	2.390393132	0.408267706	2.346163166	-0.435512016	0.248781794	-1.750578329	0.091306113	2	0.018393217
genePop_secondary_11_LOC101476270.secondary_12	genePop_secondary_11_LOC101476270	secondary_12	2.371402624	0.453519241	2.679803644	-0.061656568	0.272606614	-0.226174144	0.822532524	0	1
genePop_secondary_11_LOC101476270.secondary_13	genePop_secondary_11_LOC101476270	secondary_13	3.445872689	0.505798166	2.763438916	-0.594158103	0.296487464	-2.003990643	0.053790515	2	0.085599563
genePop_secondary_11_LOC101476270.secondary_14	genePop_secondary_11_LOC101476270	secondary_14	1.085946591	0.281166161	1.019220717	-0.115007192	0.167512301	-0.68655968	0.498166399	1	1
genePop_secondary_11_LOC101476270.secondary_15	genePop_secondary_11_LOC101476270	secondary_15	2.13006005	0.392328981	1.985206957	-0.268087806	0.29990105	-0.893920865	0.38784948	0	1
genePop_secondary_11_LOC101476270.secondary_16	genePop_secondary_11_LOC101476270	secondary_16	3.106600268	0.475617089	2.869898772	-0.565644282	0.272555817	-2.075333735	0.048237655	3	0.005315696
genePop_secondary_11_LOC101476270.secondary_17	genePop_secondary_11_LOC101476270	secondary_17	0.212184792	0.234989246	0.480522098	0.135730345	0.173797916	0.780966471	0.448584951	2	0.801146074
genePop_secondary_11_LOC101476270.secondary_18	genePop_secondary_11_LOC101476270	secondary_18	1.849203439	0.410006789	1.881550473	-0.120336688	0.265132399	-0.453873945	0.653011124	0	1
genePop_secondary_11_LOC101476270.secondary_19	genePop_secondary_11_LOC101476270	secondary_19	2.310593651	0.477705563	2.523468387	-0.069188446	0.323526084	-0.213857395	0.832177335	0	1
genePop_secondary_11_LOC101476270.secondary_2	genePop_secondary_11_LOC101476270	secondary_2	2.235258255	0.508068266	1.90438828	-0.210579153	0.366671903	-0.57429858	0.577615771	0	1
genePop_secondary_11_LOC101476270.secondary_20	genePop_secondary_11_LOC101476270	secondary_20	1.301591658	0.242576864	1.089666042	-0.244252697	0.143421584	-1.703040017	0.100309856	0	1
genePop_secondary_11_LOC101476270.secondary_21	genePop_secondary_11_LOC101476270	secondary_21	1.497104315	0.262596365	1.404692511	-0.067112911	0.185362222	-0.362063584	0.723301335	0	1
genePop_secondary_11_LOC101476270.secondary_22	genePop_secondary_11_LOC101476270	secondary_22	1.105397238	0.258467567	1.387027381	0.081753734	0.173767858	0.470476729	0.645992816	0	1
genePop_secondary_11_LOC101476270.secondary_23	genePop_secondary_11_LOC101476270	secondary_23	1.702373458	0.4650345	1.405507501	-0.341371712	0.290180736	-1.176410663	0.249523863	0	1
genePop_secondary_11_LOC101476270.secondary_24	genePop_secondary_11_LOC101476270	secondary_24	1.38632155	0.364588028	1.35104027	-0.066019499	0.252437137	-0.261528473	0.798568859	0	1
genePop_secondary_11_LOC101476270.secondary_25	genePop_secondary_11_LOC101476270	secondary_25	1.71607869	0.423460009	2.050089399	0.09928041	0.262429364	0.378312887	0.707731942	0	1
genePop_secondary_11_LOC101476270.secondary_26	genePop_secondary_11_LOC101476270	secondary_26	1.833049343	0.320476834	1.685049062	-0.300190895	0.177654808	-1.689742587	0.102222311	1	0.976246872
genePop_secondary_11_LOC101476270.secondary_27	genePop_secondary_11_LOC101476270	secondary_27	1.862783604	0.403190753	1.87596549	-0.277301249	0.263718175	-1.051506019	0.316116264	0	0.999998592
genePop_secondary_11_LOC101476270.secondary_28	genePop_secondary_11_LOC101476270	secondary_28	2.171457555	0.516848219	2.813725066	-0.066056088	0.331629298	-0.199186525	0.843536876	0	1
genePop_secondary_11_LOC101476270.secondary_29	genePop_secondary_11_LOC101476270	secondary_29	1.9671973	0.537840242	1.948985258	-0.54509628	0.347664926	-1.56787826	0.14867034	1	0.978872302
genePop_secondary_11_LOC101476270.secondary_3	genePop_secondary_11_LOC101476270	secondary_3	1.434800463	0.402014901	1.235805911	-0.538806199	0.257689622	-2.09091152	0.061100329	1	0.343742561
genePop_secondary_11_LOC101476270.secondary_31	genePop_secondary_11_LOC101476270	secondary_31	3.591972035	0.535012937	3.00821017	-0.828430504	0.362894784	-2.282839384	0.029121235	6	0.047390272
genePop_secondary_11_LOC101476270.secondary_32	genePop_secondary_11_LOC101476270	secondary_32	1.707931746	0.361021341	1.817621451	-0.102446552	0.24716255	-0.414490595	0.681118425	0	1
genePop_secondary_11_LOC101476270.secondary_33	genePop_secondary_11_LOC101476270	secondary_33	2.542499424	0.491454933	2.375085329	-0.35467215	0.325846775	-1.088462974	0.284574816	0	1
genePop_secondary_11_LOC101476270.secondary_34	genePop_secondary_11_LOC101476270	secondary_34	1.466980668	0.33802051	1.251148802	-0.150663803	0.240033431	-0.627678413	0.540612597	0	1
genePop_secondary_11_LOC101476270.secondary_35	genePop_secondary_11_LOC101476270	secondary_35	1.485799952	0.34576866	1.698612531	0.015794392	0.263639681	0.05990901	0.953131345	0	1
genePop_secondary_11_LOC101476270.secondary_36	genePop_secondary_11_LOC101476270	secondary_36	1.432521207	0.391170676	1.594290775	-0.025357211	0.282115808	-0.089882276	0.930224813	1	0.744307375
genePop_secondary_11_LOC101476270.secondary_37	genePop_secondary_11_LOC101476270	secondary_37	0.982932465	0.270530212	1.149750457	-0.010424082	0.197232756	-0.052851679	0.958542018	0	1
genePop_secondary_11_LOC101476270.secondary_39	genePop_secondary_11_LOC101476270	secondary_39	1.10234708	0.339624041	1.802014552	0.237338286	0.232513523	1.020750462	0.314581211	0	1
genePop_secondary_11_LOC101476270.secondary_4	genePop_secondary_11_LOC101476270	secondary_4	1.945899879	0.393611011	2.093557507	-0.110376836	0.24473509	-0.451005354	0.655083814	0	1
genePop_secondary_11_LOC101476270.secondary_41	genePop_secondary_11_LOC101476270	secondary_41	0.749150366	0.416545636	1.396601176	0.256197758	0.285175611	0.898385936	0.37529818	0	1
genePop_secondary_11_LOC101476270.secondary_44	genePop_secondary_11_LOC101476270	secondary_44	2.043731792	0.423127615	1.608874486	-0.168949928	0.275557999	-0.613119299	0.544749082	0	1
genePop_secondary_11_LOC101476270.secondary_5	genePop_secondary_11_LOC101476270	secondary_5	0.318134125	0.114638095	0.316901509	-0.001746711	0.063830032	-0.027365037	0.9783752	0	1
genePop_secondary_11_LOC101476270.secondary_6	genePop_secondary_11_LOC101476270	secondary_6	0.518139709	0.192064224	0.698411117	0.203336648	0.128869234	1.577852544	0.125670649	0	0.999969803
genePop_secondary_11_LOC101476270.secondary_7	genePop_secondary_11_LOC101476270	secondary_7	0.407032283	0.201448699	0.42172513	0.057467414	0.148540534	0.386880351	0.705292701	0	1
genePop_secondary_11_LOC101476270.secondary_8	genePop_secondary_11_LOC101476270	secondary_8	0.964326601	0.162709683	0.848974822	-0.048599149	0.092905379	-0.523103717	0.605511073	1	0.999999995
genePop_secondary_11_LOC101476270.secondary_9	genePop_secondary_11_LOC101476270	secondary_9	2.423913935	0.45912761	2.46321351	-0.166898808	0.29216955	-0.571239571	0.571880448	0	1
genePop_secondary_14_LOC101477733.genePop_goi_NA_LOC101466528	genePop_secondary_14_LOC101477733	genePop_goi_NA_LOC101466528	1.028016404	0.315862787	1.439502737	0.229609794	0.231447258	0.992060982	0.339681396	0	1
genePop_secondary_14_LOC101477733.genePop_goi_NA_LOC101470924	genePop_secondary_14_LOC101477733	genePop_goi_NA_LOC101470924	1.098683967	0.289266443	1.275232843	-0.064584418	0.200429806	-0.322229609	0.755146002	0	1
genePop_secondary_14_LOC101477733.genePop_goi_NA_LOC101477733	genePop_secondary_14_LOC101477733	genePop_goi_NA_LOC101477733	1.13987079	0.328903374	1.200519261	0.015362967	0.233717783	0.065732985	0.949253394	0	1
genePop_secondary_14_LOC101477733.genePop_primary_2_htr1d	genePop_secondary_14_LOC101477733	genePop_primary_2_htr1d	1.386566213	0.220974309	1.461386037	-0.15299314	0.148327693	-1.031453648	0.319675787	0	0.999999999
genePop_secondary_14_LOC101477733.genePop_primary_2_vipr2	genePop_secondary_14_LOC101477733	genePop_primary_2_vipr2	1.37325988	0.292004748	1.493284738	0.036095539	0.234252602	0.154088104	0.880308293	0	1
genePop_secondary_14_LOC101477733.genePop_primary_3_tacr2	genePop_secondary_14_LOC101477733	genePop_primary_3_tacr2	1.254841473	0.373636205	1.219868271	-0.205444822	0.249238109	-0.824291371	0.416551351	0	1
genePop_secondary_14_LOC101477733.genePop_primary_7_LOC101466528	genePop_secondary_14_LOC101477733	genePop_primary_7_LOC101466528	1.478171959	0.337266416	1.654379784	0.074354125	0.212968159	0.349132587	0.729656502	0	1
genePop_secondary_14_LOC101477733.genePop_secondary_11_LOC101476270	genePop_secondary_14_LOC101477733	genePop_secondary_11_LOC101476270	1.849585514	0.356562463	1.643703391	-0.220255588	0.211455506	-1.041616707	0.30555132	0	1
genePop_secondary_14_LOC101477733.genePop_secondary_14_LOC101477733	genePop_secondary_14_LOC101477733	genePop_secondary_14_LOC101477733	0.54735628	0.290825329	1.070743078	0.171571137	0.197288511	0.869645861	0.403685333	0	1
genePop_secondary_14_LOC101477733.primary_0	genePop_secondary_14_LOC101477733	primary_0	1.523256191	0.337558315	1.68211335	-0.019165408	0.199045588	-0.096286525	0.923905909	0	1
genePop_secondary_14_LOC101477733.primary_1	genePop_secondary_14_LOC101477733	primary_1	1.154106145	0.220637095	1.168762245	-0.106579139	0.146245834	-0.728767004	0.484007233	0	1
genePop_secondary_14_LOC101477733.primary_10	genePop_secondary_14_LOC101477733	primary_10	1.575425598	0.421076294	2.001187143	0.053579151	0.308164721	0.173865297	0.865969851	0	1
genePop_secondary_14_LOC101477733.primary_11	genePop_secondary_14_LOC101477733	primary_11	1.049471964	0.252405528	1.342160753	-0.060966705	0.168375663	-0.362087394	0.719670084	1	0.933666027
genePop_secondary_14_LOC101477733.primary_2	genePop_secondary_14_LOC101477733	primary_2	1.303390369	0.255164479	1.476532287	-0.024461545	0.190439956	-0.128447547	0.899920577	0	1
genePop_secondary_14_LOC101477733.primary_3	genePop_secondary_14_LOC101477733	primary_3	1.260814092	0.359022708	1.221173134	-0.138906592	0.25791952	-0.538565642	0.598985673	0	1
genePop_secondary_14_LOC101477733.primary_4	genePop_secondary_14_LOC101477733	primary_4	0.265147754	0.092036022	0.323757443	0.029046412	0.05665204	0.512716085	0.612268635	0	1
genePop_secondary_14_LOC101477733.primary_5	genePop_secondary_14_LOC101477733	primary_5	1.752934815	0.367765669	1.848479501	-0.161695472	0.208364521	-0.776022096	0.444737634	0	1
genePop_secondary_14_LOC101477733.primary_6	genePop_secondary_14_LOC101477733	primary_6	0.034077964	0.110583968	0.354151922	0.143750791	0.074213379	1.936992948	0.075732508	3	0.028279742
genePop_secondary_14_LOC101477733.primary_7	genePop_secondary_14_LOC101477733	primary_7	1.679898275	0.326547321	1.819646202	0.131201654	0.198767472	0.66007608	0.514748274	0	1
genePop_secondary_14_LOC101477733.primary_8	genePop_secondary_14_LOC101477733	primary_8	0.554979523	0.196055788	0.672090942	0.01356351	0.134223778	0.101051473	0.920103167	0	1
genePop_secondary_14_LOC101477733.primary_9	genePop_secondary_14_LOC101477733	primary_9	1.3463437	0.301827433	1.279266035	-0.092285189	0.204192844	-0.451951141	0.654725844	0	1
genePop_secondary_14_LOC101477733.rgc_0	genePop_secondary_14_LOC101477733	rgc_0	0.361161475	0.186159626	0.602439088	0.158632449	0.143962811	1.101898803	0.291857403	0	1
genePop_secondary_14_LOC101477733.rgc_2	genePop_secondary_14_LOC101477733	rgc_2	0.717692007	0.218860745	0.760559585	-0.044430194	0.132634069	-0.334983271	0.740212735	0	0.999115598
genePop_secondary_14_LOC101477733.rgc_3	genePop_secondary_14_LOC101477733	rgc_3	0.348341391	0.186579228	0.472425376	0.037388033	0.118940949	0.314341132	0.755565932	0	1
genePop_secondary_14_LOC101477733.secondary_0	genePop_secondary_14_LOC101477733	secondary_0	1.431154313	0.273459784	1.646375008	0.017901634	0.177414177	0.100903065	0.920352713	0	1
genePop_secondary_14_LOC101477733.secondary_1	genePop_secondary_14_LOC101477733	secondary_1	1.704082079	0.363054759	1.692304968	-0.148314065	0.218040667	-0.680212858	0.502171584	0	1
genePop_secondary_14_LOC101477733.secondary_10	genePop_secondary_14_LOC101477733	secondary_10	0.914068086	0.321959446	1.147203317	-0.068182792	0.220419982	-0.309331265	0.758957351	0	1
genePop_secondary_14_LOC101477733.secondary_11	genePop_secondary_14_LOC101477733	secondary_11	1.717985721	0.319448649	1.7001275	-0.141530414	0.191326395	-0.73973282	0.464942602	0	1
genePop_secondary_14_LOC101477733.secondary_12	genePop_secondary_14_LOC101477733	secondary_12	1.636958609	0.372885047	1.866260604	0.058455852	0.224469114	0.260418241	0.796241346	0	1
genePop_secondary_14_LOC101477733.secondary_13	genePop_secondary_14_LOC101477733	secondary_13	2.332346287	0.4041475	1.882339925	-0.307612182	0.253613334	-1.212918015	0.255498822	0	1
genePop_secondary_14_LOC101477733.secondary_14	genePop_secondary_14_LOC101477733	secondary_14	0.961317406	0.218289806	1.006899916	-0.0639333	0.12951863	-0.493622421	0.625019315	0	1
genePop_secondary_14_LOC101477733.secondary_15	genePop_secondary_14_LOC101477733	secondary_15	1.680463336	0.307985915	1.658696875	-0.086016132	0.255428886	-0.336751779	0.742340455	0	1
genePop_secondary_14_LOC101477733.secondary_16	genePop_secondary_14_LOC101477733	secondary_16	1.630848586	0.354651051	1.951489346	-0.069372822	0.207659617	-0.334069875	0.74096764	0	1
genePop_secondary_14_LOC101477733.secondary_17	genePop_secondary_14_LOC101477733	secondary_17	-0.021847623	0.134932458	0.37964724	0.155038608	0.098520703	1.57366526	0.138680294	2	0.02331488
genePop_secondary_14_LOC101477733.secondary_18	genePop_secondary_14_LOC101477733	secondary_18	0.967153972	0.283088629	1.187084533	0.017708491	0.208886408	0.084775697	0.937132296	0	1
genePop_secondary_14_LOC101477733.secondary_19	genePop_secondary_14_LOC101477733	secondary_19	1.45819942	0.356326874	1.694041777	0.009610089	0.26247105	0.0366139	0.971513038	0	1
genePop_secondary_14_LOC101477733.secondary_2	genePop_secondary_14_LOC101477733	secondary_2	1.293745624	0.374847303	1.380603219	0.059868525	0.256628085	0.233289059	0.816935808	0	1
genePop_secondary_14_LOC101477733.secondary_20	genePop_secondary_14_LOC101477733	secondary_20	0.508291394	0.191240584	0.66886836	-0.009026526	0.113678434	-0.079404029	0.937315636	2	0.058877337
genePop_secondary_14_LOC101477733.secondary_21	genePop_secondary_14_LOC101477733	secondary_21	0.961076995	0.202741032	1.176558646	0.087913715	0.130613146	0.673084737	0.505822932	0	1
genePop_secondary_14_LOC101477733.secondary_22	genePop_secondary_14_LOC101477733	secondary_22	1.020534913	0.264365338	1.256370361	-0.004548181	0.173092582	-0.026276004	0.979219113	0	1
genePop_secondary_14_LOC101477733.secondary_23	genePop_secondary_14_LOC101477733	secondary_23	0.921802276	0.267797014	0.973882064	0.005786118	0.158906319	0.036412135	0.97118392	0	1
genePop_secondary_14_LOC101477733.secondary_24	genePop_secondary_14_LOC101477733	secondary_24	1.213272913	0.263112471	1.280036438	-0.087363948	0.223096979	-0.391596283	0.703013055	0	1
genePop_secondary_14_LOC101477733.secondary_25	genePop_secondary_14_LOC101477733	secondary_25	1.336647711	0.330491162	1.458054284	0.046648303	0.188062995	0.248046154	0.805989936	0	1
genePop_secondary_14_LOC101477733.secondary_26	genePop_secondary_14_LOC101477733	secondary_26	1.807546324	0.282653945	1.807925484	-0.261374817	0.159068777	-1.643156015	0.13145938	0	0.994139682
genePop_secondary_14_LOC101477733.secondary_27	genePop_secondary_14_LOC101477733	secondary_27	1.518019591	0.278516734	1.809732036	-0.24554504	0.191589989	-1.281617277	0.243454975	0	1
genePop_secondary_14_LOC101477733.secondary_28	genePop_secondary_14_LOC101477733	secondary_28	1.407935558	0.419612059	2.020462661	0.153015885	0.285113843	0.536683465	0.603638204	0	1
genePop_secondary_14_LOC101477733.secondary_29	genePop_secondary_14_LOC101477733	secondary_29	1.267596397	0.393625396	1.492682546	-0.020174707	0.235253822	-0.085757193	0.932280642	0	1
genePop_secondary_14_LOC101477733.secondary_3	genePop_secondary_14_LOC101477733	secondary_3	1.199461901	0.276183765	1.094301962	-0.264272193	0.198141737	-1.333753286	0.216085723	0	1
genePop_secondary_14_LOC101477733.secondary_31	genePop_secondary_14_LOC101477733	secondary_31	2.114293849	0.390586036	2.007055081	-0.329155971	0.26402886	-1.246666637	0.221409774	1	0.718112579
genePop_secondary_14_LOC101477733.secondary_32	genePop_secondary_14_LOC101477733	secondary_32	1.311873065	0.314780804	1.286282373	-0.173141681	0.207803811	-0.833197815	0.411603039	0	1
genePop_secondary_14_LOC101477733.secondary_33	genePop_secondary_14_LOC101477733	secondary_33	1.8258894	0.37090764	1.834749269	-0.126125084	0.2441985	-0.51648591	0.609042883	0	1
genePop_secondary_14_LOC101477733.secondary_34	genePop_secondary_14_LOC101477733	secondary_34	1.45996315	0.291984434	1.10250962	-0.396955925	0.206863922	-1.918922935	0.074853628	0	0.999999999
genePop_secondary_14_LOC101477733.secondary_35	genePop_secondary_14_LOC101477733	secondary_35	1.488443165	0.270157862	1.599581987	-0.014697697	0.156716489	-0.09378526	0.926011062	0	1
genePop_secondary_14_LOC101477733.secondary_36	genePop_secondary_14_LOC101477733	secondary_36	1.094954672	0.335530598	1.541243715	-0.038423757	0.222551534	-0.172651055	0.864257921	0	1
genePop_secondary_14_LOC101477733.secondary_37	genePop_secondary_14_LOC101477733	secondary_37	0.897285529	0.26066852	1.355389922	0.047814394	0.178458968	0.267929343	0.790372523	1	0.999798457
genePop_secondary_14_LOC101477733.secondary_39	genePop_secondary_14_LOC101477733	secondary_39	1.059982327	0.314833647	1.456887466	0.082497123	0.214773148	0.384112835	0.703709042	0	1
genePop_secondary_14_LOC101477733.secondary_4	genePop_secondary_14_LOC101477733	secondary_4	1.105875085	0.274846555	1.483014891	0.251230638	0.157052804	1.599657135	0.120871462	0	1
genePop_secondary_14_LOC101477733.secondary_41	genePop_secondary_14_LOC101477733	secondary_41	1.124190791	0.2880434	1.38757171	-0.027548072	0.197200367	-0.139695846	0.889724564	0	1
genePop_secondary_14_LOC101477733.secondary_44	genePop_secondary_14_LOC101477733	secondary_44	0.688109437	0.196642741	1.018591166	0.140190798	0.13173944	1.064152071	0.296077231	0	1
genePop_secondary_14_LOC101477733.secondary_5	genePop_secondary_14_LOC101477733	secondary_5	0.271960902	0.105734662	0.317227469	0.034506764	0.066174239	0.521453127	0.60622803	0	1
genePop_secondary_14_LOC101477733.secondary_6	genePop_secondary_14_LOC101477733	secondary_6	0.5153218	0.177014305	0.700041659	0.052699999	0.121187592	0.434862994	0.666409692	0	1
genePop_secondary_14_LOC101477733.secondary_7	genePop_secondary_14_LOC101477733	secondary_7	0.329424822	0.134847086	0.382686545	0.045103612	0.108323298	0.416379602	0.685238422	0	1
genePop_secondary_14_LOC101477733.secondary_8	genePop_secondary_14_LOC101477733	secondary_8	0.94388371	0.192516415	0.968722131	-0.074093089	0.124964331	-0.592913902	0.558125028	0	1
genePop_secondary_14_LOC101477733.secondary_9	genePop_secondary_14_LOC101477733	secondary_9	1.661388636	0.328843745	1.94803295	0.094628368	0.2028524	0.466488779	0.644535134	0	1
primary_0.genePop_goi_NA_LOC101466528	primary_0	genePop_goi_NA_LOC101466528	2.130937992	0.208944487	2.113324494	-0.13904037	0.12585877	-1.104733268	0.304860066	0	1
primary_0.genePop_goi_NA_LOC101470924	primary_0	genePop_goi_NA_LOC101470924	1.755041829	0.181737412	1.814895887	-0.130493312	0.089041609	-1.465531831	0.157097903	2	0.008429498
primary_0.genePop_goi_NA_LOC101477733	primary_0	genePop_goi_NA_LOC101477733	2.171531973	0.234710402	2.013255652	-0.200252247	0.128657581	-1.556474523	0.131908301	1	0.998766711
primary_0.genePop_primary_2_htr1d	primary_0	genePop_primary_2_htr1d	1.511968991	0.211782604	1.656358367	-0.068541006	0.150053653	-0.456776655	0.654582164	0	1
primary_0.genePop_primary_2_vipr2	primary_0	genePop_primary_2_vipr2	1.689764192	0.200680714	1.757762966	-0.032156944	0.155428579	-0.206892094	0.839090702	0	1
primary_0.genePop_primary_3_tacr2	primary_0	genePop_primary_3_tacr2	1.11984186	0.258653145	1.082278942	-0.09723829	0.160960551	-0.604112559	0.55073268	0	1
primary_0.genePop_primary_7_LOC101466528	primary_0	genePop_primary_7_LOC101466528	1.975324127	0.30110354	1.910269401	-0.073770052	0.179823319	-0.410236292	0.684919233	0	1
primary_0.genePop_secondary_11_LOC101476270	primary_0	genePop_secondary_11_LOC101476270	2.059228272	0.328275559	1.895551115	-0.256491205	0.210493739	-1.218521775	0.232050433	0	1
primary_0.genePop_secondary_14_LOC101477733	primary_0	genePop_secondary_14_LOC101477733	0.557223044	0.191298218	0.902870053	0.194978924	0.108798155	1.792116095	0.084729858	0	1
primary_0.primary_0	primary_0	primary_0	2.25082152	0.185744142	2.148140692	-0.160689995	0.112098061	-1.433477025	0.182816165	2	0.333781475
primary_0.primary_1	primary_0	primary_1	1.43265307	0.208322719	1.313048033	-0.21159782	0.144903408	-1.460268067	0.172971255	0	0.999999976
primary_0.primary_10	primary_0	primary_10	2.463230789	0.299818509	2.469207838	-0.174695519	0.20489561	-0.852607427	0.412813931	0	1
primary_0.primary_11	primary_0	primary_11	1.496841775	0.175109189	1.328908049	-0.180719619	0.102408287	-1.764697218	0.089954433	2	0.026427999
primary_0.primary_2	primary_0	primary_2	1.630991086	0.18250775	1.794485787	-0.024490086	0.143295857	-0.170905751	0.867551596	0	1
primary_0.primary_3	primary_0	primary_3	1.735259274	0.235120658	1.562857849	-0.295076643	0.163286601	-1.807108739	0.104767127	0	0.993472349
primary_0.primary_4	primary_0	primary_4	0.316631842	0.092586619	0.317424668	-0.033412056	0.060635313	-0.551032969	0.58544519	0	1
primary_0.primary_5	primary_0	primary_5	2.472447948	0.18408409	2.269136465	-0.332696313	0.117659965	-2.827608477	0.016739165	4	0.019054359
primary_0.primary_6	primary_0	primary_6	0.382267416	0.120440104	0.394584566	-0.00297546	0.103979256	-0.0286159	0.977692133	3	0.061194324
primary_0.primary_7	primary_0	primary_7	1.948435981	0.22010574	2.25306007	-0.024017546	0.127656055	-0.188142632	0.852179919	0	1
primary_0.primary_8	primary_0	primary_8	0.681988983	0.104588556	0.664685351	-0.002425148	0.068094603	-0.03561439	0.971855299	0	1
primary_0.primary_9	primary_0	primary_9	2.405828039	0.310601044	1.716973999	-0.4769626	0.209510712	-2.27655472	0.029490108	2	0.155706132
primary_0.rgc_0	primary_0	rgc_0	0.393211708	0.138033475	0.47450433	0.117184365	0.100582078	1.165062073	0.265187583	0	1
primary_0.rgc_2	primary_0	rgc_2	0.692884198	0.181649549	0.817272851	0.1159501	0.13198326	0.878521261	0.393333084	0	1
primary_0.rgc_3	primary_0	rgc_3	0.186646647	0.153021588	0.412950626	0.01986236	0.117230481	0.16943	0.868626564	0	1
primary_0.secondary_0	primary_0	secondary_0	2.017557258	0.18686848	1.945314837	-0.125415897	0.123796421	-1.013081768	0.319528719	0	1
primary_0.secondary_1	primary_0	secondary_1	2.211402003	0.187501779	2.100988747	-0.234687516	0.11298257	-2.077201081	0.047371674	3	0.008184035
primary_0.secondary_10	primary_0	secondary_10	1.18838736	0.243593429	1.454366487	-0.068580524	0.166991467	-0.410682803	0.690669026	1	1
primary_0.secondary_11	primary_0	secondary_11	2.282510172	0.29506168	2.101014241	-0.315636335	0.173950228	-1.814520956	0.080681099	0	0.753633727
primary_0.secondary_12	primary_0	secondary_12	2.075094153	0.214380735	2.20080263	-0.046943052	0.121618396	-0.385986445	0.70212323	1	1
primary_0.secondary_13	primary_0	secondary_13	2.614238238	0.235333474	2.284059052	-0.318090255	0.123388831	-2.577950141	0.016198506	4	0.013628176
primary_0.secondary_14	primary_0	secondary_14	1.098321578	0.173505755	0.919291248	-0.180585161	0.115274628	-1.566564675	0.147164928	0	0.825536796
primary_0.secondary_15	primary_0	secondary_15	1.80892909	0.229856903	1.831795288	-0.049154876	0.184829092	-0.265947724	0.796731842	0	1
primary_0.secondary_16	primary_0	secondary_16	2.110435903	0.260038945	2.433797523	-0.050510911	0.146185226	-0.345526786	0.732014255	2	0.061940027
primary_0.secondary_17	primary_0	secondary_17	0.212101734	0.105727376	0.331695035	0.068834719	0.076965974	0.894352604	0.390986911	2	0.52811105
primary_0.secondary_18	primary_0	secondary_18	1.362287294	0.238666705	1.547312026	0.137938659	0.147203961	0.937058066	0.355889995	0	1
primary_0.secondary_19	primary_0	secondary_19	2.075768746	0.262313547	2.188821778	-0.03456577	0.175105537	-0.197399639	0.844768534	0	1
primary_0.secondary_2	primary_0	secondary_2	1.913713421	0.273571148	1.693387906	-0.198481371	0.209439453	-0.947679	0.359195867	0	1
primary_0.secondary_20	primary_0	secondary_20	0.979503216	0.154592879	0.828543857	-0.168782807	0.126022947	-1.339302172	0.20295079	2	0.071801089
primary_0.secondary_21	primary_0	secondary_21	1.45214993	0.147091068	1.392220497	-0.069430825	0.087315354	-0.795173153	0.452038098	0	1
primary_0.secondary_22	primary_0	secondary_22	1.352686847	0.176732635	1.364453487	-0.113004046	0.11774454	-0.959739158	0.358206918	0	1
primary_0.secondary_23	primary_0	secondary_23	1.384136335	0.294078072	1.246297095	-0.175065736	0.192063679	-0.911498401	0.368836027	0	1
primary_0.secondary_24	primary_0	secondary_24	1.291535688	0.20865207	1.319450021	-0.072229	0.156167949	-0.462508476	0.653437244	0	1
primary_0.secondary_25	primary_0	secondary_25	1.627225445	0.225348019	1.81996263	0.037248537	0.183045476	0.203493352	0.843398099	0	1
primary_0.secondary_26	primary_0	secondary_26	1.760382931	0.224666126	1.670479339	-0.262387493	0.120802011	-2.17204574	0.037561689	3	0.108637137
primary_0.secondary_27	primary_0	secondary_27	1.709493273	0.168267395	1.825329977	-0.241006564	0.11519928	-2.092083948	0.043970947	3	0.041949386
primary_0.secondary_28	primary_0	secondary_28	2.490175239	0.313962938	2.448245487	-0.192088223	0.205892199	-0.932955325	0.37193032	0	1
primary_0.secondary_29	primary_0	secondary_29	1.764420775	0.30847842	1.723095382	-0.282665119	0.17546884	-1.610913474	0.119340201	3	0.05492058
primary_0.secondary_3	primary_0	secondary_3	1.526932299	0.257190734	1.052400283	-0.438919571	0.183293936	-2.394621339	0.038953884	2	0.386850101
primary_0.secondary_31	primary_0	secondary_31	2.837721541	0.301850685	2.540624436	-0.517266117	0.197107692	-2.624281738	0.01326437	6	0.003178416
primary_0.secondary_32	primary_0	secondary_32	1.336273891	0.191281913	1.220575854	-0.119680475	0.121327977	-0.986421088	0.332342689	0	1
primary_0.secondary_33	primary_0	secondary_33	2.106264343	0.312156266	2.000159887	-0.227519253	0.213700457	-1.064664326	0.294530611	0	1
primary_0.secondary_34	primary_0	secondary_34	1.358594502	0.212408416	1.124188478	-0.280542983	0.157438242	-1.781924006	0.105249473	0	1
primary_0.secondary_35	primary_0	secondary_35	1.775108682	0.20123082	1.652024232	-0.137589345	0.119951975	-1.147036929	0.262529792	0	1
primary_0.secondary_36	primary_0	secondary_36	1.565446184	0.233559406	1.732688234	-0.033336752	0.159899518	-0.208485629	0.836093773	1	1
primary_0.secondary_37	primary_0	secondary_37	1.367011763	0.1704796	1.366860312	-0.064028678	0.097539022	-0.656441664	0.517507201	2	0.50804987
primary_0.secondary_39	primary_0	secondary_39	1.435630529	0.221704592	1.590969259	-0.024792022	0.143833369	-0.172366273	0.864247981	0	1
primary_0.secondary_4	primary_0	secondary_4	1.720924074	0.184894236	1.780936845	0.023893575	0.14112705	0.169305423	0.869122506	0	1
primary_0.secondary_41	primary_0	secondary_41	1.31056116	0.230234883	1.415836608	0.018874756	0.157623482	0.119745835	0.905389277	0	1
primary_0.secondary_44	primary_0	secondary_44	1.458922859	0.20204111	1.275818649	-0.24841051	0.13320295	-1.864902469	0.072493465	2	0.025696156
primary_0.secondary_5	primary_0	secondary_5	0.273251922	0.06332141	0.275383736	-0.002461624	0.034583222	-0.071179727	0.943814822	0	1
primary_0.secondary_6	primary_0	secondary_6	0.734944949	0.098295746	0.687291265	0.014349048	0.067295266	0.213225216	0.832424708	0	1
primary_0.secondary_7	primary_0	secondary_7	0.409635695	0.135797991	0.420403599	-0.061322131	0.098453632	-0.622852911	0.546744856	0	1
primary_0.secondary_8	primary_0	secondary_8	0.898565973	0.146822846	0.865994346	-0.045776254	0.097678945	-0.468639927	0.642544754	0	1
primary_0.secondary_9	primary_0	secondary_9	2.160885286	0.233587051	2.158225308	-0.13633289	0.167151277	-0.815625777	0.438479008	3	0.037954863
primary_1.genePop_goi_NA_LOC101466528	primary_1	genePop_goi_NA_LOC101466528	1.50810809	0.251978928	1.55030451	-0.008845565	0.193528787	-0.045706716	0.964231775	0	1
primary_1.genePop_goi_NA_LOC101470924	primary_1	genePop_goi_NA_LOC101470924	1.380919621	0.201314068	1.291945015	-0.263591899	0.130506688	-2.01975779	0.070073393	1	0.870967875
primary_1.genePop_goi_NA_LOC101477733	primary_1	genePop_goi_NA_LOC101477733	1.939898684	0.26329203	1.611232101	-0.277229702	0.18357923	-1.510136533	0.168972881	0	1
primary_1.genePop_primary_2_htr1d	primary_1	genePop_primary_2_htr1d	1.592810081	0.162258594	1.425551242	-0.319329418	0.11302216	-2.825369994	0.012483087	3	0.041260935
primary_1.genePop_primary_2_vipr2	primary_1	genePop_primary_2_vipr2	1.479947121	0.193881435	1.480826931	-0.033328803	0.145761728	-0.228652635	0.822502511	0	1
primary_1.genePop_primary_3_tacr2	primary_1	genePop_primary_3_tacr2	1.123351739	0.249968868	0.977449914	-0.356388728	0.162520273	-2.192887827	0.036790981	4	0.027818146
primary_1.genePop_primary_7_LOC101466528	primary_1	genePop_primary_7_LOC101466528	1.311445012	0.27167106	1.393096952	0.054086436	0.170754714	0.3167493	0.753511646	0	1
primary_1.genePop_secondary_11_LOC101476270	primary_1	genePop_secondary_11_LOC101476270	1.756288775	0.233548697	1.516322051	-0.163048943	0.131708346	-1.23795452	0.22495355	0	1
primary_1.genePop_secondary_14_LOC101477733	primary_1	genePop_secondary_14_LOC101477733	0.596920164	0.190028626	0.932186864	0.164474947	0.10482117	1.569100475	0.149286214	0	1
primary_1.primary_0	primary_1	primary_0	2.226881911	0.195581379	1.886770886	-0.306745152	0.12209259	-2.512397768	0.017301773	6	0.036640122
primary_1.primary_1	primary_1	primary_1	1.174104627	0.160846522	1.050300128	-0.220213956	0.098612343	-2.233127713	0.032753233	4	0.026719052
primary_1.primary_10	primary_1	primary_10	1.513630793	0.319928034	1.842957551	0.033221376	0.213340895	0.155719681	0.877354947	0	1
primary_1.primary_11	primary_1	primary_11	1.236110684	0.162261611	1.04818742	-0.243275439	0.10435923	-2.331134861	0.050633707	3	0.053674525
primary_1.primary_2	primary_1	primary_2	1.664866508	0.220915056	1.522841622	-0.179969865	0.172908983	-1.040835828	0.321409638	0	1
primary_1.primary_3	primary_1	primary_3	1.388516854	0.255778121	1.191077242	-0.117175482	0.191385701	-0.612247836	0.55258322	0	1
primary_1.primary_4	primary_1	primary_4	0.326979837	0.06139301	0.249945194	-0.053069832	0.049664034	-1.068576754	0.321538096	0	0.999993331
primary_1.primary_5	primary_1	primary_5	1.98266766	0.19258208	1.76810232	-0.305084272	0.100988523	-3.020979627	0.005813828	4	0.004810823
primary_1.primary_6	primary_1	primary_6	0.160618924	0.083353538	0.272554948	0.048598552	0.06914341	0.702866004	0.495596789	2	0.172212524
primary_1.primary_7	primary_1	primary_7	1.96213506	0.208915317	1.872252014	-0.230360324	0.120891885	-1.905506921	0.065924355	1	0.124031539
primary_1.primary_8	primary_1	primary_8	0.603526313	0.117372871	0.627974481	-0.020949885	0.072845461	-0.287593556	0.775810572	0	1
primary_1.primary_9	primary_1	primary_9	1.576061146	0.208456212	1.276471195	-0.210794685	0.14271336	-1.47704941	0.148865913	0	1
primary_1.rgc_0	primary_1	rgc_0	0.464005962	0.136283438	0.398939574	-0.062265078	0.104552874	-0.595536738	0.564913844	0	1
primary_1.rgc_2	primary_1	rgc_2	0.643301641	0.169030383	0.563839252	-0.065612872	0.106000226	-0.61898804	0.540927084	0	1
primary_1.rgc_3	primary_1	rgc_3	0.22440725	0.124818014	0.30052016	0.00414142	0.069794814	0.059337073	0.953890528	0	1
primary_1.secondary_0	primary_1	secondary_0	1.66176427	0.216571194	1.747589267	-0.046971122	0.142951091	-0.328581767	0.744916956	0	1
primary_1.secondary_1	primary_1	secondary_1	1.783658901	0.237708106	1.595256136	-0.210024807	0.139955263	-1.500656725	0.165930252	2	0.344687637
primary_1.secondary_10	primary_1	secondary_10	1.304976739	0.222612187	1.105827425	-0.235060095	0.152404829	-1.542340205	0.132248115	0	0.999989098
primary_1.secondary_11	primary_1	secondary_11	1.698782959	0.239448857	1.658126589	-0.199858085	0.134487784	-1.486068694	0.148847503	0	0.999997605
primary_1.secondary_12	primary_1	secondary_12	2.17546418	0.267676525	1.951222492	-0.18980964	0.157490982	-1.205209578	0.238695377	0	0.999882907
primary_1.secondary_13	primary_1	secondary_13	2.69309443	0.252770556	1.954338302	-0.470979918	0.129570424	-3.634933833	0.000990286	6	0.003005532
primary_1.secondary_14	primary_1	secondary_14	1.125374405	0.170666772	0.914677147	-0.233744418	0.096599418	-2.419729054	0.022692487	6	0.03342371
primary_1.secondary_15	primary_1	secondary_15	1.670906163	0.238910018	1.551718525	-0.070091609	0.202296606	-0.346479413	0.735182759	0	1
primary_1.secondary_16	primary_1	secondary_16	2.017175731	0.295287967	2.010360455	-0.208531718	0.188064624	-1.108830112	0.277114046	2	0.731311373
primary_1.secondary_17	primary_1	secondary_17	0.077746878	0.097468213	0.253183603	0.025573888	0.062382461	0.409953178	0.68496328	2	0.421593992
primary_1.secondary_18	primary_1	secondary_18	1.277921282	0.228459485	1.23734368	-0.110320557	0.144661635	-0.762611026	0.46388281	0	1
primary_1.secondary_19	primary_1	secondary_19	1.926204622	0.273298763	1.746628772	-0.132573445	0.205366598	-0.645545315	0.532581113	0	1
primary_1.secondary_2	primary_1	secondary_2	1.422050679	0.245308684	1.236845997	-0.132429768	0.148891512	-0.889437997	0.381596885	0	1
primary_1.secondary_20	primary_1	secondary_20	0.660336007	0.111642724	0.529741793	-0.123753876	0.07165896	-1.726983971	0.095014984	0	0.608526449
primary_1.secondary_21	primary_1	secondary_21	1.119574649	0.179346856	1.178430592	-0.016992852	0.144265934	-0.117788389	0.908960363	0	1
primary_1.secondary_22	primary_1	secondary_22	1.11469975	0.157630692	1.230433875	-0.086317972	0.104427023	-0.826586537	0.415423116	0	1
primary_1.secondary_23	primary_1	secondary_23	1.142122867	0.242553255	0.889549726	-0.176580657	0.171220925	-1.031303017	0.326508548	0	1
primary_1.secondary_24	primary_1	secondary_24	0.983964449	0.193104588	1.136365916	-0.038432976	0.130880591	-0.293649162	0.774273629	0	1
primary_1.secondary_25	primary_1	secondary_25	1.718881346	0.231140157	1.471082653	-0.208591467	0.147511436	-1.414069801	0.184982036	0	1
primary_1.secondary_26	primary_1	secondary_26	1.804233184	0.199517363	1.512701551	-0.324124518	0.118774723	-2.728901487	0.01911965	3	0.068764502
primary_1.secondary_27	primary_1	secondary_27	1.659501477	0.231352776	1.700974536	-0.286457989	0.151648948	-1.888954671	0.069257838	1	0.838419984
primary_1.secondary_28	primary_1	secondary_28	1.480318374	0.357524156	1.854688019	0.052757218	0.229617208	0.229761605	0.819938109	0	1
primary_1.secondary_29	primary_1	secondary_29	1.255797702	0.295220952	1.373018313	-0.188596915	0.172287243	-1.094665579	0.309029257	2	0.999576204
primary_1.secondary_3	primary_1	secondary_3	1.178635396	0.234038943	1.049106028	-0.26985746	0.169664676	-1.590534143	0.145943637	0	1
primary_1.secondary_31	primary_1	secondary_31	2.280706477	0.340132451	2.09111114	-0.467051734	0.220445022	-2.118676707	0.042043943	2	0.121812491
primary_1.secondary_32	primary_1	secondary_32	1.328997691	0.232832441	1.206238914	-0.092888159	0.146875142	-0.632429407	0.532210619	0	1
primary_1.secondary_33	primary_1	secondary_33	1.987056234	0.378219167	1.774160841	-0.258088927	0.25237232	-1.022651479	0.314055981	0	1
primary_1.secondary_34	primary_1	secondary_34	1.146877462	0.252981807	1.030587277	-0.156830983	0.176547864	-0.88831991	0.389379045	0	1
primary_1.secondary_35	primary_1	secondary_35	1.675135853	0.200797085	1.478806553	-0.199888292	0.120315259	-1.661371076	0.108725899	0	1
primary_1.secondary_36	primary_1	secondary_36	1.220787767	0.204948198	1.323748888	-0.065410729	0.128517442	-0.508963822	0.614994826	2	0.125776334
primary_1.secondary_37	primary_1	secondary_37	1.137420503	0.159495633	1.053028111	-0.199895673	0.104750084	-1.908310381	0.089203812	3	0.03087685
primary_1.secondary_39	primary_1	secondary_39	1.405494516	0.227366815	1.38374153	-0.185523805	0.143734367	-1.290740758	0.207440398	0	0.84660207
primary_1.secondary_4	primary_1	secondary_4	1.363482353	0.213263789	1.556209861	0.152583879	0.160584668	0.950177131	0.367740869	0	1
primary_1.secondary_41	primary_1	secondary_41	1.150950691	0.208743479	1.17428614	-0.095053909	0.142910029	-0.66513113	0.510453566	0	1
primary_1.secondary_44	primary_1	secondary_44	1.090891581	0.222138807	1.007792628	-0.215896401	0.14690056	-1.469677184	0.152585815	2	0.054083913
primary_1.secondary_5	primary_1	secondary_5	0.29280748	0.074244253	0.237291847	-0.027756587	0.055149868	-0.503293799	0.626836355	0	1
primary_1.secondary_6	primary_1	secondary_6	0.629541621	0.121914299	0.645672509	-0.032583988	0.078424211	-0.415483778	0.680933454	0	1
primary_1.secondary_7	primary_1	secondary_7	0.321455066	0.100515291	0.32068064	-0.013397562	0.079078422	-0.169421217	0.868136618	0	1
primary_1.secondary_8	primary_1	secondary_8	1.112117708	0.127547799	0.899214608	-0.178871514	0.108989917	-1.641174873	0.143507273	0	1
primary_1.secondary_9	primary_1	secondary_9	2.241426829	0.265011447	2.006199637	-0.207344553	0.174923442	-1.185344573	0.261956243	0	1
primary_10.genePop_goi_NA_LOC101466528	primary_10	genePop_goi_NA_LOC101466528	1.108209439	0.128948433	1.237909132	-0.108525795	0.088280719	-1.22932614	0.22738949	0	1
primary_10.genePop_goi_NA_LOC101470924	primary_10	genePop_goi_NA_LOC101470924	0.960959915	0.142501555	0.949182973	-0.197531495	0.097559462	-2.024729246	0.050806203	2	0.068511286
primary_10.genePop_goi_NA_LOC101477733	primary_10	genePop_goi_NA_LOC101477733	1.157163264	0.1416972	0.984731705	-0.28007064	0.104064877	-2.69130805	0.022025605	3	0.072016476
primary_10.genePop_primary_2_htr1d	primary_10	genePop_primary_2_htr1d	1.086086284	0.152033635	1.170901677	-0.069795889	0.099223022	-0.703424344	0.487476533	0	1
primary_10.genePop_primary_2_vipr2	primary_10	genePop_primary_2_vipr2	1.180673775	0.147586298	1.156081953	-0.058571069	0.10104058	-0.579678667	0.565953007	0	1
primary_10.genePop_primary_3_tacr2	primary_10	genePop_primary_3_tacr2	0.918039236	0.190671448	0.958342764	-0.195488905	0.113731962	-1.718856357	0.097308301	2	0.025149998
primary_10.genePop_primary_7_LOC101466528	primary_10	genePop_primary_7_LOC101466528	1.261320008	0.249953504	1.209600702	-0.355475041	0.170481658	-2.085121914	0.046222931	3	0.067787684
primary_10.genePop_secondary_11_LOC101476270	primary_10	genePop_secondary_11_LOC101476270	1.300458645	0.197408908	1.141350566	-0.128995721	0.132593015	-0.972869662	0.338716064	0	1
primary_10.genePop_secondary_14_LOC101477733	primary_10	genePop_secondary_14_LOC101477733	0.544250746	0.198375353	0.89486594	0.070724763	0.120904747	0.584962667	0.571138593	0	1
primary_10.primary_0	primary_10	primary_0	1.663059644	0.234469545	1.50771682	-0.238972443	0.166625641	-1.434187685	0.189473005	0	0.999994276
primary_10.primary_1	primary_10	primary_1	0.944177966	0.163732099	0.877502351	-0.241883133	0.102531379	-2.359113231	0.046751772	6	0.097109875
primary_10.primary_10	primary_10	primary_10	1.370223935	0.2634016	1.531874357	-0.223880459	0.220172878	-1.016839409	0.349287881	0	1
primary_10.primary_11	primary_10	primary_11	0.961447642	0.22198129	1.29940933	0.018336865	0.130272228	0.140758052	0.889155364	0	1
primary_10.primary_2	primary_10	primary_2	1.06565575	0.140760837	1.147511618	-0.101483249	0.096367731	-1.053083314	0.299729627	0	1
primary_10.primary_3	primary_10	primary_3	1.14458388	0.165793186	1.077115402	-0.204973802	0.108046873	-1.897082225	0.068023597	0	0.999346247
primary_10.primary_4	primary_10	primary_4	0.198071298	0.07635501	0.302601302	0.056761943	0.059257699	0.957883019	0.353988125	0	1
primary_10.primary_5	primary_10	primary_5	1.402730119	0.168158106	1.172233566	-0.298067672	0.125480578	-2.37540881	0.042497875	5	0.024531151
primary_10.primary_6	primary_10	primary_6	0.037927192	0.079365138	0.264260655	0.031381476	0.064890732	0.483604899	0.636513703	1	0.109252752
primary_10.primary_7	primary_10	primary_7	1.369106689	0.219412608	1.397923852	-0.113251111	0.130390072	-0.868556242	0.393114265	0	1
primary_10.primary_8	primary_10	primary_8	0.64875702	0.105996595	0.583083516	-0.039815491	0.072567424	-0.548668939	0.586817862	1	0.852129624
primary_10.primary_9	primary_10	primary_9	1.703071361	0.245045391	1.312167567	-0.285558345	0.165190321	-1.728662695	0.093426833	0	1
primary_10.rgc_0	primary_10	rgc_0	0.475579655	0.148706344	0.383107241	-0.051292183	0.126943758	-0.404054393	0.693523624	0	1
primary_10.rgc_2	primary_10	rgc_2	0.312629666	0.172410217	0.769869948	0.156285219	0.127910566	1.221831965	0.240061907	0	1
primary_10.rgc_3	primary_10	rgc_3	0.297226475	0.139415879	0.430704148	0.004869147	0.095956459	0.050743295	0.960308115	0	1
primary_10.secondary_0	primary_10	secondary_0	1.201296679	0.137888234	1.206015671	-0.179818786	0.090981651	-1.976429126	0.058296405	2	0.130439427
primary_10.secondary_1	primary_10	secondary_1	1.340119254	0.232815443	1.112450565	-0.220240478	0.152251483	-1.446557194	0.157780831	0	0.994876525
primary_10.secondary_10	primary_10	secondary_10	0.662040999	0.148482961	1.048686978	0.018046951	0.102566843	0.17595307	0.862502923	0	1
primary_10.secondary_11	primary_10	secondary_11	1.323430338	0.187785567	1.221119708	-0.200560839	0.124218653	-1.614579087	0.117361428	0	0.971333661
primary_10.secondary_12	primary_10	secondary_12	1.437770655	0.262160107	1.589788826	-0.120162673	0.147112141	-0.816810034	0.421209668	1	0.152019276
primary_10.secondary_13	primary_10	secondary_13	1.878046954	0.250044679	1.54907559	-0.434059307	0.154010419	-2.818376247	0.008278846	3	0.017016771
primary_10.secondary_14	primary_10	secondary_14	0.988373121	0.193302467	0.81574338	-0.290514946	0.124126338	-2.340477859	0.025712448	2	0.145845765
primary_10.secondary_15	primary_10	secondary_15	1.275141114	0.201665964	1.239030256	-0.051548244	0.152910495	-0.337113836	0.740785065	0	1
primary_10.secondary_16	primary_10	secondary_16	1.399727669	0.2637233	1.52185837	-0.182913793	0.206246906	-0.886868059	0.397345158	1	0.999999776
primary_10.secondary_17	primary_10	secondary_17	0.149531813	0.089772729	0.303825041	0.049668641	0.063679613	0.779977117	0.451849293	1	0.796135204
primary_10.secondary_18	primary_10	secondary_18	1.549587828	0.175010253	1.316994953	-0.244532467	0.117084273	-2.088516772	0.044703982	2	0.11266865
primary_10.secondary_19	primary_10	secondary_19	1.309142957	0.264605307	1.450727177	-0.125672459	0.194517172	-0.646073856	0.528873874	0	1
primary_10.secondary_2	primary_10	secondary_2	1.403426697	0.240708493	1.238917574	-0.243144741	0.166101959	-1.463828255	0.164981714	0	1
primary_10.secondary_20	primary_10	secondary_20	0.705000334	0.138477985	0.780757366	-0.063750908	0.091528688	-0.69651286	0.501155426	0	1
primary_10.secondary_21	primary_10	secondary_21	1.196457187	0.148269809	1.248729012	-0.068995279	0.097264565	-0.709356787	0.483937616	0	1
primary_10.secondary_22	primary_10	secondary_22	1.035522224	0.131277509	1.118398374	-0.085021626	0.089875252	-0.945995975	0.350825645	0	1
primary_10.secondary_23	primary_10	secondary_23	0.913231247	0.179075038	0.876682498	-0.231448247	0.126736894	-1.826210504	0.103186765	0	0.364745727
primary_10.secondary_24	primary_10	secondary_24	1.178050034	0.188044528	1.081396065	-0.19882353	0.126656173	-1.569789499	0.12610973	0	1
primary_10.secondary_25	primary_10	secondary_25	1.458858493	0.259350103	1.345265481	-0.152781105	0.178279128	-0.856976955	0.407073521	0	1
primary_10.secondary_26	primary_10	secondary_26	1.172859591	0.234787778	1.19698133	-0.186750445	0.153826144	-1.214035797	0.233568548	0	1
primary_10.secondary_27	primary_10	secondary_27	1.097159579	0.229491687	1.32457494	-0.119721748	0.151328315	-0.791139105	0.435425038	0	1
primary_10.secondary_28	primary_10	secondary_28	1.544412369	0.280727478	1.691861131	-0.291492162	0.241191371	-1.208551371	0.250515945	0	1
primary_10.secondary_29	primary_10	secondary_29	1.279456313	0.220619993	1.16084065	-0.310653874	0.157018235	-1.97845731	0.074951425	1	0.26267378
primary_10.secondary_3	primary_10	secondary_3	0.973934683	0.195293056	0.763279645	-0.279316103	0.12639878	-2.209800632	0.054195225	0	0.893517807
primary_10.secondary_31	primary_10	secondary_31	2.212250099	0.233415501	1.884174069	-0.552063354	0.157768906	-3.499189843	0.001400868	6	0.000875248
primary_10.secondary_32	primary_10	secondary_32	1.209374136	0.1908948	1.147298304	-0.100057246	0.130020009	-0.76955268	0.44720549	0	1
primary_10.secondary_33	primary_10	secondary_33	1.499239044	0.280387274	1.405919727	-0.159412561	0.191958828	-0.830451835	0.412076995	0	1
primary_10.secondary_34	primary_10	secondary_34	1.183156379	0.222000546	1.036945206	-0.259815344	0.148437114	-1.750339503	0.089719139	0	1
primary_10.secondary_35	primary_10	secondary_35	1.246451505	0.175631597	1.23433881	-0.153308886	0.115634479	-1.325806002	0.194465734	0	1
primary_10.secondary_36	primary_10	secondary_36	1.038861228	0.186603377	1.24684589	0.067704032	0.103367249	0.654985339	0.519852431	1	0.64802963
primary_10.secondary_37	primary_10	secondary_37	1.016285183	0.195948215	1.284409148	-0.103980769	0.113643812	-0.914970794	0.368839318	2	0.143193254
primary_10.secondary_39	primary_10	secondary_39	1.239919723	0.198008146	1.413917882	-0.079912851	0.117030048	-0.682840454	0.5007682	0	1
primary_10.secondary_4	primary_10	secondary_4	1.491445279	0.231556389	1.238919029	-0.274425339	0.158528212	-1.731082036	0.092504139	1	0.342862823
primary_10.secondary_41	primary_10	secondary_41	1.214374616	0.213981942	1.095045424	-0.167980028	0.144151118	-1.165305062	0.25249888	0	1
primary_10.secondary_44	primary_10	secondary_44	1.029931372	0.190062762	1.158458387	-0.107357333	0.126571426	-0.848195646	0.402651994	0	1
primary_10.secondary_5	primary_10	secondary_5	0.163824993	0.062927401	0.234580285	0.02365058	0.047828992	0.494482087	0.629291741	0	1
primary_10.secondary_6	primary_10	secondary_6	0.640596394	0.10499788	0.578283959	-0.046697642	0.071883683	-0.649627838	0.520297706	1	1
primary_10.secondary_7	primary_10	secondary_7	0.33042331	0.103570438	0.292445293	-0.082661292	0.081021754	-1.020235778	0.327315452	0	0.999996381
primary_10.secondary_8	primary_10	secondary_8	0.699292195	0.156920327	0.802669537	-0.109096902	0.106722481	-1.022248553	0.334893993	0	1
primary_10.secondary_9	primary_10	secondary_9	1.900128148	0.293322073	1.724696739	-0.227778782	0.213360345	-1.067577869	0.302625244	3	0.143659147
primary_11.genePop_goi_NA_LOC101466528	primary_11	genePop_goi_NA_LOC101466528	2.586262978	0.372510569	2.48881996	-0.263772806	0.259534423	-1.016330715	0.326649575	0	1
primary_11.genePop_goi_NA_LOC101470924	primary_11	genePop_goi_NA_LOC101470924	2.279476711	0.306210472	2.272654647	-0.279696258	0.209637914	-1.334187373	0.191010324	2	0.169609153
primary_11.genePop_goi_NA_LOC101477733	primary_11	genePop_goi_NA_LOC101477733	2.457429145	0.343659027	2.400718387	-0.392726453	0.217505145	-1.805596153	0.081700691	2	0.130852328
primary_11.genePop_primary_2_htr1d	primary_11	genePop_primary_2_htr1d	1.835581727	0.266921651	2.043665236	-0.072386781	0.179105709	-0.404156748	0.693089098	0	1
primary_11.genePop_primary_2_vipr2	primary_11	genePop_primary_2_vipr2	1.859978391	0.29262429	1.991137191	-0.073370154	0.207027926	-0.354397377	0.728180379	0	1
primary_11.genePop_primary_3_tacr2	primary_11	genePop_primary_3_tacr2	2.096719855	0.388958692	1.83196138	-0.693009289	0.266289028	-2.602470307	0.013613967	4	0.008703252
primary_11.genePop_primary_7_LOC101466528	primary_11	genePop_primary_7_LOC101466528	1.930430439	0.388256594	2.50378443	0.044309055	0.254077357	0.174391988	0.862667308	0	1
primary_11.genePop_secondary_11_LOC101476270	primary_11	genePop_secondary_11_LOC101476270	2.24560618	0.367853401	2.67834994	-0.09274133	0.247058613	-0.375381894	0.709816609	0	1
primary_11.genePop_secondary_14_LOC101477733	primary_11	genePop_secondary_14_LOC101477733	0.731852112	0.406853456	1.218037917	0.294009499	0.261635703	1.123736159	0.292082186	0	1
primary_11.primary_0	primary_11	primary_0	2.74350938	0.352060754	2.715495155	-0.22498585	0.237168634	-0.948632401	0.349862352	0	1
primary_11.primary_1	primary_11	primary_1	1.940585354	0.236414192	1.65790867	-0.440462841	0.150812878	-2.920591713	0.006367824	6	0.003505073
primary_11.primary_10	primary_11	primary_10	2.768174015	0.501980965	3.229132081	0.015681158	0.343666374	0.045629015	0.963872895	0	1
primary_11.primary_11	primary_11	primary_11	1.444423926	0.312711225	1.75974765	0.02237171	0.207363249	0.107886574	0.914844174	0	1
primary_11.primary_2	primary_11	primary_2	1.730188883	0.281208041	1.957244009	-0.098520752	0.198294047	-0.496841701	0.62901238	0	1
primary_11.primary_3	primary_11	primary_3	2.566276156	0.351982827	2.416443842	-0.404468393	0.240974599	-1.678468994	0.102425289	1	0.495526716
primary_11.primary_4	primary_11	primary_4	0.177038719	0.123345849	0.374045302	0.012824801	0.09036675	0.141919464	0.889199251	0	1
primary_11.primary_5	primary_11	primary_5	2.840385337	0.357095449	2.743239054	-0.530584449	0.242757816	-2.185653416	0.036316983	4	0.051547226
primary_11.primary_6	primary_11	primary_6	0.697878617	0.190831607	0.741559549	0.092298025	0.14562293	0.633815189	0.538441814	0	1
primary_11.primary_7	primary_11	primary_7	2.315966192	0.372875932	2.885443904	-0.072043402	0.254007573	-0.283626986	0.77848332	0	1
primary_11.primary_8	primary_11	primary_8	0.587775029	0.204035276	0.895588158	0.063037592	0.131450413	0.479554157	0.635288149	0	1
primary_11.primary_9	primary_11	primary_9	2.710361454	0.368680079	2.16342937	-0.409180151	0.242868422	-1.684781196	0.101748408	0	1
primary_11.rgc_0	primary_11	rgc_0	0.377568718	0.167054314	0.50341907	-0.052712563	0.099808676	-0.528136082	0.601756021	0	1
primary_11.rgc_2	primary_11	rgc_2	1.107469343	0.369392124	1.273059611	0.073222556	0.273906415	0.267326912	0.793063952	0	1
primary_11.rgc_3	primary_11	rgc_3	0.378870484	0.258891719	0.689844994	0.023238298	0.16293005	0.142627455	0.887602799	0	1
primary_11.secondary_0	primary_11	secondary_0	2.277737686	0.298096249	2.121031528	-0.21452443	0.204082752	-1.05116394	0.300597399	0	1
primary_11.secondary_1	primary_11	secondary_1	2.572531455	0.383100691	2.551611671	-0.447601362	0.262278522	-1.706587943	0.097018054	2	0.270910906
primary_11.secondary_10	primary_11	secondary_10	2.245733932	0.355777712	2.247302638	-0.397151265	0.243572655	-1.630524844	0.11222119	2	0.062660635
primary_11.secondary_11	primary_11	secondary_11	2.542762024	0.393533964	2.785960591	-0.427928844	0.261451163	-1.63674485	0.111504296	0	0.978877136
primary_11.secondary_12	primary_11	secondary_12	2.794283594	0.386257001	2.890167875	-0.085817273	0.250377869	-0.342751035	0.734036404	1	0.996191451
primary_11.secondary_13	primary_11	secondary_13	3.252269744	0.40789194	2.926337928	-0.400433733	0.268833977	-1.48952055	0.164811737	1	0.379264413
primary_11.secondary_14	primary_11	secondary_14	1.143839149	0.282004083	1.124030424	-0.082611944	0.196991432	-0.41936821	0.684164957	0	1
primary_11.secondary_15	primary_11	secondary_15	2.002964056	0.389656948	2.205445245	-0.090050496	0.287833905	-0.312855764	0.758939629	0	1
primary_11.secondary_16	primary_11	secondary_16	3.069143855	0.415378463	3.186978889	-0.408659126	0.28062974	-1.45622173	0.155129508	2	0.126150085
primary_11.secondary_17	primary_11	secondary_17	0.623411619	0.23113103	0.793537082	-0.005117529	0.180206916	-0.028398074	0.977754823	0	1
primary_11.secondary_18	primary_11	secondary_18	2.314644743	0.412931867	2.383268432	-0.134754984	0.281531983	-0.478648935	0.635361985	0	1
primary_11.secondary_19	primary_11	secondary_19	2.253384369	0.464772216	2.728135566	0.011408948	0.294259175	0.038771767	0.969347966	0	1
primary_11.secondary_2	primary_11	secondary_2	2.909484997	0.446245051	2.619243981	-0.437920093	0.325240254	-1.346451083	0.198978382	0	1
primary_11.secondary_20	primary_11	secondary_20	1.147803338	0.251678771	1.373965817	-0.091908268	0.167084084	-0.550071948	0.586564393	0	1
primary_11.secondary_21	primary_11	secondary_21	1.393151352	0.248619356	1.515870526	-0.180850309	0.183766451	-0.984131263	0.347995711	0	1
primary_11.secondary_22	primary_11	secondary_22	1.583814472	0.343657732	1.802849335	-0.146142802	0.23527507	-0.621157191	0.538638653	0	1
primary_11.secondary_23	primary_11	secondary_23	2.404231256	0.34048476	1.946987374	-0.397813109	0.196465977	-2.02484479	0.052809889	1	0.275116932
primary_11.secondary_24	primary_11	secondary_24	1.674689391	0.427869991	1.657301773	-0.248145212	0.292928495	-0.847118722	0.402852645	0	1
primary_11.secondary_25	primary_11	secondary_25	2.23693878	0.380224473	2.385065819	-0.029507513	0.236062525	-0.124998717	0.901323147	0	1
primary_11.secondary_26	primary_11	secondary_26	2.227331159	0.342383573	2.159296693	-0.410852211	0.212777015	-1.930905035	0.062509188	1	0.143982353
primary_11.secondary_27	primary_11	secondary_27	1.846947317	0.393741665	2.146094993	-0.365873048	0.2582999	-1.416466084	0.16742667	0	1
primary_11.secondary_28	primary_11	secondary_28	2.793809299	0.48425351	3.195675453	-0.115211482	0.331529798	-0.347514711	0.730346827	0	1
primary_11.secondary_29	primary_11	secondary_29	2.508375727	0.401708273	2.322236806	-0.524805173	0.268957482	-1.951257015	0.059840698	2	0.035327906
primary_11.secondary_3	primary_11	secondary_3	2.067455143	0.354255815	1.731698771	-0.523733387	0.223500908	-2.343316598	0.025561058	4	0.051990802
primary_11.secondary_31	primary_11	secondary_31	3.465629962	0.34600374	3.059486859	-0.490807815	0.230279435	-2.131357561	0.062866177	0	0.643609923
primary_11.secondary_32	primary_11	secondary_32	1.971291458	0.333068547	2.07206321	-0.044255007	0.232593303	-0.19026776	0.852151368	0	1
primary_11.secondary_33	primary_11	secondary_33	2.533262316	0.515684257	2.644296653	-0.17083115	0.353047926	-0.483875241	0.631576511	0	1
primary_11.secondary_34	primary_11	secondary_34	1.613334194	0.427700375	1.734618965	-0.201761135	0.292812372	-0.6890458	0.495470106	0	1
primary_11.secondary_35	primary_11	secondary_35	2.171118329	0.381826274	2.069298031	-0.346518845	0.26140603	-1.325596223	0.193811846	0	1
primary_11.secondary_36	primary_11	secondary_36	2.057218604	0.310140625	2.180555817	-0.301597829	0.212328577	-1.420429758	0.164588608	4	0.020578804
primary_11.secondary_37	primary_11	secondary_37	1.526785231	0.319379343	1.818047446	-0.084181788	0.218653591	-0.385000711	0.702634875	0	1
primary_11.secondary_39	primary_11	secondary_39	1.515590767	0.449690328	2.014687498	-0.044689837	0.307867141	-0.145159489	0.885442079	0	1
primary_11.secondary_4	primary_11	secondary_4	2.092536142	0.333533352	2.158184437	-0.0935737	0.227813673	-0.410746638	0.683926629	0	1
primary_11.secondary_41	primary_11	secondary_41	1.774832623	0.359852679	2.096427074	-0.202650128	0.243312443	-0.83288025	0.411041168	0	1
primary_11.secondary_44	primary_11	secondary_44	2.306055483	0.432826183	1.889134529	-0.287009665	0.296321604	-0.96857489	0.339597281	1	0.997587704
primary_11.secondary_5	primary_11	secondary_5	0.188438503	0.108999014	0.327290531	0.004169699	0.074321656	0.056103425	0.95560137	0	1
primary_11.secondary_6	primary_11	secondary_6	0.71930861	0.204156399	0.865128702	-0.028358774	0.132781451	-0.213574818	0.832450373	0	1
primary_11.secondary_7	primary_11	secondary_7	0.859024218	0.245668923	0.720712574	-0.044130708	0.16623785	-0.265467266	0.796628359	0	1
primary_11.secondary_8	primary_11	secondary_8	1.277900159	0.280758171	0.987035591	-0.182484688	0.177422103	-1.028534124	0.312440283	0	1
primary_11.secondary_9	primary_11	secondary_9	2.667020333	0.353629791	2.663240744	-0.085135803	0.242102144	-0.351652412	0.727269049	0	1
primary_2.genePop_goi_NA_LOC101466528	primary_2	genePop_goi_NA_LOC101466528	2.710455512	0.395414535	2.62255612	-0.187289704	0.322450671	-0.580832113	0.581870633	0	1
primary_2.genePop_goi_NA_LOC101470924	primary_2	genePop_goi_NA_LOC101470924	2.527972986	0.29485975	2.337473887	-0.192612508	0.185187574	-1.040094126	0.307312531	2	0.268089723
primary_2.genePop_goi_NA_LOC101477733	primary_2	genePop_goi_NA_LOC101477733	3.209549899	0.307492119	2.784102557	-0.428451687	0.184871178	-2.317568864	0.027160916	2	0.037894719
primary_2.genePop_primary_2_htr1d	primary_2	genePop_primary_2_htr1d	2.032098547	0.271211052	2.011233365	-0.301475036	0.20551477	-1.466926377	0.16479566	0	1
primary_2.genePop_primary_2_vipr2	primary_2	genePop_primary_2_vipr2	2.011313431	0.341165436	2.100883064	-0.196762429	0.280884017	-0.700511304	0.496954821	0	1
primary_2.genePop_primary_3_tacr2	primary_2	genePop_primary_3_tacr2	2.026939385	0.389658803	1.928924601	-0.265347632	0.247401239	-1.072539624	0.292828682	0	0.999999984
primary_2.genePop_primary_7_LOC101466528	primary_2	genePop_primary_7_LOC101466528	2.58696104	0.329677589	2.337240275	-0.332111538	0.197853783	-1.678570571	0.103131243	1	0.849812628
primary_2.genePop_secondary_11_LOC101476270	primary_2	genePop_secondary_11_LOC101476270	2.795594695	0.331557012	2.517813928	-0.429461277	0.203448349	-2.1109106	0.059971435	4	0.09320991
primary_2.genePop_secondary_14_LOC101477733	primary_2	genePop_secondary_14_LOC101477733	1.03586985	0.35899825	1.503244714	0.188066851	0.274512554	0.685093811	0.50623691	1	0.999992287
primary_2.primary_0	primary_2	primary_0	3.260702395	0.245075391	3.111723896	-0.244185673	0.187635579	-1.301382574	0.226329728	1	0.14545682
primary_2.primary_1	primary_2	primary_1	2.052830445	0.282654076	1.872331028	-0.167365422	0.195911095	-0.854292717	0.417831171	1	0.996423693
primary_2.primary_10	primary_2	primary_10	3.325560661	0.383742521	3.510870938	-0.061291732	0.259870693	-0.23585473	0.815045277	0	1
primary_2.primary_11	primary_2	primary_11	1.494295097	0.223113053	1.502604137	-0.057422627	0.144929162	-0.396211682	0.694947087	1	0.988671781
primary_2.primary_2	primary_2	primary_2	2.019825095	0.362631887	2.252814886	-0.029961429	0.2581282	-0.116071893	0.909799845	0	1
primary_2.primary_3	primary_2	primary_3	2.492543033	0.325554117	2.247471316	-0.233761929	0.246318808	-0.949021842	0.359745115	0	1
primary_2.primary_4	primary_2	primary_4	0.571165115	0.166673723	0.829104277	0.184018054	0.121078197	1.519828158	0.148319012	0	1
primary_2.primary_5	primary_2	primary_5	3.268977171	0.250438961	2.95893461	-0.525597175	0.13801256	-3.808328555	0.000740652	6	0.000119681
primary_2.primary_6	primary_2	primary_6	0.894871896	0.210743566	1.136825116	0.190878309	0.201031742	0.949493384	0.365464902	0	1
primary_2.primary_7	primary_2	primary_7	3.098438747	0.323705115	3.081164896	-0.181184602	0.236782254	-0.765195022	0.464298606	0	1
primary_2.primary_8	primary_2	primary_8	0.66174808	0.211989428	0.789618801	0.025274555	0.140770785	0.179544038	0.860358448	0	1
primary_2.primary_9	primary_2	primary_9	3.212104254	0.478063314	2.502881675	-0.392743848	0.324588822	-1.209973422	0.235052496	0	1
primary_2.rgc_0	primary_2	rgc_0	0.545248854	0.181343471	0.549027032	0.019571001	0.113884801	0.171849102	0.865961753	0	1
primary_2.rgc_2	primary_2	rgc_2	1.102365333	0.321909642	1.426980283	0.201145456	0.220385885	0.912696634	0.367828808	0	1
primary_2.rgc_3	primary_2	rgc_3	0.730198634	0.205707003	0.848691182	-0.01199475	0.140831196	-0.085171112	0.932624921	0	1
primary_2.secondary_0	primary_2	secondary_0	2.93133152	0.322079363	2.562312358	-0.353826007	0.213430452	-1.657804706	0.124816869	0	1
primary_2.secondary_1	primary_2	secondary_1	3.120341482	0.245354036	2.778765485	-0.419471496	0.158911183	-2.639660018	0.02375136	6	0.006313619
primary_2.secondary_10	primary_2	secondary_10	2.012453495	0.313503545	2.052710058	-0.11621155	0.191583809	-0.606583361	0.549224586	2	0.167191077
primary_2.secondary_11	primary_2	secondary_11	2.866956078	0.333058654	2.712091443	-0.413269201	0.165872511	-2.491486972	0.032474265	6	0.013343975
primary_2.secondary_12	primary_2	secondary_12	2.841545121	0.258331491	2.88364243	-0.055291273	0.151385967	-0.365233804	0.724948595	3	0.042597908
primary_2.secondary_13	primary_2	secondary_13	4.152228098	0.394198918	3.351974411	-0.513891358	0.293707204	-1.749672298	0.116431831	0	0.755733968
primary_2.secondary_14	primary_2	secondary_14	1.86233249	0.299648931	1.675483577	-0.202900543	0.199683894	-1.016108709	0.317239876	3	0.021982592
primary_2.secondary_15	primary_2	secondary_15	2.574598484	0.391562399	2.420696779	-0.311115932	0.278673549	-1.116417158	0.286377861	0	1
primary_2.secondary_16	primary_2	secondary_16	3.422251517	0.358759531	3.479755303	-0.153023964	0.233290888	-0.65593631	0.527479364	2	0.011743788
primary_2.secondary_17	primary_2	secondary_17	0.823249459	0.208496304	0.928725603	-0.044355337	0.167931809	-0.264127073	0.79576592	0	1
primary_2.secondary_18	primary_2	secondary_18	1.962719724	0.312839429	2.224239899	0.062811252	0.193169101	0.325162004	0.752292457	0	1
primary_2.secondary_19	primary_2	secondary_19	2.652550368	0.356774334	3.03286706	-0.053502456	0.244254963	-0.219043475	0.827925825	1	1
primary_2.secondary_2	primary_2	secondary_2	2.791978862	0.421368673	2.420450645	-0.315452071	0.344126244	-0.916675426	0.376724493	0	1
primary_2.secondary_20	primary_2	secondary_20	1.376062284	0.24759835	1.635438635	0.061750645	0.149982229	0.411719742	0.683802786	0	1
primary_2.secondary_21	primary_2	secondary_21	1.629685846	0.311724016	1.852276758	0.184765892	0.217312077	0.850232965	0.416421324	1	0.944193421
primary_2.secondary_22	primary_2	secondary_22	1.656859664	0.28884492	1.791223002	-0.017383449	0.232172883	-0.074872867	0.94156242	0	1
primary_2.secondary_23	primary_2	secondary_23	2.68401205	0.423531279	2.0228708	-0.489603359	0.279302739	-1.752948652	0.118004124	2	0.119482153
primary_2.secondary_24	primary_2	secondary_24	1.579470876	0.3694943	1.59772921	-0.087379364	0.246127693	-0.355016386	0.725183825	0	1
primary_2.secondary_25	primary_2	secondary_25	2.376216214	0.362073444	2.54545708	0.024572098	0.287369676	0.085506927	0.934066144	1	0.64311924
primary_2.secondary_26	primary_2	secondary_26	2.279695072	0.245615314	2.039500605	-0.410803277	0.16770011	-2.449630338	0.039027489	3	0.231739163
primary_2.secondary_27	primary_2	secondary_27	2.225705529	0.327390126	2.179129386	-0.403047414	0.219530026	-1.835955754	0.076884532	0	0.993665324
primary_2.secondary_28	primary_2	secondary_28	3.186851683	0.411593714	3.454166688	0.012858775	0.28569869	0.045008171	0.96500986	0	1
primary_2.secondary_29	primary_2	secondary_29	2.419925052	0.407423524	2.400518886	-0.596072859	0.274212347	-2.173763746	0.058419299	2	0.051260559
primary_2.secondary_3	primary_2	secondary_3	2.498238443	0.384238165	1.967165548	-0.42261198	0.288599421	-1.464354911	0.173807621	0	0.999981752
primary_2.secondary_31	primary_2	secondary_31	4.135094582	0.456791528	3.756885586	-0.643044266	0.302588846	-2.125142003	0.042462776	6	0.040509327
primary_2.secondary_32	primary_2	secondary_32	2.556136562	0.338536548	2.280183064	-0.178529614	0.287507982	-0.620955332	0.546381943	0	1
primary_2.secondary_33	primary_2	secondary_33	3.525719019	0.457614893	3.069828647	-0.421084454	0.304380354	-1.383415352	0.176069919	0	1
primary_2.secondary_34	primary_2	secondary_34	1.757103362	0.367753974	1.81888813	-0.005739008	0.27170628	-0.021122102	0.983501658	0	1
primary_2.secondary_35	primary_2	secondary_35	1.787309959	0.300678132	2.038778221	-0.067459001	0.244372991	-0.276049331	0.78758999	0	1
primary_2.secondary_36	primary_2	secondary_36	1.680094769	0.316365595	1.658220601	-0.089775919	0.190146187	-0.472141572	0.650572062	1	0.460492115
primary_2.secondary_37	primary_2	secondary_37	1.541056374	0.210546315	1.51446969	-0.098632346	0.136127676	-0.724557627	0.474731865	2	0.200563111
primary_2.secondary_39	primary_2	secondary_39	2.058615952	0.331365801	2.05742076	-0.210359845	0.226859764	-0.927268202	0.360323343	0	1
primary_2.secondary_4	primary_2	secondary_4	2.320839977	0.258448524	2.592018459	0.153223131	0.208147674	0.736127038	0.476959772	0	1
primary_2.secondary_41	primary_2	secondary_41	1.003575893	0.347202945	1.658301544	0.124947885	0.237702195	0.525648848	0.602543969	0	1
primary_2.secondary_44	primary_2	secondary_44	2.667198584	0.49391978	2.331295162	-0.129556912	0.348662342	-0.371582749	0.715379581	0	1
primary_2.secondary_5	primary_2	secondary_5	0.316081003	0.147489563	0.534552652	0.07389058	0.100211088	0.737349341	0.466998235	0	1
primary_2.secondary_6	primary_2	secondary_6	0.660338437	0.215128252	0.793377729	0.044928396	0.14243753	0.315425266	0.754732317	0	1
primary_2.secondary_7	primary_2	secondary_7	1.16063388	0.201584312	1.207557523	0.092148221	0.139056597	0.662667025	0.525590221	0	1
primary_2.secondary_8	primary_2	secondary_8	1.710888964	0.220411215	1.386401716	-0.170225406	0.135475515	-1.256503114	0.21960858	4	0.005540597
primary_2.secondary_9	primary_2	secondary_9	2.75824486	0.267390381	2.766989492	-0.082738465	0.196717694	-0.420594933	0.681405401	3	0.035816564
primary_3.genePop_goi_NA_LOC101466528	primary_3	genePop_goi_NA_LOC101466528	2.761089865	0.300595231	2.66043742	-0.256346243	0.221101796	-1.15940371	0.283502322	0	1
primary_3.genePop_goi_NA_LOC101470924	primary_3	genePop_goi_NA_LOC101470924	2.454727048	0.277290748	2.342884349	-0.235070135	0.215240336	-1.09212864	0.313513813	0	1
primary_3.genePop_goi_NA_LOC101477733	primary_3	genePop_goi_NA_LOC101477733	2.429616516	0.278825727	2.457071247	-0.15680731	0.212867142	-0.736644031	0.488511796	0	1
primary_3.genePop_primary_2_htr1d	primary_3	genePop_primary_2_htr1d	1.951169501	0.256993557	2.017783667	-0.184819584	0.223090804	-0.828450033	0.424997484	0	1
primary_3.genePop_primary_2_vipr2	primary_3	genePop_primary_2_vipr2	2.133925416	0.307831604	2.013128461	-0.197664784	0.27340458	-0.722975395	0.485711273	0	1
primary_3.genePop_primary_3_tacr2	primary_3	genePop_primary_3_tacr2	2.093994449	0.428781658	1.940989967	-0.27121393	0.281089532	-0.964866703	0.341875605	0	1
primary_3.genePop_primary_7_LOC101466528	primary_3	genePop_primary_7_LOC101466528	2.123558909	0.288386397	2.216888233	-0.103781705	0.194166422	-0.534498725	0.606228101	0	1
primary_3.genePop_secondary_11_LOC101476270	primary_3	genePop_secondary_11_LOC101476270	2.399182616	0.26564488	2.410143787	-0.153662507	0.215548138	-0.712891835	0.49715332	0	1
primary_3.genePop_secondary_14_LOC101477733	primary_3	genePop_secondary_14_LOC101477733	0.823857502	0.372246798	1.327580192	0.218763181	0.264386532	0.827436932	0.430072697	0	1
primary_3.primary_0	primary_3	primary_0	3.684573742	0.28304764	3.399377148	-0.308421775	0.172663624	-1.786257969	0.083716961	4	0.002532708
primary_3.primary_1	primary_3	primary_1	2.069838176	0.269579375	2.007233717	-0.289312324	0.155068973	-1.865700912	0.073455773	4	0.00424189
primary_3.primary_10	primary_3	primary_10	3.150111517	0.36104762	3.444831092	-0.071981517	0.300447918	-0.239580683	0.819173397	0	1
primary_3.primary_11	primary_3	primary_11	1.583827986	0.298070141	1.719165887	-0.086236562	0.195396024	-0.441342461	0.662505974	1	0.280209084
primary_3.primary_2	primary_3	primary_2	1.995261776	0.30855532	2.051480027	-0.110763812	0.261520922	-0.423537097	0.680664831	0	1
primary_3.primary_3	primary_3	primary_3	2.623258747	0.306577057	2.470393381	-0.334898898	0.245765658	-1.362675734	0.197126045	0	1
primary_3.primary_4	primary_3	primary_4	0.454717444	0.112436043	0.65107826	0.099018758	0.07298018	1.356789719	0.185779694	0	1
primary_3.primary_5	primary_3	primary_5	3.116373743	0.31489105	2.950392711	-0.327295853	0.171444124	-1.909052619	0.067681014	4	0.004259348
primary_3.primary_6	primary_3	primary_6	0.612425457	0.18612994	0.820728279	0.105316854	0.137885725	0.763798092	0.458242724	0	1
primary_3.primary_7	primary_3	primary_7	2.736596324	0.357801198	2.808890948	-0.127128365	0.218067634	-0.58297677	0.564650308	0	1
primary_3.primary_8	primary_3	primary_8	0.723470943	0.207335724	0.769545265	0.027763142	0.133839941	0.207435399	0.837167194	0	1
primary_3.primary_9	primary_3	primary_9	2.955622741	0.42860367	2.258875252	-0.432925469	0.28046945	-1.543574421	0.132483216	0	1
primary_3.rgc_0	primary_3	rgc_0	0.539120085	0.165657732	0.610861355	0.042650502	0.113412651	0.37606476	0.709205196	0	1
primary_3.rgc_2	primary_3	rgc_2	1.019257522	0.328431107	1.422796004	0.350153864	0.224850613	1.55727334	0.128666213	0	1
primary_3.rgc_3	primary_3	rgc_3	0.504797036	0.235046585	0.776854827	-0.053348562	0.151009435	-0.353279661	0.731201271	0	1
primary_3.secondary_0	primary_3	secondary_0	2.471477924	0.300696846	2.139275447	-0.321133957	0.224792047	-1.428582375	0.176592622	0	1
primary_3.secondary_1	primary_3	secondary_1	2.695436672	0.348395279	2.706516652	-0.166790863	0.185604137	-0.898637637	0.379794127	4	0.00034728
primary_3.secondary_10	primary_3	secondary_10	2.012260446	0.380583418	2.24507658	-0.193171123	0.260555145	-0.741382877	0.46355172	1	0.779513101
primary_3.secondary_11	primary_3	secondary_11	2.455634482	0.313554334	2.557330983	-0.151967882	0.197094579	-0.771040392	0.460064535	0	1
primary_3.secondary_12	primary_3	secondary_12	3.212483096	0.356064353	3.299958742	-0.038609727	0.195806805	-0.197182764	0.845174511	2	0.00982885
primary_3.secondary_13	primary_3	secondary_13	4.01508055	0.421351347	3.109101974	-0.650788812	0.227706098	-2.858021007	0.007531127	6	0.003484647
primary_3.secondary_14	primary_3	secondary_14	1.448931488	0.329943311	1.520489642	-0.109132092	0.206095066	-0.52952307	0.60016015	1	0.89421465
primary_3.secondary_15	primary_3	secondary_15	2.5123166	0.337041273	2.223104504	-0.361725625	0.271782192	-1.330939392	0.211786907	0	1
primary_3.secondary_16	primary_3	secondary_16	3.431227157	0.327136502	3.461671129	-0.412665174	0.192392483	-2.14491319	0.041330173	6	0.00178614
primary_3.secondary_17	primary_3	secondary_17	0.333621577	0.231721052	0.796588889	0.0136635	0.186203844	0.073379256	0.942823206	0	1
primary_3.secondary_18	primary_3	secondary_18	2.594270242	0.353427365	2.607246703	-0.109642132	0.214699211	-0.510677853	0.61316047	0	1
primary_3.secondary_19	primary_3	secondary_19	2.326290968	0.335842131	2.583500342	0.064260666	0.295525502	0.217445416	0.831721664	0	1
primary_3.secondary_2	primary_3	secondary_2	2.713028425	0.382069027	2.569384436	-0.301729951	0.338019432	-0.892640842	0.392755301	0	1
primary_3.secondary_20	primary_3	secondary_20	1.471534992	0.311473256	1.679939383	-0.073659028	0.208254469	-0.353697224	0.72963108	0	1
primary_3.secondary_21	primary_3	secondary_21	1.853945183	0.296807899	1.737829181	-0.118655538	0.208870404	-0.568082103	0.582747953	0	1
primary_3.secondary_22	primary_3	secondary_22	1.650504023	0.310275756	1.861659992	-0.086766312	0.257078461	-0.337509068	0.741345043	0	1
primary_3.secondary_23	primary_3	secondary_23	2.272339675	0.410172479	2.058188207	-0.291590182	0.249360011	-1.169354225	0.276091597	0	1
primary_3.secondary_24	primary_3	secondary_24	1.896623631	0.414109863	1.902419263	-0.143839609	0.336722578	-0.427175422	0.677140334	0	1
primary_3.secondary_25	primary_3	secondary_25	2.653561853	0.358513561	2.592216572	-0.102399412	0.21668844	-0.472565182	0.645983603	1	0.311313396
primary_3.secondary_26	primary_3	secondary_26	2.17705652	0.318213371	2.215941145	-0.389119646	0.177732957	-2.189349982	0.037355961	6	0.025601274
primary_3.secondary_27	primary_3	secondary_27	1.931510624	0.365826587	2.187794486	-0.288340041	0.260786173	-1.105656939	0.287963194	0	1
primary_3.secondary_28	primary_3	secondary_28	3.056726976	0.381292206	3.399731805	-0.004350278	0.311310894	-0.013974064	0.989286098	0	1
primary_3.secondary_29	primary_3	secondary_29	2.440986767	0.402715976	2.482565373	-0.218217738	0.26160038	-0.834164452	0.429235494	0	1
primary_3.secondary_3	primary_3	secondary_3	1.91311168	0.310296011	1.903160431	-0.349267261	0.203245357	-1.718451362	0.121345663	2	0.499028756
primary_3.secondary_31	primary_3	secondary_31	4.006254316	0.493512028	3.469800694	-0.370271838	0.317308337	-1.166914937	0.282929628	0	1
primary_3.secondary_32	primary_3	secondary_32	2.179298861	0.408249148	2.250243897	-0.054363478	0.326867707	-0.166316454	0.870574648	0	1
primary_3.secondary_33	primary_3	secondary_33	2.837730842	0.450743803	2.697518962	-0.173094301	0.303453883	-0.570413862	0.572333093	0	1
primary_3.secondary_34	primary_3	secondary_34	1.445760559	0.412802077	1.684404724	0.013734146	0.322176544	0.042629256	0.966643895	0	1
primary_3.secondary_35	primary_3	secondary_35	1.641071358	0.29734525	2.010274161	-0.099363631	0.281840766	-0.352552374	0.731400405	0	1
primary_3.secondary_36	primary_3	secondary_36	1.993331988	0.349746508	2.033025738	-0.197110618	0.212390289	-0.928058522	0.384928134	3	0.003373607
primary_3.secondary_37	primary_3	secondary_37	1.72558694	0.322733737	1.803113337	-0.194582284	0.220950077	-0.880661759	0.384683892	1	0.860957263
primary_3.secondary_39	primary_3	secondary_39	1.783747353	0.394898418	2.083260068	-0.027199264	0.322744918	-0.0842748	0.934191566	0	1
primary_3.secondary_4	primary_3	secondary_4	2.630193383	0.269554087	2.716639453	0.108503089	0.18587521	0.583741577	0.571940376	0	1
primary_3.secondary_41	primary_3	secondary_41	1.397118543	0.410928009	1.865179706	-0.016497484	0.268585007	-0.061423697	0.951407063	0	1
primary_3.secondary_44	primary_3	secondary_44	2.221316736	0.427783958	1.959072503	-0.250594527	0.292869594	-0.855652247	0.398180157	1	0.675634794
primary_3.secondary_5	primary_3	secondary_5	0.306498427	0.12424667	0.54851202	0.129124828	0.085356134	1.512777379	0.159772921	0	0.999998874
primary_3.secondary_6	primary_3	secondary_6	0.603379299	0.207129949	0.779267062	0.087507419	0.13957595	0.626951988	0.535695448	0	1
primary_3.secondary_7	primary_3	secondary_7	0.615323128	0.214299443	0.712935843	0.090305653	0.151737674	0.595143252	0.565094094	2	0.902968805
primary_3.secondary_8	primary_3	secondary_8	1.738398433	0.248462825	1.277058926	-0.289533017	0.193722341	-1.494577315	0.156574564	1	0.326670749
primary_3.secondary_9	primary_3	secondary_9	3.118307882	0.298637801	3.086622613	-0.043714829	0.206138964	-0.212064855	0.835540821	2	0.14543111
primary_4.genePop_goi_NA_LOC101466528	primary_4	genePop_goi_NA_LOC101466528	0.623282934	0.149662085	0.847728637	0.168563575	0.097006842	1.737646252	0.092048553	0	1
primary_4.genePop_goi_NA_LOC101470924	primary_4	genePop_goi_NA_LOC101470924	0.692772936	0.151179017	0.907859324	0.134783355	0.102030108	1.321015518	0.195897704	0	1
primary_4.genePop_goi_NA_LOC101477733	primary_4	genePop_goi_NA_LOC101477733	0.718797099	0.176511086	0.866493483	0.111395957	0.111544566	0.998667712	0.325586084	0	1
primary_4.genePop_primary_2_htr1d	primary_4	genePop_primary_2_htr1d	0.757393181	0.129687748	0.793679216	0.024171525	0.104834823	0.230567707	0.822889201	0	1
primary_4.genePop_primary_2_vipr2	primary_4	genePop_primary_2_vipr2	0.632304102	0.124679166	0.78249788	0.110610878	0.109904783	1.00642461	0.334589404	0	1
primary_4.genePop_primary_3_tacr2	primary_4	genePop_primary_3_tacr2	0.913742325	0.221269447	1.126185403	-0.005665034	0.15044693	-0.037654698	0.970761524	0	1
primary_4.genePop_primary_7_LOC101466528	primary_4	genePop_primary_7_LOC101466528	0.80732816	0.17306795	0.991928084	0.133809885	0.099094025	1.350332527	0.188035288	0	1
primary_4.genePop_secondary_11_LOC101476270	primary_4	genePop_secondary_11_LOC101476270	0.61740745	0.218532698	0.954415304	0.119395235	0.141268435	0.845165699	0.416933923	0	1
primary_4.genePop_secondary_14_LOC101477733	primary_4	genePop_secondary_14_LOC101477733	0.489123293	0.163279354	0.733727352	0.12212893	0.09831718	1.242193178	0.225319	0	1
primary_4.primary_0	primary_4	primary_0	0.620823933	0.273757865	1.000663447	0.227191038	0.196581904	1.155706776	0.28205097	3	0.096613157
primary_4.primary_1	primary_4	primary_1	0.686631278	0.141023263	0.803832337	0.043246534	0.094506951	0.457601625	0.656507595	0	1
primary_4.primary_10	primary_4	primary_10	0.779013999	0.253960535	1.303640534	0.338173533	0.168918323	2.001994376	0.054877233	0	0.999816837
primary_4.primary_11	primary_4	primary_11	0.932676659	0.139606174	1.168904529	0.10109482	0.095849487	1.054724684	0.307594582	0	1
primary_4.primary_2	primary_4	primary_2	0.644250247	0.109228567	0.769798163	0.094087265	0.089534531	1.050848915	0.313136856	0	1
primary_4.primary_3	primary_4	primary_3	1.022742751	0.210044265	1.088187754	0.084092285	0.159043948	0.528736149	0.605163796	0	1
primary_4.primary_4	primary_4	primary_4	0.385449094	0.117146485	0.663625659	0.226020566	0.077937719	2.900015163	0.007203325	3	0.016987912
primary_4.primary_5	primary_4	primary_5	0.917163957	0.232122839	1.07435135	0.058582611	0.159986382	0.366172488	0.722986263	0	1
primary_4.primary_6	primary_4	primary_6	0.274004653	0.073061148	0.439463664	0.117813729	0.061021718	1.930685222	0.076926906	0	1
primary_4.primary_7	primary_4	primary_7	0.601906356	0.19727824	0.961404022	0.171126622	0.126011054	1.358028647	0.185422088	0	1
primary_4.primary_8	primary_4	primary_8	0.574397275	0.121358562	0.648155833	0.051855276	0.086173583	0.601753743	0.560328484	0	1
primary_4.primary_9	primary_4	primary_9	0.85591755	0.194367774	0.922229376	0.094325252	0.13306813	0.708849312	0.483250405	0	1
primary_4.rgc_0	primary_4	rgc_0	0.418546921	0.187420377	0.718642864	0.232725603	0.130645996	1.781345084	0.100492538	0	0.948013545
primary_4.rgc_2	primary_4	rgc_2	0.613943081	0.199394603	1.106531269	0.447384169	0.136541104	3.27655303	0.004582276	3	0.009180421
primary_4.rgc_3	primary_4	rgc_3	0.33584555	0.177354765	0.835862651	0.306382722	0.111941886	2.736980173	0.010071904	2	0.04074689
primary_4.secondary_0	primary_4	secondary_0	0.654711285	0.108126813	0.736117495	0.07812902	0.084616235	0.923333688	0.372940601	0	1
primary_4.secondary_1	primary_4	secondary_1	0.849357841	0.237867996	0.965667168	0.000148128	0.141761673	0.001044906	0.999174184	0	1
primary_4.secondary_10	primary_4	secondary_10	0.823004064	0.195513825	1.028787417	0.144829561	0.143728609	1.007659939	0.329927804	0	1
primary_4.secondary_11	primary_4	secondary_11	0.533086498	0.210369547	0.911213182	0.227021447	0.13474317	1.684845676	0.103406943	0	1
primary_4.secondary_12	primary_4	secondary_12	0.72244268	0.259588594	1.023764827	0.222168325	0.193101161	1.150528171	0.282049018	1	0.942338348
primary_4.secondary_13	primary_4	secondary_13	0.630965221	0.246484102	0.825226401	0.155092127	0.136353823	1.13742412	0.265364684	0	1
primary_4.secondary_14	primary_4	secondary_14	0.448050821	0.102350613	0.576948641	0.031067153	0.070019753	0.443691272	0.660218254	0	1
primary_4.secondary_15	primary_4	secondary_15	0.693277765	0.129310108	0.922037969	0.194529311	0.10217683	1.903849542	0.078533893	0	1
primary_4.secondary_16	primary_4	secondary_16	0.72995508	0.224929327	1.092416838	0.255320851	0.150158524	1.700342033	0.098783767	0	1
primary_4.secondary_17	primary_4	secondary_17	0.145099699	0.074634728	0.399545663	0.118922891	0.066120333	1.798582768	0.098585245	0	0.999998718
primary_4.secondary_18	primary_4	secondary_18	0.670359309	0.276215062	1.049229605	0.146908488	0.174289145	0.84290096	0.405661915	0	1
primary_4.secondary_19	primary_4	secondary_19	0.590054851	0.189632775	0.888214317	0.160862386	0.120185224	1.338453933	0.191600155	0	1
primary_4.secondary_2	primary_4	secondary_2	0.937424424	0.216221709	1.150008765	0.212531363	0.143943676	1.476489753	0.14968228	0	0.999972761
primary_4.secondary_20	primary_4	secondary_20	0.934220727	0.162253553	1.151315996	0.098546695	0.111082081	0.887152041	0.381229737	0	1
primary_4.secondary_21	primary_4	secondary_21	0.656021522	0.140764507	0.834875829	0.187945639	0.096370244	1.950245549	0.059430544	0	0.995776259
primary_4.secondary_22	primary_4	secondary_22	0.613585001	0.140205365	0.761538288	0.037113276	0.109963886	0.337504225	0.740932741	0	1
primary_4.secondary_23	primary_4	secondary_23	0.773175373	0.153222022	0.886724788	0.110191776	0.118074931	0.933235993	0.366060482	0	1
primary_4.secondary_24	primary_4	secondary_24	0.899218746	0.204232959	0.959338007	0.013334536	0.148586395	0.089742642	0.930156169	0	1
primary_4.secondary_25	primary_4	secondary_25	0.378399557	0.231573789	0.873352698	0.276866955	0.156725947	1.766567439	0.107974786	3	0.090314535
primary_4.secondary_26	primary_4	secondary_26	0.870436458	0.166363723	1.100525599	0.102408761	0.110416227	0.927479269	0.360602704	0	1
primary_4.secondary_27	primary_4	secondary_27	0.687612518	0.147069306	0.961504381	0.142391021	0.104041159	1.368602788	0.193050513	2	0.399044616
primary_4.secondary_28	primary_4	secondary_28	0.727149111	0.243035469	1.297276195	0.382531964	0.163373538	2.341456075	0.026357357	2	0.19001663
primary_4.secondary_29	primary_4	secondary_29	0.361331176	0.220893604	0.829010024	0.199294026	0.146088199	1.364203455	0.207775509	0	1
primary_4.secondary_3	primary_4	secondary_3	0.616462736	0.15021273	0.757181738	0.044546592	0.108166285	0.411834354	0.689388179	0	1
primary_4.secondary_31	primary_4	secondary_31	0.999078749	0.249047555	1.412833103	0.248327454	0.169697315	1.463355231	0.183969643	0	1
primary_4.secondary_32	primary_4	secondary_32	1.155480058	0.232563626	1.319055384	0.24486996	0.159126915	1.538834329	0.158544193	0	1
primary_4.secondary_33	primary_4	secondary_33	0.806430413	0.207935147	1.076951975	0.144757601	0.133161054	1.087086632	0.28670603	0	1
primary_4.secondary_34	primary_4	secondary_34	1.000934308	0.189109775	1.034163228	0.017671121	0.154786029	0.114164834	0.910895775	0	1
primary_4.secondary_35	primary_4	secondary_35	0.635306325	0.136747981	0.829404421	0.104846638	0.091153686	1.150218299	0.275102553	0	1
primary_4.secondary_36	primary_4	secondary_36	0.924063413	0.17852722	1.144207419	0.049233342	0.111841408	0.440206741	0.662786244	0	1
primary_4.secondary_37	primary_4	secondary_37	0.911028307	0.136419125	1.175299251	0.085256228	0.099196593	0.859467294	0.403908553	1	0.999962151
primary_4.secondary_39	primary_4	secondary_39	0.775461271	0.136289914	0.979100785	0.072091942	0.078311674	0.920577205	0.365270834	0	1
primary_4.secondary_4	primary_4	secondary_4	0.597264877	0.219961442	0.941360339	0.349254107	0.147228907	2.37218434	0.023922874	2	0.164785876
primary_4.secondary_41	primary_4	secondary_41	0.909095449	0.175955299	1.072321659	-0.009645502	0.117216496	-0.08228792	0.934929953	0	1
primary_4.secondary_44	primary_4	secondary_44	0.511217156	0.155263568	0.799136445	0.191913054	0.105113845	1.8257638	0.078326638	0	1
primary_4.secondary_5	primary_4	secondary_5	0.257636383	0.131894112	0.576448709	0.246255623	0.08599521	2.863596974	0.007809292	6	0.008465196
primary_4.secondary_6	primary_4	secondary_6	0.582739848	0.119172624	0.642544792	0.05732609	0.08793695	0.651899912	0.528060154	0	1
primary_4.secondary_7	primary_4	secondary_7	0.352598933	0.066994218	0.462272378	0.06941632	0.050894424	1.363927824	0.194520744	0	1
primary_4.secondary_8	primary_4	secondary_8	0.642802768	0.136719257	0.771317287	0.102258362	0.086964056	1.175869286	0.249460774	0	1
primary_4.secondary_9	primary_4	secondary_9	0.825600403	0.197482172	1.193524514	0.260446643	0.194190354	1.341192482	0.210530587	3	0.025132916
primary_5.genePop_goi_NA_LOC101466528	primary_5	genePop_goi_NA_LOC101466528	1.582660003	0.272273053	1.744256578	-0.057704422	0.176073178	-0.327729767	0.750506343	0	1
primary_5.genePop_goi_NA_LOC101470924	primary_5	genePop_goi_NA_LOC101470924	1.861229315	0.208759559	1.358712609	-0.586194312	0.137595854	-4.26026143	0.001759811	6	0.002046357
primary_5.genePop_goi_NA_LOC101477733	primary_5	genePop_goi_NA_LOC101477733	1.779442888	0.215428915	1.533642751	-0.27229565	0.119558818	-2.277503699	0.057360521	2	0.130620549
primary_5.genePop_primary_2_htr1d	primary_5	genePop_primary_2_htr1d	1.43474388	0.195122343	1.460236965	-0.186964541	0.154875937	-1.207189092	0.257420676	0	1
primary_5.genePop_primary_2_vipr2	primary_5	genePop_primary_2_vipr2	1.417133826	0.215325234	1.471462471	-0.098816888	0.147416032	-0.6703266	0.507177488	0	1
primary_5.genePop_primary_3_tacr2	primary_5	genePop_primary_3_tacr2	1.242107639	0.260128952	1.027586105	-0.334933204	0.170640839	-1.962796275	0.060314075	2	0.115959055
primary_5.genePop_primary_7_LOC101466528	primary_5	genePop_primary_7_LOC101466528	1.501923025	0.273816142	1.630809632	-0.036845624	0.178696073	-0.206191574	0.838134424	0	1
primary_5.genePop_secondary_11_LOC101476270	primary_5	genePop_secondary_11_LOC101476270	1.498832116	0.292100365	1.604232044	-0.164899505	0.196816619	-0.837833239	0.409345536	0	1
primary_5.genePop_secondary_14_LOC101477733	primary_5	genePop_secondary_14_LOC101477733	0.380786709	0.192468787	0.702155021	0.067866023	0.105713293	0.64198192	0.527372049	0	1
primary_5.primary_0	primary_5	primary_0	1.843914975	0.199324881	1.80012722	-0.229535144	0.118155295	-1.942656434	0.064392407	3	0.002945524
primary_5.primary_1	primary_5	primary_1	1.333691736	0.218596184	0.937873615	-0.381980716	0.116407158	-3.28141947	0.003003945	4	0.00829226
primary_5.primary_10	primary_5	primary_10	1.816409353	0.234594798	1.851673777	-0.229020569	0.160608368	-1.425956639	0.162998458	1	0.996361237
primary_5.primary_11	primary_5	primary_11	1.027619572	0.167907488	1.061897124	-0.104007171	0.099522647	-1.045060336	0.305148981	2	0.009213493
primary_5.primary_2	primary_5	primary_2	1.499213089	0.211105953	1.440778754	-0.264649011	0.142895031	-1.852051881	0.093240941	0	0.960055007
primary_5.primary_3	primary_5	primary_3	1.512330794	0.258164794	1.288566891	-0.263857906	0.17066338	-1.546072191	0.15015856	0	0.992223432
primary_5.primary_4	primary_5	primary_4	0.388803245	0.061873571	0.388911007	-0.039551426	0.041623926	-0.950208904	0.349011832	3	0.03970693
primary_5.primary_5	primary_5	primary_5	1.856983731	0.199515163	1.726235516	-0.372605458	0.116544654	-3.197104662	0.004344408	6	0.000121775
primary_5.primary_6	primary_5	primary_6	0.263519372	0.146165817	0.354655644	0.038009326	0.105778496	0.359329422	0.724586092	0	1
primary_5.primary_7	primary_5	primary_7	1.690764227	0.258351207	1.963955973	-0.118373115	0.151599098	-0.780829941	0.442613068	2	0.009226754
primary_5.primary_8	primary_5	primary_8	0.494787083	0.109166898	0.514421173	-0.003149856	0.074737878	-0.042145371	0.966629345	0	1
primary_5.primary_9	primary_5	primary_9	2.055920161	0.254776853	1.55017869	-0.464163574	0.174425413	-2.661100617	0.011802677	4	0.033191499
primary_5.rgc_0	primary_5	rgc_0	0.521566141	0.139162061	0.498326654	-0.067804537	0.102338221	-0.662553408	0.522472793	0	1
primary_5.rgc_2	primary_5	rgc_2	1.023869287	0.208265046	1.037153972	-0.090136997	0.142582484	-0.632174401	0.53150131	1	0.79800743
primary_5.rgc_3	primary_5	rgc_3	0.394456428	0.164182446	0.548515923	-0.040415277	0.106076561	-0.381001013	0.705721545	0	1
primary_5.secondary_0	primary_5	secondary_0	1.843041446	0.199559646	1.659915875	-0.174280525	0.127265186	-1.369428127	0.18183172	0	1
primary_5.secondary_1	primary_5	secondary_1	1.649196015	0.19549605	1.635683766	-0.235970297	0.121057705	-1.949238158	0.063033496	4	0.001689771
primary_5.secondary_10	primary_5	secondary_10	1.044491213	0.263754029	1.330025048	-0.062194167	0.160650878	-0.38713867	0.706175601	2	0.164937683
primary_5.secondary_11	primary_5	secondary_11	1.832097975	0.282268665	1.769767796	-0.300571968	0.180153629	-1.668420285	0.119305382	2	0.088295067
primary_5.secondary_12	primary_5	secondary_12	1.713814275	0.219852956	1.842897801	-0.086489824	0.129183257	-0.669512644	0.509035455	2	0.441391813
primary_5.secondary_13	primary_5	secondary_13	2.574276408	0.28289707	2.057820243	-0.521373944	0.191078755	-2.728581438	0.022021051	4	0.0452494
primary_5.secondary_14	primary_5	secondary_14	0.523756765	0.180099253	0.62830542	-0.048804311	0.121294062	-0.402363568	0.690050873	0	1
primary_5.secondary_15	primary_5	secondary_15	1.753510192	0.183483751	1.562015201	-0.222567624	0.126156964	-1.764211952	0.099735644	0	0.999999518
primary_5.secondary_16	primary_5	secondary_16	2.156495464	0.23446379	2.095137527	-0.340905834	0.142186315	-2.397599482	0.024772931	6	0.001634094
primary_5.secondary_17	primary_5	secondary_17	0.212299607	0.140000873	0.282788519	-0.003545184	0.112781506	-0.031434093	0.975476234	0	1
primary_5.secondary_18	primary_5	secondary_18	1.181049424	0.206566042	1.233224953	-0.091868508	0.133474055	-0.68828738	0.496306102	1	1
primary_5.secondary_19	primary_5	secondary_19	1.765500591	0.294544076	2.026133266	-0.035230645	0.182110621	-0.193457386	0.85045321	0	1
primary_5.secondary_2	primary_5	secondary_2	1.744320193	0.263149727	1.397217879	-0.326470777	0.190115784	-1.717220795	0.108145061	0	1
primary_5.secondary_20	primary_5	secondary_20	1.114965487	0.16011764	1.00426996	-0.191532622	0.100570526	-1.904460782	0.067442932	4	0.020323112
primary_5.secondary_21	primary_5	secondary_21	1.243996315	0.159046416	1.218533067	-0.106972305	0.084296099	-1.269006583	0.32369413	2	0.258262234
primary_5.secondary_22	primary_5	secondary_22	1.263890916	0.23071562	1.303685998	-0.203185544	0.157952604	-1.286370338	0.207004668	0	1
primary_5.secondary_23	primary_5	secondary_23	1.380443592	0.265447515	0.948244648	-0.430063037	0.174710118	-2.461580607	0.020240455	4	0.049637011
primary_5.secondary_24	primary_5	secondary_24	0.820509128	0.239381972	0.877319463	-0.072198819	0.168489782	-0.428505621	0.675326255	0	1
primary_5.secondary_25	primary_5	secondary_25	1.026069827	0.247743484	1.357875334	0.025220426	0.172552864	0.146160576	0.886663245	1	1
primary_5.secondary_26	primary_5	secondary_26	1.493510507	0.19475513	1.242712383	-0.381116967	0.106865685	-3.566317553	0.001347202	6	0.002473193
primary_5.secondary_27	primary_5	secondary_27	1.430032118	0.22291519	1.512085774	-0.226222008	0.147785823	-1.530742285	0.137232263	1	0.999964054
primary_5.secondary_28	primary_5	secondary_28	1.804629809	0.243151267	1.850560809	-0.24441368	0.170497704	-1.43353062	0.173292557	0	1
primary_5.secondary_29	primary_5	secondary_29	1.573703297	0.293472031	1.415956223	-0.348312806	0.169867225	-2.050500355	0.075823076	4	0.038980291
primary_5.secondary_3	primary_5	secondary_3	1.322333638	0.239810603	0.906505464	-0.431060572	0.159105709	-2.709271559	0.020800309	3	0.058085025
primary_5.secondary_31	primary_5	secondary_31	2.59213561	0.280767014	2.228115749	-0.54480095	0.201738712	-2.700527551	0.024264411	5	0.009164836
primary_5.secondary_32	primary_5	secondary_32	1.361264037	0.233695464	1.20947328	-0.169134786	0.184731097	-0.915572898	0.377083701	0	1
primary_5.secondary_33	primary_5	secondary_33	1.864965507	0.367005966	1.679863252	-0.34746273	0.248211244	-1.399867002	0.172868861	2	0.114874866
primary_5.secondary_34	primary_5	secondary_34	0.994293089	0.262489501	0.950113301	-0.267101908	0.165485439	-1.614050815	0.138912583	0	1
primary_5.secondary_35	primary_5	secondary_35	1.702661024	0.21914494	1.522399548	-0.246016222	0.124133573	-1.981866923	0.082349569	1	0.990571283
primary_5.secondary_36	primary_5	secondary_36	1.402603959	0.30942829	1.358350936	-0.1974084	0.190872879	-1.034240178	0.31177017	4	0.004588616
primary_5.secondary_37	primary_5	secondary_37	1.004082036	0.168397652	1.064011339	-0.117612459	0.106715243	-1.102114893	0.278760404	2	0.041100502
primary_5.secondary_39	primary_5	secondary_39	1.341035195	0.23136637	1.479155232	-0.092206245	0.152098896	-0.606225604	0.557719166	0	1
primary_5.secondary_4	primary_5	secondary_4	1.341007371	0.229906788	1.437809692	-0.021830021	0.1388801	-0.1571861	0.876313284	2	0.078924227
primary_5.secondary_41	primary_5	secondary_41	0.995278758	0.289789884	1.093658414	-0.017896317	0.198396046	-0.090205007	0.928653625	0	1
primary_5.secondary_44	primary_5	secondary_44	1.349779321	0.236679104	1.302187086	-0.202273858	0.162035326	-1.248331845	0.220437723	2	0.171330766
primary_5.secondary_5	primary_5	secondary_5	0.349818452	0.071080879	0.342762896	-0.010233362	0.048368967	-0.211568749	0.835712686	0	1
primary_5.secondary_6	primary_5	secondary_6	0.457443516	0.105818849	0.510440502	-0.003348188	0.072445735	-0.046216499	0.963408088	0	1
primary_5.secondary_7	primary_5	secondary_7	0.437400848	0.148240372	0.419414544	-0.06040655	0.117662132	-0.513389898	0.617009205	0	1
primary_5.secondary_8	primary_5	secondary_8	0.734312136	0.16165387	0.695716513	-0.004804083	0.090479393	-0.053095881	0.958105566	0	1
primary_5.secondary_9	primary_5	secondary_9	1.319736814	0.27490818	1.628208446	0.108668428	0.185514228	0.585768702	0.562051527	1	1
primary_6.genePop_goi_NA_LOC101466528	primary_6	genePop_goi_NA_LOC101466528	2.37360565	0.147926409	2.544632163	-0.016713168	0.108047914	-0.15468293	0.87916563	0	1
primary_6.genePop_goi_NA_LOC101470924	primary_6	genePop_goi_NA_LOC101470924	2.194551981	0.117669536	2.393013709	-0.018293603	0.080558957	-0.227083417	0.821718783	2	0.324209204
primary_6.genePop_goi_NA_LOC101477733	primary_6	genePop_goi_NA_LOC101477733	2.322818842	0.133759641	2.412633766	-0.098413237	0.096283557	-1.022118841	0.324646665	1	0.746257248
primary_6.genePop_primary_2_htr1d	primary_6	genePop_primary_2_htr1d	1.974736087	0.258340754	2.075986853	-0.02504559	0.187476937	-0.133592913	0.896116887	0	1
primary_6.genePop_primary_2_vipr2	primary_6	genePop_primary_2_vipr2	1.914342883	0.229664613	2.087601094	-0.034877607	0.16829673	-0.20723877	0.839111458	0	1
primary_6.genePop_primary_3_tacr2	primary_6	genePop_primary_3_tacr2	2.125334092	0.391538855	2.259317353	-0.097934156	0.272305551	-0.359648033	0.725571869	0	1
primary_6.genePop_primary_7_LOC101466528	primary_6	genePop_primary_7_LOC101466528	2.10990928	0.190130921	2.388118911	0.145333649	0.114074359	1.274025565	0.213577018	0	1
primary_6.genePop_secondary_11_LOC101476270	primary_6	genePop_secondary_11_LOC101476270	2.30615336	0.195032402	2.525144175	-0.0474096	0.141812842	-0.334311051	0.743868912	0	1
primary_6.genePop_secondary_14_LOC101477733	primary_6	genePop_secondary_14_LOC101477733	1.034753553	0.433703492	1.565897982	0.217494081	0.292223861	0.74427215	0.476412306	0	1
primary_6.primary_0	primary_6	primary_0	2.774926016	0.197310148	2.766868236	-0.18304096	0.142629333	-1.283333214	0.229494841	0	1
primary_6.primary_1	primary_6	primary_1	2.044088916	0.167186598	2.203576118	-0.117693703	0.100185855	-1.174753698	0.250969975	3	0.032618379
primary_6.primary_10	primary_6	primary_10	2.521306982	0.241619591	3.090843456	0.068304018	0.196165854	0.348195248	0.733216274	0	1
primary_6.primary_11	primary_6	primary_11	1.555703928	0.344889052	1.83210855	-0.106343947	0.235355383	-0.451844126	0.654833781	0	1
primary_6.primary_2	primary_6	primary_2	2.090870971	0.216695073	2.155655447	-0.160385425	0.147303764	-1.088807375	0.285215098	0	1
primary_6.primary_3	primary_6	primary_3	2.406658587	0.185818226	2.523307892	-0.108617766	0.132123025	-0.822095668	0.424451325	0	1
primary_6.primary_4	primary_6	primary_4	0.237342135	0.125848427	0.579226337	0.163921987	0.085215004	1.923628242	0.063169807	0	0.999999726
primary_6.primary_5	primary_6	primary_5	2.330671279	0.181763856	2.844681275	0.105677533	0.104085595	1.015294505	0.342144218	0	1
primary_6.primary_6	primary_6	primary_6	1.113901988	0.137294649	1.078604188	-0.040547606	0.093994708	-0.431381793	0.668913825	0	1
primary_6.primary_7	primary_6	primary_7	2.241560007	0.171540371	2.503685564	0.028111399	0.109339583	0.257101754	0.798781034	0	1
primary_6.primary_8	primary_6	primary_8	0.791560214	0.163546633	0.991885579	0.140618827	0.11196735	1.25589135	0.217717351	2	0.073084578
primary_6.primary_9	primary_6	primary_9	2.560199998	0.427075938	2.273322211	-0.180961633	0.316697171	-0.571402745	0.580722876	0	1
primary_6.rgc_0	primary_6	rgc_0	0.628637919	0.194994384	0.573517209	-0.065996314	0.117897269	-0.559778144	0.580228038	0	1
primary_6.rgc_2	primary_6	rgc_2	1.051772728	0.355920846	1.485761599	0.346325143	0.2257371	1.534196831	0.136365353	0	1
primary_6.rgc_3	primary_6	rgc_3	0.734700502	0.301863851	0.925240083	0.007219272	0.193973291	0.037217869	0.970543711	0	1
primary_6.secondary_0	primary_6	secondary_0	2.219751801	0.221450528	2.200282133	-0.063227263	0.141689829	-0.446237131	0.65881578	0	1
primary_6.secondary_1	primary_6	secondary_1	2.494394807	0.193400108	2.697773172	-0.031388565	0.137779549	-0.227817304	0.824481334	1	0.255527978
primary_6.secondary_10	primary_6	secondary_10	2.126213405	0.222091788	2.44150408	-0.018778428	0.157721385	-0.119060761	0.906763877	0	1
primary_6.secondary_11	primary_6	secondary_11	2.302908639	0.177763016	2.5290665	-0.029355269	0.135930831	-0.215957398	0.835038365	0	1
primary_6.secondary_12	primary_6	secondary_12	2.954600946	0.22263099	2.943082634	-0.116425322	0.149036036	-0.781189068	0.441162295	1	0.047209252
primary_6.secondary_13	primary_6	secondary_13	3.0229852	0.224176035	2.631676728	-0.260018415	0.139974418	-1.857613833	0.095909989	3	0.081859235
primary_6.secondary_14	primary_6	secondary_14	1.672672448	0.234610929	1.865693616	0.001803139	0.146090821	0.012342591	0.990382202	0	1
primary_6.secondary_15	primary_6	secondary_15	2.261268551	0.251710138	2.324052337	-0.17669265	0.168587167	-1.048078887	0.315105083	0	1
primary_6.secondary_16	primary_6	secondary_16	2.814824966	0.231149795	3.105501908	-0.112236073	0.170483995	-0.658337883	0.520366883	1	0.399490592
primary_6.secondary_17	primary_6	secondary_17	1.075592146	0.1562587	1.060576414	-0.19547567	0.106977883	-1.827253121	0.076450453	0	0.998964459
primary_6.secondary_18	primary_6	secondary_18	2.328236614	0.296643099	2.617154541	-0.010191957	0.179150341	-0.056890525	0.955726217	0	1
primary_6.secondary_19	primary_6	secondary_19	2.344963412	0.21303368	2.38586197	-0.042711046	0.160693363	-0.265792222	0.794646795	0	1
primary_6.secondary_2	primary_6	secondary_2	2.621742151	0.23848768	2.536745816	-0.186693615	0.186091818	-1.003233871	0.33336802	0	1
primary_6.secondary_20	primary_6	secondary_20	1.79455181	0.240436286	1.899659008	-0.057933181	0.164607569	-0.351947248	0.727049914	0	1
primary_6.secondary_21	primary_6	secondary_21	1.463636292	0.308773855	1.571002026	-0.005383415	0.216072408	-0.024914865	0.980479622	0	1
primary_6.secondary_22	primary_6	secondary_22	1.629301945	0.250159818	1.776736534	-0.054953862	0.171517072	-0.320398787	0.753520065	0	1
primary_6.secondary_23	primary_6	secondary_23	2.193968514	0.267220756	2.265484878	-0.072225392	0.156343242	-0.461966829	0.647767681	0	1
primary_6.secondary_24	primary_6	secondary_24	2.055276173	0.374830777	2.119656321	-0.119967449	0.280248081	-0.428075899	0.674778023	0	1
primary_6.secondary_25	primary_6	secondary_25	2.462907922	0.303984408	2.35457853	-0.177575145	0.249876453	-0.710651775	0.498592212	0	1
primary_6.secondary_26	primary_6	secondary_26	2.17498686	0.271543028	2.433568361	-0.159695653	0.172253538	-0.927096504	0.360874016	2	0.093288033
primary_6.secondary_27	primary_6	secondary_27	2.006673463	0.302556588	2.164042685	-0.163191801	0.209214654	-0.780020893	0.451401908	0	0.999999169
primary_6.secondary_28	primary_6	secondary_28	2.589030063	0.253252798	3.071824399	0.048222714	0.201792386	0.23897192	0.814660051	0	1
primary_6.secondary_29	primary_6	secondary_29	2.59891411	0.231850591	2.632058566	-0.269349523	0.15030601	-1.792007665	0.103903442	2	0.208580344
primary_6.secondary_3	primary_6	secondary_3	2.133728597	0.268365009	2.100716952	-0.227018879	0.19992855	-1.135500054	0.28472228	1	0.873181953
primary_6.secondary_31	primary_6	secondary_31	3.140046838	0.329295524	3.183591686	-0.239335101	0.214326007	-1.11668716	0.284954757	0	1
primary_6.secondary_32	primary_6	secondary_32	2.331925953	0.368717294	2.611450587	0.038863061	0.250985457	0.154841883	0.878021361	0	1
primary_6.secondary_33	primary_6	secondary_33	2.430324936	0.306591824	2.364045257	-0.150893385	0.203988195	-0.739716259	0.464862181	0	1
primary_6.secondary_34	primary_6	secondary_34	1.515485064	0.347569211	1.980268902	0.197001187	0.25147335	0.783387929	0.446431431	0	1
primary_6.secondary_35	primary_6	secondary_35	1.851055273	0.349943777	2.075977116	-0.215674097	0.239578624	-0.900222621	0.374334094	0	1
primary_6.secondary_36	primary_6	secondary_36	2.130750073	0.253993948	2.321395582	-0.110684698	0.196061557	-0.564540546	0.581803461	0	1
primary_6.secondary_37	primary_6	secondary_37	1.767837071	0.342562615	1.823779886	-0.189872214	0.234131888	-0.810962639	0.423204192	0	1
primary_6.secondary_39	primary_6	secondary_39	1.654866954	0.317618881	2.028703102	-0.020477664	0.214002958	-0.095688694	0.925370115	0	1
primary_6.secondary_4	primary_6	secondary_4	2.173015836	0.239434674	2.332027725	-0.044666892	0.166601324	-0.268106463	0.793735933	0	1
primary_6.secondary_41	primary_6	secondary_41	1.985657341	0.356171019	2.179036565	-0.244537983	0.230620474	-1.060348104	0.296985487	1	0.998520896
primary_6.secondary_44	primary_6	secondary_44	2.000746769	0.385289787	1.870521128	-0.026891856	0.263777221	-0.101949122	0.919395953	0	1
primary_6.secondary_5	primary_6	secondary_5	0.195333801	0.108472362	0.396197398	0.079829653	0.071926487	1.10987837	0.275278729	0	1
primary_6.secondary_6	primary_6	secondary_6	0.802857938	0.157964248	0.970655227	0.141983159	0.119968011	1.183508486	0.255992841	0	0.999999152
primary_6.secondary_7	primary_6	secondary_7	1.271540618	0.227214799	1.201233331	-0.096407225	0.155131708	-0.621454029	0.539193945	0	1
primary_6.secondary_8	primary_6	secondary_8	1.567143175	0.274855498	1.431602567	-0.129704406	0.201186612	-0.644697004	0.528552937	0	1
primary_6.secondary_9	primary_6	secondary_9	2.828885113	0.27523327	2.72938991	-0.115192603	0.188430292	-0.611327412	0.545048865	0	1
primary_7.genePop_goi_NA_LOC101466528	primary_7	genePop_goi_NA_LOC101466528	1.97729916	0.290795736	1.896199616	-0.208489663	0.188394488	-1.106665408	0.30137191	0	1
primary_7.genePop_goi_NA_LOC101470924	primary_7	genePop_goi_NA_LOC101470924	1.457401443	0.276991655	1.596477977	-0.132436434	0.189634118	-0.69837873	0.489689866	0	1
primary_7.genePop_goi_NA_LOC101477733	primary_7	genePop_goi_NA_LOC101477733	1.982220024	0.295719776	1.809273053	-0.375644042	0.185779867	-2.02198467	0.070827513	1	0.557690427
primary_7.genePop_primary_2_htr1d	primary_7	genePop_primary_2_htr1d	1.582229855	0.288010598	1.619223431	-0.200838599	0.18829223	-1.066632427	0.305044825	0	1
primary_7.genePop_primary_2_vipr2	primary_7	genePop_primary_2_vipr2	1.497001446	0.209222571	1.723453286	0.008358704	0.143238026	0.058355342	0.953807217	0	1
primary_7.genePop_primary_3_tacr2	primary_7	genePop_primary_3_tacr2	1.591614471	0.355375672	1.190086248	-0.450333331	0.221053144	-2.03721749	0.051384254	2	0.04673473
primary_7.genePop_primary_7_LOC101466528	primary_7	genePop_primary_7_LOC101466528	1.816098917	0.333462925	1.900883131	-0.165960779	0.219522855	-0.756006835	0.465470057	0	1
primary_7.genePop_secondary_11_LOC101476270	primary_7	genePop_secondary_11_LOC101476270	2.363605847	0.349726206	2.013854453	-0.37524586	0.231871256	-1.618337117	0.11650986	0	0.999717985
primary_7.genePop_secondary_14_LOC101477733	primary_7	genePop_secondary_14_LOC101477733	0.636307309	0.207599275	0.889363947	0.122413577	0.125986454	0.971640779	0.339644089	0	1
primary_7.primary_0	primary_7	primary_0	2.152898976	0.29118144	2.268572526	-0.356843584	0.195804503	-1.822448299	0.077613067	2	0.004568834
primary_7.primary_1	primary_7	primary_1	1.36947327	0.242094293	1.313827978	-0.20989848	0.152177028	-1.379304635	0.178690192	2	0.046772278
primary_7.primary_10	primary_7	primary_10	2.441793291	0.427834375	2.48573089	-0.173443592	0.289599642	-0.598908174	0.558581724	0	1
primary_7.primary_11	primary_7	primary_11	1.002780551	0.171037062	1.077515697	-0.112946018	0.121910931	-0.926463422	0.368264218	0	1
primary_7.primary_2	primary_7	primary_2	1.62157704	0.229552795	1.758378595	-0.103579131	0.144775581	-0.715446141	0.490569113	0	1
primary_7.primary_3	primary_7	primary_3	1.634699835	0.327757938	1.544790538	-0.305364388	0.235105133	-1.298841863	0.216080686	0	1
primary_7.primary_4	primary_7	primary_4	0.253727766	0.075523142	0.270233545	0.009599298	0.048746391	0.196923248	0.848472671	0	1
primary_7.primary_5	primary_7	primary_5	2.375189673	0.302491592	2.241831892	-0.450869183	0.193563009	-2.329314805	0.027484187	4	0.006443547
primary_7.primary_6	primary_7	primary_6	0.171098248	0.124317599	0.32318931	0.139442529	0.08745074	1.594526573	0.134609927	3	0.004944088
primary_7.primary_7	primary_7	primary_7	1.845170595	0.32728172	2.192123022	-0.069216491	0.202960316	-0.341034603	0.735784545	1	1
primary_7.primary_8	primary_7	primary_8	0.595398578	0.126972046	0.605314539	-0.010266501	0.082596222	-0.124297466	0.901974526	0	1
primary_7.primary_9	primary_7	primary_9	2.424908094	0.359779266	1.694989672	-0.457405273	0.239959838	-1.906174284	0.082180381	0	1
primary_7.rgc_0	primary_7	rgc_0	0.364235791	0.157455521	0.447847334	0.01133507	0.101749164	0.111402092	0.912083601	0	1
primary_7.rgc_2	primary_7	rgc_2	0.811624192	0.228329375	0.850658455	-0.079291255	0.159131611	-0.498274694	0.625081242	0	0.999978294
primary_7.rgc_3	primary_7	rgc_3	0.122414042	0.173876727	0.434771721	0.103524508	0.140353757	0.737596987	0.47812975	0	1
primary_7.secondary_0	primary_7	secondary_0	1.919781556	0.22378967	1.950941828	-0.110163139	0.153210958	-0.719029111	0.477036082	0	1
primary_7.secondary_1	primary_7	secondary_1	2.108144973	0.330799195	1.997934342	-0.444578484	0.20735325	-2.144063258	0.060783867	3	0.108574031
primary_7.secondary_10	primary_7	secondary_10	1.491044431	0.328030022	1.500926261	-0.269756275	0.206309358	-1.307532911	0.215356201	2	0.271927574
primary_7.secondary_11	primary_7	secondary_11	2.064917577	0.369211601	2.116826055	-0.463975917	0.23160091	-2.003342372	0.054934393	3	0.050060453
primary_7.secondary_12	primary_7	secondary_12	2.165507137	0.282242135	2.448080638	-0.220531013	0.176783527	-1.247463591	0.222477266	2	0.005006975
primary_7.secondary_13	primary_7	secondary_13	3.127013857	0.329870726	2.450081117	-0.644871138	0.241893969	-2.665924825	0.025259561	4	0.060766271
primary_7.secondary_14	primary_7	secondary_14	1.152846844	0.19864168	0.935732684	-0.208138262	0.122185052	-1.70346748	0.098393025	1	0.5170325
primary_7.secondary_15	primary_7	secondary_15	1.905030803	0.318623469	1.878127129	-0.211062167	0.224894395	-0.938494564	0.375550441	0	1
primary_7.secondary_16	primary_7	secondary_16	2.484044874	0.3307076	2.57134406	-0.416447113	0.220308874	-1.890287512	0.068908659	2	0.004195148
primary_7.secondary_17	primary_7	secondary_17	0.212766368	0.136495137	0.314892085	0.039386537	0.085953387	0.458231351	0.65405864	2	0.094294236
primary_7.secondary_18	primary_7	secondary_18	1.386130104	0.315267283	1.563286561	-0.084257781	0.196817188	-0.42810174	0.671904664	1	1
primary_7.secondary_19	primary_7	secondary_19	2.165660656	0.292976707	2.256043163	-0.108133566	0.177178666	-0.610308052	0.546743664	0	1
primary_7.secondary_2	primary_7	secondary_2	2.231636806	0.3411653	1.752577484	-0.39481356	0.233565433	-1.690376678	0.116338374	0	1
primary_7.secondary_20	primary_7	secondary_20	0.995110025	0.161315043	0.863984595	-0.200307693	0.123225964	-1.625531566	0.127481605	0	1
primary_7.secondary_21	primary_7	secondary_21	1.194055574	0.161232219	1.326512834	0.043388607	0.08631815	0.502659144	0.619379113	0	1
primary_7.secondary_22	primary_7	secondary_22	1.192036701	0.167589086	1.287739548	-0.127806856	0.105266782	-1.214123324	0.234842184	0	0.999986928
primary_7.secondary_23	primary_7	secondary_23	1.259734999	0.308211291	1.162182381	-0.259924114	0.205948125	-1.262085363	0.230704797	0	0.999999054
primary_7.secondary_24	primary_7	secondary_24	1.056328665	0.243691681	1.322099372	-0.034666064	0.166836279	-0.207784929	0.836636525	0	1
primary_7.secondary_25	primary_7	secondary_25	1.7761705	0.298210235	1.81784755	-0.208470169	0.204271298	-1.020555363	0.328929321	1	0.999840076
primary_7.secondary_26	primary_7	secondary_26	1.651783279	0.227068791	1.536904806	-0.26523836	0.109418086	-2.424081511	0.021338724	3	0.07416808
primary_7.secondary_27	primary_7	secondary_27	1.662195831	0.245500108	1.858415666	-0.228928623	0.158674095	-1.442759912	0.16001895	1	0.477006518
primary_7.secondary_28	primary_7	secondary_28	2.411212812	0.417628831	2.410935037	-0.213841664	0.29108994	-0.734624028	0.474521405	0	1
primary_7.secondary_29	primary_7	secondary_29	1.756591741	0.437552451	1.651818185	-0.517815133	0.309310836	-1.674093089	0.127964909	1	0.110660413
primary_7.secondary_3	primary_7	secondary_3	1.362685265	0.300284424	0.998783614	-0.398227262	0.217103293	-1.834275553	0.098747114	0	1
primary_7.secondary_31	primary_7	secondary_31	3.045560749	0.357622621	2.646684471	-0.691193575	0.244835717	-2.82309127	0.007893741	6	0.011186744
primary_7.secondary_32	primary_7	secondary_32	1.291734643	0.249042741	1.40665652	-0.147906842	0.165967089	-0.891181757	0.395007041	0	1
primary_7.secondary_33	primary_7	secondary_33	1.989042643	0.40636402	2.159490659	-0.110186597	0.258630788	-0.426038207	0.673644202	0	1
primary_7.secondary_34	primary_7	secondary_34	1.227050567	0.277313286	1.149786815	-0.235359645	0.169469582	-1.388801705	0.176124635	0	1
primary_7.secondary_35	primary_7	secondary_35	1.564109209	0.223898153	1.7163582	-0.13631296	0.153245793	-0.889505401	0.381080587	0	1
primary_7.secondary_36	primary_7	secondary_36	1.417052862	0.264825112	1.615390637	-0.036911975	0.164316358	-0.224639688	0.828084976	1	0.081500147
primary_7.secondary_37	primary_7	secondary_37	1.008579728	0.176996048	1.115941335	-0.064889025	0.121175093	-0.535498041	0.595791244	0	1
primary_7.secondary_39	primary_7	secondary_39	1.174391621	0.265069929	1.627817362	0.09957709	0.180389156	0.552012615	0.584694531	0	1
primary_7.secondary_4	primary_7	secondary_4	1.528992827	0.264746658	1.83830743	-0.03546489	0.164811517	-0.215184539	0.83119508	2	0.434869851
primary_7.secondary_41	primary_7	secondary_41	1.014053771	0.28101906	1.309694073	0.142957115	0.192391361	0.743053711	0.462552813	0	1
primary_7.secondary_44	primary_7	secondary_44	1.786942353	0.306684722	1.405781208	-0.299949165	0.193980614	-1.546284237	0.133325094	2	0.027851972
primary_7.secondary_5	primary_7	secondary_5	0.231808229	0.090257325	0.256476626	0.005184471	0.053420346	0.0970505	0.923425799	0	1
primary_7.secondary_6	primary_7	secondary_6	0.544811586	0.130753106	0.607607454	0.012176061	0.083267026	0.146229085	0.884808339	0	1
primary_7.secondary_7	primary_7	secondary_7	0.26957374	0.157641052	0.330332437	0.012085937	0.110888295	0.108991997	0.915062266	0	1
primary_7.secondary_8	primary_7	secondary_8	0.845827496	0.174551785	0.927565797	0.083915836	0.107684658	0.779273831	0.441683697	0	1
primary_7.secondary_9	primary_7	secondary_9	1.971870094	0.33501083	2.226009625	-0.173724986	0.233245875	-0.744814826	0.468848202	1	0.140657346
primary_8.genePop_goi_NA_LOC101466528	primary_8	genePop_goi_NA_LOC101466528	1.931719799	0.268063158	1.985613189	-0.11813308	0.175152413	-0.674458763	0.504922894	0	1
primary_8.genePop_goi_NA_LOC101470924	primary_8	genePop_goi_NA_LOC101470924	1.729404164	0.269390813	1.966748804	-0.056733481	0.170686171	-0.332384753	0.742369463	4	0.013093609
primary_8.genePop_goi_NA_LOC101477733	primary_8	genePop_goi_NA_LOC101477733	1.895126674	0.289184458	1.982927328	-0.070567936	0.207190129	-0.340595066	0.740112222	1	0.182155082
primary_8.genePop_primary_2_htr1d	primary_8	genePop_primary_2_htr1d	1.893273947	0.206690938	1.776903868	-0.330151375	0.139309314	-2.369916022	0.024698055	3	0.071212345
primary_8.genePop_primary_2_vipr2	primary_8	genePop_primary_2_vipr2	1.783730053	0.25626663	1.783045927	-0.230797828	0.199765712	-1.155342559	0.268117354	0	1
primary_8.genePop_primary_3_tacr2	primary_8	genePop_primary_3_tacr2	2.186771264	0.36072055	1.834318998	-0.431809044	0.239756896	-1.801028672	0.082514501	3	0.038498081
primary_8.genePop_primary_7_LOC101466528	primary_8	genePop_primary_7_LOC101466528	2.029682465	0.277962949	2.055475792	-0.032332294	0.177418781	-0.182237154	0.856559747	0	1
primary_8.genePop_secondary_11_LOC101476270	primary_8	genePop_secondary_11_LOC101476270	2.091844256	0.280421242	2.116475238	-0.190500434	0.182146185	-1.045865625	0.322543226	1	0.475944536
primary_8.genePop_secondary_14_LOC101477733	primary_8	genePop_secondary_14_LOC101477733	0.686528897	0.298858787	1.191288496	0.251932811	0.184886188	1.362637274	0.184485212	0	1
primary_8.primary_0	primary_8	primary_0	2.283264147	0.227385124	2.24458092	-0.167082343	0.152924043	-1.092583873	0.299771675	3	0.034773262
primary_8.primary_1	primary_8	primary_1	1.684591756	0.227570944	1.637901663	-0.213942676	0.174106856	-1.228800985	0.245795996	3	0.004093362
primary_8.primary_10	primary_8	primary_10	2.310149337	0.367819206	2.642061704	0.055432694	0.275551335	0.201170116	0.843258526	0	1
primary_8.primary_11	primary_8	primary_11	1.630726175	0.289974037	1.471158143	-0.280707445	0.191609482	-1.46499767	0.154129335	2	0.051818682
primary_8.primary_2	primary_8	primary_2	1.993396748	0.268429514	1.947777853	-0.25073531	0.199730732	-1.255366703	0.237803766	0	1
primary_8.primary_3	primary_8	primary_3	2.122883033	0.213387028	1.93604315	-0.26458595	0.146089097	-1.811127284	0.07896425	2	0.230153051
primary_8.primary_4	primary_8	primary_4	0.421355933	0.138112995	0.606556652	0.132709409	0.087910888	1.509590137	0.15393553	0	1
primary_8.primary_5	primary_8	primary_5	2.512642054	0.276614746	2.480573938	-0.283406094	0.162763029	-1.741219094	0.112754654	4	0.004333884
primary_8.primary_6	primary_8	primary_6	0.621719605	0.129175066	0.73455826	0.035183171	0.093252413	0.377289658	0.713948527	0	1
primary_8.primary_7	primary_8	primary_7	2.117699221	0.256064165	2.249602522	-0.142409544	0.14442963	-0.986013352	0.347924823	1	0.152019622
primary_8.primary_8	primary_8	primary_8	1.021493569	0.189507022	0.968960496	-0.094681884	0.12354189	-0.766394974	0.449756964	0	1
primary_8.primary_9	primary_8	primary_9	2.120530071	0.324141497	1.737672504	-0.323891027	0.208996092	-1.549746811	0.132378116	0	1
primary_8.rgc_0	primary_8	rgc_0	0.721184844	0.199967409	0.65431027	-0.061605944	0.129446381	-0.475918627	0.642031258	0	1
primary_8.rgc_2	primary_8	rgc_2	1.262849845	0.285140658	1.360122781	0.074484803	0.188279634	0.395607328	0.699337979	0	1
primary_8.rgc_3	primary_8	rgc_3	0.726557797	0.234537451	0.831260266	-0.008619971	0.143058627	-0.060254816	0.952384401	0	1
primary_8.secondary_0	primary_8	secondary_0	2.168924451	0.288872305	1.938429854	-0.242720197	0.1977252	-1.227563294	0.22841224	0	0.999996485
primary_8.secondary_1	primary_8	secondary_1	2.269686643	0.303901366	2.322236086	-0.112327183	0.179852471	-0.624551792	0.545889266	3	0.030310805
primary_8.secondary_10	primary_8	secondary_10	1.74229862	0.254741526	1.799180975	-0.164368378	0.174401228	-0.942472596	0.35259974	2	0.163200347
primary_8.secondary_11	primary_8	secondary_11	2.069127169	0.225289795	2.207277744	-0.201874561	0.131493406	-1.535244745	0.136720956	4	0.004814261
primary_8.secondary_12	primary_8	secondary_12	2.462685108	0.260938799	2.312671858	-0.160921064	0.17052549	-0.943677474	0.369757708	3	0.023187332
primary_8.secondary_13	primary_8	secondary_13	2.519274007	0.319601815	2.193309755	-0.24322541	0.216427979	-1.123816853	0.288327424	3	0.037023962
primary_8.secondary_14	primary_8	secondary_14	1.186684801	0.2291845	1.235396191	-0.073251814	0.14844407	-0.493464065	0.625107578	1	0.040457925
primary_8.secondary_15	primary_8	secondary_15	2.053662287	0.284744605	1.978541094	-0.305588372	0.194941945	-1.567586551	0.126238733	2	0.39181249
primary_8.secondary_16	primary_8	secondary_16	2.332763458	0.297785474	2.467374055	-0.150054751	0.20770765	-0.722432475	0.482666223	3	0.051924465
primary_8.secondary_17	primary_8	secondary_17	0.615613284	0.117674576	0.720474317	-0.077155851	0.078436578	-0.983671815	0.333887467	0	1
primary_8.secondary_18	primary_8	secondary_18	1.659191713	0.276845587	1.909315592	0.1058877	0.168451077	0.628596159	0.542581668	0	1
primary_8.secondary_19	primary_8	secondary_19	1.791564621	0.262354599	2.118992056	0.048275608	0.18181439	0.26552138	0.794319999	0	1
primary_8.secondary_2	primary_8	secondary_2	2.13275795	0.292540729	1.965509307	-0.214751739	0.203897019	-1.053236286	0.311181284	0	1
primary_8.secondary_20	primary_8	secondary_20	1.640405655	0.213534965	1.553918736	-0.181608461	0.146190378	-1.242273695	0.222636135	0	0.828531869
primary_8.secondary_21	primary_8	secondary_21	1.298880899	0.247164806	1.36180164	-0.085884156	0.156023477	-0.550456624	0.58641915	0	1
primary_8.secondary_22	primary_8	secondary_22	1.573348628	0.237548641	1.541727585	-0.262277333	0.157220102	-1.668217554	0.105184809	0	1
primary_8.secondary_23	primary_8	secondary_23	1.95665238	0.323851508	1.642829423	-0.243594861	0.192621165	-1.264631855	0.216587761	3	0.173781071
primary_8.secondary_24	primary_8	secondary_24	1.652473401	0.291408501	1.621686016	-0.176540706	0.22208621	-0.794919709	0.441392264	0	1
primary_8.secondary_25	primary_8	secondary_25	2.003238004	0.278037436	1.957933593	-0.178322465	0.197168979	-0.904414404	0.389883598	3	0.016151881
primary_8.secondary_26	primary_8	secondary_26	1.924861521	0.289134104	2.025119574	-0.256316342	0.197160061	-1.300041907	0.223564699	3	0.024896502
primary_8.secondary_27	primary_8	secondary_27	1.826741351	0.338053535	1.933176924	-0.33077598	0.231438323	-1.429218704	0.162065617	0	1
primary_8.secondary_28	primary_8	secondary_28	2.226294288	0.347773612	2.667846905	0.078961005	0.246850444	0.319873863	0.753237017	0	1
primary_8.secondary_29	primary_8	secondary_29	1.790862827	0.295494502	1.940888557	-0.198844519	0.21462076	-0.926492474	0.373965044	3	0.023544728
primary_8.secondary_3	primary_8	secondary_3	1.742108971	0.308837917	1.662206584	-0.249462148	0.234646425	-1.063140628	0.312898577	1	0.218926305
primary_8.secondary_31	primary_8	secondary_31	2.955174332	0.307995436	2.629672404	-0.479237283	0.19381757	-2.472620426	0.020519923	6	0.011227269
primary_8.secondary_32	primary_8	secondary_32	2.131575086	0.338969592	2.126609204	-0.092961245	0.250069504	-0.371741628	0.7165017	0	1
primary_8.secondary_33	primary_8	secondary_33	2.504686539	0.367036543	2.151825905	-0.272378075	0.243664635	-1.117839997	0.27191668	0	1
primary_8.secondary_34	primary_8	secondary_34	1.585774959	0.320911262	1.520905021	-0.118087644	0.219702374	-0.537489156	0.594430503	0	1
primary_8.secondary_35	primary_8	secondary_35	1.81042264	0.277173366	1.6343119	-0.524630087	0.189758521	-2.764724788	0.009136637	3	0.024065788
primary_8.secondary_36	primary_8	secondary_36	1.926078233	0.273929697	1.864407129	-0.273158912	0.188016983	-1.452841695	0.18383831	3	0.00701261
primary_8.secondary_37	primary_8	secondary_37	1.718177615	0.276022528	1.483854877	-0.276484678	0.181423425	-1.52397452	0.138907405	2	0.31037238
primary_8.secondary_39	primary_8	secondary_39	1.851578186	0.294138428	1.718857314	-0.468599655	0.202800235	-2.310646512	0.036543329	6	0.036889011
primary_8.secondary_4	primary_8	secondary_4	1.848742934	0.230552795	1.875573612	-0.109320888	0.163288602	-0.669494912	0.51518619	1	0.651469625
primary_8.secondary_41	primary_8	secondary_41	1.69197448	0.374426007	1.767430066	-0.276217721	0.249978439	-1.10496618	0.27735828	1	0.375073803
primary_8.secondary_44	primary_8	secondary_44	1.872251982	0.403494032	1.392109249	-0.440315723	0.276240217	-1.593959514	0.12020034	3	0.086982522
primary_8.secondary_5	primary_8	secondary_5	0.495201697	0.111112654	0.462460375	-0.01317877	0.054992922	-0.239644839	0.812715139	0	1
primary_8.secondary_6	primary_8	secondary_6	1.049434101	0.193415822	0.971968097	-0.128371432	0.132416404	-0.969452634	0.339165697	0	1
primary_8.secondary_7	primary_8	secondary_7	0.889082761	0.1944087	0.736194947	-0.132338641	0.137291191	-0.963926677	0.351985842	0	1
primary_8.secondary_8	primary_8	secondary_8	1.071571523	0.23052052	0.937732862	-0.09515394	0.166932863	-0.570013231	0.576684492	0	1
primary_8.secondary_9	primary_8	secondary_9	2.140367707	0.225886745	2.141637751	-0.066088361	0.145735053	-0.453482947	0.657902093	3	0.081432637
primary_9.genePop_goi_NA_LOC101466528	primary_9	genePop_goi_NA_LOC101466528	2.088924272	0.384456334	1.597127304	-0.34389605	0.294465705	-1.167864522	0.277052089	0	1
primary_9.genePop_goi_NA_LOC101470924	primary_9	genePop_goi_NA_LOC101470924	2.009975223	0.384694094	1.544249815	-0.324665825	0.247642826	-1.311024555	0.200747963	0	1
primary_9.genePop_goi_NA_LOC101477733	primary_9	genePop_goi_NA_LOC101477733	2.316490869	0.436478545	1.560082951	-0.43780197	0.361418363	-1.211344014	0.249891199	0	1
primary_9.genePop_primary_2_htr1d	primary_9	genePop_primary_2_htr1d	1.584808646	0.29631589	1.512094062	-0.166197627	0.214003068	-0.776613291	0.459476651	0	1
primary_9.genePop_primary_2_vipr2	primary_9	genePop_primary_2_vipr2	1.762225986	0.294396797	1.431393372	-0.087401151	0.24299347	-0.359685183	0.725338509	0	1
primary_9.genePop_primary_3_tacr2	primary_9	genePop_primary_3_tacr2	1.74223118	0.394460098	1.456355707	-0.180630392	0.290230961	-0.622367756	0.550046936	0	1
primary_9.genePop_primary_7_LOC101466528	primary_9	genePop_primary_7_LOC101466528	2.104086589	0.50573741	1.58003967	-0.344433192	0.307945136	-1.118488821	0.274039028	0	1
primary_9.genePop_secondary_11_LOC101476270	primary_9	genePop_secondary_11_LOC101476270	2.60461393	0.462731017	1.709230943	-0.478930641	0.345003701	-1.388189865	0.19524646	0	1
primary_9.genePop_secondary_14_LOC101477733	primary_9	genePop_secondary_14_LOC101477733	1.207023259	0.343790966	1.195961405	-0.005380925	0.244691742	-0.021990628	0.982796586	0	1
primary_9.primary_0	primary_9	primary_0	2.650790848	0.559778998	2.250243172	-0.242633381	0.383275129	-0.633052768	0.538251266	0	1
primary_9.primary_1	primary_9	primary_1	1.855468454	0.365499069	1.418583171	-0.340688821	0.250883157	-1.357958125	0.20059033	0	1
primary_9.primary_10	primary_9	primary_10	3.041391616	0.634488116	2.445154883	-0.192981532	0.428769003	-0.450082749	0.664759321	0	1
primary_9.primary_11	primary_9	primary_11	1.755970891	0.239837052	1.580054116	-0.220768282	0.159721863	-1.382204525	0.193197478	0	1
primary_9.primary_2	primary_9	primary_2	1.538398021	0.227006852	1.442597161	-0.060129864	0.136607791	-0.440164239	0.663425807	0	1
primary_9.primary_3	primary_9	primary_3	2.101792631	0.333758435	1.740345039	-0.257890023	0.192784736	-1.337709759	0.19213603	0	1
primary_9.primary_4	primary_9	primary_4	0.754254986	0.131631867	0.603345649	-0.113848899	0.089300731	-1.274893244	0.2125451	0	1
primary_9.primary_5	primary_9	primary_5	2.737414006	0.523932907	2.081790368	-0.520931506	0.382018062	-1.363630565	0.196518208	0	1
primary_9.primary_6	primary_9	primary_6	0.465602351	0.177605478	0.558412553	-0.014579435	0.121592321	-0.11990424	0.905264738	0	1
primary_9.primary_7	primary_9	primary_7	2.645754989	0.494164684	1.843252613	-0.358584108	0.400172997	-0.896072726	0.388858404	0	1
primary_9.primary_8	primary_9	primary_8	1.05340133	0.167917472	0.88271265	-0.071012287	0.10162181	-0.698789827	0.491109418	0	1
primary_9.primary_9	primary_9	primary_9	2.697341757	0.543874897	2.034219992	-0.370206158	0.34088278	-1.08602188	0.285711079	0	1
primary_9.rgc_0	primary_9	rgc_0	0.461999651	0.197681964	0.501619619	0.11120339	0.115046935	0.9665915	0.360782898	0	1
primary_9.rgc_2	primary_9	rgc_2	0.840005595	0.26820666	1.14414293	0.233830579	0.161832084	1.444896297	0.160510527	0	1
primary_9.rgc_3	primary_9	rgc_3	0.687190652	0.207902852	0.659435883	-0.119636967	0.137046108	-0.87296873	0.389193007	0	1
primary_9.secondary_0	primary_9	secondary_0	1.680326701	0.337309507	1.475790018	-0.115729623	0.230337762	-0.502434434	0.638666694	0	1
primary_9.secondary_1	primary_9	secondary_1	2.414736444	0.51144745	1.911537467	-0.440475937	0.355599625	-1.238685043	0.23848279	0	1
primary_9.secondary_10	primary_9	secondary_10	1.889414998	0.339132802	1.574546796	-0.288634396	0.221508768	-1.303038242	0.201877301	0	1
primary_9.secondary_11	primary_9	secondary_11	2.720737474	0.500920694	1.768495834	-0.606166897	0.406908806	-1.489687341	0.164855183	0	1
primary_9.secondary_12	primary_9	secondary_12	2.871369692	0.564109348	2.564184888	-0.194584735	0.389530533	-0.499536542	0.626349177	0	1
primary_9.secondary_13	primary_9	secondary_13	3.929533912	0.649698632	2.349135396	-0.880160601	0.527073962	-1.669899603	0.12087051	0	1
primary_9.secondary_14	primary_9	secondary_14	1.407638944	0.214564811	1.026665434	-0.166295525	0.135910017	-1.223570775	0.231377808	0	1
primary_9.secondary_15	primary_9	secondary_15	1.885771831	0.356954563	1.421124602	-0.147273828	0.234062378	-0.629207604	0.533711348	0	1
primary_9.secondary_16	primary_9	secondary_16	2.490125351	0.545836254	2.09923827	-0.313817933	0.361239013	-0.868726583	0.391487536	0	1
primary_9.secondary_17	primary_9	secondary_17	0.269403146	0.167772735	0.563795429	0.2437218	0.118544974	2.055943769	0.064646032	0	0.958643736
primary_9.secondary_18	primary_9	secondary_18	2.176390031	0.387269422	1.931006719	-0.227701598	0.265132519	-0.858821841	0.396453382	0	1
primary_9.secondary_19	primary_9	secondary_19	2.273824729	0.502246594	1.644349336	-0.282831916	0.343726759	-0.822839388	0.434877911	0	1
primary_9.secondary_2	primary_9	secondary_2	2.563288529	0.398261832	1.885259767	-0.282305648	0.232108935	-1.216263595	0.2329734	0	1
primary_9.secondary_20	primary_9	secondary_20	1.481373511	0.252881092	1.253706012	-0.234075133	0.171788842	-1.362574722	0.182279258	0	1
primary_9.secondary_21	primary_9	secondary_21	1.600109274	0.254056483	1.487852616	-0.04741777	0.170365735	-0.278329267	0.782557485	0	1
primary_9.secondary_22	primary_9	secondary_22	1.330811692	0.272758739	1.46217485	0.063988384	0.186428734	0.34323241	0.733635049	2	0.044886096
primary_9.secondary_23	primary_9	secondary_23	1.943183251	0.369400064	1.483102725	-0.349419051	0.229227078	-1.524335841	0.138710541	0	1
primary_9.secondary_24	primary_9	secondary_24	1.782123332	0.335200121	1.428721184	-0.313328176	0.224081935	-1.398275034	0.171730984	0	1
primary_9.secondary_25	primary_9	secondary_25	2.57852229	0.529910781	2.086818628	-0.267269166	0.359577958	-0.743285733	0.462754068	0	1
primary_9.secondary_26	primary_9	secondary_26	1.900911801	0.31976487	1.781502571	-0.227053646	0.200522453	-1.132310335	0.267198817	0	1
primary_9.secondary_27	primary_9	secondary_27	1.914089728	0.320444587	1.659491341	-0.253679396	0.228771771	-1.108875432	0.302703339	0	1
primary_9.secondary_28	primary_9	secondary_28	2.83080008	0.620285995	2.445938415	-0.114571107	0.392707039	-0.291747016	0.77239767	0	1
primary_9.secondary_29	primary_9	secondary_29	2.225125267	0.430886306	1.845263112	-0.450801163	0.294412708	-1.531187857	0.13674184	0	0.977755998
primary_9.secondary_3	primary_9	secondary_3	1.738946989	0.349933214	1.20696378	-0.326771536	0.284883909	-1.147034023	0.273368198	0	1
primary_9.secondary_31	primary_9	secondary_31	3.447767181	0.583348243	2.794201017	-0.539613548	0.400009614	-1.349001444	0.207149633	0	1
primary_9.secondary_32	primary_9	secondary_32	1.845257811	0.322145919	1.628155024	-0.107620072	0.202237712	-0.532146406	0.598966247	0	1
primary_9.secondary_33	primary_9	secondary_33	2.932917807	0.609856361	2.036853415	-0.412914268	0.421773555	-0.978995158	0.359613009	0	1
primary_9.secondary_34	primary_9	secondary_34	1.474372323	0.324008704	1.372362978	-0.199259888	0.178007603	-1.119389763	0.274052695	0	1
primary_9.secondary_35	primary_9	secondary_35	1.731882969	0.366766572	1.408286167	-0.069117343	0.251095852	-0.275262781	0.78478032	0	1
primary_9.secondary_36	primary_9	secondary_36	1.725656888	0.381260555	1.712070183	-0.093928099	0.261018727	-0.359851954	0.721183527	0	1
primary_9.secondary_37	primary_9	secondary_37	1.650002756	0.224797739	1.558858516	-0.161485908	0.151172299	-1.068224197	0.307682716	0	1
primary_9.secondary_39	primary_9	secondary_39	1.602111557	0.342779796	1.655270561	-0.059469387	0.234674017	-0.253412747	0.801475374	0	1
primary_9.secondary_4	primary_9	secondary_4	2.481990479	0.50281822	2.1069427	-0.178870082	0.34456133	-0.519124075	0.612536152	0	1
primary_9.secondary_41	primary_9	secondary_41	1.465986162	0.351569881	1.583418479	-0.0587433	0.234299737	-0.250718593	0.808139856	0	1
primary_9.secondary_44	primary_9	secondary_44	1.243375675	0.334744097	1.186291954	0.074954905	0.219773943	0.341054557	0.73530208	0	1
primary_9.secondary_5	primary_9	secondary_5	0.399515628	0.141681787	0.406348822	0.042907079	0.08572107	0.500542973	0.621274984	0	1
primary_9.secondary_6	primary_9	secondary_6	1.076863512	0.160615483	0.884387509	-0.043839997	0.097889988	-0.447849648	0.658076	0	1
primary_9.secondary_7	primary_9	secondary_7	0.803357351	0.146002963	0.603586935	-0.183748064	0.099956596	-1.838278516	0.074771246	0	0.999999913
primary_9.secondary_8	primary_9	secondary_8	1.566477637	0.24265683	1.261160429	-0.232498166	0.151423869	-1.535412926	0.136086307	0	1
primary_9.secondary_9	primary_9	secondary_9	3.360468986	0.578138811	2.580412473	-0.36259145	0.443780794	-0.817050794	0.441704142	2	0.355751206
rgc_0.genePop_goi_NA_LOC101466528	rgc_0	genePop_goi_NA_LOC101466528	0.678346387	0.133816164	0.661264251	0.050028493	0.091613267	0.546083497	0.588574167	0	1
rgc_0.genePop_goi_NA_LOC101470924	rgc_0	genePop_goi_NA_LOC101470924	0.412055208	0.150900093	0.613576497	0.155887391	0.103309271	1.50893902	0.140551963	0	1
rgc_0.genePop_goi_NA_LOC101477733	rgc_0	genePop_goi_NA_LOC101477733	0.568834238	0.141213911	0.575819046	0.006703568	0.096677914	0.069339185	0.945125851	0	1
rgc_0.genePop_primary_2_htr1d	rgc_0	genePop_primary_2_htr1d	0.864462521	0.180708382	0.832029347	-0.064771866	0.123716632	-0.523550188	0.603987477	0	1
rgc_0.genePop_primary_2_vipr2	rgc_0	genePop_primary_2_vipr2	0.918231714	0.169499747	0.834400932	-0.036921541	0.119571071	-0.308783225	0.764204348	0	1
rgc_0.genePop_primary_3_tacr2	rgc_0	genePop_primary_3_tacr2	0.755500471	0.183771844	0.82278859	-0.01891111	0.122224506	-0.154724371	0.878124189	0	1
rgc_0.genePop_primary_7_LOC101466528	rgc_0	genePop_primary_7_LOC101466528	0.787717256	0.207817057	0.835380719	0.055651418	0.144046235	0.386344133	0.705873463	0	1
rgc_0.genePop_secondary_11_LOC101476270	rgc_0	genePop_secondary_11_LOC101476270	0.698118541	0.185873816	0.75285504	0.071731199	0.127252993	0.563689678	0.576664698	0	1
rgc_0.genePop_secondary_14_LOC101477733	rgc_0	genePop_secondary_14_LOC101477733	0.416171903	0.18419607	0.6468937	0.197088227	0.119425525	1.650302379	0.112288473	0	0.76522413
rgc_0.primary_0	rgc_0	primary_0	0.572013237	0.153187534	0.666617156	0.118046535	0.1048753	1.125589484	0.268222255	0	1
rgc_0.primary_1	rgc_0	primary_1	0.386854658	0.140718082	0.584643809	0.152973126	0.095267951	1.605714462	0.119288999	3	0.078117585
rgc_0.primary_10	rgc_0	primary_10	0.943247773	0.214655952	1.074800308	0.096208483	0.146957828	0.654667291	0.517086622	0	1
rgc_0.primary_11	rgc_0	primary_11	0.869058878	0.253744447	1.035537228	0.114721691	0.166847216	0.687585291	0.497619329	0	1
rgc_0.primary_2	rgc_0	primary_2	0.813040219	0.160119803	0.838491707	-0.001113468	0.109621272	-0.010157407	0.991955068	0	1
rgc_0.primary_3	rgc_0	primary_3	0.635722118	0.211415977	0.806049611	0.129380951	0.144739676	0.89388725	0.377666326	0	0.999997103
rgc_0.primary_4	rgc_0	primary_4	0.624273292	0.120522087	0.560823169	0.045720215	0.078039557	0.585859482	0.562589442	0	1
rgc_0.primary_5	rgc_0	primary_5	0.682531104	0.185474385	0.789244542	0.036469762	0.126979535	0.287209763	0.775694936	0	1
rgc_0.primary_6	rgc_0	primary_6	0.110621654	0.083917994	0.232506677	0.061399112	0.057267929	1.072137817	0.29149978	2	0.588617556
rgc_0.primary_7	rgc_0	primary_7	0.686322504	0.19357262	0.778839615	0.048513393	0.132523751	0.366073192	0.716578507	0	1
rgc_0.primary_8	rgc_0	primary_8	0.437720213	0.128645975	0.58304055	0.097282067	0.08807365	1.104553597	0.277108808	0	1
rgc_0.primary_9	rgc_0	primary_9	0.516489027	0.18060327	0.601879353	0.201232964	0.122350703	1.644722579	0.136194986	1	0.700775881
rgc_0.rgc_0	rgc_0	rgc_0	0.821237141	0.22950688	0.690269258	-0.003109012	0.159735916	-0.019463451	0.984920673	0	1
rgc_0.rgc_2	rgc_0	rgc_2	1.249238725	0.228177232	0.981211646	0.071621889	0.138338953	0.517727565	0.609198096	0	1
rgc_0.rgc_3	rgc_0	rgc_3	0.577026266	0.226895305	0.764320769	0.161612169	0.172440036	0.937207926	0.375431665	0	1
rgc_0.secondary_0	rgc_0	secondary_0	1.000182911	0.183656833	0.880080189	-0.068673789	0.132628642	-0.517790036	0.613176612	0	1
rgc_0.secondary_1	rgc_0	secondary_1	0.638836463	0.174825491	0.713169767	0.054220103	0.118944422	0.455844014	0.651496377	0	1
rgc_0.secondary_10	rgc_0	secondary_10	0.518032099	0.207756689	0.744434774	0.148139667	0.142234453	1.041517467	0.304985153	0	1
rgc_0.secondary_11	rgc_0	secondary_11	0.623052811	0.189538368	0.721358727	0.006092886	0.12976182	0.046954378	0.962824311	0	1
rgc_0.secondary_12	rgc_0	secondary_12	0.801008643	0.150409002	0.827771204	0.06115914	0.10297306	0.593933399	0.556488041	0	1
rgc_0.secondary_13	rgc_0	secondary_13	0.873817834	0.197660965	0.720032425	-0.034181317	0.131063229	-0.260800208	0.79589911	0	1
rgc_0.secondary_14	rgc_0	secondary_14	0.31567664	0.135407203	0.499841102	0.167540882	0.087549174	1.913677482	0.066031552	4	0.011616813
rgc_0.secondary_15	rgc_0	secondary_15	0.95184814	0.19636918	1.013433009	0.023356385	0.134438333	0.173733079	0.863105514	0	1
rgc_0.secondary_16	rgc_0	secondary_16	0.805743336	0.172225908	0.80363062	0.070249145	0.10884133	0.645427113	0.523926805	1	0.99999996
rgc_0.secondary_17	rgc_0	secondary_17	0.179964123	0.075963035	0.226092652	0.028400185	0.056033976	0.50683865	0.620823295	2	0.606468449
rgc_0.secondary_18	rgc_0	secondary_18	0.494728538	0.179582858	0.647828346	0.104409078	0.122946075	0.849226607	0.401695302	0	1
rgc_0.secondary_19	rgc_0	secondary_19	0.8100334	0.186421013	0.729449332	0.088046112	0.149290762	0.589762624	0.565645407	0	0.999990495
rgc_0.secondary_2	rgc_0	secondary_2	0.666033943	0.219355976	0.879534064	0.165768221	0.14152138	1.171329875	0.251213076	4	0.038207789
rgc_0.secondary_20	rgc_0	secondary_20	1.225314224	0.18453531	0.952301279	-0.050722344	0.139654354	-0.363199162	0.723202796	0	1
rgc_0.secondary_21	rgc_0	secondary_21	0.687540239	0.14994815	0.670196455	0.058876139	0.09878016	0.596032028	0.555355749	0	1
rgc_0.secondary_22	rgc_0	secondary_22	0.695426694	0.163005665	0.716766153	-0.00188726	0.111596992	-0.016911387	0.98660616	0	1
rgc_0.secondary_23	rgc_0	secondary_23	0.369121412	0.160355955	0.650499566	0.229980078	0.109782947	2.094861586	0.043707346	2	0.160415465
rgc_0.secondary_24	rgc_0	secondary_24	0.599780698	0.235781281	0.833820107	0.133268507	0.161420658	0.825597593	0.414788017	0	1
rgc_0.secondary_25	rgc_0	secondary_25	0.441816997	0.159157327	0.641233752	0.18693799	0.104470786	1.789380532	0.083033137	0	0.958255642
rgc_0.secondary_26	rgc_0	secondary_26	0.598067845	0.209865603	0.883465113	0.238397026	0.13581333	1.75532863	0.090047965	0	0.741410644
rgc_0.secondary_27	rgc_0	secondary_27	0.834156377	0.215820018	1.005185921	0.006807899	0.147754772	0.046075666	0.963519512	0	1
rgc_0.secondary_28	rgc_0	secondary_28	0.888518794	0.206598877	1.066229009	0.102353505	0.141441791	0.723644007	0.47423401	0	1
rgc_0.secondary_29	rgc_0	secondary_29	0.619750478	0.192129657	0.701390096	0.040381677	0.130260956	0.310005995	0.758784595	0	1
rgc_0.secondary_3	rgc_0	secondary_3	0.349835627	0.131577858	0.497522165	0.077376981	0.083381454	0.927987917	0.380910093	2	0.254211504
rgc_0.secondary_31	rgc_0	secondary_31	0.67212402	0.167071988	0.884045842	0.279698412	0.11438088	2.445324887	0.019804981	6	0.01033694
rgc_0.secondary_32	rgc_0	secondary_32	0.662580694	0.210356866	1.036300899	0.284240773	0.144014587	1.973694323	0.05658768	2	0.122450758
rgc_0.secondary_33	rgc_0	secondary_33	0.580927825	0.22923799	0.802188787	0.186511472	0.156940988	1.18841785	0.242903836	0	0.999995608
rgc_0.secondary_34	rgc_0	secondary_34	0.802445537	0.180436471	0.727074538	-0.056373609	0.121437291	-0.464219917	0.645583136	0	1
rgc_0.secondary_35	rgc_0	secondary_35	0.932965406	0.188410053	0.86406015	-0.03471512	0.137038175	-0.253324448	0.804043508	0	1
rgc_0.secondary_36	rgc_0	secondary_36	0.749467336	0.230924641	1.005532248	0.134457938	0.159531751	0.8428287	0.41251186	0	1
rgc_0.secondary_37	rgc_0	secondary_37	0.803003482	0.23190677	1.042448762	0.1379188	0.158768089	0.868680857	0.391112504	0	1
rgc_0.secondary_39	rgc_0	secondary_39	0.879687477	0.172303436	0.946782607	0.111384138	0.111501477	0.998947648	0.326341937	0	1
rgc_0.secondary_4	rgc_0	secondary_4	0.577514738	0.164240503	0.671626265	0.112852222	0.112442387	1.003644845	0.322639611	0	1
rgc_0.secondary_41	rgc_0	secondary_41	0.968533998	0.245786581	0.901631206	-0.123087146	0.181258687	-0.679068948	0.509102558	0	1
rgc_0.secondary_44	rgc_0	secondary_44	0.463009661	0.183597828	0.534833564	0.117661608	0.120668322	0.975082819	0.349966147	1	0.653140083
rgc_0.secondary_5	rgc_0	secondary_5	0.631026151	0.153473376	0.505871393	-0.01584216	0.103267001	-0.153409701	0.880276965	0	1
rgc_0.secondary_6	rgc_0	secondary_6	0.432204853	0.126688901	0.578701383	0.087920545	0.086733797	1.013682653	0.31789393	0	1
rgc_0.secondary_7	rgc_0	secondary_7	0.15960141	0.099616376	0.289415977	0.049889776	0.068199396	0.73152812	0.46946886	0	1
rgc_0.secondary_8	rgc_0	secondary_8	0.387904219	0.167459264	0.647045267	0.237425896	0.120103082	1.976850993	0.104126509	3	0.008989693
rgc_0.secondary_9	rgc_0	secondary_9	0.844443327	0.199647498	0.942656035	0.150274987	0.136682736	1.099443803	0.279298719	0	1
rgc_2.genePop_goi_NA_LOC101466528	rgc_2	genePop_goi_NA_LOC101466528	1.388834508	0.39711858	1.616470688	0.175347078	0.271875453	0.644953696	0.523285591	0	1
rgc_2.genePop_goi_NA_LOC101470924	rgc_2	genePop_goi_NA_LOC101470924	1.669289359	0.434865256	1.757307647	0.098261434	0.297717595	0.330049133	0.74338788	0	1
rgc_2.genePop_goi_NA_LOC101477733	rgc_2	genePop_goi_NA_LOC101477733	1.424185605	0.443005781	1.652233403	0.171242921	0.298446552	0.573780865	0.570138178	0	1
rgc_2.genePop_primary_2_htr1d	rgc_2	genePop_primary_2_htr1d	1.324237084	0.258497526	1.372487556	0.128227271	0.176972661	0.724559772	0.473679101	0	1
rgc_2.genePop_primary_2_vipr2	rgc_2	genePop_primary_2_vipr2	1.102679876	0.251380898	1.317020539	0.222047087	0.218910476	1.01432828	0.330936568	0	1
rgc_2.genePop_primary_3_tacr2	rgc_2	genePop_primary_3_tacr2	2.049966722	0.460881824	2.063723774	-0.186488999	0.315529067	-0.591035878	0.558405416	0	1
rgc_2.genePop_primary_7_LOC101466528	rgc_2	genePop_primary_7_LOC101466528	1.676629454	0.451945286	2.071936966	0.14212526	0.299785243	0.474090247	0.650828888	3	0.073484026
rgc_2.genePop_secondary_11_LOC101476270	rgc_2	genePop_secondary_11_LOC101476270	1.684418391	0.428902403	1.958631066	0.059433085	0.324688712	0.183046353	0.857400325	0	1
rgc_2.genePop_secondary_14_LOC101477733	rgc_2	genePop_secondary_14_LOC101477733	1.267324438	0.333552506	1.218872437	0.019872826	0.215657306	0.092150024	0.927224279	0	1
rgc_2.primary_0	rgc_2	primary_0	1.266181526	0.432673601	1.6950944	0.217480133	0.289050959	0.752393744	0.457287302	0	1
rgc_2.primary_1	rgc_2	primary_1	1.192357496	0.366081456	1.376232823	0.038485807	0.247574548	0.155451388	0.877422839	1	0.995028189
rgc_2.primary_10	rgc_2	primary_10	1.495091049	0.429141992	2.217652469	0.427205229	0.293942403	1.453363735	0.165083096	0	1
rgc_2.primary_11	rgc_2	primary_11	1.672424109	0.311650149	1.946941853	0.063700169	0.213362028	0.298554383	0.767097194	1	0.095919678
rgc_2.primary_2	rgc_2	primary_2	1.12855111	0.234159128	1.233710125	0.168036249	0.166855364	1.007077299	0.330809876	0	1
rgc_2.primary_3	rgc_2	primary_3	1.72158867	0.423237394	1.966216148	0.163923721	0.294454386	0.556703274	0.585911125	0	1
rgc_2.primary_4	rgc_2	primary_4	0.625889251	0.201485814	0.929095269	0.249835528	0.137941284	1.811172992	0.078957026	0	1
rgc_2.primary_5	rgc_2	primary_5	1.716723538	0.439545918	2.020088075	0.132859981	0.282909117	0.469620711	0.641861756	0	1
rgc_2.primary_6	rgc_2	primary_6	0.674348367	0.1775071	0.728092589	0.012111539	0.137199815	0.088276644	0.93103883	0	1
rgc_2.primary_7	rgc_2	primary_7	1.647175797	0.422443403	1.904515397	0.105600308	0.297686486	0.354736655	0.727856569	0	1
rgc_2.primary_8	rgc_2	primary_8	0.768448936	0.223456522	1.086912938	0.233365695	0.155865705	1.497222857	0.154591877	0	1
rgc_2.primary_9	rgc_2	primary_9	1.707324381	0.377237066	1.525624983	0.020697209	0.258264165	0.080139687	0.93659602	0	1
rgc_2.rgc_0	rgc_2	rgc_0	0.805099782	0.306452237	1.012563759	0.178962686	0.21575387	0.829476134	0.427392589	0	1
rgc_2.rgc_2	rgc_2	rgc_2	1.431795521	0.382814396	1.803904736	0.365747642	0.243620515	1.501300669	0.144493351	0	1
rgc_2.rgc_3	rgc_2	rgc_3	0.490238473	0.290438376	1.247779904	0.431572676	0.177258495	2.434708003	0.020745678	2	0.113738721
rgc_2.secondary_0	rgc_2	secondary_0	1.213875344	0.227302394	1.230359559	0.114306557	0.166923195	0.68478534	0.505052976	0	1
rgc_2.secondary_1	rgc_2	secondary_1	1.837524451	0.426873064	1.820561031	-0.068410767	0.283400108	-0.241392876	0.81078754	1	0.999541764
rgc_2.secondary_10	rgc_2	secondary_10	1.723958826	0.448433781	1.96397501	0.037937137	0.309816589	0.122450309	0.905039737	1	0.756141617
rgc_2.secondary_11	rgc_2	secondary_11	1.399833936	0.402644819	1.883055696	0.152435124	0.271888579	0.560652913	0.585319209	0	1
rgc_2.secondary_12	rgc_2	secondary_12	1.091050762	0.36938435	1.75500583	0.38389871	0.245539596	1.563490029	0.127751884	0	1
rgc_2.secondary_13	rgc_2	secondary_13	1.728282617	0.407722919	1.645809569	0.037932202	0.268761382	0.141137099	0.888641774	0	1
rgc_2.secondary_14	rgc_2	secondary_14	0.817153319	0.287408758	1.038809148	-0.029459968	0.191919978	-0.153501309	0.879074932	1	0.974770156
rgc_2.secondary_15	rgc_2	secondary_15	1.498806193	0.304790711	1.551093207	0.055611171	0.235292281	0.236349321	0.816720731	0	1
rgc_2.secondary_16	rgc_2	secondary_16	1.166562401	0.418627293	1.759002343	0.258373362	0.286600755	0.901509704	0.373659451	0	1
rgc_2.secondary_17	rgc_2	secondary_17	0.555147931	0.232347802	0.712979268	0.021081088	0.159287311	0.132346312	0.897394674	0	1
rgc_2.secondary_18	rgc_2	secondary_18	1.400671075	0.445048507	1.793918542	0.23810928	0.301342059	0.790162782	0.435241233	0	1
rgc_2.secondary_19	rgc_2	secondary_19	1.57142531	0.406946873	1.838079461	0.074431582	0.281692454	0.264229947	0.795301436	0	1
rgc_2.secondary_2	rgc_2	secondary_2	1.839702701	0.477488228	2.098138817	0.204980026	0.343381203	0.596945972	0.559760722	0	1
rgc_2.secondary_20	rgc_2	secondary_20	1.50933367	0.330469514	1.82178533	0.162118277	0.226246148	0.71655707	0.478540942	0	1
rgc_2.secondary_21	rgc_2	secondary_21	1.010144656	0.216180347	1.179111177	0.142833947	0.149030657	0.958419897	0.352189046	0	1
rgc_2.secondary_22	rgc_2	secondary_22	0.949559049	0.310605022	1.211436673	0.068698109	0.20250611	0.339239685	0.736909404	0	1
rgc_2.secondary_23	rgc_2	secondary_23	1.41163911	0.414028776	1.618087642	0.185426189	0.277131267	0.669091552	0.508179581	0	1
rgc_2.secondary_24	rgc_2	secondary_24	1.131919352	0.334351028	1.479863096	0.12705136	0.222826508	0.570180634	0.572501892	0	1
rgc_2.secondary_25	rgc_2	secondary_25	1.104596229	0.367042698	1.582699384	0.220186934	0.243049023	0.905936307	0.372551295	3	0.005066787
rgc_2.secondary_26	rgc_2	secondary_26	1.520043465	0.351179462	1.878315919	-0.014309885	0.230296974	-0.06213666	0.950886966	1	0.998413135
rgc_2.secondary_27	rgc_2	secondary_27	0.800429454	0.234141011	1.424609741	0.349404133	0.159063284	2.196635983	0.051403513	0	0.720301461
rgc_2.secondary_28	rgc_2	secondary_28	1.41821391	0.428714552	2.240864755	0.520525869	0.293506698	1.773471858	0.085108757	0	1
rgc_2.secondary_29	rgc_2	secondary_29	1.031509149	0.435824733	1.482914781	0.075195597	0.312804166	0.240391928	0.813166769	1	0.999738168
rgc_2.secondary_3	rgc_2	secondary_3	1.357243188	0.383345722	1.335543218	-0.055341981	0.24944297	-0.221862261	0.825836083	0	1
rgc_2.secondary_31	rgc_2	secondary_31	2.135777982	0.48952379	2.258881495	0.111711157	0.335137938	0.33332889	0.74093297	0	1
rgc_2.secondary_32	rgc_2	secondary_32	1.659178704	0.459804455	2.148377601	0.313029651	0.307337826	1.018519769	0.316121825	0	1
rgc_2.secondary_33	rgc_2	secondary_33	1.873863884	0.370425125	1.903278323	0.008374244	0.253600571	0.033021391	0.973850625	0	1
rgc_2.secondary_34	rgc_2	secondary_34	2.057928525	0.304405461	1.781466046	-0.274047152	0.253418539	-1.081401355	0.308497508	0	1
rgc_2.secondary_35	rgc_2	secondary_35	1.115242738	0.27167634	1.448857823	0.128139735	0.184445877	0.694728103	0.492757694	0	1
rgc_2.secondary_36	rgc_2	secondary_36	1.667530076	0.382681093	2.058735009	0.093555098	0.259695125	0.360249726	0.720993891	0	1
rgc_2.secondary_37	rgc_2	secondary_37	1.588542607	0.304803546	1.93367795	0.120368335	0.208674704	0.576822836	0.56785891	1	0.159063037
rgc_2.secondary_39	rgc_2	secondary_39	1.196817772	0.272882167	1.573410165	0.07969736	0.186820679	0.426598171	0.67236111	0	1
rgc_2.secondary_4	rgc_2	secondary_4	1.123020413	0.353196801	1.43017283	0.201234785	0.24180571	0.832216843	0.411093992	0	1
rgc_2.secondary_41	rgc_2	secondary_41	1.422647333	0.431305794	1.921009409	0.086155887	0.283093683	0.304337017	0.763085395	0	1
rgc_2.secondary_44	rgc_2	secondary_44	0.860858832	0.334572358	1.346729449	0.287334636	0.229055038	1.254434907	0.218239499	0	1
rgc_2.secondary_5	rgc_2	secondary_5	0.495062331	0.210371062	0.745408762	0.227353881	0.13966674	1.627831224	0.114519372	0	0.999978914
rgc_2.secondary_6	rgc_2	secondary_6	0.808012456	0.199058211	1.065463104	0.24261188	0.151077899	1.605872738	0.130280146	0	1
rgc_2.secondary_7	rgc_2	secondary_7	0.721099018	0.181972499	0.773021681	0.071522229	0.148087709	0.48297208	0.637334195	0	1
rgc_2.secondary_8	rgc_2	secondary_8	0.955334189	0.278027374	1.223541881	0.243763865	0.190343192	1.280654495	0.208982641	0	1
rgc_2.secondary_9	rgc_2	secondary_9	1.238717048	0.335382004	1.749056544	0.326156972	0.229609339	1.420486526	0.164572213	0	1
rgc_3.genePop_goi_NA_LOC101466528	rgc_3	genePop_goi_NA_LOC101466528	0.994580775	0.360248915	1.305956033	-0.101326026	0.263151022	-0.385048954	0.706613708	0	1
rgc_3.genePop_goi_NA_LOC101470924	rgc_3	genePop_goi_NA_LOC101470924	1.194812707	0.421352345	1.315945732	-0.256831798	0.302477886	-0.849092809	0.41197592	0	1
rgc_3.genePop_goi_NA_LOC101477733	rgc_3	genePop_goi_NA_LOC101477733	0.900626017	0.38423967	1.318281231	-0.116728988	0.248696326	-0.46936354	0.646405485	0	1
rgc_3.genePop_primary_2_htr1d	rgc_3	genePop_primary_2_htr1d	1.113984224	0.298960754	1.303688849	-0.131233449	0.183311452	-0.715904259	0.488865368	0	1
rgc_3.genePop_primary_2_vipr2	rgc_3	genePop_primary_2_vipr2	1.056716324	0.305954901	1.308762934	-0.041438553	0.236459771	-0.17524568	0.86359171	0	1
rgc_3.genePop_primary_3_tacr2	rgc_3	genePop_primary_3_tacr2	1.39186039	0.358196426	1.571011487	-0.311400341	0.274552191	-1.134211819	0.287061694	0	1
rgc_3.genePop_primary_7_LOC101466528	rgc_3	genePop_primary_7_LOC101466528	1.405553605	0.365200512	1.649901971	-0.148695841	0.238725689	-0.622873229	0.53831293	0	1
rgc_3.genePop_secondary_11_LOC101476270	rgc_3	genePop_secondary_11_LOC101476270	1.090678054	0.382065267	1.574614111	-0.175425864	0.26147939	-0.670897482	0.515475644	0	1
rgc_3.genePop_secondary_14_LOC101477733	rgc_3	genePop_secondary_14_LOC101477733	0.606047088	0.314955577	1.028266204	0.063055565	0.202511616	0.311367646	0.757793618	0	1
rgc_3.primary_0	rgc_3	primary_0	0.86416555	0.354216818	1.441737536	0.050409744	0.222081565	0.226987521	0.822091048	0	1
rgc_3.primary_1	rgc_3	primary_1	0.896883315	0.354375472	1.104988629	-0.161260192	0.230330128	-0.700126352	0.496356564	0	1
rgc_3.primary_10	rgc_3	primary_10	1.487727837	0.471676515	1.969876155	0.017136281	0.307375717	0.055750275	0.955942168	0	1
rgc_3.primary_11	rgc_3	primary_11	1.055512729	0.315879668	1.564496174	-0.095739544	0.212219181	-0.451135207	0.655264307	0	1
rgc_3.primary_2	rgc_3	primary_2	1.06235311	0.29942009	1.266813551	-0.074703106	0.221724972	-0.336917872	0.741940666	0	1
rgc_3.primary_3	rgc_3	primary_3	1.407813599	0.427335088	1.509447167	-0.139093983	0.287996138	-0.482971697	0.637943688	0	1
rgc_3.primary_4	rgc_3	primary_4	0.36543574	0.159958431	0.837195501	0.21527117	0.109510794	1.96575299	0.057536946	0	0.979312622
rgc_3.primary_5	rgc_3	primary_5	1.287290177	0.414552135	1.666178479	-0.15400566	0.262308255	-0.587117094	0.561867219	0	1
rgc_3.primary_6	rgc_3	primary_6	0.492453356	0.201683507	0.591090974	0.007003812	0.14304888	0.048960971	0.961653735	0	1
rgc_3.primary_7	rgc_3	primary_7	1.063961841	0.401648805	1.5278306	-0.130109549	0.268630995	-0.484343024	0.631799815	0	1
rgc_3.primary_8	rgc_3	primary_8	0.792357895	0.189247034	0.856202843	-0.045927965	0.13492478	-0.340396813	0.740275902	0	1
rgc_3.primary_9	rgc_3	primary_9	0.903871603	0.30792074	1.14451618	-0.013728411	0.208113221	-0.065966069	0.947806207	0	1
rgc_3.rgc_0	rgc_3	rgc_0	0.5829089	0.280530559	1.063210929	0.143863909	0.195938404	0.734230281	0.47615453	0	1
rgc_3.rgc_2	rgc_3	rgc_2	0.496230613	0.382667277	1.534115709	0.587429536	0.262615941	2.236838837	0.040169253	1	0.271482032
rgc_3.rgc_3	rgc_3	rgc_3	0.459633365	0.371075446	1.298548492	0.362164566	0.208373738	1.738052836	0.093720657	0	1
rgc_3.secondary_0	rgc_3	secondary_0	1.028537945	0.308903536	1.350476415	-0.013188515	0.199799172	-0.066008858	0.948450525	0	1
rgc_3.secondary_1	rgc_3	secondary_1	1.295065706	0.383537516	1.506721061	-0.244539139	0.240720149	-1.015864852	0.318386457	0	1
rgc_3.secondary_10	rgc_3	secondary_10	1.352901307	0.438825832	1.516460603	-0.248374221	0.307532848	-0.807634769	0.43549921	0	1
rgc_3.secondary_11	rgc_3	secondary_11	1.061408034	0.41441201	1.5917692	-0.188668359	0.277081209	-0.680913583	0.501392367	0	1
rgc_3.secondary_12	rgc_3	secondary_12	1.129377773	0.345844506	1.631369009	0.055925554	0.219654299	0.254607145	0.800894862	0	1
rgc_3.secondary_13	rgc_3	secondary_13	1.032034147	0.39017134	1.365829792	0.011446254	0.266941744	0.042879219	0.966092071	0	1
rgc_3.secondary_14	rgc_3	secondary_14	0.374228322	0.246483924	0.849452599	0.092456231	0.177573184	0.520665503	0.610422857	0	1
rgc_3.secondary_15	rgc_3	secondary_15	1.381403139	0.373824313	1.565726734	-0.185404052	0.25669621	-0.722270314	0.484898657	0	1
rgc_3.secondary_16	rgc_3	secondary_16	0.928474723	0.361147574	1.60842833	-0.063721529	0.221182035	-0.288095408	0.781533436	0	1
rgc_3.secondary_17	rgc_3	secondary_17	0.2779043	0.230571511	0.535399581	0.092261929	0.177624759	0.519420432	0.612290844	0	1
rgc_3.secondary_18	rgc_3	secondary_18	1.417569987	0.396609107	1.377938771	-0.17843363	0.258822749	-0.689404741	0.502361327	0	1
rgc_3.secondary_19	rgc_3	secondary_19	1.155445029	0.372296902	1.493714003	-0.055353228	0.254882028	-0.217171954	0.829372315	0	1
rgc_3.secondary_2	rgc_3	secondary_2	1.433721016	0.475861638	1.630566723	-0.161352852	0.332131999	-0.485809416	0.635617272	0	1
rgc_3.secondary_20	rgc_3	secondary_20	1.038748063	0.318957634	1.569656652	0.119929633	0.255178883	0.469982594	0.646818536	0	1
rgc_3.secondary_21	rgc_3	secondary_21	0.631151299	0.217436506	1.012221729	0.117201343	0.138269974	0.847626851	0.422719647	0	1
rgc_3.secondary_22	rgc_3	secondary_22	0.589745915	0.301318884	1.08262464	0.092007889	0.216739792	0.424508525	0.680755088	0	1
rgc_3.secondary_23	rgc_3	secondary_23	0.810894745	0.400347157	1.324309515	0.080406065	0.2547318	0.31564989	0.754609656	0	1
rgc_3.secondary_24	rgc_3	secondary_24	1.139721274	0.407035398	1.382427926	-0.013450177	0.32047684	-0.041969263	0.967133116	0	1
rgc_3.secondary_25	rgc_3	secondary_25	0.802248341	0.314401727	1.377670608	0.071082524	0.19649744	0.361747838	0.720269261	0	1
rgc_3.secondary_26	rgc_3	secondary_26	1.32835045	0.329924406	1.50642994	-0.260136717	0.231323372	-1.124558732	0.283772097	0	1
rgc_3.secondary_27	rgc_3	secondary_27	1.20295571	0.34347301	1.475601637	-0.113356521	0.259755688	-0.436396686	0.670304715	0	1
rgc_3.secondary_28	rgc_3	secondary_28	1.421858785	0.474814669	1.947996425	0.041771989	0.316554593	0.131958247	0.895963161	0	1
rgc_3.secondary_29	rgc_3	secondary_29	0.981367863	0.415552774	1.402631929	-0.144692823	0.287459427	-0.50335042	0.622053376	0	1
rgc_3.secondary_3	rgc_3	secondary_3	1.062870641	0.372011589	1.097751101	-0.183898874	0.265428456	-0.692837826	0.501235697	0	1
rgc_3.secondary_31	rgc_3	secondary_31	1.585044676	0.414987481	1.848535349	-0.11351161	0.261421044	-0.434209917	0.667470554	0	1
rgc_3.secondary_32	rgc_3	secondary_32	1.566994444	0.430709449	1.788516011	-0.044257891	0.282381775	-0.156730692	0.878216511	0	1
rgc_3.secondary_33	rgc_3	secondary_33	1.276611993	0.402564671	1.588673259	-0.094640762	0.275603958	-0.343394059	0.733416437	0	1
rgc_3.secondary_34	rgc_3	secondary_34	1.16459507	0.429539117	1.412086403	-0.062188286	0.305915767	-0.20328565	0.841858637	0	1
rgc_3.secondary_35	rgc_3	secondary_35	1.19869678	0.35976856	1.371159679	-0.17433051	0.264452698	-0.659212445	0.522561531	0	1
rgc_3.secondary_36	rgc_3	secondary_36	1.248800321	0.34729149	1.718829712	-0.213215861	0.237450519	-0.897938072	0.385469092	0	1
rgc_3.secondary_37	rgc_3	secondary_37	0.975452426	0.322454721	1.579653654	-0.044458996	0.216606043	-0.205252797	0.838841809	0	1
rgc_3.secondary_39	rgc_3	secondary_39	1.037009583	0.311131438	1.459956932	-0.004778419	0.187700199	-0.025457719	0.979877859	0	1
rgc_3.secondary_4	rgc_3	secondary_4	1.031016878	0.31430995	1.273440003	-0.052639945	0.196223787	-0.268264849	0.79046955	0	1
rgc_3.secondary_41	rgc_3	secondary_41	1.657763046	0.41331411	1.537234234	-0.519603703	0.280083439	-1.855174678	0.073872139	0	0.990636616
rgc_3.secondary_44	rgc_3	secondary_44	0.717412668	0.249558072	0.994985268	0.066667433	0.206073679	0.323512605	0.75266357	0	1
rgc_3.secondary_5	rgc_3	secondary_5	0.34163289	0.194912078	0.792008372	0.188991538	0.126388103	1.495326958	0.145941836	0	1
rgc_3.secondary_6	rgc_3	secondary_6	0.726406388	0.186694745	0.860242751	0.026218823	0.13068303	0.200629133	0.84572043	0	1
rgc_3.secondary_7	rgc_3	secondary_7	0.626271544	0.201455309	0.650535644	-0.046465863	0.137538076	-0.337839994	0.737935299	0	1
rgc_3.secondary_8	rgc_3	secondary_8	0.80568441	0.244406349	0.895827931	0.037703316	0.165738049	0.22748739	0.823625404	0	1
rgc_3.secondary_9	rgc_3	secondary_9	1.118658108	0.341119025	1.643459451	0.102528446	0.208552267	0.491619905	0.626932334	0	1
secondary_0.genePop_goi_NA_LOC101466528	secondary_0	genePop_goi_NA_LOC101466528	1.820250966	0.295364287	2.093594253	0.065257244	0.24186423	0.269809406	0.791885393	0	1
secondary_0.genePop_goi_NA_LOC101470924	secondary_0	genePop_goi_NA_LOC101470924	1.721018219	0.254809651	1.825832782	-0.040273522	0.162272526	-0.248184477	0.805781704	0	1
secondary_0.genePop_goi_NA_LOC101477733	secondary_0	genePop_goi_NA_LOC101477733	2.321405105	0.354250045	2.150638483	-0.147836423	0.216127874	-0.684022935	0.515269747	0	1
secondary_0.genePop_primary_2_htr1d	secondary_0	genePop_primary_2_htr1d	1.514695798	0.283041665	1.820721661	-0.005917345	0.201068745	-0.029429463	0.97690058	0	1
secondary_0.genePop_primary_2_vipr2	secondary_0	genePop_primary_2_vipr2	1.72107272	0.289865131	1.85752711	-0.133126715	0.204511891	-0.650948528	0.527256123	0	1
secondary_0.genePop_primary_3_tacr2	secondary_0	genePop_primary_3_tacr2	1.546828008	0.321953698	1.593827605	-0.20376314	0.203574663	-1.000925837	0.3384682	0	1
secondary_0.genePop_primary_7_LOC101466528	secondary_0	genePop_primary_7_LOC101466528	2.401044483	0.303878993	2.124275005	-0.151714627	0.232171878	-0.653458241	0.529290747	0	1
secondary_0.genePop_secondary_11_LOC101476270	secondary_0	genePop_secondary_11_LOC101476270	2.182985225	0.360721627	2.211748388	-0.15625927	0.253701959	-0.615916688	0.551430598	0	1
secondary_0.genePop_secondary_14_LOC101477733	secondary_0	genePop_secondary_14_LOC101477733	1.119336213	0.3350516	1.31761371	0.06865493	0.278702572	0.246337627	0.80966001	0	1
secondary_0.primary_0	secondary_0	primary_0	3.151890643	0.236298207	2.788553607	-0.31194438	0.183446039	-1.700469426	0.122365549	0	0.70660164
secondary_0.primary_1	secondary_0	primary_1	1.540389538	0.201078952	1.611425313	-0.171922255	0.11825184	-1.453865365	0.15792307	2	0.007504535
secondary_0.primary_10	secondary_0	primary_10	2.818333007	0.384200655	2.986542741	0.074618463	0.246255069	0.303012903	0.763886186	0	1
secondary_0.primary_11	secondary_0	primary_11	1.191552502	0.176947013	1.206097856	-0.040287985	0.112834435	-0.357053983	0.727344675	0	1
secondary_0.primary_2	secondary_0	primary_2	1.773954645	0.256393526	1.936123054	-0.123644351	0.177241449	-0.697604042	0.496787945	0	1
secondary_0.primary_3	secondary_0	primary_3	1.895081873	0.289261209	1.815173049	-0.138100115	0.247252469	-0.558538873	0.59114612	0	1
secondary_0.primary_4	secondary_0	primary_4	0.334174924	0.140589379	0.563348493	0.147977264	0.092808486	1.594436792	0.122071066	0	0.988459484
secondary_0.primary_5	secondary_0	primary_5	3.000260113	0.29216805	2.508618749	-0.434790371	0.170126659	-2.555686302	0.016605353	3	0.058464911
secondary_0.primary_6	secondary_0	primary_6	0.772892662	0.172556871	0.850866294	0.046302228	0.133673749	0.346382354	0.734556489	0	1
secondary_0.primary_7	secondary_0	primary_7	2.901584965	0.332581723	2.650254725	-0.247318412	0.183186016	-1.350094387	0.188459224	0	0.999766369
secondary_0.primary_8	secondary_0	primary_8	0.593025532	0.197611195	0.633427041	0.013407245	0.133784594	0.100215165	0.921756838	0	1
secondary_0.primary_9	secondary_0	primary_9	2.605246873	0.436951726	2.112446196	-0.228803772	0.295975341	-0.773050118	0.445119224	0	1
secondary_0.rgc_0	secondary_0	rgc_0	0.474205771	0.152044168	0.449920022	0.020302227	0.091617049	0.221598792	0.826326282	0	1
secondary_0.rgc_2	secondary_0	rgc_2	0.734712023	0.239144634	1.085065777	0.256574775	0.163723278	1.567124588	0.126346665	0	1
secondary_0.rgc_3	secondary_0	rgc_3	0.684125023	0.226976514	0.698588285	-0.091583211	0.153506353	-0.596608606	0.554879989	0	1
secondary_0.secondary_0	secondary_0	secondary_0	2.318388855	0.314487797	2.084617794	-0.294572592	0.220258207	-1.33739667	0.211152391	0	1
secondary_0.secondary_1	secondary_0	secondary_1	2.804957092	0.272316669	2.382996131	-0.375395842	0.156287707	-2.401953742	0.036008599	4	0.061987499
secondary_0.secondary_10	secondary_0	secondary_10	1.377164989	0.245504863	1.612672466	-0.022168279	0.166954702	-0.132780199	0.895284571	0	1
secondary_0.secondary_11	secondary_0	secondary_11	2.325347914	0.321187448	2.289787172	-0.287181983	0.163465923	-1.75683089	0.092821544	1	0.64598466
secondary_0.secondary_12	secondary_0	secondary_12	2.709601184	0.272936908	2.789548565	0.003780017	0.155874278	0.024250424	0.980832478	0	1
secondary_0.secondary_13	secondary_0	secondary_13	4.035715289	0.37148714	3.072959432	-0.534731478	0.204990356	-2.608568949	0.026989775	3	0.102116899
secondary_0.secondary_14	secondary_0	secondary_14	1.439658734	0.23383843	1.524719464	-0.013369877	0.15209554	-0.087904467	0.930504151	1	0.536387565
secondary_0.secondary_15	secondary_0	secondary_15	2.008641476	0.346260687	2.040266698	-0.156835086	0.237057106	-0.661592004	0.512691815	0	1
secondary_0.secondary_16	secondary_0	secondary_16	2.853894507	0.338932152	2.868464663	-0.163312486	0.219390764	-0.744390891	0.462115499	1	1
secondary_0.secondary_17	secondary_0	secondary_17	0.48715021	0.136763305	0.722128808	0.082718118	0.100675244	0.821633153	0.424143832	2	0.303844138
secondary_0.secondary_18	secondary_0	secondary_18	1.689037083	0.232034139	1.771933614	-0.038891894	0.129243455	-0.30091964	0.765930171	0	1
secondary_0.secondary_19	secondary_0	secondary_19	2.401394352	0.342231975	2.601902544	-0.204179171	0.215119638	-0.949142409	0.35074013	0	1
secondary_0.secondary_2	secondary_0	secondary_2	1.987873596	0.318751451	1.871912675	-0.172987448	0.261313536	-0.661991914	0.520503949	0	1
secondary_0.secondary_20	secondary_0	secondary_20	1.172215515	0.18622933	1.29385396	-0.115849856	0.121773066	-0.951358616	0.349410674	0	1
secondary_0.secondary_21	secondary_0	secondary_21	1.4359332	0.282768754	1.534542591	0.02107909	0.212028821	0.099416157	0.922828181	0	1
secondary_0.secondary_22	secondary_0	secondary_22	1.465236666	0.229132694	1.484399736	-0.117292687	0.167028016	-0.70223361	0.495739692	0	1
secondary_0.secondary_23	secondary_0	secondary_23	2.114437482	0.433072866	1.621282072	-0.48723277	0.266187708	-1.830410478	0.080250306	0	1
secondary_0.secondary_24	secondary_0	secondary_24	1.209722373	0.274474541	1.354783759	0.036333849	0.187910851	0.193356841	0.847830004	0	1
secondary_0.secondary_25	secondary_0	secondary_25	2.441206104	0.311857972	2.466657588	0.016855442	0.22556744	0.074724625	0.942312656	0	1
secondary_0.secondary_26	secondary_0	secondary_26	2.020194253	0.246954584	1.776273369	-0.307517811	0.169335382	-1.816028097	0.105561176	0	1
secondary_0.secondary_27	secondary_0	secondary_27	1.70496957	0.242028197	1.932860869	-0.344833694	0.165782106	-2.0800417	0.058781712	1	0.836263837
secondary_0.secondary_28	secondary_0	secondary_28	2.868712974	0.375173454	3.019216251	0.030037066	0.244463897	0.122869129	0.90299487	0	1
secondary_0.secondary_29	secondary_0	secondary_29	1.924359252	0.34658483	1.969471756	-0.362245571	0.222008493	-1.631674386	0.132587165	1	0.99798554
secondary_0.secondary_3	secondary_0	secondary_3	1.483191402	0.296091718	1.536753872	-0.123397709	0.203104901	-0.607556531	0.558367521	0	1
secondary_0.secondary_31	secondary_0	secondary_31	3.807830014	0.436233563	3.358847098	-0.515098001	0.309128684	-1.666289888	0.11759436	0	1
secondary_0.secondary_32	secondary_0	secondary_32	2.201089426	0.296502657	1.94697798	-0.257509366	0.232430894	-1.107896462	0.288124248	0	1
secondary_0.secondary_33	secondary_0	secondary_33	3.228455327	0.38006733	2.744496345	-0.306818457	0.256312258	-1.197049486	0.239982526	0	1
secondary_0.secondary_34	secondary_0	secondary_34	1.683634826	0.377814578	1.585910939	-0.136320942	0.242848259	-0.561342058	0.587713236	0	1
secondary_0.secondary_35	secondary_0	secondary_35	1.469774456	0.279020838	1.861484327	-0.020429521	0.21983996	-0.092929062	0.927392187	0	1
secondary_0.secondary_36	secondary_0	secondary_36	1.300497174	0.256065917	1.514234644	0.133681987	0.174536079	0.765927526	0.46418891	0	1
secondary_0.secondary_37	secondary_0	secondary_37	1.150953239	0.144684794	1.187261044	-0.078847876	0.099054152	-0.796007791	0.431550395	1	1
secondary_0.secondary_39	secondary_0	secondary_39	1.474947454	0.250533443	1.728786002	-0.08655552	0.168703158	-0.513064019	0.616951864	0	1
secondary_0.secondary_4	secondary_0	secondary_4	2.14349646	0.23099044	2.449884012	0.14232228	0.192610686	0.73891165	0.479250543	0	1
secondary_0.secondary_41	secondary_0	secondary_41	0.990233339	0.265484777	1.269463032	-0.099765554	0.174204983	-0.572690586	0.570901005	2	0.173540487
secondary_0.secondary_44	secondary_0	secondary_44	2.374944203	0.415952451	1.845700536	-0.197429505	0.260741108	-0.757185957	0.466218083	0	1
secondary_0.secondary_5	secondary_0	secondary_5	0.316730966	0.102598648	0.333642488	-0.046785654	0.07024112	-0.66607215	0.509859336	0	1
secondary_0.secondary_6	secondary_0	secondary_6	0.389536715	0.213413676	0.661487806	0.162053536	0.153272958	1.057287192	0.310632166	0	1
secondary_0.secondary_7	secondary_0	secondary_7	1.070853506	0.172406359	1.005948306	-0.060807441	0.127575425	-0.476639141	0.641744538	0	1
secondary_0.secondary_8	secondary_0	secondary_8	1.384872135	0.142183148	1.266650737	-0.163019848	0.087332783	-1.866651244	0.072720884	4	0.003115283
secondary_0.secondary_9	secondary_0	secondary_9	2.580000778	0.207860111	2.681590674	-0.026814732	0.140532344	-0.19080826	0.852284123	3	0.028573198
secondary_1.genePop_goi_NA_LOC101466528	secondary_1	genePop_goi_NA_LOC101466528	1.760740421	0.238685127	1.55867386	-0.301477185	0.166964768	-1.805633539	0.098423653	1	0.211920617
secondary_1.genePop_goi_NA_LOC101470924	secondary_1	genePop_goi_NA_LOC101470924	1.572844927	0.23302351	1.289152043	-0.417774035	0.155012981	-2.695090649	0.022960973	4	0.048397791
secondary_1.genePop_goi_NA_LOC101477733	secondary_1	genePop_goi_NA_LOC101477733	1.48692814	0.227012915	1.34275222	-0.176269845	0.121798251	-1.44722804	0.183365879	2	0.099761112
secondary_1.genePop_primary_2_htr1d	secondary_1	genePop_primary_2_htr1d	1.489195723	0.188333735	1.373245068	-0.249346488	0.166717327	-1.495624317	0.177101491	0	1
secondary_1.genePop_primary_2_vipr2	secondary_1	genePop_primary_2_vipr2	1.363171108	0.217225027	1.404268755	-0.135096003	0.148344725	-0.910689627	0.387288573	0	1
secondary_1.genePop_primary_3_tacr2	secondary_1	genePop_primary_3_tacr2	1.065548786	0.243539182	1.003358642	-0.258012332	0.153927321	-1.676195824	0.10484911	2	0.054751692
secondary_1.genePop_primary_7_LOC101466528	secondary_1	genePop_primary_7_LOC101466528	1.420166419	0.264273072	1.520748973	-0.042761516	0.175638494	-0.243463232	0.809412136	0	1
secondary_1.genePop_secondary_11_LOC101476270	secondary_1	genePop_secondary_11_LOC101476270	1.583956722	0.259815412	1.561035393	-0.25191553	0.194980043	-1.292006741	0.223781579	0	1
secondary_1.genePop_secondary_14_LOC101477733	secondary_1	genePop_secondary_14_LOC101477733	0.302843784	0.213494222	0.63919587	0.155916257	0.132514446	1.176598187	0.249514845	0	1
secondary_1.primary_0	secondary_1	primary_0	1.744628477	0.161643262	1.706790993	-0.220938842	0.096064449	-2.299902252	0.030736431	6	0.000866301
secondary_1.primary_1	secondary_1	primary_1	1.178058884	0.22333828	0.908066029	-0.261251151	0.119073795	-2.194027243	0.038750347	6	0.001241237
secondary_1.primary_10	secondary_1	primary_10	1.800966055	0.237528297	1.698297133	-0.276980987	0.163546488	-1.693591775	0.119260253	0	0.999695793
secondary_1.primary_11	secondary_1	primary_11	1.102318	0.181307184	1.00572952	-0.222912891	0.120583368	-1.84862054	0.073703587	4	0.008568773
secondary_1.primary_2	secondary_1	primary_2	1.409896707	0.205631265	1.381517379	-0.24199244	0.151175092	-1.600742798	0.137308135	0	0.999999997
secondary_1.primary_3	secondary_1	primary_3	1.44743692	0.263987358	1.270276164	-0.203304599	0.153410485	-1.325232756	0.235809844	2	0.109486737
secondary_1.primary_4	secondary_1	primary_4	0.333449093	0.059176135	0.38632112	0.002520622	0.040151832	0.062777258	0.950324392	0	1
secondary_1.primary_5	secondary_1	primary_5	1.720440315	0.172217201	1.740431114	-0.234837099	0.09458708	-2.482760842	0.022243652	6	0.000165842
secondary_1.primary_6	secondary_1	primary_6	0.144864918	0.150049401	0.335917609	0.110809637	0.118580656	0.934466391	0.36833097	0	1
secondary_1.primary_7	secondary_1	primary_7	1.547592144	0.264884284	1.802516147	-0.086850138	0.16481531	-0.52695431	0.602571384	0	1
secondary_1.primary_8	secondary_1	primary_8	0.547288186	0.121948175	0.533617475	-0.05322688	0.0834882	-0.637537766	0.528044937	0	1
secondary_1.primary_9	secondary_1	primary_9	1.98894491	0.24357947	1.389902951	-0.536681683	0.166311871	-3.226959574	0.002824498	5	0.006365206
secondary_1.rgc_0	secondary_1	rgc_0	0.505489949	0.145927847	0.490242196	-0.06912961	0.096804807	-0.714113396	0.492835653	0	1
secondary_1.rgc_2	secondary_1	rgc_2	0.960069335	0.216014648	1.013095582	-0.015540071	0.147888019	-0.105079986	0.916929821	0	1
secondary_1.rgc_3	secondary_1	rgc_3	0.21557109	0.144174004	0.519489019	0.061324748	0.094614465	0.648154047	0.521485253	0	1
secondary_1.secondary_0	secondary_1	secondary_0	1.809863954	0.201779598	1.602544516	-0.18539124	0.160519589	-1.154944651	0.271079441	0	1
secondary_1.secondary_1	secondary_1	secondary_1	1.549378592	0.246396968	1.470323506	-0.294636617	0.154527409	-1.906694865	0.065661311	4	0.02071082
secondary_1.secondary_10	secondary_1	secondary_10	1.039614961	0.264806425	1.228673333	-0.121797134	0.158182804	-0.769977083	0.460918429	2	0.032037772
secondary_1.secondary_11	secondary_1	secondary_11	1.699403109	0.298443001	1.65426825	-0.28156077	0.193296376	-1.456627253	0.172414412	1	0.322103796
secondary_1.secondary_12	secondary_1	secondary_12	1.665549987	0.199889872	1.700371266	-0.134653963	0.128068047	-1.051425132	0.302133618	0	0.999989349
secondary_1.secondary_13	secondary_1	secondary_13	2.550489065	0.262178498	2.001529777	-0.56461563	0.172793817	-3.267568485	0.008418421	3	0.019738596
secondary_1.secondary_14	secondary_1	secondary_14	0.556972154	0.166896903	0.64612007	-0.082115863	0.112014121	-0.733084916	0.468806374	1	0.784038749
secondary_1.secondary_15	secondary_1	secondary_15	1.747231716	0.178132044	1.517717992	-0.279153507	0.13095593	-2.131659916	0.059606581	1	0.79431994
secondary_1.secondary_16	secondary_1	secondary_16	1.849972284	0.228481449	1.930003697	-0.23775226	0.145416864	-1.63497035	0.113693907	2	0.009517549
secondary_1.secondary_17	secondary_1	secondary_17	0.146464485	0.132319963	0.265565452	0.057022553	0.115687695	0.492900761	0.631492253	0	1
secondary_1.secondary_18	secondary_1	secondary_18	1.206880487	0.200548582	1.171388308	-0.143003426	0.129793883	-1.101773239	0.278885529	1	0.999999995
secondary_1.secondary_19	secondary_1	secondary_19	1.81709214	0.306803041	1.93498338	-0.07947775	0.195683709	-0.406154147	0.692563818	0	1
secondary_1.secondary_2	secondary_1	secondary_2	1.643511141	0.289874889	1.302556453	-0.31835301	0.196151247	-1.622997636	0.115821021	0	0.999945236
secondary_1.secondary_20	secondary_1	secondary_20	0.984229002	0.143719255	0.990452154	-0.129753558	0.083668686	-1.550801912	0.13250582	2	0.098446151
secondary_1.secondary_21	secondary_1	secondary_21	1.111195667	0.142833328	1.145814356	-0.07836135	0.074752655	-1.048275149	0.329110508	0	1
secondary_1.secondary_22	secondary_1	secondary_22	1.291755076	0.219273476	1.24252581	-0.194846444	0.150935014	-1.290929373	0.219278593	0	1
secondary_1.secondary_23	secondary_1	secondary_23	1.024733811	0.270210927	0.901984306	-0.27762088	0.152303932	-1.822808356	0.07944307	2	0.058141017
secondary_1.secondary_24	secondary_1	secondary_24	0.903946704	0.250768265	0.858099172	-0.07857949	0.170464421	-0.460972968	0.658646654	0	1
secondary_1.secondary_25	secondary_1	secondary_25	1.358253107	0.228560187	1.259731848	-0.205758974	0.142738728	-1.441507686	0.159250263	3	0.034302582
secondary_1.secondary_26	secondary_1	secondary_26	1.481327305	0.208146825	1.141581537	-0.366764294	0.103355581	-3.548567876	0.001444916	4	0.001343646
secondary_1.secondary_27	secondary_1	secondary_27	1.314046551	0.220400015	1.470239743	-0.142890435	0.15089033	-0.94698205	0.350330196	0	1
secondary_1.secondary_28	secondary_1	secondary_28	1.704761614	0.258306887	1.746665434	-0.250916273	0.173814827	-1.443583829	0.159939905	2	0.210266209
secondary_1.secondary_29	secondary_1	secondary_29	1.471155975	0.234711894	1.324061067	-0.330375446	0.124514525	-2.653308492	0.01359482	6	0.000922757
secondary_1.secondary_3	secondary_1	secondary_3	1.231709175	0.225382319	0.818727848	-0.442076687	0.145999435	-3.027934229	0.011743097	4	0.029443938
secondary_1.secondary_31	secondary_1	secondary_31	2.283274237	0.298957308	2.048034872	-0.395726987	0.180154445	-2.196598514	0.06211173	4	0.05243894
secondary_1.secondary_32	secondary_1	secondary_32	1.206466281	0.210510172	1.136996402	-0.13050127	0.151415491	-0.861875285	0.424993382	0	1
secondary_1.secondary_33	secondary_1	secondary_33	1.711138982	0.352830835	1.515905616	-0.20812361	0.241555163	-0.861598681	0.394944464	0	1
secondary_1.secondary_34	secondary_1	secondary_34	0.93395562	0.22844498	0.913867249	-0.240685992	0.130435426	-1.845250177	0.076208572	1	0.724156998
secondary_1.secondary_35	secondary_1	secondary_35	1.580253985	0.235654567	1.515339624	-0.19102529	0.158183257	-1.207620153	0.250598477	0	1
secondary_1.secondary_36	secondary_1	secondary_36	1.257710648	0.279429977	1.30453536	-0.076579045	0.172231249	-0.444629217	0.660670045	1	0.197104666
secondary_1.secondary_37	secondary_1	secondary_37	0.995764173	0.188860192	1.023578794	-0.158505542	0.120613172	-1.314164444	0.198320062	2	0.042466236
secondary_1.secondary_39	secondary_1	secondary_39	1.197208682	0.227059518	1.439657307	0.019174173	0.13231041	0.144918096	0.887625498	0	1
secondary_1.secondary_4	secondary_1	secondary_4	1.118705771	0.16085577	1.254735742	0.072916393	0.090792132	0.803113566	0.429836085	0	1
secondary_1.secondary_41	secondary_1	secondary_41	0.883215932	0.276118696	1.040309676	-0.049846186	0.183846706	-0.271129069	0.788053086	1	1
secondary_1.secondary_44	secondary_1	secondary_44	1.458091415	0.283060841	1.216209456	-0.376080754	0.197567904	-1.903551871	0.079555879	1	0.50435761
secondary_1.secondary_5	secondary_1	secondary_5	0.320814561	0.061958468	0.325485311	-0.010676847	0.049365408	-0.216281963	0.83277362	0	1
secondary_1.secondary_6	secondary_1	secondary_6	0.410285783	0.113560596	0.522271824	0.004925581	0.077745893	0.063354874	0.949854931	0	1
secondary_1.secondary_7	secondary_1	secondary_7	0.449809462	0.156429825	0.380985662	-0.08385463	0.115321194	-0.727139804	0.480871068	0	1
secondary_1.secondary_8	secondary_1	secondary_8	0.608364118	0.185372863	0.584883303	-0.025825942	0.105561127	-0.24465391	0.808830065	2	0.895485853
secondary_1.secondary_9	secondary_1	secondary_9	1.146615532	0.224404972	1.443094829	0.100660552	0.150375004	0.669396836	0.507970134	0	1
secondary_10.genePop_goi_NA_LOC101466528	secondary_10	genePop_goi_NA_LOC101466528	2.13294301	0.413446826	2.499972468	-0.074045907	0.29279143	-0.252896429	0.80625619	0	1
secondary_10.genePop_goi_NA_LOC101470924	secondary_10	genePop_goi_NA_LOC101470924	1.750454024	0.339319129	2.195307895	0.001570339	0.232124854	0.006765064	0.994643648	1	0.128520474
secondary_10.genePop_goi_NA_LOC101477733	secondary_10	genePop_goi_NA_LOC101477733	2.057881757	0.35084519	2.278749521	-0.013596053	0.219707603	-0.061882489	0.95110199	1	0.999987478
secondary_10.genePop_primary_2_htr1d	secondary_10	genePop_primary_2_htr1d	1.819732234	0.363244114	1.855428516	-0.228131172	0.264922512	-0.861124146	0.407201518	0	1
secondary_10.genePop_primary_2_vipr2	secondary_10	genePop_primary_2_vipr2	1.600835809	0.333249306	1.83351156	-0.068257457	0.245702953	-0.27780479	0.785699745	0	1
secondary_10.genePop_primary_3_tacr2	secondary_10	genePop_primary_3_tacr2	1.897226185	0.414286938	1.933817545	-0.192008559	0.28362926	-0.676970208	0.503005129	1	0.355035335
secondary_10.genePop_primary_7_LOC101466528	secondary_10	genePop_primary_7_LOC101466528	1.87572888	0.346684105	2.180843706	0.116819528	0.234176916	0.498851594	0.621248882	0	1
secondary_10.genePop_secondary_11_LOC101476270	secondary_10	genePop_secondary_11_LOC101476270	2.018095774	0.366933828	2.438439769	0.109405675	0.245945652	0.444836794	0.659386314	0	1
secondary_10.genePop_secondary_14_LOC101477733	secondary_10	genePop_secondary_14_LOC101477733	0.858378684	0.345390709	1.294155828	0.151894066	0.213577481	0.711189518	0.48309828	0	1
secondary_10.primary_0	secondary_10	primary_0	2.712073448	0.337318859	3.040406225	0.004899776	0.216234456	0.022659553	0.982063124	1	0.008494867
secondary_10.primary_1	secondary_10	primary_1	1.72681775	0.307412494	1.851803821	-0.212375355	0.197449111	-1.075595398	0.290210548	4	0.006991173
secondary_10.primary_10	secondary_10	primary_10	2.638848753	0.401396144	3.328800728	0.1418163	0.301823257	0.469865382	0.645222865	0	1
secondary_10.primary_11	secondary_10	primary_11	1.170952131	0.308875608	1.629940543	0.004046626	0.223138528	0.01813504	0.985952934	1	0.992054461
secondary_10.primary_2	secondary_10	primary_2	1.754522547	0.335017936	1.870795676	-0.063905896	0.248978587	-0.256672259	0.802653807	0	1
secondary_10.primary_3	secondary_10	primary_3	2.016174179	0.38547188	2.364043152	0.019245657	0.267563256	0.071929371	0.94379473	0	1
secondary_10.primary_4	secondary_10	primary_4	0.356146381	0.120054684	0.611364366	0.203693629	0.080507142	2.530131178	0.017421985	2	0.090191806
secondary_10.primary_5	secondary_10	primary_5	2.812571284	0.310833082	2.85975803	-0.129648021	0.194750253	-0.665714263	0.510450299	2	0.017492416
secondary_10.primary_6	secondary_10	primary_6	0.415286537	0.186858697	0.695891697	0.029798302	0.130736463	0.227926481	0.822956846	0	1
secondary_10.primary_7	secondary_10	primary_7	2.60458574	0.354637812	2.722980498	-0.154971853	0.231439733	-0.66959917	0.507913754	1	0.137916325
secondary_10.primary_8	secondary_10	primary_8	0.487390558	0.218884828	0.69190383	0.107783753	0.140647154	0.766341515	0.449873778	0	1
secondary_10.primary_9	secondary_10	primary_9	2.748553495	0.471870827	2.207321048	-0.387589537	0.309674111	-1.251604583	0.219789814	0	1
secondary_10.rgc_0	secondary_10	rgc_0	0.379926808	0.175639178	0.567165115	0.118865052	0.120246152	0.988514396	0.329883786	0	1
secondary_10.rgc_2	secondary_10	rgc_2	0.900265889	0.359706574	1.416463414	0.368786585	0.246262433	1.497534885	0.143481273	0	1
secondary_10.rgc_3	secondary_10	rgc_3	0.27953061	0.280921108	0.795430026	0.077331802	0.175199929	0.441391741	0.662321436	0	1
secondary_10.secondary_0	secondary_10	secondary_0	2.029942591	0.328154223	2.003367265	-0.154426501	0.217862802	-0.708824544	0.484159636	0	1
secondary_10.secondary_1	secondary_10	secondary_1	2.616743696	0.317887075	2.614243605	-0.252689813	0.202602403	-1.247220215	0.221458774	4	0.000815268
secondary_10.secondary_10	secondary_10	secondary_10	1.752632295	0.446732821	2.178700192	-0.013447978	0.308465851	-0.043596326	0.96590632	1	1
secondary_10.secondary_11	secondary_10	secondary_11	2.137574514	0.408336278	2.53427812	-0.134279724	0.272795586	-0.49223569	0.62586711	1	0.775504495
secondary_10.secondary_12	secondary_10	secondary_12	2.552835911	0.430619942	3.022983453	0.168140096	0.253095691	0.664334092	0.512154727	1	0.999999998
secondary_10.secondary_13	secondary_10	secondary_13	3.307471148	0.451218408	2.91747193	-0.336897282	0.26090335	-1.291272351	0.206053561	4	0.004113687
secondary_10.secondary_14	secondary_10	secondary_14	1.141885932	0.373269201	1.42159868	-0.021699196	0.238411711	-0.091015648	0.928056955	1	0.991431762
secondary_10.secondary_15	secondary_10	secondary_15	2.09328102	0.37650673	2.086629397	-0.293309911	0.272371701	-1.076873661	0.306922558	1	0.999993863
secondary_10.secondary_16	secondary_10	secondary_16	3.090219178	0.395298639	3.310832186	-0.191079493	0.264177387	-0.723299957	0.474708597	4	0.008053238
secondary_10.secondary_17	secondary_10	secondary_17	0.492373162	0.233657387	0.749794091	-0.095468408	0.159966598	-0.596802144	0.554593016	0	1
secondary_10.secondary_18	secondary_10	secondary_18	2.308760051	0.344124496	2.499472409	-0.084077403	0.218140167	-0.385428344	0.702489693	2	0.264906679
secondary_10.secondary_19	secondary_10	secondary_19	2.139806114	0.39724388	2.663156793	0.141326233	0.312500271	0.452243554	0.659027812	0	1
secondary_10.secondary_2	secondary_10	secondary_2	2.40102103	0.481663299	2.461385542	-0.230238495	0.331529538	-0.694473549	0.499957412	0	1
secondary_10.secondary_20	secondary_10	secondary_20	1.279054725	0.312954733	1.605662257	0.01370553	0.201051383	0.068169292	0.946759853	0	1
secondary_10.secondary_21	secondary_10	secondary_21	1.258402934	0.295877265	1.669860219	0.214178067	0.225734626	0.948804666	0.363079926	0	1
secondary_10.secondary_22	secondary_10	secondary_22	1.055869054	0.35042788	1.626940293	0.179057125	0.280727841	0.637831729	0.534919518	0	1
secondary_10.secondary_23	secondary_10	secondary_23	2.150032187	0.430284863	1.989507809	-0.34033175	0.264625186	-1.286089792	0.208913484	1	0.373265487
secondary_10.secondary_24	secondary_10	secondary_24	1.445837512	0.456178402	1.695552252	0.036310403	0.324605306	0.111860166	0.912836486	0	1
secondary_10.secondary_25	secondary_10	secondary_25	2.310519845	0.418636021	2.478333128	-0.041702964	0.252653447	-0.165059944	0.872010389	1	0.057545746
secondary_10.secondary_26	secondary_10	secondary_26	1.927398724	0.342245092	2.090419422	-0.320894196	0.189953802	-1.689327577	0.101099065	4	0.001812695
secondary_10.secondary_27	secondary_10	secondary_27	1.584737966	0.373010394	2.044181921	-0.222596551	0.265339919	-0.838910902	0.416439967	0	1
secondary_10.secondary_28	secondary_10	secondary_28	2.350413364	0.394610577	3.258919104	0.116271701	0.26635968	0.436521401	0.66535485	0	1
secondary_10.secondary_29	secondary_10	secondary_29	2.171556669	0.406880461	2.408105493	-0.155066451	0.261024908	-0.594067639	0.56793098	1	0.332449913
secondary_10.secondary_3	secondary_10	secondary_3	1.852432003	0.343483615	1.820851033	-0.265286555	0.209395764	-1.266914623	0.214488493	2	0.396604565
secondary_10.secondary_31	secondary_10	secondary_31	3.505522787	0.525271617	3.436875281	-0.216659128	0.312490504	-0.693330278	0.494363241	0	1
secondary_10.secondary_32	secondary_10	secondary_32	1.652342567	0.385129264	2.098391504	0.204718552	0.32368817	0.632456082	0.539645241	0	1
secondary_10.secondary_33	secondary_10	secondary_33	2.361648565	0.477468636	2.602928298	0.076484763	0.325008135	0.235331842	0.815407392	0	1
secondary_10.secondary_34	secondary_10	secondary_34	1.186816966	0.429553307	1.649057142	0.190579211	0.309132106	0.61649763	0.547446146	0	1
secondary_10.secondary_35	secondary_10	secondary_35	1.506488256	0.32893198	1.903374583	-0.03415229	0.240806635	-0.141824539	0.889709934	0	1
secondary_10.secondary_36	secondary_10	secondary_36	1.650203731	0.379727294	2.070214111	-0.063103593	0.277861901	-0.227104158	0.824945627	3	0.0030949
secondary_10.secondary_37	secondary_10	secondary_37	1.143005722	0.329987528	1.594717721	0.083942057	0.22591617	0.371562854	0.712523922	1	1
secondary_10.secondary_39	secondary_10	secondary_39	1.292608661	0.403383131	2.048514843	0.196500684	0.272028119	0.722354311	0.486595392	0	1
secondary_10.secondary_4	secondary_10	secondary_4	2.295279242	0.337871882	2.49807237	0.118343841	0.225134791	0.525657718	0.602702697	0	1
secondary_10.secondary_41	secondary_10	secondary_41	1.143494517	0.439944653	1.896081945	0.218025465	0.300317522	0.725983164	0.473034707	0	1
secondary_10.secondary_44	secondary_10	secondary_44	1.904925936	0.435419705	1.856687522	-0.122731249	0.289935177	-0.423305825	0.675330798	1	0.992833614
secondary_10.secondary_5	secondary_10	secondary_5	0.217425724	0.128402323	0.481046232	0.186798547	0.090778624	2.057737159	0.070057786	0	0.499377386
secondary_10.secondary_6	secondary_10	secondary_6	0.507979078	0.217464525	0.687583007	0.099871186	0.14130974	0.706753733	0.485522082	0	1
secondary_10.secondary_7	secondary_10	secondary_7	0.616231759	0.212667277	0.588359927	0.037393427	0.150821863	0.247931079	0.809357629	0	1
secondary_10.secondary_8	secondary_10	secondary_8	1.377305164	0.318604161	1.219122463	-0.208182213	0.218122886	-0.954426274	0.346604848	0	1
secondary_10.secondary_9	secondary_10	secondary_9	2.536549484	0.334116883	2.877324123	0.179507111	0.228743211	0.78475383	0.43803192	0	1
secondary_11.genePop_goi_NA_LOC101466528	secondary_11	genePop_goi_NA_LOC101466528	2.033793633	0.372008344	2.161088685	-0.177993307	0.250948673	-0.70928172	0.490961256	0	1
secondary_11.genePop_goi_NA_LOC101470924	secondary_11	genePop_goi_NA_LOC101470924	1.786245363	0.343701186	1.888396668	-0.286379299	0.231710417	-1.235936231	0.225399532	1	0.183937802
secondary_11.genePop_goi_NA_LOC101477733	secondary_11	genePop_goi_NA_LOC101477733	2.007868395	0.369001092	2.041882684	-0.370947238	0.245633655	-1.510164549	0.142132411	1	0.895156811
secondary_11.genePop_primary_2_htr1d	secondary_11	genePop_primary_2_htr1d	1.806779068	0.302435433	1.78448201	-0.377554334	0.214240765	-1.76228989	0.102377137	0	0.999999999
secondary_11.genePop_primary_2_vipr2	secondary_11	genePop_primary_2_vipr2	1.517223707	0.288666141	1.828409891	-0.075629134	0.199246003	-0.379576667	0.711940312	0	1
secondary_11.genePop_primary_3_tacr2	secondary_11	genePop_primary_3_tacr2	1.794821769	0.393806588	1.541699178	-0.509536346	0.248953116	-2.046716079	0.062024274	1	0.42814815
secondary_11.genePop_primary_7_LOC101466528	secondary_11	genePop_primary_7_LOC101466528	1.860445757	0.343452226	2.230221447	-0.026946032	0.226119519	-0.11916721	0.90597349	0	1
secondary_11.genePop_secondary_11_LOC101476270	secondary_11	genePop_secondary_11_LOC101476270	2.299184723	0.399436662	2.331884653	-0.318148994	0.25561224	-1.244654773	0.223833895	1	0.935723117
secondary_11.genePop_secondary_14_LOC101477733	secondary_11	genePop_secondary_14_LOC101477733	0.807804879	0.301382274	1.138441815	0.095518945	0.207570554	0.460175796	0.656531919	0	1
secondary_11.primary_0	secondary_11	primary_0	2.75034395	0.354741472	2.702417909	-0.265820293	0.218371567	-1.217284359	0.232587803	2	0.888817484
secondary_11.primary_1	secondary_11	primary_1	1.580328748	0.314862634	1.565278001	-0.349112457	0.202775494	-1.721669865	0.094807794	2	0.025894837
secondary_11.primary_10	secondary_11	primary_10	2.340399097	0.41161749	2.989327401	0.040222704	0.281801702	0.142734069	0.887342736	0	1
secondary_11.primary_11	secondary_11	primary_11	1.063644391	0.236409932	1.165479955	-0.105958284	0.161851046	-0.654665429	0.517087806	0	1
secondary_11.primary_2	secondary_11	primary_2	1.635259854	0.297335076	1.805665534	-0.168173383	0.222413004	-0.756131071	0.465339375	0	1
secondary_11.primary_3	secondary_11	primary_3	1.997623959	0.384180138	1.97009744	-0.266881742	0.273628986	-0.975341631	0.347785047	0	1
secondary_11.primary_4	secondary_11	primary_4	0.203481348	0.108845109	0.337763469	0.086625778	0.066944189	1.293999952	0.206557259	0	1
secondary_11.primary_5	secondary_11	primary_5	2.668456351	0.33407918	2.62880633	-0.502056521	0.212210323	-2.365844004	0.025404843	4	0.005480861
secondary_11.primary_6	secondary_11	primary_6	0.449616612	0.169872459	0.516589283	0.049683072	0.119986634	0.414071716	0.685344497	0	0.966597048
secondary_11.primary_7	secondary_11	primary_7	2.185901898	0.352773344	2.703817985	-0.003557309	0.213676996	-0.016648065	0.986837519	0	1
secondary_11.primary_8	secondary_11	primary_8	0.571420063	0.205577012	0.717715619	0.116683734	0.138912001	0.839983103	0.408017772	0	1
secondary_11.primary_9	secondary_11	primary_9	2.806601272	0.471695876	1.961810414	-0.51255323	0.31440192	-1.630248408	0.11277463	0	1
secondary_11.rgc_0	secondary_11	rgc_0	0.152658517	0.155771119	0.404570995	0.132355562	0.090242387	1.466667334	0.154601815	0	0.996267399
secondary_11.rgc_2	secondary_11	rgc_2	0.933023085	0.31494215	1.006771324	-0.017489503	0.205054592	-0.085291938	0.933159716	0	1
secondary_11.rgc_3	secondary_11	rgc_3	0.311457794	0.247855018	0.583149918	-0.007697468	0.19019882	-0.040470642	0.968302907	0	1
secondary_11.secondary_0	secondary_11	secondary_0	2.004930275	0.271683994	2.040399995	-0.156396857	0.186000385	-0.840841578	0.406311483	0	1
secondary_11.secondary_1	secondary_11	secondary_1	2.544120837	0.369669923	2.389428026	-0.47962505	0.238854789	-2.008019401	0.054868043	2	0.014952227
secondary_11.secondary_10	secondary_11	secondary_10	1.85205898	0.400243483	1.884993656	-0.292785665	0.313924053	-0.932664005	0.369159227	0	1
secondary_11.secondary_11	secondary_11	secondary_11	1.86761217	0.348633598	2.242422375	-0.256036365	0.225841349	-1.133700122	0.266722625	2	0.329936337
secondary_11.secondary_12	secondary_11	secondary_12	2.669727107	0.380305355	2.875835982	-0.062559175	0.24434915	-0.256023705	0.799584687	0	1
secondary_11.secondary_13	secondary_11	secondary_13	3.411111451	0.471386147	2.941298938	-0.47035125	0.275071798	-1.709921748	0.09716295	2	0.355625945
secondary_11.secondary_14	secondary_11	secondary_14	1.422796273	0.257213105	1.202132688	-0.250139084	0.153392644	-1.630711078	0.112957293	2	0.038141849
secondary_11.secondary_15	secondary_11	secondary_15	2.16962136	0.33715801	2.068861489	-0.447305052	0.236893092	-1.888214842	0.084715995	1	0.488003817
secondary_11.secondary_16	secondary_11	secondary_16	2.963991959	0.36880216	3.083125466	-0.48656161	0.226142007	-2.151575539	0.040574867	4	0.002659824
secondary_11.secondary_17	secondary_11	secondary_17	0.43899789	0.202968669	0.546276679	-0.039291287	0.152316698	-0.257957842	0.800358248	0	1
secondary_11.secondary_18	secondary_11	secondary_18	1.914151942	0.367784824	2.057599174	-0.144284615	0.238962441	-0.603796204	0.550239891	0	1
secondary_11.secondary_19	secondary_11	secondary_19	2.226185261	0.36193937	2.636240697	-0.056863278	0.244878933	-0.23220976	0.818023978	1	0.999998796
secondary_11.secondary_2	secondary_11	secondary_2	2.541152805	0.428959167	2.238834543	-0.423049547	0.326668492	-1.295042397	0.219079634	0	1
secondary_11.secondary_20	secondary_11	secondary_20	1.021952411	0.272393283	1.14621841	-0.128131711	0.18171415	-0.705127865	0.486451612	0	1
secondary_11.secondary_21	secondary_11	secondary_21	1.568889922	0.234077562	1.420479206	-0.155838378	0.201033313	-0.775186837	0.4542151	0	1
secondary_11.secondary_22	secondary_11	secondary_22	1.252953394	0.254317374	1.483216985	-0.018134614	0.192650521	-0.09413218	0.926421802	0	1
secondary_11.secondary_23	secondary_11	secondary_23	1.846989952	0.389241968	1.607002681	-0.481067422	0.247297301	-1.94529993	0.060627028	1	0.243180453
secondary_11.secondary_24	secondary_11	secondary_24	0.965436265	0.351583954	1.446604251	0.04521283	0.241447557	0.187257353	0.854747552	0	1
secondary_11.secondary_25	secondary_11	secondary_25	1.85369936	0.371313054	2.230382928	0.114347035	0.239051958	0.478335485	0.641942117	0	1
secondary_11.secondary_26	secondary_11	secondary_26	1.951349963	0.320435632	1.800036999	-0.536639043	0.188844058	-2.841704678	0.017529023	3	0.051372491
secondary_11.secondary_27	secondary_11	secondary_27	1.638839464	0.342408064	1.987044786	-0.215918529	0.251127686	-0.859795797	0.408750727	0	0.999998605
secondary_11.secondary_28	secondary_11	secondary_28	2.310990707	0.407425371	2.995281464	0.137009323	0.278931692	0.491193104	0.626445725	0	1
secondary_11.secondary_29	secondary_11	secondary_29	1.794407036	0.442331964	2.060472243	-0.496373161	0.285579292	-1.73812729	0.091905456	4	0.007038969
secondary_11.secondary_3	secondary_11	secondary_3	1.489734101	0.385750287	1.389318544	-0.386483489	0.261027986	-1.480620891	0.16958339	0	1
secondary_11.secondary_31	secondary_11	secondary_31	3.784162289	0.466627411	3.199623884	-0.823605606	0.330925492	-2.488794684	0.033005476	6	0.069419549
secondary_11.secondary_32	secondary_11	secondary_32	1.829318806	0.355667082	1.838527144	-0.184470494	0.243496915	-0.757588628	0.453916205	0	1
secondary_11.secondary_33	secondary_11	secondary_33	2.690916759	0.497501596	2.56429711	-0.191196302	0.340036371	-0.562281918	0.578407712	0	1
secondary_11.secondary_34	secondary_11	secondary_34	1.60963077	0.356430429	1.35239025	-0.228209793	0.244019518	-0.935211229	0.35627466	0	1
secondary_11.secondary_35	secondary_11	secondary_35	1.532881997	0.278428938	1.813207539	-0.155007937	0.230721245	-0.671840762	0.514188915	0	1
secondary_11.secondary_36	secondary_11	secondary_36	1.699990034	0.314693349	1.735390498	-0.241469819	0.204176553	-1.182652046	0.247214024	4	0.020343938
secondary_11.secondary_37	secondary_11	secondary_37	1.133122895	0.252159573	1.168679941	-0.182852036	0.194669361	-0.939295404	0.363664356	0	1
secondary_11.secondary_39	secondary_11	secondary_39	1.470564205	0.341333313	1.853465222	-0.014326587	0.226842792	-0.063156458	0.950030296	0	1
secondary_11.secondary_4	secondary_11	secondary_4	1.881411957	0.284515292	2.233524787	0.035117322	0.193518055	0.181467936	0.857268118	1	1
secondary_11.secondary_41	secondary_11	secondary_41	0.963579746	0.317491856	1.492256831	0.046636805	0.217361379	0.21455884	0.83139299	0	1
secondary_11.secondary_44	secondary_11	secondary_44	1.916634731	0.392811175	1.635826578	-0.213724462	0.273064766	-0.782687802	0.446754319	0	1
secondary_11.secondary_5	secondary_11	secondary_5	0.138264014	0.115904348	0.281251742	0.073243597	0.068939884	1.062427044	0.313704734	0	1
secondary_11.secondary_6	secondary_11	secondary_6	0.475003535	0.211791298	0.72850866	0.174714622	0.142777993	1.223680333	0.231207363	0	1
secondary_11.secondary_7	secondary_11	secondary_7	0.526056792	0.199194615	0.48673387	-0.083369399	0.135775521	-0.614023787	0.552984405	0	1
secondary_11.secondary_8	secondary_11	secondary_8	1.309133687	0.234584155	1.067333236	-0.180577213	0.141718857	-1.274193267	0.213405031	2	0.877287055
secondary_11.secondary_9	secondary_11	secondary_9	2.837049953	0.356038223	2.66871079	-0.209465766	0.249160951	-0.840684564	0.414012954	1	0.99854514
secondary_12.genePop_goi_NA_LOC101466528	secondary_12	genePop_goi_NA_LOC101466528	1.992152697	0.336457	2.154816192	-0.016651245	0.248786794	-0.06692978	0.947862005	0	1
secondary_12.genePop_goi_NA_LOC101470924	secondary_12	genePop_goi_NA_LOC101470924	1.717307994	0.270424194	1.789488379	-0.141565366	0.1701067	-0.83221511	0.411541942	1	0.511725399
secondary_12.genePop_goi_NA_LOC101477733	secondary_12	genePop_goi_NA_LOC101477733	1.913785753	0.300145976	1.966555129	-0.239289831	0.185008666	-1.293397955	0.230451129	1	0.971267649
secondary_12.genePop_primary_2_htr1d	secondary_12	genePop_primary_2_htr1d	1.838637928	0.247511395	1.848241612	-0.112344807	0.160744624	-0.698902426	0.502177642	0	1
secondary_12.genePop_primary_2_vipr2	secondary_12	genePop_primary_2_vipr2	1.800527599	0.212810531	1.911184515	-0.060647061	0.141983167	-0.427142612	0.672509849	0	1
secondary_12.genePop_primary_3_tacr2	secondary_12	genePop_primary_3_tacr2	1.273388473	0.255274902	1.322032205	-0.135059942	0.169159849	-0.798416067	0.43121836	1	1
secondary_12.genePop_primary_7_LOC101466528	secondary_12	genePop_primary_7_LOC101466528	2.109012281	0.300899482	2.221819529	-0.087325902	0.207896215	-0.420045656	0.680208051	0	1
secondary_12.genePop_secondary_11_LOC101476270	secondary_12	genePop_secondary_11_LOC101476270	1.898778078	0.362085564	2.148611959	-8.30E-05	0.237262014	-0.000349678	0.99972317	0	1
secondary_12.genePop_secondary_14_LOC101477733	secondary_12	genePop_secondary_14_LOC101477733	0.947971631	0.233763405	1.160908694	-0.067309004	0.147166649	-0.457365879	0.650910946	0	1
secondary_12.primary_0	secondary_12	primary_0	2.099804729	0.179898715	2.172425376	-0.157688171	0.109622735	-1.438462295	0.160200306	2	0.034072629
secondary_12.primary_1	secondary_12	primary_1	1.470693851	0.255534078	1.413963743	-0.21342882	0.15053725	-1.417780782	0.188282983	1	0.512806387
secondary_12.primary_10	secondary_12	primary_10	2.214017158	0.31531373	2.5160237	-0.122833248	0.205377924	-0.598083988	0.55403238	0	1
secondary_12.primary_11	secondary_12	primary_11	1.533326135	0.222150475	1.420867588	-0.161326939	0.139848921	-1.153580149	0.258403552	0	1
secondary_12.primary_2	secondary_12	primary_2	1.780276695	0.239925047	1.852558485	-0.077276297	0.168421715	-0.458826208	0.654587679	0	1
secondary_12.primary_3	secondary_12	primary_3	1.578198452	0.267769178	1.57073702	-0.167766513	0.21560531	-0.778118653	0.457370356	0	1
secondary_12.primary_4	secondary_12	primary_4	0.273316269	0.079649599	0.312324292	-0.007675446	0.049062982	-0.156440669	0.87683381	0	1
secondary_12.primary_5	secondary_12	primary_5	2.312993899	0.215594367	2.338369346	-0.280530927	0.127475414	-2.200666924	0.04947741	4	0.146013501
secondary_12.primary_6	secondary_12	primary_6	0.260855114	0.120592298	0.456785835	0.120887296	0.105757893	1.143056956	0.276681786	2	0.258183559
secondary_12.primary_7	secondary_12	primary_7	2.146000558	0.300361897	2.480621451	-0.05455619	0.178006629	-0.306484033	0.761507534	0	1
secondary_12.primary_8	secondary_12	primary_8	0.86050053	0.134057055	0.761523203	-0.054066814	0.091778185	-0.589103107	0.559686249	0	1
secondary_12.primary_9	secondary_12	primary_9	2.698270557	0.314125744	1.976960391	-0.570482336	0.214709573	-2.656995346	0.012040334	4	0.034221449
secondary_12.rgc_0	secondary_12	rgc_0	0.452475297	0.150481329	0.547928345	0.08898795	0.109911986	0.809629175	0.432236608	0	1
secondary_12.rgc_2	secondary_12	rgc_2	0.910997319	0.237141397	1.005595626	0.026842193	0.162351822	0.165333487	0.869660656	0	1
secondary_12.rgc_3	secondary_12	rgc_3	0.376753655	0.159997131	0.491941354	-0.048199371	0.11699119	-0.41199146	0.688151665	0	1
secondary_12.secondary_0	secondary_12	secondary_0	2.055682817	0.248259372	2.046537028	-0.070118017	0.173366626	-0.404449335	0.695053644	0	1
secondary_12.secondary_1	secondary_12	secondary_1	2.098604358	0.243681556	2.15935225	-0.191001822	0.154967195	-1.232530682	0.226800818	1	0.968770036
secondary_12.secondary_10	secondary_12	secondary_10	1.322723246	0.303799047	1.587334112	-0.131581904	0.210573698	-0.624873409	0.550815528	0	1
secondary_12.secondary_11	secondary_12	secondary_11	1.937215179	0.351077572	2.257551688	-0.137795301	0.224960143	-0.612532063	0.545079256	0	1
secondary_12.secondary_12	secondary_12	secondary_12	1.965496973	0.299055541	2.242417771	0.025696823	0.180119249	0.142665614	0.887604721	0	1
secondary_12.secondary_13	secondary_12	secondary_13	2.86832574	0.27425658	2.559564117	-0.344466889	0.169313743	-2.034488655	0.050375566	1	0.146258705
secondary_12.secondary_14	secondary_12	secondary_14	1.274919863	0.216737089	1.146584048	-0.157507712	0.138991327	-1.133219709	0.265658141	1	0.618489778
secondary_12.secondary_15	secondary_12	secondary_15	1.978975485	0.270143638	1.978985322	-0.071513928	0.211909797	-0.337473438	0.741138637	0	1
secondary_12.secondary_16	secondary_12	secondary_16	1.984302514	0.281492865	2.481295324	0.072543585	0.184248533	0.3937268	0.696403208	1	0.899259439
secondary_12.secondary_17	secondary_12	secondary_17	0.49044727	0.129148428	0.442434524	-0.073964204	0.10250074	-0.721596783	0.483995031	0	1
secondary_12.secondary_18	secondary_12	secondary_18	1.740109816	0.229970295	1.664155127	-0.159166053	0.143256359	-1.111057509	0.274986586	0	1
secondary_12.secondary_19	secondary_12	secondary_19	2.066902167	0.275967049	2.296779634	-0.036742552	0.177625928	-0.20685354	0.837458546	0	1
secondary_12.secondary_2	secondary_12	secondary_2	1.891600965	0.348309348	1.81415834	-0.158678197	0.273054549	-0.581122701	0.571246296	0	1
secondary_12.secondary_20	secondary_12	secondary_20	1.125184787	0.206098956	0.961976989	-0.198708942	0.158988169	-1.249834773	0.231246555	0	1
secondary_12.secondary_21	secondary_12	secondary_21	1.451840963	0.168815578	1.60928766	0.045380615	0.098589569	0.460298335	0.64904415	0	1
secondary_12.secondary_22	secondary_12	secondary_22	1.577153338	0.233628311	1.590891441	-0.031187235	0.17517021	-0.178039608	0.861243448	0	1
secondary_12.secondary_23	secondary_12	secondary_23	1.506387814	0.317977322	1.336956703	-0.157003071	0.20211753	-0.776790965	0.454627889	0	1
secondary_12.secondary_24	secondary_12	secondary_24	1.119384022	0.225021656	1.395913746	-0.007504073	0.15819844	-0.047434558	0.962826936	0	1
secondary_12.secondary_25	secondary_12	secondary_25	1.46806038	0.247521401	1.913715128	0.165748077	0.184337874	0.899153672	0.390578316	0	1
secondary_12.secondary_26	secondary_12	secondary_26	1.928103891	0.253645973	1.828738329	-0.257491881	0.142392885	-1.808319861	0.081758209	3	0.130119486
secondary_12.secondary_27	secondary_12	secondary_27	1.989305716	0.223301253	2.036959942	-0.30557504	0.150198129	-2.034479666	0.051376511	1	0.412637047
secondary_12.secondary_28	secondary_12	secondary_28	2.350104478	0.326281187	2.497382694	-0.215779298	0.216911644	-0.994779691	0.327322563	0	1
secondary_12.secondary_29	secondary_12	secondary_29	2.005472922	0.328776587	1.971531384	-0.348303492	0.21291298	-1.635895999	0.132445351	4	0.053458008
secondary_12.secondary_3	secondary_12	secondary_3	1.612011288	0.227176634	1.248966696	-0.336102917	0.126720709	-2.652312463	0.013324261	6	0.025491829
secondary_12.secondary_31	secondary_12	secondary_31	3.06698778	0.294854137	2.835447026	-0.533726603	0.191740024	-2.783595158	0.008997352	6	0.004251861
secondary_12.secondary_32	secondary_12	secondary_32	1.476905598	0.229059933	1.430368624	-0.114470916	0.167871483	-0.681896138	0.5063281	0	1
secondary_12.secondary_33	secondary_12	secondary_33	2.178767759	0.377955262	2.267562556	-0.215275009	0.257696944	-0.835380528	0.409539469	0	1
secondary_12.secondary_34	secondary_12	secondary_34	1.43654863	0.263804951	1.306378901	-0.175048932	0.167992337	-1.042005462	0.30537224	0	1
secondary_12.secondary_35	secondary_12	secondary_35	1.84323925	0.240687041	1.865927559	-0.085070691	0.157528136	-0.540034899	0.593390556	0	1
secondary_12.secondary_36	secondary_12	secondary_36	1.574468332	0.30809314	1.858062151	0.074867438	0.201609269	0.371349186	0.719327851	0	1
secondary_12.secondary_37	secondary_12	secondary_37	1.523228254	0.237568672	1.464397066	-0.112777085	0.15987667	-0.705400512	0.495901443	0	1
secondary_12.secondary_39	secondary_12	secondary_39	1.646928253	0.237746461	1.806623627	0.000297831	0.158578794	0.001878123	0.9985404	0	1
secondary_12.secondary_4	secondary_12	secondary_4	1.771592712	0.188738494	1.792917108	-0.07817906	0.135561866	-0.576703922	0.573644062	0	1
secondary_12.secondary_41	secondary_12	secondary_41	1.352993955	0.254391277	1.561840992	-0.072815239	0.174102566	-0.418231858	0.678545929	1	1
secondary_12.secondary_44	secondary_12	secondary_44	1.436451	0.2437255	1.533209741	-0.067989424	0.164723942	-0.412747674	0.688210502	0	1
secondary_12.secondary_5	secondary_12	secondary_5	0.276761769	0.08757422	0.289333171	0.008622926	0.053153984	0.162225393	0.872328969	0	1
secondary_12.secondary_6	secondary_12	secondary_6	0.806660857	0.125278063	0.752622291	-0.002936943	0.085767909	-0.034242909	0.972883698	0	1
secondary_12.secondary_7	secondary_12	secondary_7	0.500157402	0.150814206	0.488094201	-0.065691119	0.105486154	-0.62274636	0.555500832	0	1
secondary_12.secondary_8	secondary_12	secondary_8	0.959786406	0.183823289	1.083430879	-0.024342024	0.113243928	-0.214952132	0.831201303	0	1
secondary_12.secondary_9	secondary_12	secondary_9	1.834318182	0.23845109	2.10837814	0.021010194	0.161948623	0.129733702	0.898934918	3	0.08059965
secondary_13.genePop_goi_NA_LOC101466528	secondary_13	genePop_goi_NA_LOC101466528	2.492152554	0.25652297	1.982702029	-0.280905993	0.146436981	-1.918272231	0.065969474	0	0.999999876
secondary_13.genePop_goi_NA_LOC101470924	secondary_13	genePop_goi_NA_LOC101470924	2.075366341	0.284975157	1.635720229	-0.344652769	0.179838006	-1.916462362	0.086075623	0	1
secondary_13.genePop_goi_NA_LOC101477733	secondary_13	genePop_goi_NA_LOC101477733	2.338234699	0.254091561	1.738622438	-0.414235651	0.148408543	-2.791184682	0.008857081	2	0.033634603
secondary_13.genePop_primary_2_htr1d	secondary_13	genePop_primary_2_htr1d	2.140855354	0.254171267	1.87505684	-0.105843253	0.172332181	-0.61418159	0.550141424	0	1
secondary_13.genePop_primary_2_vipr2	secondary_13	genePop_primary_2_vipr2	2.093451382	0.238364821	1.944541385	-0.079914341	0.184083801	-0.434119352	0.671704795	0	1
secondary_13.genePop_primary_3_tacr2	secondary_13	genePop_primary_3_tacr2	1.269170413	0.310151454	1.186109285	0.013131345	0.201952745	0.065021868	0.948608911	0	1
secondary_13.genePop_primary_7_LOC101466528	secondary_13	genePop_primary_7_LOC101466528	2.25615417	0.277943454	1.972829684	-0.166161429	0.179593846	-0.925206697	0.361798507	0	1
secondary_13.genePop_secondary_11_LOC101476270	secondary_13	genePop_secondary_11_LOC101476270	2.323109897	0.329837052	1.913335313	-0.249186564	0.20940185	-1.189992178	0.260469097	0	1
secondary_13.genePop_secondary_14_LOC101477733	secondary_13	genePop_secondary_14_LOC101477733	0.786231323	0.217396509	1.096162125	0.158591856	0.134311611	1.180775476	0.24784656	0	1
secondary_13.primary_0	secondary_13	primary_0	2.226515339	0.222807632	1.873485741	-0.226309157	0.137337439	-1.647832942	0.130590749	0	1
secondary_13.primary_1	secondary_13	primary_1	1.797628757	0.220743977	1.292681874	-0.322802434	0.110909105	-2.910513371	0.007409484	4	0.017331859
secondary_13.primary_10	secondary_13	primary_10	2.745480114	0.296807865	2.338047437	-0.349058638	0.188052714	-1.856174422	0.092050778	0	0.999998774
secondary_13.primary_11	secondary_13	primary_11	1.484089857	0.174974163	1.47580211	-0.067333306	0.117542259	-0.572843387	0.578347684	0	1
secondary_13.primary_2	secondary_13	primary_2	2.141617676	0.226447588	1.897634851	-0.154181904	0.149792572	-1.029302733	0.322176871	0	1
secondary_13.primary_3	secondary_13	primary_3	1.769029107	0.238462704	1.398608838	-0.313410841	0.182015832	-1.721887806	0.115890119	0	1
secondary_13.primary_4	secondary_13	primary_4	0.39201642	0.09058465	0.338836378	0.012979264	0.054658168	0.237462473	0.818227744	0	1
secondary_13.primary_5	secondary_13	primary_5	2.584724982	0.230277629	2.209227039	-0.416037396	0.140853429	-2.953690221	0.006446138	3	0.013424128
secondary_13.primary_6	secondary_13	primary_6	0.338681405	0.130450006	0.466749447	0.076746056	0.092748169	0.827467072	0.423194446	3	0.010891538
secondary_13.primary_7	secondary_13	primary_7	2.210782277	0.266565356	2.104772448	-0.158666923	0.137168481	-1.156730189	0.257845715	0	1
secondary_13.primary_8	secondary_13	primary_8	0.64081418	0.102109639	0.551428169	-0.032782033	0.073400641	-0.4466178	0.663617766	0	1
secondary_13.primary_9	secondary_13	primary_9	2.76081632	0.309768132	1.771461577	-0.577516705	0.212073561	-2.723190495	0.010129705	2	0.031823673
secondary_13.rgc_0	secondary_13	rgc_0	0.819977199	0.217067038	0.663245497	-0.023098838	0.159936038	-0.144425473	0.887208523	0	1
secondary_13.rgc_2	secondary_13	rgc_2	0.917849825	0.247864426	0.905073227	0.041023174	0.157435107	0.260571959	0.798701294	0	1
secondary_13.rgc_3	secondary_13	rgc_3	0.327627785	0.146147695	0.450172331	0.018644201	0.093456711	0.199495582	0.843148229	0	1
secondary_13.secondary_0	secondary_13	secondary_0	2.552358255	0.19524892	2.136878516	-0.246193754	0.127613973	-1.929206867	0.062583051	0	0.999955774
secondary_13.secondary_1	secondary_13	secondary_1	2.494985862	0.263333023	2.037870891	-0.458516465	0.158676842	-2.889624342	0.006920822	3	0.015364319
secondary_13.secondary_10	secondary_13	secondary_10	1.749467365	0.255478512	1.397347457	-0.312581557	0.144057938	-2.169832227	0.039105492	6	0.042586971
secondary_13.secondary_11	secondary_13	secondary_11	2.359215042	0.328519973	1.970676334	-0.328539555	0.1847143	-1.77863628	0.086901266	0	1
secondary_13.secondary_12	secondary_13	secondary_12	2.211492508	0.231167501	2.037715875	-0.083352197	0.13801002	-0.603957578	0.560352599	0	1
secondary_13.secondary_13	secondary_13	secondary_13	2.899878383	0.328471119	2.001918916	-0.593009633	0.214056108	-2.770346701	0.021686482	2	0.126572416
secondary_13.secondary_14	secondary_13	secondary_14	1.278493758	0.15520905	1.037919666	-0.128333958	0.093982376	-1.365510895	0.201225136	1	0.530846466
secondary_13.secondary_15	secondary_13	secondary_15	2.271431149	0.243935943	2.023009604	-0.191677067	0.164268268	-1.166853888	0.272358677	0	1
secondary_13.secondary_16	secondary_13	secondary_16	2.647792495	0.320568199	2.350626045	-0.3230574	0.198191454	-1.630026892	0.12930778	0	0.997952333
secondary_13.secondary_17	secondary_13	secondary_17	0.38467306	0.136836103	0.423935173	0.075964278	0.093680778	0.810884366	0.423072175	0	1
secondary_13.secondary_18	secondary_13	secondary_18	1.745245143	0.238697339	1.361309906	-0.18234148	0.148424656	-1.228512059	0.228357438	0	1
secondary_13.secondary_19	secondary_13	secondary_19	2.181287969	0.221372123	1.95178988	-0.121504454	0.141811329	-0.856803576	0.397967718	0	1
secondary_13.secondary_2	secondary_13	secondary_2	2.16248806	0.261634867	1.615127316	-0.307889456	0.173477363	-1.774810561	0.106385594	0	1
secondary_13.secondary_20	secondary_13	secondary_20	1.121108873	0.185420652	0.877271899	-0.175977441	0.12331717	-1.42703113	0.184536558	0	0.586328031
secondary_13.secondary_21	secondary_13	secondary_21	1.790002497	0.182824397	1.391019561	-0.198267863	0.117963033	-1.68076268	0.127853804	2	0.414222166
secondary_13.secondary_22	secondary_13	secondary_22	1.605717933	0.210686113	1.420059657	-0.196512992	0.142064748	-1.383263582	0.176211335	0	1
secondary_13.secondary_23	secondary_13	secondary_23	1.454904984	0.327198903	1.194022765	-0.208501701	0.175113483	-1.190666176	0.244348844	0	0.970062086
secondary_13.secondary_24	secondary_13	secondary_24	1.370205147	0.222356347	1.169052442	-0.05580073	0.172148691	-0.324142633	0.752971575	0	1
secondary_13.secondary_25	secondary_13	secondary_25	1.831200196	0.227204587	1.668219594	-0.089896798	0.129625205	-0.693513255	0.49308753	0	1
secondary_13.secondary_26	secondary_13	secondary_26	2.596352697	0.285222613	1.923315835	-0.469590247	0.141593579	-3.316465685	0.009056608	4	0.015827269
secondary_13.secondary_27	secondary_13	secondary_27	2.156828196	0.183589301	2.018454278	-0.27296109	0.132527082	-2.059662717	0.058571826	1	0.964079253
secondary_13.secondary_28	secondary_13	secondary_28	2.898370112	0.299905902	2.351890506	-0.405314815	0.180702308	-2.242997439	0.046498072	1	0.447485925
secondary_13.secondary_29	secondary_13	secondary_29	2.508961631	0.277801567	1.736481836	-0.500918881	0.159991921	-3.130901108	0.010680588	5	0.019472068
secondary_13.secondary_3	secondary_13	secondary_3	1.816763472	0.268320271	1.070900398	-0.549162567	0.184757235	-2.972346745	0.016081109	2	0.079970428
secondary_13.secondary_31	secondary_13	secondary_31	3.059692856	0.274546908	2.490859656	-0.538324896	0.178791765	-3.010904312	0.00547338	6	0.009051065
secondary_13.secondary_32	secondary_13	secondary_32	1.479066436	0.206610426	1.22709065	-0.038185956	0.131754817	-0.289825881	0.774069963	0	1
secondary_13.secondary_33	secondary_13	secondary_33	2.320339498	0.330272576	2.03611994	-0.282681148	0.222745643	-1.269075991	0.213400354	0	1
secondary_13.secondary_34	secondary_13	secondary_34	1.679588423	0.200045415	1.184497133	-0.339800648	0.143771332	-2.36347987	0.039314136	2	0.573008158
secondary_13.secondary_35	secondary_13	secondary_35	2.000273965	0.263049864	1.86472435	-0.044835341	0.186735945	-0.240100217	0.814965006	0	1
secondary_13.secondary_36	secondary_13	secondary_36	1.819851319	0.271641213	1.663476608	-0.083539501	0.17634043	-0.473739916	0.639341059	0	1
secondary_13.secondary_37	secondary_13	secondary_37	1.516070032	0.185084772	1.46027857	-0.131696784	0.13005199	-1.012647211	0.333140861	0	1
secondary_13.secondary_39	secondary_13	secondary_39	1.819417773	0.281454327	1.734655944	0.007523208	0.179172423	0.041988651	0.96720798	0	1
secondary_13.secondary_4	secondary_13	secondary_4	1.926496712	0.186127865	1.655016225	-0.143619583	0.133169977	-1.078468183	0.309016379	0	1
secondary_13.secondary_41	secondary_13	secondary_41	1.756055031	0.292427364	1.553349586	-0.146269882	0.197291333	-0.741390311	0.46383204	0	1
secondary_13.secondary_44	secondary_13	secondary_44	1.35560169	0.250990579	1.222953926	-0.055790966	0.17127816	-0.325733101	0.746680606	0	1
secondary_13.secondary_5	secondary_13	secondary_5	0.328405265	0.109549557	0.354272146	0.069155402	0.073433791	0.941738151	0.368044873	0	1
secondary_13.secondary_6	secondary_13	secondary_6	0.584566039	0.106658012	0.560316348	0.026469455	0.082904945	0.31927474	0.754131874	0	1
secondary_13.secondary_7	secondary_13	secondary_7	0.623201103	0.134976666	0.474004027	-0.139040162	0.087570556	-1.587750124	0.123360552	0	1
secondary_13.secondary_8	secondary_13	secondary_8	1.030475453	0.138962021	0.894728235	-0.067206294	0.093504624	-0.71874835	0.489398985	0	1
secondary_13.secondary_9	secondary_13	secondary_9	1.949230142	0.221759054	1.887084062	0.044761101	0.174285277	0.256826634	0.803526889	0	1
secondary_14.genePop_goi_NA_LOC101466528	secondary_14	genePop_goi_NA_LOC101466528	1.788773472	0.305731163	1.714667954	-0.084091586	0.180318654	-0.4663499	0.652802714	0	1
secondary_14.genePop_goi_NA_LOC101470924	secondary_14	genePop_goi_NA_LOC101470924	1.837616912	0.282973555	1.545537514	-0.347993246	0.160687393	-2.165653694	0.038099416	3	0.160379732
secondary_14.genePop_goi_NA_LOC101477733	secondary_14	genePop_goi_NA_LOC101477733	1.629829888	0.28685463	1.621160666	-0.218496229	0.171738069	-1.272264386	0.212643482	1	0.997884774
secondary_14.genePop_primary_2_htr1d	secondary_14	genePop_primary_2_htr1d	1.546978854	0.227545634	1.541023742	-0.155641298	0.177544084	-0.876634663	0.396689298	0	1
secondary_14.genePop_primary_2_vipr2	secondary_14	genePop_primary_2_vipr2	1.597123744	0.26066338	1.624671549	0.064596658	0.211813713	0.304969196	0.765507757	0	1
secondary_14.genePop_primary_3_tacr2	secondary_14	genePop_primary_3_tacr2	1.34745639	0.311485957	1.175616012	-0.3406878	0.203626566	-1.673100948	0.105258336	2	0.160543279
secondary_14.genePop_primary_7_LOC101466528	secondary_14	genePop_primary_7_LOC101466528	1.581756151	0.331641552	1.674764195	-0.113253085	0.19411598	-0.583429995	0.563783364	0	1
secondary_14.genePop_secondary_11_LOC101476270	secondary_14	genePop_secondary_11_LOC101476270	2.064398294	0.318062964	1.748434884	-0.3118891	0.159940504	-1.950031991	0.060224699	1	0.660271153
secondary_14.genePop_secondary_14_LOC101477733	secondary_14	genePop_secondary_14_LOC101477733	0.875361215	0.227793653	1.145907804	0.109041465	0.132473331	0.823120127	0.417571925	0	1
secondary_14.primary_0	secondary_14	primary_0	1.953627012	0.219250162	1.788614594	-0.168077328	0.118009384	-1.42427087	0.165640456	2	0.052954739
secondary_14.primary_1	secondary_14	primary_1	1.605218154	0.265512494	1.374865684	-0.321466305	0.170999224	-1.879928445	0.087418133	0	0.892016391
secondary_14.primary_10	secondary_14	primary_10	1.994566255	0.371568639	2.099007834	-0.154508292	0.222026304	-0.695900841	0.491637694	0	1
secondary_14.primary_11	secondary_14	primary_11	1.311599342	0.192159873	1.205692763	-0.163326034	0.120813682	-1.351883584	0.187727603	2	0.175250779
secondary_14.primary_2	secondary_14	primary_2	1.668835311	0.270510162	1.642450374	-0.082626475	0.18602777	-0.444162048	0.664184216	0	1
secondary_14.primary_3	secondary_14	primary_3	1.687604857	0.279169432	1.368830154	-0.255439347	0.201293907	-1.26898698	0.235575297	0	1
secondary_14.primary_4	secondary_14	primary_4	0.187445736	0.074547247	0.219283566	0.02533027	0.049202277	0.514819063	0.617811397	0	1
secondary_14.primary_5	secondary_14	primary_5	2.013434427	0.285809572	1.91581676	-0.322834476	0.163846537	-1.970346656	0.05913497	4	0.043021403
secondary_14.primary_6	secondary_14	primary_6	0.241366312	0.113812368	0.379808024	0.054404628	0.078593095	0.692231643	0.501552821	0	1
secondary_14.primary_7	secondary_14	primary_7	1.62964674	0.280662697	1.937918823	-0.058408858	0.151646723	-0.385163997	0.702728617	1	0.999999637
secondary_14.primary_8	secondary_14	primary_8	0.692234951	0.125242609	0.680652147	0.013832613	0.083168703	0.166319934	0.868941076	0	1
secondary_14.primary_9	secondary_14	primary_9	1.745358854	0.245217377	1.27227144	-0.277540357	0.166914678	-1.662767827	0.10611595	0	1
secondary_14.rgc_0	secondary_14	rgc_0	0.504619309	0.151297416	0.486479183	0.02955107	0.140784451	0.209902938	0.837713078	0	1
secondary_14.rgc_2	secondary_14	rgc_2	0.658303332	0.185893381	0.613042634	-0.019834079	0.121041713	-0.163861517	0.870991685	0	1
secondary_14.rgc_3	secondary_14	rgc_3	0.278898859	0.112590873	0.312764245	-0.006422082	0.0674607	-0.095197388	0.924842667	0	1
secondary_14.secondary_0	secondary_14	secondary_0	1.746262451	0.264931746	1.816440219	0.042194572	0.167732565	0.251558614	0.80323661	0	1
secondary_14.secondary_1	secondary_14	secondary_1	1.850598631	0.272499513	1.814663704	-0.228331949	0.144380299	-1.581461951	0.125580582	2	0.078385995
secondary_14.secondary_10	secondary_14	secondary_10	1.493935926	0.255648593	1.266314065	-0.286460462	0.174998113	-1.636934574	0.132814603	0	1
secondary_14.secondary_11	secondary_14	secondary_11	1.656142968	0.301447162	1.815146968	-0.191675346	0.179316759	-1.068920423	0.311010304	0	1
secondary_14.secondary_12	secondary_14	secondary_12	1.914221621	0.228345875	1.932192331	-0.032082338	0.101370614	-0.316485581	0.754288039	0	1
secondary_14.secondary_13	secondary_14	secondary_13	2.329995587	0.288379689	1.985548969	-0.218530311	0.143561258	-1.522209501	0.158948483	0	1
secondary_14.secondary_14	secondary_14	secondary_14	1.230971393	0.219254423	1.056304608	-0.243953031	0.141393154	-1.725352498	0.094202957	1	0.439825024
secondary_14.secondary_15	secondary_14	secondary_15	1.738460677	0.268655336	1.674414064	-0.097177784	0.191798384	-0.506666332	0.623946781	0	1
secondary_14.secondary_16	secondary_14	secondary_16	1.928193066	0.294090431	2.094581189	-0.011883222	0.169626566	-0.070055194	0.944596132	0	1
secondary_14.secondary_17	secondary_14	secondary_17	0.226527033	0.118946856	0.381720492	0.037003447	0.090579945	0.408516997	0.690517124	2	0.221757352
secondary_14.secondary_18	secondary_14	secondary_18	1.353211978	0.253656401	1.21218573	-0.085824897	0.162851801	-0.527012268	0.60970751	0	1
secondary_14.secondary_19	secondary_14	secondary_19	1.535968748	0.30267086	1.818459881	0.036013516	0.219960257	0.163727379	0.873797612	0	1
secondary_14.secondary_2	secondary_14	secondary_2	1.793350097	0.330513438	1.477322552	-0.162805133	0.202143285	-0.805394712	0.4370696	0	1
secondary_14.secondary_20	secondary_14	secondary_20	0.398778361	0.141836853	0.498716585	0.0284429	0.08227151	0.345719921	0.732427291	0	1
secondary_14.secondary_21	secondary_14	secondary_21	1.158886549	0.180411554	1.156045019	-0.032523296	0.12758607	-0.254912596	0.80454822	0	1
secondary_14.secondary_22	secondary_14	secondary_22	1.241876453	0.239626072	1.242801425	-0.069286052	0.161781787	-0.428268556	0.671340064	0	1
secondary_14.secondary_23	secondary_14	secondary_23	1.392661376	0.279976427	1.126839603	-0.217244324	0.147158686	-1.476258928	0.168447367	0	1
secondary_14.secondary_24	secondary_14	secondary_24	1.348841207	0.234671495	1.338395208	-0.16435774	0.181337796	-0.906362289	0.390123841	0	1
secondary_14.secondary_25	secondary_14	secondary_25	1.837039376	0.220314921	1.614365888	-0.205261782	0.117162427	-1.751942057	0.092458253	4	0.002653899
secondary_14.secondary_26	secondary_14	secondary_26	1.973980616	0.267421615	1.773468934	-0.390618197	0.143231034	-2.727189662	0.010381347	3	0.022120348
secondary_14.secondary_27	secondary_14	secondary_27	1.840508716	0.263706433	1.846997675	-0.247938477	0.163184185	-1.5193781	0.176637754	0	1
secondary_14.secondary_28	secondary_14	secondary_28	1.788914928	0.354112705	2.076864386	-0.063675074	0.217089911	-0.293311992	0.774853362	0	1
secondary_14.secondary_29	secondary_14	secondary_29	1.050422861	0.325705606	1.540206733	0.032917819	0.177809189	0.185130024	0.858489761	1	0.229323983
secondary_14.secondary_3	secondary_14	secondary_3	1.188732814	0.270663274	1.163863729	-0.212768594	0.17098382	-1.244378525	0.240426872	0	1
secondary_14.secondary_31	secondary_14	secondary_31	2.302391972	0.268706446	2.0818111	-0.402085905	0.168319662	-2.388823149	0.024303966	6	0.024607507
secondary_14.secondary_32	secondary_14	secondary_32	1.319057672	0.252232207	1.250008617	-0.144491504	0.167513894	-0.862564292	0.395512503	0	1
secondary_14.secondary_33	secondary_14	secondary_33	1.842254862	0.311003146	1.877280627	-0.20639129	0.205560744	-1.004040391	0.322873707	1	1
secondary_14.secondary_34	secondary_14	secondary_34	1.282725162	0.277199611	1.143374487	-0.161902018	0.189126634	-0.856050864	0.398164535	0	1
secondary_14.secondary_35	secondary_14	secondary_35	1.782480892	0.278677277	1.502278483	-0.220673778	0.179213212	-1.231347711	0.254831475	0	1
secondary_14.secondary_36	secondary_14	secondary_36	1.440324069	0.264190437	1.526490769	-0.111171581	0.173993377	-0.638941451	0.537525997	1	0.999997929
secondary_14.secondary_37	secondary_14	secondary_37	1.253127281	0.197094808	1.201881656	-0.134073721	0.13353378	-1.004043478	0.322746272	1	0.250804647
secondary_14.secondary_39	secondary_14	secondary_39	1.433795819	0.296641783	1.405463714	-0.100110357	0.191719626	-0.522170628	0.605579891	0	1
secondary_14.secondary_4	secondary_14	secondary_4	1.522525588	0.173544332	1.569538026	0.03559975	0.103483649	0.344013281	0.733128108	0	1
secondary_14.secondary_41	secondary_14	secondary_41	1.302469819	0.270110494	1.350457356	-0.121019901	0.181440576	-0.666994692	0.509587759	0	1
secondary_14.secondary_44	secondary_14	secondary_44	0.756724312	0.231423349	1.007589424	0.009018199	0.15843713	0.05691973	0.954942337	0	1
secondary_14.secondary_5	secondary_14	secondary_5	0.229634913	0.079094641	0.240605128	0.029755791	0.047768079	0.622922073	0.538871296	0	1
secondary_14.secondary_6	secondary_14	secondary_6	0.71139126	0.127007099	0.675544349	0.003018437	0.087973512	0.034310747	0.973226504	0	1
secondary_14.secondary_7	secondary_14	secondary_7	0.442837116	0.117945841	0.408225354	-0.033223312	0.073917544	-0.4494645	0.656787079	0	1
secondary_14.secondary_8	secondary_14	secondary_8	1.182629885	0.166895878	1.038992703	-0.092375126	0.108884265	-0.848379025	0.40257074	0	1
secondary_14.secondary_9	secondary_14	secondary_9	2.011834213	0.186673896	1.905468859	-0.09455527	0.120131742	-0.787096471	0.448447654	1	0.999605146
secondary_15.genePop_goi_NA_LOC101466528	secondary_15	genePop_goi_NA_LOC101466528	2.748666743	0.302371012	2.658231126	-0.039788265	0.219240368	-0.181482385	0.86106818	0	1
secondary_15.genePop_goi_NA_LOC101470924	secondary_15	genePop_goi_NA_LOC101470924	2.504748751	0.299212107	2.409106851	-0.09102635	0.16322219	-0.55768367	0.593697755	1	0.177738072
secondary_15.genePop_goi_NA_LOC101477733	secondary_15	genePop_goi_NA_LOC101477733	2.726022804	0.358303405	2.610291326	-0.032802942	0.208349851	-0.15744164	0.876123619	0	1
secondary_15.genePop_primary_2_htr1d	secondary_15	genePop_primary_2_htr1d	2.416107442	0.284922419	2.22068625	-0.262294288	0.237655761	-1.103673174	0.291650008	0	1
secondary_15.genePop_primary_2_vipr2	secondary_15	genePop_primary_2_vipr2	2.174353673	0.300052032	2.292590767	-0.018121916	0.235376312	-0.076991249	0.939777626	0	1
secondary_15.genePop_primary_3_tacr2	secondary_15	genePop_primary_3_tacr2	2.391111031	0.426665107	2.107638422	-0.336958728	0.292103607	-1.153558945	0.256726033	0	1
secondary_15.genePop_primary_7_LOC101466528	secondary_15	genePop_primary_7_LOC101466528	2.636522832	0.358776247	2.565594344	0.019456594	0.224867899	0.08652455	0.932695979	0	1
secondary_15.genePop_secondary_11_LOC101476270	secondary_15	genePop_secondary_11_LOC101476270	2.951157851	0.361734534	2.696019263	-0.330589925	0.224893755	-1.469982684	0.153104212	3	0.067704195
secondary_15.genePop_secondary_14_LOC101477733	secondary_15	genePop_secondary_14_LOC101477733	1.571913899	0.377151044	1.518355924	0.020985256	0.263212198	0.079727522	0.938108685	0	1
secondary_15.primary_0	secondary_15	primary_0	3.251739661	0.306051767	2.972219093	-0.191450746	0.191964516	-0.997323617	0.341284034	2	0.034908001
secondary_15.primary_1	secondary_15	primary_1	2.376651618	0.306485315	2.038830735	-0.255507409	0.195506668	-1.306898696	0.222434998	3	0.000580591
secondary_15.primary_10	secondary_15	primary_10	3.202473054	0.399280233	3.530244331	0.155975429	0.272662044	0.572046723	0.577397735	0	1
secondary_15.primary_11	secondary_15	primary_11	1.548781092	0.294741869	1.556769331	-0.100467125	0.182536602	-0.550394406	0.586516063	2	0.58969872
secondary_15.primary_2	secondary_15	primary_2	2.698808979	0.327366882	2.36790081	-0.314404301	0.241206158	-1.303467142	0.218699782	0	1
secondary_15.primary_3	secondary_15	primary_3	2.682725043	0.339874144	2.506806689	-0.130145132	0.215437995	-0.604095542	0.557533568	0	1
[truncated: 2,097 more rows]
