# Supplementary material for: Cellular profiling of a recently-evolved social behavior in cichlid fishes
Source: Nat Commun. 2023 Aug 14;14:4891. doi: 10.1038/s41467-023-40331-9 (PMC10425353; doi:10.1038/s41467-023-40331-9)
Supplement: Supplementary file 24 — Supplementary Data 21 [file 41467_2023_40331_MOESM24_ESM.xlsx]

## Sheet: Sheet1
Category	Type	Package	Outcome	Predictor(s)
Build, GSI, quiver	Mediation	PROCESS	BAI	GSI
Build, GSI, quiver	Mediation	PROCESS	BAI	log(quivering)
Build, GSI, quiver	Serial mediation	PROCESS	BAI	log(quivering), GSI
Build, GSI, quiver	Serial mediation	PROCESS	BAI	GSI, log(quivering)
Build, GSI, quiver	Moderation	PROCESS	BAI	GSI
Build, GSI, quiver	Moderation	PROCESS	BAI	log(quivering)
Build, GSI, quiver	Moderation	PROCESS	BAI	GSI
Build, GSI, quiver	Moderation	PROCESS	BAI	log(quivering)
Build-IEG+	Multiple mediation	mma.big	BAI	IEG score in all ten build-IEG+ populations
Rebalancing	Multiple mediation	mma.big	BAI	8.1_Glut propotion, 8.4_Glut proportion, difference in 8.1_Glut and 8.4_Glut proportions
Rebalancing	Multiple mediation	mma.big	IEG score in all ten build-IEG+ populations	8.1_Glut propotion, 8.4_Glut proportion, difference in 8.1_Glut and 8.4_Glut proportions
Rebalancing	Multiple mediation	mma.big	8.1_Glut propotion, 8.4_Glut proportion, difference in 8.1_Glut and 8.4_Glut proportions	IEG score in all ten build-IEG+ populations
